# Supplementary material for: Whole genome sequencing provides possible explanations for the difference in phage susceptibility among two Salmonella Typhimurium phage types (DT8 and DT30) associated with a single foodborne outbreak
Source: BMC Res Notes. 2015 Nov 27;8:728. doi: 10.1186/s13104-015-1687-6 (PMC4661946; doi:10.1186/s13104-015-1687-6)
Supplement: Supplementary file 1 — 10.1186/s13104-015-1687-6 VCFs of DT8 and DT30 including SNPs and their effect. [file 13104_2015_1687_MOESM1_ESM.xls]

## Sheet: DT8(PB225)
##SnpEffVersion="3.4i (build 2014-01-16), by Pablo Cingolani"
##SnpEffCmd="SnpEff Salmonella_enterica_serovar_Typhimurium_LT2_uid57799 out.snps.vcf4.renamed "
##INFO=<ID=EFF,Number=.,Type=String,Description="Predicted effects for this variant.Format: 'Effect ( Effect_Impact | Functional_Class | Codon_Change | Amino_Acid_Change| Amino_Acid_length | Gene_Name | Transcript_BioType | Gene_Coding | Transcript_ID | Exon_Rank | Genotype_Number [ | ERRORS | WARNINGS ] )' ">
#CHROM	POS	ID	REF	ALT	QUAL	FILTER	INFO	FORMAT	alignment.rmdup.sorted.bam	alignment.rmdup.sorted.bam
NC_003197.1	831	0	T	C	222	0	DP=35;VDB=2.963508e-01;AF1=1;AC1=2;DP4=0,0,11,23;MQ=60;FQ=-126;EFF=NONE(MODIFIER||||||||||1|ERROR_CHROMOSOME_NOT_FOUND)	GT:PL:GQ	1/1:255,99,0:99	1/1:255,99,0:100
NC_003197.1	15775	0	T	G	222	0	DP=54;VDB=3.649720e-01;RPB=-1.332593e+00;AF1=1;AC1=2;DP4=1,0,28,23;MQ=60;FQ=-166;PV4=1,1,1,0.3;EFF=NONE(MODIFIER||||||||||1|ERROR_CHROMOSOME_NOT_FOUND)	GT:PL:GQ	1/1:255,139,0:99	1/1:255,139,0:100
NC_003197.1	20011	0	C	T	222	0	DP=74;VDB=1.913582e-01;AF1=1;AC1=2;DP4=0,0,42,30;MQ=60;FQ=-244;EFF=NONE(MODIFIER||||||||||1|ERROR_CHROMOSOME_NOT_FOUND)	GT:PL:GQ	1/1:255,217,0:99	1/1:255,217,0:100
NC_003197.1	23156	0	A	G	222	0	DP=51;VDB=1.679094e-01;AF1=1;AC1=2;DP4=0,0,21,27;MQ=60;FQ=-171;EFF=NONE(MODIFIER||||||||||1|ERROR_CHROMOSOME_NOT_FOUND)	GT:PL:GQ	1/1:255,144,0:99	1/1:255,144,0:100
NC_003197.1	34091	0	A	G	222	0	DP=57;VDB=1.387144e-01;AF1=1;AC1=2;DP4=0,0,25,28;MQ=60;FQ=-187;EFF=NONE(MODIFIER||||||||||1|ERROR_CHROMOSOME_NOT_FOUND)	GT:PL:GQ	1/1:255,160,0:99	1/1:255,160,0:100
NC_003197.1	34754	0	C	G	222	0	DP=54;VDB=4.184257e-02;AF1=1;AC1=2;DP4=0,0,25,28;MQ=60;FQ=-187;EFF=NONE(MODIFIER||||||||||1|ERROR_CHROMOSOME_NOT_FOUND)	GT:PL:GQ	1/1:255,160,0:99	1/1:255,160,0:100
NC_003197.1	35086	0	C	T	222	0	DP=45;VDB=7.569314e-03;AF1=1;AC1=2;DP4=0,0,24,21;MQ=60;FQ=-162;EFF=NONE(MODIFIER||||||||||1|ERROR_CHROMOSOME_NOT_FOUND)	GT:PL:GQ	1/1:255,135,0:99	1/1:255,135,0:100
NC_003197.1	35965	0	A	G	222	0	DP=72;VDB=6.512299e-02;AF1=1;AC1=2;DP4=0,0,35,36;MQ=60;FQ=-241;EFF=NONE(MODIFIER||||||||||1|ERROR_CHROMOSOME_NOT_FOUND)	GT:PL:GQ	1/1:255,214,0:99	1/1:255,214,0:100
NC_003197.1	39767	0	G	A	222	0	DP=70;VDB=9.589573e-02;AF1=1;AC1=2;DP4=0,0,32,36;MQ=60;FQ=-232;EFF=NONE(MODIFIER||||||||||1|ERROR_CHROMOSOME_NOT_FOUND)	GT:PL:GQ	1/1:255,205,0:99	1/1:255,205,0:100
NC_003197.1	43378	0	C	T	222	0	DP=74;VDB=3.697347e-01;RPB=1.286798e+00;AF1=1;AC1=2;DP4=1,0,39,30;MQ=60;FQ=-219;PV4=1,1,1,0.39;EFF=NONE(MODIFIER||||||||||1|ERROR_CHROMOSOME_NOT_FOUND)	GT:PL:GQ	1/1:255,192,0:99	1/1:255,192,0:100
NC_003197.1	45345	0	TG	TGGAAACG	217	0	INDEL;IS=1,0.014706;DP=68;VDB=1.699575e-03;AF1=0.5;AC1=1;DP4=2,4,23,31;MQ=60;FQ=37.5;PV4=1,0.0006,1,1;EFF=NONE(MODIFIER||||||||||1|ERROR_CHROMOSOME_NOT_FOUND)	GT:PL:GQ	0/1:255,0,72:75	0/1:255,0,72:76
NC_003197.1	62386	0	A	T	222	0	DP=49;VDB=1.129316e-01;RPB=7.642171e-01;AF1=1;AC1=2;DP4=1,1,24,21;MQ=60;FQ=-95;PV4=1,0.47,1,0.31;EFF=NONE(MODIFIER||||||||||1|ERROR_CHROMOSOME_NOT_FOUND)	GT:PL:GQ	1/1:255,68,0:99	1/1:255,68,0:100
NC_003197.1	63253	0	G	A	222	0	DP=73;VDB=1.779581e-01;AF1=1;AC1=2;DP4=0,0,32,40;MQ=60;FQ=-241;EFF=NONE(MODIFIER||||||||||1|ERROR_CHROMOSOME_NOT_FOUND)	GT:PL:GQ	1/1:255,214,0:99	1/1:255,214,0:100
NC_003197.1	63860	0	G	C	222	0	DP=44;VDB=1.659458e-01;AF1=1;AC1=2;DP4=0,0,16,27;MQ=53;FQ=-153;EFF=NONE(MODIFIER||||||||||1|ERROR_CHROMOSOME_NOT_FOUND)	GT:PL:GQ	1/1:255,126,0:99	1/1:255,126,0:100
NC_003197.1	64100	0	C	G	77	0	DP=71;VDB=5.345429e-02;RPB=-2.123662e+00;AF1=0.5;AC1=1;DP4=35,17,14,3;MQ=36;FQ=80;PV4=0.36,0.1,0.36,0.018;EFF=NONE(MODIFIER||||||||||1|ERROR_CHROMOSOME_NOT_FOUND)	GT:PL:GQ	0/1:107,0,255:99	0/1:107,0,255:100
NC_003197.1	64106	0	C	T	88	0	DP=73;VDB=6.712543e-02;RPB=-1.637115e+00;AF1=0.5;AC1=1;DP4=35,19,14,3;MQ=36;FQ=91;PV4=0.23,1,0.31,0.083;EFF=NONE(MODIFIER||||||||||1|ERROR_CHROMOSOME_NOT_FOUND)	GT:PL:GQ	0/1:118,0,255:99	0/1:118,0,255:100
NC_003197.1	64107	0	G	T	84	0	DP=73;VDB=6.532454e-02;RPB=-1.729307e+00;AF1=0.5;AC1=1;DP4=36,20,14,3;MQ=36;FQ=87;PV4=0.24,1,0.31,0.082;EFF=NONE(MODIFIER||||||||||1|ERROR_CHROMOSOME_NOT_FOUND)	GT:PL:GQ	0/1:114,0,255:99	0/1:114,0,255:100
NC_003197.1	64124	0	C	G	120	0	DP=84;VDB=1.964673e-01;RPB=-1.042001e+00;AF1=0.5;AC1=1;DP4=37,25,15,5;MQ=37;FQ=123;PV4=0.29,0.17,0.31,1;EFF=NONE(MODIFIER||||||||||1|ERROR_CHROMOSOME_NOT_FOUND)	GT:PL:GQ	0/1:150,0,255:99	0/1:150,0,255:100
NC_003197.1	64125	0	T	C	118	0	DP=84;VDB=1.962465e-01;RPB=-1.086967e+00;AF1=0.5;AC1=1;DP4=39,25,15,5;MQ=37;FQ=121;PV4=0.3,0.17,0.31,1;EFF=NONE(MODIFIER||||||||||1|ERROR_CHROMOSOME_NOT_FOUND)	GT:PL:GQ	0/1:148,0,255:99	0/1:148,0,255:100
NC_003197.1	64126	0	T	G	115	0	DP=84;VDB=1.980806e-01;RPB=-1.181486e+00;AF1=0.5;AC1=1;DP4=39,25,15,5;MQ=37;FQ=118;PV4=0.3,0.44,0.31,1;EFF=NONE(MODIFIER||||||||||1|ERROR_CHROMOSOME_NOT_FOUND)	GT:PL:GQ	0/1:145,0,255:99	0/1:145,0,255:100
NC_003197.1	68171	0	G	A	222	0	DP=61;VDB=1.199160e-03;AF1=1;AC1=2;DP4=0,0,26,35;MQ=60;FQ=-211;EFF=NONE(MODIFIER||||||||||1|ERROR_CHROMOSOME_NOT_FOUND)	GT:PL:GQ	1/1:255,184,0:99	1/1:255,184,0:100
NC_003197.1	70089	0	G	A	222	0	DP=50;VDB=2.797214e-01;AF1=1;AC1=2;DP4=0,0,24,22;MQ=60;FQ=-162;EFF=NONE(MODIFIER||||||||||1|ERROR_CHROMOSOME_NOT_FOUND)	GT:PL:GQ	1/1:255,135,0:99	1/1:255,135,0:100
NC_003197.1	75261	0	CGGGGGGG	CGGGGGGGG	94.5	0	INDEL;IS=63,0.940298;DP=67;VDB=2.640260e-03;AF1=1;AC1=2;DP4=0,0,29,32;MQ=60;FQ=-219;EFF=NONE(MODIFIER||||||||||1|ERROR_CHROMOSOME_NOT_FOUND)	GT:PL:GQ	1/1:135,184,0:99	1/1:135,184,0:100
NC_003197.1	87074	0	T	C	222	0	DP=96;VDB=1.181099e-01;AF1=1;AC1=2;DP4=0,0,39,47;MQ=60;FQ=-282;EFF=NONE(MODIFIER||||||||||1|ERROR_CHROMOSOME_NOT_FOUND)	GT:PL:GQ	1/1:255,255,0:99	1/1:255,255,0:100
NC_003197.1	91041	0	T	C	222	0	DP=61;VDB=1.585832e-01;AF1=1;AC1=2;DP4=0,0,25,33;MQ=60;FQ=-202;EFF=NONE(MODIFIER||||||||||1|ERROR_CHROMOSOME_NOT_FOUND)	GT:PL:GQ	1/1:255,175,0:99	1/1:255,175,0:100
NC_003197.1	103018	0	T	G	222	0	DP=98;VDB=4.087654e-01;AF1=1;AC1=2;DP4=0,0,45,47;MQ=60;FQ=-282;EFF=NONE(MODIFIER||||||||||1|ERROR_CHROMOSOME_NOT_FOUND)	GT:PL:GQ	1/1:255,255,0:99	1/1:255,255,0:100
NC_003197.1	104421	0	C	A	222	0	DP=54;VDB=2.560111e-02;RPB=-1.539865e+00;AF1=1;AC1=2;DP4=1,0,26,27;MQ=60;FQ=-172;PV4=1,1,1,0.38;EFF=NONE(MODIFIER||||||||||1|ERROR_CHROMOSOME_NOT_FOUND)	GT:PL:GQ	1/1:255,145,0:99	1/1:255,145,0:100
NC_003197.1	107231	0	A	T	222	0	DP=79;VDB=1.660294e-01;AF1=1;AC1=2;DP4=0,0,33,45;MQ=60;FQ=-262;EFF=NONE(MODIFIER||||||||||1|ERROR_CHROMOSOME_NOT_FOUND)	GT:PL:GQ	1/1:255,235,0:99	1/1:255,235,0:100
NC_003197.1	123364	0	G	A	222	0	DP=65;VDB=3.531518e-02;AF1=1;AC1=2;DP4=0,0,34,31;MQ=60;FQ=-223;EFF=NONE(MODIFIER||||||||||1|ERROR_CHROMOSOME_NOT_FOUND)	GT:PL:GQ	1/1:255,196,0:99	1/1:255,196,0:100
NC_003197.1	127747	0	T	C	222	0	DP=65;VDB=4.313320e-04;AF1=1;AC1=2;DP4=0,0,32,33;MQ=60;FQ=-223;EFF=NONE(MODIFIER||||||||||1|ERROR_CHROMOSOME_NOT_FOUND)	GT:PL:GQ	1/1:255,196,0:99	1/1:255,196,0:100
NC_003197.1	128947	0	C	A	222	0	DP=69;VDB=2.089256e-03;AF1=1;AC1=2;DP4=0,0,30,37;MQ=60;FQ=-220;EFF=NONE(MODIFIER||||||||||1|ERROR_CHROMOSOME_NOT_FOUND)	GT:PL:GQ	1/1:255,193,0:99	1/1:255,193,0:100
NC_003197.1	135868	0	T	C	222	0	DP=96;VDB=2.021555e-01;AF1=1;AC1=2;DP4=0,0,48,48;MQ=60;FQ=-282;EFF=NONE(MODIFIER||||||||||1|ERROR_CHROMOSOME_NOT_FOUND)	GT:PL:GQ	1/1:255,255,0:99	1/1:255,255,0:100
NC_003197.1	143258	0	C	T	222	0	DP=52;VDB=1.729819e-01;AF1=1;AC1=2;DP4=0,0,23,28;MQ=60;FQ=-178;EFF=NONE(MODIFIER||||||||||1|ERROR_CHROMOSOME_NOT_FOUND)	GT:PL:GQ	1/1:255,151,0:99	1/1:255,151,0:100
NC_003197.1	157920	0	GTTTTTTT	GTTTTTTTT	91.5	0	INDEL;IS=75,0.903614;DP=83;VDB=2.218190e-03;AF1=1;AC1=2;DP4=0,0,39,35;MQ=60;FQ=-258;EFF=NONE(MODIFIER||||||||||1|ERROR_CHROMOSOME_NOT_FOUND)	GT:PL:GQ	1/1:132,223,0:99	1/1:132,223,0:100
NC_003197.1	160920	0	C	A	222	0	DP=62;VDB=2.876459e-02;AF1=1;AC1=2;DP4=0,0,31,29;MQ=60;FQ=-208;EFF=NONE(MODIFIER||||||||||1|ERROR_CHROMOSOME_NOT_FOUND)	GT:PL:GQ	1/1:255,181,0:99	1/1:255,181,0:100
NC_003197.1	161915	0	C	T	222	0	DP=58;VDB=3.015892e-03;AF1=1;AC1=2;DP4=0,0,29,27;MQ=60;FQ=-196;EFF=NONE(MODIFIER||||||||||1|ERROR_CHROMOSOME_NOT_FOUND)	GT:PL:GQ	1/1:255,169,0:99	1/1:255,169,0:100
NC_003197.1	165409	0	G	A	222	0	DP=59;VDB=3.949316e-01;AF1=1;AC1=2;DP4=0,0,27,31;MQ=60;FQ=-202;EFF=NONE(MODIFIER||||||||||1|ERROR_CHROMOSOME_NOT_FOUND)	GT:PL:GQ	1/1:255,175,0:99	1/1:255,175,0:100
NC_003197.1	166348	0	A	G	222	0	DP=76;VDB=4.575839e-02;AF1=1;AC1=2;DP4=0,0,35,38;MQ=60;FQ=-247;EFF=NONE(MODIFIER||||||||||1|ERROR_CHROMOSOME_NOT_FOUND)	GT:PL:GQ	1/1:255,220,0:99	1/1:255,220,0:100
NC_003197.1	169825	0	A	G	222	0	DP=72;VDB=2.671138e-01;AF1=1;AC1=2;DP4=0,0,41,30;MQ=60;FQ=-241;EFF=NONE(MODIFIER||||||||||1|ERROR_CHROMOSOME_NOT_FOUND)	GT:PL:GQ	1/1:255,214,0:99	1/1:255,214,0:100
NC_003197.1	173858	0	A	G	222	0	DP=64;VDB=1.824460e-02;AF1=1;AC1=2;DP4=0,0,37,22;MQ=60;FQ=-205;EFF=NONE(MODIFIER||||||||||1|ERROR_CHROMOSOME_NOT_FOUND)	GT:PL:GQ	1/1:255,178,0:99	1/1:255,178,0:100
NC_003197.1	177553	0	A	G	222	0	DP=69;VDB=1.100174e-01;AF1=1;AC1=2;DP4=0,0,36,32;MQ=60;FQ=-232;EFF=NONE(MODIFIER||||||||||1|ERROR_CHROMOSOME_NOT_FOUND)	GT:PL:GQ	1/1:255,205,0:99	1/1:255,205,0:100
NC_003197.1	180034	0	C	G	222	0	DP=32;VDB=2.919351e-01;AF1=1;AC1=2;DP4=0,0,18,14;MQ=60;FQ=-123;EFF=NONE(MODIFIER||||||||||1|ERROR_CHROMOSOME_NOT_FOUND)	GT:PL:GQ	1/1:255,96,0:99	1/1:255,96,0:100
NC_003197.1	180035	0	G	C	222	0	DP=32;VDB=2.836539e-01;AF1=1;AC1=2;DP4=0,0,18,13;MQ=60;FQ=-120;EFF=NONE(MODIFIER||||||||||1|ERROR_CHROMOSOME_NOT_FOUND)	GT:PL:GQ	1/1:255,93,0:99	1/1:255,93,0:100
NC_003197.1	184305	0	C	G	222	0	DP=43;VDB=2.778298e-01;AF1=1;AC1=2;DP4=0,0,33,5;MQ=60;FQ=-141;EFF=NONE(MODIFIER||||||||||1|ERROR_CHROMOSOME_NOT_FOUND)	GT:PL:GQ	1/1:255,114,0:99	1/1:255,114,0:100
NC_003197.1	184306	0	G	C	222	0	DP=42;VDB=2.404479e-01;AF1=1;AC1=2;DP4=0,0,34,5;MQ=60;FQ=-144;EFF=NONE(MODIFIER||||||||||1|ERROR_CHROMOSOME_NOT_FOUND)	GT:PL:GQ	1/1:255,117,0:99	1/1:255,117,0:100
NC_003197.1	184611	0	GTGATGATC	G	214	0	INDEL;IS=64,0.864865;DP=74;VDB=1.270386e-04;AF1=1;AC1=2;DP4=0,0,30,34;MQ=60;FQ=-228;EFF=NONE(MODIFIER||||||||||1|ERROR_CHROMOSOME_NOT_FOUND)	GT:PL:GQ	1/1:255,193,0:99	1/1:255,193,0:100
NC_003197.1	185256	0	A	G	222	0	DP=78;VDB=2.381939e-01;AF1=1;AC1=2;DP4=0,0,31,45;MQ=60;FQ=-256;EFF=NONE(MODIFIER||||||||||1|ERROR_CHROMOSOME_NOT_FOUND)	GT:PL:GQ	1/1:255,229,0:99	1/1:255,229,0:100
NC_003197.1	192226	0	A	T	222	0	DP=68;VDB=3.815607e-03;AF1=1;AC1=2;DP4=0,0,28,38;MQ=60;FQ=-226;EFF=NONE(MODIFIER||||||||||1|ERROR_CHROMOSOME_NOT_FOUND)	GT:PL:GQ	1/1:255,199,0:99	1/1:255,199,0:100
NC_003197.1	200217	0	C	T	222	0	DP=47;VDB=2.854180e-01;RPB=-1.347671e+00;AF1=1;AC1=2;DP4=0,1,8,27;MQ=60;FQ=-119;PV4=1,1,1,0.31;EFF=NONE(MODIFIER||||||||||1|ERROR_CHROMOSOME_NOT_FOUND)	GT:PL:GQ	1/1:255,92,0:99	1/1:255,92,0:100
NC_003197.1	203177	0	T	G	222	0	DP=71;VDB=3.425288e-01;AF1=1;AC1=2;DP4=0,0,29,39;MQ=60;FQ=-232;EFF=NONE(MODIFIER||||||||||1|ERROR_CHROMOSOME_NOT_FOUND)	GT:PL:GQ	1/1:255,205,0:99	1/1:255,205,0:100
NC_003197.1	209298	0	G	A	222	0	DP=68;VDB=2.520615e-02;AF1=1;AC1=2;DP4=0,0,38,27;MQ=60;FQ=-223;EFF=NONE(MODIFIER||||||||||1|ERROR_CHROMOSOME_NOT_FOUND)	GT:PL:GQ	1/1:255,196,0:99	1/1:255,196,0:100
NC_003197.1	220824	0	GC	GCC	214	0	INDEL;IS=45,0.978261;DP=46;VDB=2.355139e-01;AF1=1;AC1=2;DP4=0,0,21,25;MQ=60;FQ=-173;EFF=NONE(MODIFIER||||||||||1|ERROR_CHROMOSOME_NOT_FOUND)	GT:PL:GQ	1/1:255,138,0:99	1/1:255,138,0:100
NC_003197.1	223549	0	C	T	222	0	DP=74;VDB=5.873674e-02;AF1=1;AC1=2;DP4=0,0,32,40;MQ=60;FQ=-244;EFF=NONE(MODIFIER||||||||||1|ERROR_CHROMOSOME_NOT_FOUND)	GT:PL:GQ	1/1:255,217,0:99	1/1:255,217,0:100
NC_003197.1	228054	0	C	T	222	0	DP=55;VDB=3.177642e-01;AF1=1;AC1=2;DP4=0,0,27,27;MQ=60;FQ=-190;EFF=NONE(MODIFIER||||||||||1|ERROR_CHROMOSOME_NOT_FOUND)	GT:PL:GQ	1/1:255,163,0:99	1/1:255,163,0:100
NC_003197.1	229101	0	T	A	222	0	DP=51;VDB=2.480057e-01;AF1=1;AC1=2;DP4=0,0,25,24;MQ=60;FQ=-171;EFF=NONE(MODIFIER||||||||||1|ERROR_CHROMOSOME_NOT_FOUND)	GT:PL:GQ	1/1:255,144,0:99	1/1:255,144,0:100
NC_003197.1	229972	0	C	A	222	0	DP=39;VDB=2.827429e-01;AF1=1;AC1=2;DP4=0,0,15,22;MQ=60;FQ=-138;EFF=NONE(MODIFIER||||||||||1|ERROR_CHROMOSOME_NOT_FOUND)	GT:PL:GQ	1/1:255,111,0:99	1/1:255,111,0:100
NC_003197.1	234159	0	G	A	222	0	DP=43;VDB=7.132702e-02;AF1=1;AC1=2;DP4=0,0,20,22;MQ=60;FQ=-153;EFF=NONE(MODIFIER||||||||||1|ERROR_CHROMOSOME_NOT_FOUND)	GT:PL:GQ	1/1:255,126,0:99	1/1:255,126,0:100
NC_003197.1	237290	0	C	T	222	0	DP=44;VDB=2.893423e-01;AF1=1;AC1=2;DP4=0,0,27,16;MQ=60;FQ=-156;EFF=NONE(MODIFIER||||||||||1|ERROR_CHROMOSOME_NOT_FOUND)	GT:PL:GQ	1/1:255,129,0:99	1/1:255,129,0:100
NC_003197.1	240045	0	A	C	222	0	DP=69;VDB=3.169785e-01;AF1=1;AC1=2;DP4=0,0,33,35;MQ=60;FQ=-232;EFF=NONE(MODIFIER||||||||||1|ERROR_CHROMOSOME_NOT_FOUND)	GT:PL:GQ	1/1:255,205,0:99	1/1:255,205,0:100
NC_003197.1	245970	0	A	C	222	0	DP=54;VDB=2.770478e-01;AF1=1;AC1=2;DP4=0,0,23,29;MQ=60;FQ=-184;EFF=NONE(MODIFIER||||||||||1|ERROR_CHROMOSOME_NOT_FOUND)	GT:PL:GQ	1/1:255,157,0:99	1/1:255,157,0:100
NC_003197.1	255291	0	T	A	222	0	DP=49;VDB=3.426616e-01;AF1=1;AC1=2;DP4=0,0,28,20;MQ=60;FQ=-171;EFF=NONE(MODIFIER||||||||||1|ERROR_CHROMOSOME_NOT_FOUND)	GT:PL:GQ	1/1:255,144,0:99	1/1:255,144,0:100
NC_003197.1	261541	0	G	A	222	0	DP=58;VDB=4.699550e-02;AF1=1;AC1=2;DP4=0,0,25,28;MQ=60;FQ=-187;EFF=NONE(MODIFIER||||||||||1|ERROR_CHROMOSOME_NOT_FOUND)	GT:PL:GQ	1/1:255,160,0:99	1/1:255,160,0:100
NC_003197.1	264106	0	G	A	222	0	DP=92;VDB=9.412665e-02;AF1=1;AC1=2;DP4=0,0,49,43;MQ=60;FQ=-282;EFF=NONE(MODIFIER||||||||||1|ERROR_CHROMOSOME_NOT_FOUND)	GT:PL:GQ	1/1:255,255,0:99	1/1:255,255,0:100
NC_003197.1	272358	0	C	T	222	0	DP=57;VDB=3.811538e-01;AF1=1;AC1=2;DP4=0,0,29,26;MQ=60;FQ=-193;EFF=NONE(MODIFIER||||||||||1|ERROR_CHROMOSOME_NOT_FOUND)	GT:PL:GQ	1/1:255,166,0:99	1/1:255,166,0:100
NC_003197.1	274046	0	CTTTTTTTT	CTTTTTTT	73.5	0	INDEL;IS=68,0.985507;DP=69;VDB=4.880894e-02;AF1=1;AC1=2;DP4=0,0,32,36;MQ=60;FQ=-240;EFF=NONE(MODIFIER||||||||||1|ERROR_CHROMOSOME_NOT_FOUND)	GT:PL:GQ	1/1:114,205,0:99	1/1:114,205,0:100
NC_003197.1	282138	0	GGTATGTATGTATGTAT	GGTATGTATGTAT	214	0	INDEL;IS=21,0.840000;DP=25;VDB=9.302301e-02;AF1=1;AC1=2;DP4=0,0,7,14;MQ=60;FQ=-97.5;EFF=NONE(MODIFIER||||||||||1|ERROR_CHROMOSOME_NOT_FOUND)	GT:PL:GQ	1/1:255,63,0:99	1/1:255,63,0:100
NC_003197.1	288835	0	C	T	222	0	DP=67;VDB=3.082429e-01;AF1=1;AC1=2;DP4=0,0,26,37;MQ=60;FQ=-214;EFF=NONE(MODIFIER||||||||||1|ERROR_CHROMOSOME_NOT_FOUND)	GT:PL:GQ	1/1:255,187,0:99	1/1:255,187,0:100
NC_003197.1	288843	0	C	A	222	0	DP=70;VDB=4.256712e-01;AF1=1;AC1=2;DP4=0,0,28,39;MQ=60;FQ=-226;EFF=NONE(MODIFIER||||||||||1|ERROR_CHROMOSOME_NOT_FOUND)	GT:PL:GQ	1/1:255,199,0:99	1/1:255,199,0:100
NC_003197.1	288853	0	C	T	222	0	DP=69;VDB=3.301053e-01;AF1=1;AC1=2;DP4=0,0,30,37;MQ=60;FQ=-229;EFF=NONE(MODIFIER||||||||||1|ERROR_CHROMOSOME_NOT_FOUND)	GT:PL:GQ	1/1:255,202,0:99	1/1:255,202,0:100
NC_003197.1	289091	0	A	G	68	0	DP=99;VDB=1.942902e-02;RPB=2.317739e-01;AF1=0.5;AC1=1;DP4=36,36,18,9;MQ=45;FQ=71;PV4=0.18,0.49,4.6e-17,1;EFF=NONE(MODIFIER||||||||||1|ERROR_CHROMOSOME_NOT_FOUND)	GT:PL:GQ	0/1:98,0,255:99	0/1:98,0,255:100
NC_003197.1	289099	0	C	A	60	0	DP=99;VDB=6.555539e-02;RPB=4.831896e-01;AF1=0.5;AC1=1;DP4=36,36,17,10;MQ=45;FQ=63;PV4=0.27,0.34,1.2e-16,1;EFF=NONE(MODIFIER||||||||||1|ERROR_CHROMOSOME_NOT_FOUND)	GT:PL:GQ	0/1:90,0,255:93	0/1:90,0,255:94
NC_003197.1	295760	0	G	A	222	0	DP=98;VDB=3.642192e-01;RPB=1.443454e+00;AF1=1;AC1=2;DP4=0,1,47,48;MQ=60;FQ=-282;PV4=1,1,1,0.42;EFF=NONE(MODIFIER||||||||||1|ERROR_CHROMOSOME_NOT_FOUND)	GT:PL:GQ	1/1:255,255,0:99	1/1:255,255,0:100
NC_003197.1	296279	0	C	A	222	0	DP=64;VDB=3.668021e-01;AF1=1;AC1=2;DP4=0,0,33,30;MQ=60;FQ=-217;EFF=NONE(MODIFIER||||||||||1|ERROR_CHROMOSOME_NOT_FOUND)	GT:PL:GQ	1/1:255,190,0:99	1/1:255,190,0:100
NC_003197.1	296964	0	C	T	222	0	DP=76;VDB=4.334522e-01;AF1=1;AC1=2;DP4=0,0,39,36;MQ=60;FQ=-253;EFF=NONE(MODIFIER||||||||||1|ERROR_CHROMOSOME_NOT_FOUND)	GT:PL:GQ	1/1:255,226,0:99	1/1:255,226,0:100
NC_003197.1	307628	0	A	G	222	0	DP=56;VDB=1.279762e-01;AF1=1;AC1=2;DP4=0,0,28,27;MQ=60;FQ=-193;EFF=NONE(MODIFIER||||||||||1|ERROR_CHROMOSOME_NOT_FOUND)	GT:PL:GQ	1/1:255,166,0:99	1/1:255,166,0:100
NC_003197.1	314640	0	ACGCTGGCGCAACAGGCGCTGGCG	ACGCTGGCG	214	0	INDEL;IS=39,0.866667;DP=45;VDB=1.784081e-01;AF1=1;AC1=2;DP4=0,0,18,21;MQ=59;FQ=-152;EFF=NONE(MODIFIER||||||||||1|ERROR_CHROMOSOME_NOT_FOUND)	GT:PL:GQ	1/1:255,117,0:99	1/1:255,117,0:100
NC_003197.1	327384	0	T	C	222	0	DP=78;VDB=1.624130e-01;AF1=1;AC1=2;DP4=0,0,39,38;MQ=60;FQ=-259;EFF=NONE(MODIFIER||||||||||1|ERROR_CHROMOSOME_NOT_FOUND)	GT:PL:GQ	1/1:255,232,0:99	1/1:255,232,0:100
NC_003197.1	331388	0	T	A	222	0	DP=65;VDB=4.194469e-01;AF1=1;AC1=2;DP4=0,0,32,33;MQ=60;FQ=-223;EFF=NONE(MODIFIER||||||||||1|ERROR_CHROMOSOME_NOT_FOUND)	GT:PL:GQ	1/1:255,196,0:99	1/1:255,196,0:100
NC_003197.1	337273	0	A	G	222	0	DP=31;VDB=4.656719e-03;AF1=1;AC1=2;DP4=0,0,13,15;MQ=51;FQ=-111;EFF=NONE(MODIFIER||||||||||1|ERROR_CHROMOSOME_NOT_FOUND)	GT:PL:GQ	1/1:255,84,0:99	1/1:255,84,0:100
NC_003197.1	341734	0	C	T	222	0	DP=72;VDB=1.037539e-02;AF1=1;AC1=2;DP4=0,0,36,36;MQ=60;FQ=-244;EFF=NONE(MODIFIER||||||||||1|ERROR_CHROMOSOME_NOT_FOUND)	GT:PL:GQ	1/1:255,217,0:99	1/1:255,217,0:100
NC_003197.1	341796	0	T	C	222	0	DP=75;VDB=1.555811e-02;AF1=1;AC1=2;DP4=0,0,33,40;MQ=60;FQ=-247;EFF=NONE(MODIFIER||||||||||1|ERROR_CHROMOSOME_NOT_FOUND)	GT:PL:GQ	1/1:255,220,0:99	1/1:255,220,0:100
NC_003197.1	349367	0	G	A	222	0	DP=72;VDB=3.481703e-02;AF1=1;AC1=2;DP4=0,0,36,33;MQ=60;FQ=-235;EFF=NONE(MODIFIER||||||||||1|ERROR_CHROMOSOME_NOT_FOUND)	GT:PL:GQ	1/1:255,208,0:99	1/1:255,208,0:100
NC_003197.1	359602	0	A	G	222	0	DP=48;VDB=3.425001e-01;AF1=1;AC1=2;DP4=0,0,21,26;MQ=60;FQ=-168;EFF=NONE(MODIFIER||||||||||1|ERROR_CHROMOSOME_NOT_FOUND)	GT:PL:GQ	1/1:255,141,0:99	1/1:255,141,0:100
NC_003197.1	372400	0	T	G	222	0	DP=99;VDB=2.043214e-01;AF1=1;AC1=2;DP4=0,0,50,46;MQ=60;FQ=-282;EFF=NONE(MODIFIER||||||||||1|ERROR_CHROMOSOME_NOT_FOUND)	GT:PL:GQ	1/1:255,255,0:99	1/1:255,255,0:100
NC_003197.1	379060	0	C	T	222	0	DP=79;VDB=4.328679e-01;AF1=1;AC1=2;DP4=0,0,39,39;MQ=60;FQ=-262;EFF=NONE(MODIFIER||||||||||1|ERROR_CHROMOSOME_NOT_FOUND)	GT:PL:GQ	1/1:255,235,0:99	1/1:255,235,0:100
NC_003197.1	381703	0	TAT	TATCACAAT	215	0	INDEL;IS=1,0.015385;DP=65;VDB=3.071005e-01;AF1=1;AC1=2;DP4=3,4,34,16;MQ=60;FQ=-49.5;PV4=0.23,1,1,1;EFF=NONE(MODIFIER||||||||||1|ERROR_CHROMOSOME_NOT_FOUND)	GT:PL:GQ	1/1:255,15,0:27	1/1:255,15,0:28
NC_003197.1	381958	0	C	T	222	0	DP=92;VDB=4.589487e-03;AF1=1;AC1=2;DP4=0,0,42,46;MQ=60;FQ=-282;EFF=NONE(MODIFIER||||||||||1|ERROR_CHROMOSOME_NOT_FOUND)	GT:PL:GQ	1/1:255,255,0:99	1/1:255,255,0:100
NC_003197.1	383521	0	C	T	222	0	DP=48;VDB=3.133647e-01;AF1=1;AC1=2;DP4=0,0,20,19;MQ=60;FQ=-144;EFF=NONE(MODIFIER||||||||||1|ERROR_CHROMOSOME_NOT_FOUND)	GT:PL:GQ	1/1:255,117,0:99	1/1:255,117,0:100
NC_003197.1	386562	0	CTTTTTTT	CTTTTTTTT	93.5	0	INDEL;IS=87,0.915789;DP=95;VDB=1.964728e-01;AF1=1;AC1=2;DP4=0,0,48,42;MQ=60;FQ=-290;EFF=NONE(MODIFIER||||||||||1|ERROR_CHROMOSOME_NOT_FOUND)	GT:PL:GQ	1/1:134,255,0:99	1/1:134,255,0:100
NC_003197.1	389715	0	T	C	222	0	DP=43;VDB=1.733220e-01;AF1=1;AC1=2;DP4=0,0,21,22;MQ=60;FQ=-156;EFF=NONE(MODIFIER||||||||||1|ERROR_CHROMOSOME_NOT_FOUND)	GT:PL:GQ	1/1:255,129,0:99	1/1:255,129,0:100
NC_003197.1	390077	0	AT	ATT	214	0	INDEL;IS=61,0.924242;DP=66;VDB=4.226021e-01;AF1=1;AC1=2;DP4=0,0,30,36;MQ=60;FQ=-234;EFF=NONE(MODIFIER||||||||||1|ERROR_CHROMOSOME_NOT_FOUND)	GT:PL:GQ	1/1:255,199,0:99	1/1:255,199,0:100
NC_003197.1	390850	0	G	A	222	0	DP=63;VDB=2.352580e-01;AF1=1;AC1=2;DP4=0,0,32,30;MQ=60;FQ=-214;EFF=NONE(MODIFIER||||||||||1|ERROR_CHROMOSOME_NOT_FOUND)	GT:PL:GQ	1/1:255,187,0:99	1/1:255,187,0:100
NC_003197.1	406693	0	T	C	222	0	DP=39;VDB=1.949418e-01;AF1=1;AC1=2;DP4=0,0,18,19;MQ=60;FQ=-138;EFF=NONE(MODIFIER||||||||||1|ERROR_CHROMOSOME_NOT_FOUND)	GT:PL:GQ	1/1:255,111,0:99	1/1:255,111,0:100
NC_003197.1	413408	0	C	T	222	0	DP=75;VDB=1.156987e-02;AF1=1;AC1=2;DP4=0,0,31,43;MQ=60;FQ=-250;EFF=NONE(MODIFIER||||||||||1|ERROR_CHROMOSOME_NOT_FOUND)	GT:PL:GQ	1/1:255,223,0:99	1/1:255,223,0:100
NC_003197.1	415588	0	T	C	222	0	DP=54;VDB=3.648842e-01;AF1=1;AC1=2;DP4=0,0,33,21;MQ=60;FQ=-190;EFF=NONE(MODIFIER||||||||||1|ERROR_CHROMOSOME_NOT_FOUND)	GT:PL:GQ	1/1:255,163,0:99	1/1:255,163,0:100
NC_003197.1	418594	0	A	G	222	0	DP=77;VDB=2.424997e-01;AF1=1;AC1=2;DP4=0,0,31,38;MQ=60;FQ=-235;EFF=NONE(MODIFIER||||||||||1|ERROR_CHROMOSOME_NOT_FOUND)	GT:PL:GQ	1/1:255,208,0:99	1/1:255,208,0:100
NC_003197.1	420597	0	C	T	222	0	DP=49;VDB=2.426199e-01;AF1=1;AC1=2;DP4=0,0,15,27;MQ=60;FQ=-153;EFF=NONE(MODIFIER||||||||||1|ERROR_CHROMOSOME_NOT_FOUND)	GT:PL:GQ	1/1:255,126,0:99	1/1:255,126,0:100
NC_003197.1	420741	0	G	A	222	0	DP=56;VDB=3.266873e-02;AF1=1;AC1=2;DP4=0,0,24,30;MQ=60;FQ=-190;EFF=NONE(MODIFIER||||||||||1|ERROR_CHROMOSOME_NOT_FOUND)	GT:PL:GQ	1/1:255,163,0:99	1/1:255,163,0:100
NC_003197.1	424993	0	A	G	222	0	DP=38;VDB=4.604151e-04;AF1=1;AC1=2;DP4=0,0,21,17;MQ=60;FQ=-141;EFF=NONE(MODIFIER||||||||||1|ERROR_CHROMOSOME_NOT_FOUND)	GT:PL:GQ	1/1:255,114,0:99	1/1:255,114,0:100
NC_003197.1	431763	0	C	T	222	0	DP=62;VDB=3.942872e-01;AF1=1;AC1=2;DP4=0,0,32,26;MQ=60;FQ=-202;EFF=NONE(MODIFIER||||||||||1|ERROR_CHROMOSOME_NOT_FOUND)	GT:PL:GQ	1/1:255,175,0:99	1/1:255,175,0:100
NC_003197.1	435058	0	C	T	222	0	DP=67;VDB=3.432803e-03;AF1=1;AC1=2;DP4=0,0,41,26;MQ=60;FQ=-229;EFF=NONE(MODIFIER||||||||||1|ERROR_CHROMOSOME_NOT_FOUND)	GT:PL:GQ	1/1:255,202,0:99	1/1:255,202,0:100
NC_003197.1	435431	0	C	T	222	0	DP=38;VDB=1.687327e-01;AF1=1;AC1=2;DP4=0,0,18,20;MQ=60;FQ=-141;EFF=NONE(MODIFIER||||||||||1|ERROR_CHROMOSOME_NOT_FOUND)	GT:PL:GQ	1/1:255,114,0:99	1/1:255,114,0:100
NC_003197.1	439190	0	G	A	222	0	DP=72;VDB=3.564490e-02;AF1=1;AC1=2;DP4=0,0,28,40;MQ=60;FQ=-229;EFF=NONE(MODIFIER||||||||||1|ERROR_CHROMOSOME_NOT_FOUND)	GT:PL:GQ	1/1:255,202,0:99	1/1:255,202,0:100
NC_003197.1	448518	0	A	T	222	0	DP=40;VDB=2.657575e-01;AF1=1;AC1=2;DP4=0,0,26,13;MQ=60;FQ=-144;EFF=NONE(MODIFIER||||||||||1|ERROR_CHROMOSOME_NOT_FOUND)	GT:PL:GQ	1/1:255,117,0:99	1/1:255,117,0:100
NC_003197.1	450071	0	C	T	222	0	DP=48;VDB=1.258296e-01;AF1=1;AC1=2;DP4=0,0,20,24;MQ=60;FQ=-159;EFF=NONE(MODIFIER||||||||||1|ERROR_CHROMOSOME_NOT_FOUND)	GT:PL:GQ	1/1:255,132,0:99	1/1:255,132,0:100
NC_003197.1	453047	0	C	T	222	0	DP=52;VDB=4.165053e-02;AF1=1;AC1=2;DP4=0,0,27,25;MQ=60;FQ=-181;EFF=NONE(MODIFIER||||||||||1|ERROR_CHROMOSOME_NOT_FOUND)	GT:PL:GQ	1/1:255,154,0:99	1/1:255,154,0:100
NC_003197.1	462747	0	A	G	222	0	DP=64;VDB=3.934089e-01;AF1=1;AC1=2;DP4=0,0,28,34;MQ=60;FQ=-214;EFF=NONE(MODIFIER||||||||||1|ERROR_CHROMOSOME_NOT_FOUND)	GT:PL:GQ	1/1:255,187,0:99	1/1:255,187,0:100
NC_003197.1	463791	0	A	G	222	0	DP=50;VDB=3.165476e-01;AF1=1;AC1=2;DP4=0,0,25,25;MQ=60;FQ=-178;EFF=NONE(MODIFIER||||||||||1|ERROR_CHROMOSOME_NOT_FOUND)	GT:PL:GQ	1/1:255,151,0:99	1/1:255,151,0:100
NC_003197.1	490627	0	G	A	222	0	DP=59;VDB=4.271883e-02;AF1=1;AC1=2;DP4=0,0,29,30;MQ=60;FQ=-205;EFF=NONE(MODIFIER||||||||||1|ERROR_CHROMOSOME_NOT_FOUND)	GT:PL:GQ	1/1:255,178,0:99	1/1:255,178,0:100
NC_003197.1	508382	0	G	T	222	0	DP=48;VDB=6.086301e-02;AF1=1;AC1=2;DP4=0,0,23,25;MQ=60;FQ=-171;EFF=NONE(MODIFIER||||||||||1|ERROR_CHROMOSOME_NOT_FOUND)	GT:PL:GQ	1/1:255,144,0:99	1/1:255,144,0:100
NC_003197.1	510179	0	G	A	222	0	DP=61;VDB=2.460652e-01;AF1=1;AC1=2;DP4=0,0,30,30;MQ=60;FQ=-208;EFF=NONE(MODIFIER||||||||||1|ERROR_CHROMOSOME_NOT_FOUND)	GT:PL:GQ	1/1:255,181,0:99	1/1:255,181,0:100
NC_003197.1	510550	0	G	GC	214	0	INDEL;IS=49,1.000000;DP=49;VDB=1.013396e-02;AF1=1;AC1=2;DP4=0,0,24,24;MQ=60;FQ=-179;EFF=NONE(MODIFIER||||||||||1|ERROR_CHROMOSOME_NOT_FOUND)	GT:PL:GQ	1/1:255,144,0:99	1/1:255,144,0:100
NC_003197.1	520411	0	GC	GCC	214	0	INDEL;IS=59,0.967213;DP=61;VDB=3.455341e-02;AF1=1;AC1=2;DP4=0,0,30,27;MQ=60;FQ=-207;EFF=NONE(MODIFIER||||||||||1|ERROR_CHROMOSOME_NOT_FOUND)	GT:PL:GQ	1/1:255,172,0:99	1/1:255,172,0:100
NC_003197.1	524450	0	C	T	222	0	DP=80;VDB=1.725360e-03;AF1=1;AC1=2;DP4=0,0,42,37;MQ=60;FQ=-265;EFF=NONE(MODIFIER||||||||||1|ERROR_CHROMOSOME_NOT_FOUND)	GT:PL:GQ	1/1:255,238,0:99	1/1:255,238,0:100
NC_003197.1	540747	0	A	C	222	0	DP=52;VDB=3.044057e-02;AF1=1;AC1=2;DP4=0,0,22,30;MQ=60;FQ=-184;EFF=NONE(MODIFIER||||||||||1|ERROR_CHROMOSOME_NOT_FOUND)	GT:PL:GQ	1/1:255,157,0:99	1/1:255,157,0:100
NC_003197.1	554049	0	A	C	222	0	DP=60;VDB=2.160339e-01;AF1=1;AC1=2;DP4=0,0,30,28;MQ=60;FQ=-202;EFF=NONE(MODIFIER||||||||||1|ERROR_CHROMOSOME_NOT_FOUND)	GT:PL:GQ	1/1:255,175,0:99	1/1:255,175,0:100
NC_003197.1	554796	0	T	G	222	0	DP=50;VDB=7.221489e-02;RPB=1.657136e+00;AF1=1;AC1=2;DP4=0,1,19,26;MQ=60;FQ=-148;PV4=1,1,1,1;EFF=NONE(MODIFIER||||||||||1|ERROR_CHROMOSOME_NOT_FOUND)	GT:PL:GQ	1/1:255,121,0:99	1/1:255,121,0:100
NC_003197.1	557253	0	G	T	222	0	DP=56;VDB=3.728794e-01;AF1=1;AC1=2;DP4=0,0,18,36;MQ=60;FQ=-184;EFF=NONE(MODIFIER||||||||||1|ERROR_CHROMOSOME_NOT_FOUND)	GT:PL:GQ	1/1:255,157,0:99	1/1:255,157,0:100
NC_003197.1	564886	0	G	A	222	0	DP=61;VDB=2.858121e-01;AF1=1;AC1=2;DP4=0,0,37,23;MQ=60;FQ=-208;EFF=NONE(MODIFIER||||||||||1|ERROR_CHROMOSOME_NOT_FOUND)	GT:PL:GQ	1/1:255,181,0:99	1/1:255,181,0:100
NC_003197.1	580176	0	T	G	222	0	DP=56;VDB=9.776161e-02;AF1=1;AC1=2;DP4=0,0,27,28;MQ=60;FQ=-193;EFF=NONE(MODIFIER||||||||||1|ERROR_CHROMOSOME_NOT_FOUND)	GT:PL:GQ	1/1:255,166,0:99	1/1:255,166,0:100
NC_003197.1	587295	0	G	A	222	0	DP=69;VDB=3.973464e-01;AF1=1;AC1=2;DP4=0,0,37,31;MQ=60;FQ=-232;EFF=NONE(MODIFIER||||||||||1|ERROR_CHROMOSOME_NOT_FOUND)	GT:PL:GQ	1/1:255,205,0:99	1/1:255,205,0:100
NC_003197.1	588425	0	T	A	222	0	DP=81;VDB=4.511147e-01;AF1=1;AC1=2;DP4=0,0,51,29;MQ=60;FQ=-268;EFF=NONE(MODIFIER||||||||||1|ERROR_CHROMOSOME_NOT_FOUND)	GT:PL:GQ	1/1:255,241,0:99	1/1:255,241,0:100
NC_003197.1	593369	0	G	T	222	0	DP=68;VDB=4.128833e-01;AF1=1;AC1=2;DP4=0,0,37,29;MQ=60;FQ=-226;EFF=NONE(MODIFIER||||||||||1|ERROR_CHROMOSOME_NOT_FOUND)	GT:PL:GQ	1/1:255,199,0:99	1/1:255,199,0:100
NC_003197.1	602155	0	A	G	222	0	DP=42;VDB=3.084809e-01;AF1=1;AC1=2;DP4=0,0,21,20;MQ=60;FQ=-150;EFF=NONE(MODIFIER||||||||||1|ERROR_CHROMOSOME_NOT_FOUND)	GT:PL:GQ	1/1:255,123,0:99	1/1:255,123,0:100
NC_003197.1	621442	0	A	T	222	0	DP=97;VDB=1.582939e-01;AF1=1;AC1=2;DP4=0,0,42,55;MQ=60;FQ=-282;EFF=NONE(MODIFIER||||||||||1|ERROR_CHROMOSOME_NOT_FOUND)	GT:PL:GQ	1/1:255,255,0:99	1/1:255,255,0:100
NC_003197.1	626271	0	C	A	222	0	DP=66;VDB=8.118242e-04;RPB=-1.292328e+00;AF1=1;AC1=2;DP4=1,0,28,34;MQ=60;FQ=-198;PV4=0.46,1,1,0.38;EFF=NONE(MODIFIER||||||||||1|ERROR_CHROMOSOME_NOT_FOUND)	GT:PL:GQ	1/1:255,171,0:99	1/1:255,171,0:100
NC_003197.1	627098	0	T	C	222	0	DP=74;VDB=3.026513e-01;AF1=1;AC1=2;DP4=0,0,36,37;MQ=60;FQ=-247;EFF=NONE(MODIFIER||||||||||1|ERROR_CHROMOSOME_NOT_FOUND)	GT:PL:GQ	1/1:255,220,0:99	1/1:255,220,0:100
NC_003197.1	629818	0	C	T	222	0	DP=66;VDB=2.784120e-01;AF1=1;AC1=2;DP4=0,0,26,37;MQ=60;FQ=-217;EFF=NONE(MODIFIER||||||||||1|ERROR_CHROMOSOME_NOT_FOUND)	GT:PL:GQ	1/1:255,190,0:99	1/1:255,190,0:100
NC_003197.1	643756	0	T	C	222	0	DP=57;VDB=1.711536e-01;AF1=1;AC1=2;DP4=0,0,18,36;MQ=60;FQ=-187;EFF=NONE(MODIFIER||||||||||1|ERROR_CHROMOSOME_NOT_FOUND)	GT:PL:GQ	1/1:255,160,0:99	1/1:255,160,0:100
NC_003197.1	649496	0	C	A	222	0	DP=43;VDB=2.705757e-01;AF1=1;AC1=2;DP4=0,0,25,17;MQ=60;FQ=-150;EFF=NONE(MODIFIER||||||||||1|ERROR_CHROMOSOME_NOT_FOUND)	GT:PL:GQ	1/1:255,123,0:99	1/1:255,123,0:100
NC_003197.1	649578	0	G	T	222	0	DP=54;VDB=2.786925e-01;AF1=1;AC1=2;DP4=0,0,30,22;MQ=60;FQ=-184;EFF=NONE(MODIFIER||||||||||1|ERROR_CHROMOSOME_NOT_FOUND)	GT:PL:GQ	1/1:255,157,0:99	1/1:255,157,0:100
NC_003197.1	650671	0	G	A	222	0	DP=73;VDB=4.190820e-01;AF1=1;AC1=2;DP4=0,0,45,27;MQ=60;FQ=-241;EFF=NONE(MODIFIER||||||||||1|ERROR_CHROMOSOME_NOT_FOUND)	GT:PL:GQ	1/1:255,214,0:99	1/1:255,214,0:100
NC_003197.1	660265	0	T	G	222	0	DP=51;VDB=2.719885e-01;AF1=1;AC1=2;DP4=0,0,24,27;MQ=60;FQ=-181;EFF=NONE(MODIFIER||||||||||1|ERROR_CHROMOSOME_NOT_FOUND)	GT:PL:GQ	1/1:255,154,0:99	1/1:255,154,0:100
NC_003197.1	660389	0	T	C	222	0	DP=43;VDB=7.424948e-02;AF1=1;AC1=2;DP4=0,0,15,28;MQ=60;FQ=-156;EFF=NONE(MODIFIER||||||||||1|ERROR_CHROMOSOME_NOT_FOUND)	GT:PL:GQ	1/1:255,129,0:99	1/1:255,129,0:100
NC_003197.1	663064	0	T	C	222	0	DP=74;VDB=1.007900e-01;AF1=1;AC1=2;DP4=0,0,20,42;MQ=60;FQ=-214;EFF=NONE(MODIFIER||||||||||1|ERROR_CHROMOSOME_NOT_FOUND)	GT:PL:GQ	1/1:255,187,0:99	1/1:255,187,0:100
NC_003197.1	668693	0	C	A	222	0	DP=59;VDB=6.828070e-02;AF1=1;AC1=2;DP4=0,0,26,27;MQ=60;FQ=-187;EFF=NONE(MODIFIER||||||||||1|ERROR_CHROMOSOME_NOT_FOUND)	GT:PL:GQ	1/1:255,160,0:99	1/1:255,160,0:100
NC_003197.1	672108	0	C	A	222	0	DP=53;VDB=1.586130e-05;AF1=1;AC1=2;DP4=0,0,13,40;MQ=60;FQ=-187;EFF=NONE(MODIFIER||||||||||1|ERROR_CHROMOSOME_NOT_FOUND)	GT:PL:GQ	1/1:255,160,0:99	1/1:255,160,0:100
NC_003197.1	672516	0	T	C	222	0	DP=69;VDB=3.074187e-01;AF1=1;AC1=2;DP4=0,0,29,36;MQ=60;FQ=-223;EFF=NONE(MODIFIER||||||||||1|ERROR_CHROMOSOME_NOT_FOUND)	GT:PL:GQ	1/1:255,196,0:99	1/1:255,196,0:100
NC_003197.1	680781	0	C	T	222	0	DP=39;VDB=3.087377e-01;AF1=1;AC1=2;DP4=0,0,18,19;MQ=60;FQ=-135;EFF=NONE(MODIFIER||||||||||1|ERROR_CHROMOSOME_NOT_FOUND)	GT:PL:GQ	1/1:255,108,0:99	1/1:255,108,0:100
NC_003197.1	708149	0	G	T	222	0	DP=51;VDB=3.151903e-01;AF1=1;AC1=2;DP4=0,0,21,28;MQ=60;FQ=-175;EFF=NONE(MODIFIER||||||||||1|ERROR_CHROMOSOME_NOT_FOUND)	GT:PL:GQ	1/1:255,148,0:99	1/1:255,148,0:100
NC_003197.1	719621	0	A	C	222	0	DP=64;VDB=3.549313e-01;AF1=1;AC1=2;DP4=0,0,33,30;MQ=60;FQ=-217;EFF=NONE(MODIFIER||||||||||1|ERROR_CHROMOSOME_NOT_FOUND)	GT:PL:GQ	1/1:255,190,0:99	1/1:255,190,0:100
NC_003197.1	720479	0	TGGGGG	TGGGGGG	156	0	INDEL;IS=67,0.943662;DP=71;VDB=4.082105e-01;AF1=1;AC1=2;DP4=0,0,41,25;MQ=60;FQ=-234;EFF=NONE(MODIFIER||||||||||1|ERROR_CHROMOSOME_NOT_FOUND)	GT:PL:GQ	1/1:197,199,0:99	1/1:197,199,0:100
NC_003197.1	723957	0	C	T	222	0	DP=48;VDB=1.542155e-02;AF1=1;AC1=2;DP4=0,0,22,26;MQ=60;FQ=-171;EFF=NONE(MODIFIER||||||||||1|ERROR_CHROMOSOME_NOT_FOUND)	GT:PL:GQ	1/1:255,144,0:99	1/1:255,144,0:100
NC_003197.1	729093	0	T	G	222	0	DP=53;VDB=2.281322e-01;AF1=1;AC1=2;DP4=0,0,22,30;MQ=60;FQ=-184;EFF=NONE(MODIFIER||||||||||1|ERROR_CHROMOSOME_NOT_FOUND)	GT:PL:GQ	1/1:255,157,0:99	1/1:255,157,0:100
NC_003197.1	734482	0	C	T	222	0	DP=43;VDB=2.821692e-01;AF1=1;AC1=2;DP4=0,0,22,19;MQ=60;FQ=-150;EFF=NONE(MODIFIER||||||||||1|ERROR_CHROMOSOME_NOT_FOUND)	GT:PL:GQ	1/1:255,123,0:99	1/1:255,123,0:100
NC_003197.1	747027	0	T	G	222	0	DP=61;VDB=1.764511e-02;AF1=1;AC1=2;DP4=0,0,30,31;MQ=60;FQ=-211;EFF=NONE(MODIFIER||||||||||1|ERROR_CHROMOSOME_NOT_FOUND)	GT:PL:GQ	1/1:255,184,0:99	1/1:255,184,0:100
NC_003197.1	757823	0	G	A	222	0	DP=56;VDB=4.791002e-02;RPB=-1.573663e-01;AF1=1;AC1=2;DP4=1,1,25,28;MQ=60;FQ=-132;PV4=1,1,1,0.23;EFF=NONE(MODIFIER||||||||||1|ERROR_CHROMOSOME_NOT_FOUND)	GT:PL:GQ	1/1:255,105,0:99	1/1:255,105,0:100
NC_003197.1	765948	0	G	C	222	0	DP=53;VDB=2.423990e-02;AF1=1;AC1=2;DP4=0,0,26,23;MQ=60;FQ=-175;EFF=NONE(MODIFIER||||||||||1|ERROR_CHROMOSOME_NOT_FOUND)	GT:PL:GQ	1/1:255,148,0:99	1/1:255,148,0:100
NC_003197.1	766222	0	G	A	222	0	DP=14;VDB=1.420877e-01;AF1=1;AC1=2;DP4=0,0,5,9;MQ=60;FQ=-69;EFF=NONE(MODIFIER||||||||||1|ERROR_CHROMOSOME_NOT_FOUND)	GT:PL:GQ	1/1:255,42,0:81	1/1:255,42,0:82
NC_003197.1	773204	0	A	G	222	0	DP=41;VDB=2.853479e-01;AF1=1;AC1=2;DP4=0,0,21,19;MQ=60;FQ=-147;EFF=NONE(MODIFIER||||||||||1|ERROR_CHROMOSOME_NOT_FOUND)	GT:PL:GQ	1/1:255,120,0:99	1/1:255,120,0:100
NC_003197.1	779768	0	A	T	222	0	DP=70;VDB=1.498591e-02;RPB=9.860533e-01;AF1=1;AC1=2;DP4=1,0,28,36;MQ=60;FQ=-201;PV4=0.45,1,1,0.35;EFF=NONE(MODIFIER||||||||||1|ERROR_CHROMOSOME_NOT_FOUND)	GT:PL:GQ	1/1:255,174,0:99	1/1:255,174,0:100
NC_003197.1	781885	0	C	T	222	0	DP=60;VDB=3.419554e-01;AF1=1;AC1=2;DP4=0,0,31,27;MQ=60;FQ=-202;EFF=NONE(MODIFIER||||||||||1|ERROR_CHROMOSOME_NOT_FOUND)	GT:PL:GQ	1/1:255,175,0:99	1/1:255,175,0:100
NC_003197.1	781958	0	A	C	222	0	DP=66;VDB=1.068982e-01;AF1=1;AC1=2;DP4=0,0,34,32;MQ=60;FQ=-226;EFF=NONE(MODIFIER||||||||||1|ERROR_CHROMOSOME_NOT_FOUND)	GT:PL:GQ	1/1:255,199,0:99	1/1:255,199,0:100
NC_003197.1	783671	0	C	T	222	0	DP=74;VDB=3.578303e-01;AF1=1;AC1=2;DP4=0,0,31,43;MQ=60;FQ=-250;EFF=NONE(MODIFIER||||||||||1|ERROR_CHROMOSOME_NOT_FOUND)	GT:PL:GQ	1/1:255,223,0:99	1/1:255,223,0:100
NC_003197.1	787192	0	C	T	222	0	DP=51;VDB=2.767496e-01;AF1=1;AC1=2;DP4=0,0,23,26;MQ=60;FQ=-175;EFF=NONE(MODIFIER||||||||||1|ERROR_CHROMOSOME_NOT_FOUND)	GT:PL:GQ	1/1:255,148,0:99	1/1:255,148,0:100
NC_003197.1	797195	0	T	C	222	0	DP=65;VDB=3.348972e-01;AF1=1;AC1=2;DP4=0,0,27,37;MQ=60;FQ=-220;EFF=NONE(MODIFIER||||||||||1|ERROR_CHROMOSOME_NOT_FOUND)	GT:PL:GQ	1/1:255,193,0:99	1/1:255,193,0:100
NC_003197.1	809077	0	A	C	222	0	DP=33;VDB=1.545219e-01;AF1=1;AC1=2;DP4=0,0,19,14;MQ=60;FQ=-126;EFF=NONE(MODIFIER||||||||||1|ERROR_CHROMOSOME_NOT_FOUND)	GT:PL:GQ	1/1:255,99,0:99	1/1:255,99,0:100
NC_003197.1	810404	0	C	T	222	0	DP=55;VDB=1.799048e-06;AF1=1;AC1=2;DP4=0,0,21,33;MQ=60;FQ=-190;EFF=NONE(MODIFIER||||||||||1|ERROR_CHROMOSOME_NOT_FOUND)	GT:PL:GQ	1/1:255,163,0:99	1/1:255,163,0:100
NC_003197.1	817089	0	C	T	222	0	DP=58;VDB=2.355664e-01;AF1=1;AC1=2;DP4=0,0,31,27;MQ=60;FQ=-199;EFF=NONE(MODIFIER||||||||||1|ERROR_CHROMOSOME_NOT_FOUND)	GT:PL:GQ	1/1:255,172,0:99	1/1:255,172,0:100
NC_003197.1	818978	0	T	C	222	0	DP=65;VDB=1.435151e-01;AF1=1;AC1=2;DP4=0,0,30,31;MQ=60;FQ=-211;EFF=NONE(MODIFIER||||||||||1|ERROR_CHROMOSOME_NOT_FOUND)	GT:PL:GQ	1/1:255,184,0:99	1/1:255,184,0:100
NC_003197.1	823015	0	T	C	222	0	DP=68;VDB=8.495047e-02;AF1=1;AC1=2;DP4=0,0,35,33;MQ=60;FQ=-232;EFF=NONE(MODIFIER||||||||||1|ERROR_CHROMOSOME_NOT_FOUND)	GT:PL:GQ	1/1:255,205,0:99	1/1:255,205,0:100
NC_003197.1	827228	0	C	T	222	0	DP=52;VDB=7.736078e-02;AF1=1;AC1=2;DP4=0,0,21,31;MQ=60;FQ=-184;EFF=NONE(MODIFIER||||||||||1|ERROR_CHROMOSOME_NOT_FOUND)	GT:PL:GQ	1/1:255,157,0:99	1/1:255,157,0:100
NC_003197.1	829687	0	A	C	222	0	DP=56;VDB=3.522930e-01;AF1=1;AC1=2;DP4=0,0,27,28;MQ=60;FQ=-193;EFF=NONE(MODIFIER||||||||||1|ERROR_CHROMOSOME_NOT_FOUND)	GT:PL:GQ	1/1:255,166,0:99	1/1:255,166,0:100
NC_003197.1	830135	0	G	A	222	0	DP=24;VDB=1.847887e-01;AF1=1;AC1=2;DP4=0,0,5,17;MQ=60;FQ=-90;EFF=NONE(MODIFIER||||||||||1|ERROR_CHROMOSOME_NOT_FOUND)	GT:PL:GQ	1/1:255,63,0:99	1/1:255,63,0:100
NC_003197.1	830329	0	G	A	166	0	DP=16;VDB=6.757209e-02;RPB=2.491197e+00;AF1=0.5064;AC1=1;DP4=3,0,3,8;MQ=52;FQ=-11.3;PV4=0.055,1,1,0.41;EFF=NONE(MODIFIER||||||||||1|ERROR_CHROMOSOME_NOT_FOUND)	GT:PL:GQ	0/1:196,0,16:19	0/1:196,0,16:20
NC_003197.1	830347	0	G	C,A	137	0	DP=10;VDB=8.801147e-02;AF1=1;AC1=2;DP4=0,0,5,5;MQ=48;FQ=-54;EFF=NONE(MODIFIER||||||||||1|ERROR_CHROMOSOME_NOT_FOUND),NONE(MODIFIER||||||||||2|ERROR_CHROMOSOME_NOT_FOUND)	GT:PL:GQ	1/1:170,27,0,170,16,166:51	1/1:170,27,0,170,16,166:52
NC_003197.1	830366	0	C	T	92	0	DP=15;VDB=5.328988e-02;RPB=2.854508e+00;AF1=0.5;AC1=1;DP4=7,1,2,3;MQ=49;FQ=84.6;PV4=0.22,1,1,1;EFF=NONE(MODIFIER||||||||||1|ERROR_CHROMOSOME_NOT_FOUND)	GT:PL:GQ	0/1:122,0,112:99	0/1:122,0,112:100
NC_003197.1	830395	0	T	C	222	0	DP=14;VDB=1.307052e-01;AF1=1;AC1=2;DP4=0,0,8,6;MQ=46;FQ=-69;EFF=NONE(MODIFIER||||||||||1|ERROR_CHROMOSOME_NOT_FOUND)	GT:PL:GQ	1/1:255,42,0:81	1/1:255,42,0:82
NC_003197.1	830431	0	C	T	207	0	DP=16;VDB=5.009660e-02;RPB=-1.735444e+00;AF1=1;AC1=2;DP4=0,1,10,5;MQ=45;FQ=-37;PV4=0.37,0.41,1,1;EFF=NONE(MODIFIER||||||||||1|ERROR_CHROMOSOME_NOT_FOUND)	GT:PL:GQ	1/1:239,10,0:17	1/1:239,10,0:18
NC_003197.1	830434	0	A	G	205	0	DP=16;VDB=3.256086e-02;RPB=-1.735444e+00;AF1=1;AC1=2;DP4=0,1,10,5;MQ=45;FQ=-37;PV4=0.37,0.36,1,1;EFF=NONE(MODIFIER||||||||||1|ERROR_CHROMOSOME_NOT_FOUND)	GT:PL:GQ	1/1:237,10,0:17	1/1:237,10,0:18
NC_003197.1	830437	0	C	G	202	0	DP=16;VDB=1.538218e-02;RPB=-1.735444e+00;AF1=1;AC1=2;DP4=0,1,10,5;MQ=45;FQ=-39;PV4=0.37,0.49,1,1;EFF=NONE(MODIFIER||||||||||1|ERROR_CHROMOSOME_NOT_FOUND)	GT:PL:GQ	1/1:234,12,0:21	1/1:234,12,0:22
NC_003197.1	830440	0	C	A	222	0	DP=15;VDB=9.452763e-03;AF1=1;AC1=2;DP4=0,0,10,5;MQ=46;FQ=-72;EFF=NONE(MODIFIER||||||||||1|ERROR_CHROMOSOME_NOT_FOUND)	GT:PL:GQ	1/1:255,45,0:87	1/1:255,45,0:88
NC_003197.1	830443	0	C	G	222	0	DP=15;VDB=8.529827e-03;AF1=1;AC1=2;DP4=0,0,10,5;MQ=46;FQ=-72;EFF=NONE(MODIFIER||||||||||1|ERROR_CHROMOSOME_NOT_FOUND)	GT:PL:GQ	1/1:255,45,0:87	1/1:255,45,0:88
NC_003197.1	830503	0	A	AG	214	0	INDEL;IS=38,0.950000;DP=40;VDB=3.055258e-02;AF1=1;AC1=2;DP4=0,0,15,10;MQ=50;FQ=-110;EFF=NONE(MODIFIER||||||||||1|ERROR_CHROMOSOME_NOT_FOUND)	GT:PL:GQ	1/1:255,75,0:99	1/1:255,75,0:100
NC_003197.1	830517	0	G	A	222	0	DP=46;VDB=2.917783e-01;AF1=1;AC1=2;DP4=0,0,23,22;MQ=55;FQ=-162;EFF=NONE(MODIFIER||||||||||1|ERROR_CHROMOSOME_NOT_FOUND)	GT:PL:GQ	1/1:255,135,0:99	1/1:255,135,0:100
NC_003197.1	830520	0	G	A	222	0	DP=46;VDB=1.979849e-01;AF1=1;AC1=2;DP4=0,0,22,22;MQ=56;FQ=-159;EFF=NONE(MODIFIER||||||||||1|ERROR_CHROMOSOME_NOT_FOUND)	GT:PL:GQ	1/1:255,132,0:99	1/1:255,132,0:100
NC_003197.1	830535	0	A	G	222	0	DP=44;VDB=9.133607e-02;AF1=1;AC1=2;DP4=0,0,20,21;MQ=57;FQ=-150;EFF=NONE(MODIFIER||||||||||1|ERROR_CHROMOSOME_NOT_FOUND)	GT:PL:GQ	1/1:255,123,0:99	1/1:255,123,0:100
NC_003197.1	830550	0	G	A	222	0	DP=47;VDB=3.109785e-01;AF1=1;AC1=2;DP4=0,0,22,25;MQ=57;FQ=-168;EFF=NONE(MODIFIER||||||||||1|ERROR_CHROMOSOME_NOT_FOUND)	GT:PL:GQ	1/1:255,141,0:99	1/1:255,141,0:100
NC_003197.1	830604	0	G	C	222	0	DP=35;VDB=6.867338e-06;AF1=1;AC1=2;DP4=0,0,15,20;MQ=53;FQ=-132;EFF=NONE(MODIFIER||||||||||1|ERROR_CHROMOSOME_NOT_FOUND)	GT:PL:GQ	1/1:255,105,0:99	1/1:255,105,0:100
NC_003197.1	830607	0	G	A	222	0	DP=35;VDB=2.360439e-06;AF1=1;AC1=2;DP4=0,0,15,20;MQ=53;FQ=-132;EFF=NONE(MODIFIER||||||||||1|ERROR_CHROMOSOME_NOT_FOUND)	GT:PL:GQ	1/1:255,105,0:99	1/1:255,105,0:100
NC_003197.1	830610	0	A	G	222	0	DP=35;VDB=1.585235e-06;AF1=1;AC1=2;DP4=0,0,15,20;MQ=53;FQ=-132;EFF=NONE(MODIFIER||||||||||1|ERROR_CHROMOSOME_NOT_FOUND)	GT:PL:GQ	1/1:255,105,0:99	1/1:255,105,0:100
NC_003197.1	830611	0	C	T	222	0	DP=35;VDB=2.508065e-06;AF1=1;AC1=2;DP4=0,0,15,20;MQ=53;FQ=-132;EFF=NONE(MODIFIER||||||||||1|ERROR_CHROMOSOME_NOT_FOUND)	GT:PL:GQ	1/1:255,105,0:99	1/1:255,105,0:100
NC_003197.1	830614	0	C	T	222	0	DP=35;VDB=3.134888e-06;AF1=1;AC1=2;DP4=0,0,15,20;MQ=53;FQ=-132;EFF=NONE(MODIFIER||||||||||1|ERROR_CHROMOSOME_NOT_FOUND)	GT:PL:GQ	1/1:255,105,0:99	1/1:255,105,0:100
NC_003197.1	830616	0	G	A	222	0	DP=35;VDB=9.000372e-06;AF1=1;AC1=2;DP4=0,0,15,20;MQ=53;FQ=-132;EFF=NONE(MODIFIER||||||||||1|ERROR_CHROMOSOME_NOT_FOUND)	GT:PL:GQ	1/1:255,105,0:99	1/1:255,105,0:100
NC_003197.1	830619	0	A	G	222	0	DP=35;VDB=1.488551e-04;AF1=1;AC1=2;DP4=0,0,15,20;MQ=53;FQ=-132;EFF=NONE(MODIFIER||||||||||1|ERROR_CHROMOSOME_NOT_FOUND)	GT:PL:GQ	1/1:255,105,0:99	1/1:255,105,0:100
NC_003197.1	830718	0	A	G	156	0	DP=10;VDB=8.083900e-03;AF1=1;AC1=2;DP4=0,0,3,7;MQ=44;FQ=-57;EFF=NONE(MODIFIER||||||||||1|ERROR_CHROMOSOME_NOT_FOUND)	GT:PL:GQ	1/1:189,30,0:57	1/1:189,30,0:58
NC_003197.1	831040	0	A	G	194	0	DP=12;VDB=1.170346e-01;AF1=1;AC1=2;DP4=0,0,9,3;MQ=44;FQ=-63;EFF=NONE(MODIFIER||||||||||1|ERROR_CHROMOSOME_NOT_FOUND)	GT:PL:GQ	1/1:227,36,0:69	1/1:227,36,0:70
NC_003197.1	831075	0	C	G	222	0	DP=22;VDB=1.934324e-01;AF1=1;AC1=2;DP4=0,0,15,7;MQ=51;FQ=-93;EFF=NONE(MODIFIER||||||||||1|ERROR_CHROMOSOME_NOT_FOUND)	GT:PL:GQ	1/1:255,66,0:99	1/1:255,66,0:100
NC_003197.1	831630	0	T	C	75	0	DP=46;VDB=1.212521e-01;RPB=2.880085e+00;AF1=0.5;AC1=1;DP4=14,22,2,7;MQ=49;FQ=78;PV4=0.46,1,0.038,1;EFF=NONE(MODIFIER||||||||||1|ERROR_CHROMOSOME_NOT_FOUND)	GT:PL:GQ	0/1:105,0,255:99	0/1:105,0,255:100
NC_003197.1	831720	0	C	G	222	0	DP=25;VDB=2.285068e-02;AF1=1;AC1=2;DP4=0,0,6,19;MQ=39;FQ=-102;EFF=NONE(MODIFIER||||||||||1|ERROR_CHROMOSOME_NOT_FOUND)	GT:PL:GQ	1/1:255,75,0:99	1/1:255,75,0:100
NC_003197.1	831723	0	C	T	222	0	DP=25;VDB=4.562096e-02;AF1=1;AC1=2;DP4=0,0,6,19;MQ=39;FQ=-102;EFF=NONE(MODIFIER||||||||||1|ERROR_CHROMOSOME_NOT_FOUND)	GT:PL:GQ	1/1:255,75,0:99	1/1:255,75,0:100
NC_003197.1	831771	0	T	C	222	0	DP=21;VDB=1.920974e-01;AF1=1;AC1=2;DP4=0,0,3,16;MQ=39;FQ=-84;EFF=NONE(MODIFIER||||||||||1|ERROR_CHROMOSOME_NOT_FOUND)	GT:PL:GQ	1/1:255,57,0:99	1/1:255,57,0:100
NC_003197.1	832545	0	T	C	114	0	DP=18;VDB=5.395574e-02;AF1=1;AC1=2;DP4=0,0,15,2;MQ=24;FQ=-78;EFF=NONE(MODIFIER||||||||||1|ERROR_CHROMOSOME_NOT_FOUND)	GT:PL:GQ	1/1:147,51,0:99	1/1:147,51,0:100
NC_003197.1	832642	0	A	C	225	0	DP=53;VDB=2.762341e-02;RPB=-2.082656e+00;AF1=0.5;AC1=1;DP4=17,16,9,11;MQ=49;FQ=225;PV4=0.78,1,1,1;EFF=NONE(MODIFIER||||||||||1|ERROR_CHROMOSOME_NOT_FOUND)	GT:PL:GQ	0/1:255,0,255:99	0/1:255,0,255:100
NC_003197.1	832643	0	A	G	225	0	DP=53;VDB=2.436457e-02;RPB=-2.156054e+00;AF1=0.5;AC1=1;DP4=17,16,9,11;MQ=49;FQ=225;PV4=0.78,1,1,1;EFF=NONE(MODIFIER||||||||||1|ERROR_CHROMOSOME_NOT_FOUND)	GT:PL:GQ	0/1:255,0,255:99	0/1:255,0,255:100
NC_003197.1	832655	0	C	G	224	0	DP=58;VDB=1.467986e-02;RPB=-1.061780e+00;AF1=0.5;AC1=1;DP4=19,18,9,11;MQ=50;FQ=224;PV4=0.78,1,1,1;EFF=NONE(MODIFIER||||||||||1|ERROR_CHROMOSOME_NOT_FOUND)	GT:PL:GQ	0/1:254,0,255:99	0/1:254,0,255:100
NC_003197.1	832656	0	G	C	224	0	DP=58;VDB=1.051271e-02;RPB=-1.061780e+00;AF1=0.5;AC1=1;DP4=19,18,9,11;MQ=50;FQ=224;PV4=0.78,0.46,1,1;EFF=NONE(MODIFIER||||||||||1|ERROR_CHROMOSOME_NOT_FOUND)	GT:PL:GQ	0/1:254,0,255:99	0/1:254,0,255:100
NC_003197.1	832661	0	C	A	216	0	DP=58;VDB=7.862709e-03;RPB=-1.429641e+00;AF1=0.5;AC1=1;DP4=20,17,9,11;MQ=50;FQ=219;PV4=0.59,1,1,1;EFF=NONE(MODIFIER||||||||||1|ERROR_CHROMOSOME_NOT_FOUND)	GT:PL:GQ	0/1:246,0,255:99	0/1:246,0,255:100
NC_003197.1	832662	0	G	A	223	0	DP=59;VDB=8.478975e-03;RPB=-1.169671e+00;AF1=0.5;AC1=1;DP4=20,18,9,11;MQ=50;FQ=224;PV4=0.78,1,1,1;EFF=NONE(MODIFIER||||||||||1|ERROR_CHROMOSOME_NOT_FOUND)	GT:PL:GQ	0/1:253,0,255:99	0/1:253,0,255:100
NC_003197.1	832668	0	G	C	225	0	DP=64;VDB=1.399358e-02;RPB=-2.229188e+00;AF1=0.5;AC1=1;DP4=21,18,11,14;MQ=51;FQ=225;PV4=0.61,1,1,1;EFF=NONE(MODIFIER||||||||||1|ERROR_CHROMOSOME_NOT_FOUND)	GT:PL:GQ	0/1:255,0,255:99	0/1:255,0,255:100
NC_003197.1	832722	0	T	C	225	0	DP=83;VDB=7.195397e-02;RPB=7.177744e-01;AF1=0.5;AC1=1;DP4=25,17,17,21;MQ=57;FQ=225;PV4=0.26,1,0.072,1;EFF=NONE(MODIFIER||||||||||1|ERROR_CHROMOSOME_NOT_FOUND)	GT:PL:GQ	0/1:255,0,255:99	0/1:255,0,255:100
NC_003197.1	832809	0	C	T	225	0	DP=89;VDB=1.670464e-01;RPB=2.417918e+00;AF1=0.5;AC1=1;DP4=24,22,18,25;MQ=57;FQ=225;PV4=0.4,1,0.0027,1;EFF=NONE(MODIFIER||||||||||1|ERROR_CHROMOSOME_NOT_FOUND)	GT:PL:GQ	0/1:255,0,255:99	0/1:255,0,255:100
NC_003197.1	832830	0	C	T	225	0	DP=82;VDB=3.020804e-01;RPB=2.831983e+00;AF1=0.5;AC1=1;DP4=23,22,15,20;MQ=58;FQ=225;PV4=0.5,1,0.012,0.023;EFF=NONE(MODIFIER||||||||||1|ERROR_CHROMOSOME_NOT_FOUND)	GT:PL:GQ	0/1:255,0,255:99	0/1:255,0,255:100
NC_003197.1	833046	0	T	C	222	0	DP=40;VDB=2.045236e-01;AF1=1;AC1=2;DP4=0,0,21,14;MQ=55;FQ=-132;EFF=NONE(MODIFIER||||||||||1|ERROR_CHROMOSOME_NOT_FOUND)	GT:PL:GQ	1/1:255,105,0:99	1/1:255,105,0:100
NC_003197.1	842595	0	T	C	222	0	DP=47;VDB=3.415144e-01;AF1=1;AC1=2;DP4=0,0,19,27;MQ=60;FQ=-165;EFF=NONE(MODIFIER||||||||||1|ERROR_CHROMOSOME_NOT_FOUND)	GT:PL:GQ	1/1:255,138,0:99	1/1:255,138,0:100
NC_003197.1	845874	0	C	T	222	0	DP=48;VDB=1.605036e-01;AF1=1;AC1=2;DP4=0,0,28,20;MQ=60;FQ=-171;EFF=NONE(MODIFIER||||||||||1|ERROR_CHROMOSOME_NOT_FOUND)	GT:PL:GQ	1/1:255,144,0:99	1/1:255,144,0:100
NC_003197.1	849044	0	C	T	222	0	DP=61;VDB=3.002658e-01;AF1=1;AC1=2;DP4=0,0,28,33;MQ=60;FQ=-208;EFF=NONE(MODIFIER||||||||||1|ERROR_CHROMOSOME_NOT_FOUND)	GT:PL:GQ	1/1:255,181,0:99	1/1:255,181,0:100
NC_003197.1	849253	0	ACGCTG	ACGCTGCCGCTG	217	0	INDEL;IS=1,0.013333;DP=75;VDB=3.241903e-01;AF1=0.5;AC1=1;DP4=7,6,33,26;MQ=60;FQ=47.5;PV4=1,1,1,1;EFF=NONE(MODIFIER||||||||||1|ERROR_CHROMOSOME_NOT_FOUND)	GT:PL:GQ	0/1:255,0,82:85	0/1:255,0,82:86
NC_003197.1	851304	0	C	T	222	0	DP=59;VDB=1.694714e-01;RPB=-1.519577e-01;AF1=1;AC1=2;DP4=1,0,32,24;MQ=60;FQ=-171;PV4=1,1,1,0.34;EFF=NONE(MODIFIER||||||||||1|ERROR_CHROMOSOME_NOT_FOUND)	GT:PL:GQ	1/1:255,144,0:99	1/1:255,144,0:100
NC_003197.1	855762	0	G	GC	214	0	INDEL;IS=30,0.909091;DP=33;VDB=2.500316e-01;AF1=1;AC1=2;DP4=0,0,15,17;MQ=60;FQ=-131;EFF=NONE(MODIFIER||||||||||1|ERROR_CHROMOSOME_NOT_FOUND)	GT:PL:GQ	1/1:255,96,0:99	1/1:255,96,0:100
NC_003197.1	857047	0	G	A	222	0	DP=59;VDB=2.085671e-01;AF1=1;AC1=2;DP4=0,0,34,23;MQ=60;FQ=-199;EFF=NONE(MODIFIER||||||||||1|ERROR_CHROMOSOME_NOT_FOUND)	GT:PL:GQ	1/1:255,172,0:99	1/1:255,172,0:100
NC_003197.1	857768	0	T	C	222	0	DP=49;VDB=3.463669e-01;AF1=1;AC1=2;DP4=0,0,24,25;MQ=60;FQ=-175;EFF=NONE(MODIFIER||||||||||1|ERROR_CHROMOSOME_NOT_FOUND)	GT:PL:GQ	1/1:255,148,0:99	1/1:255,148,0:100
NC_003197.1	897414	0	G	A	222	0	DP=79;VDB=4.958107e-03;AF1=1;AC1=2;DP4=0,0,44,34;MQ=60;FQ=-262;EFF=NONE(MODIFIER||||||||||1|ERROR_CHROMOSOME_NOT_FOUND)	GT:PL:GQ	1/1:255,235,0:99	1/1:255,235,0:100
NC_003197.1	905034	0	C	T	222	0	DP=62;VDB=3.067014e-05;AF1=1;AC1=2;DP4=0,0,37,25;MQ=60;FQ=-214;EFF=NONE(MODIFIER||||||||||1|ERROR_CHROMOSOME_NOT_FOUND)	GT:PL:GQ	1/1:255,187,0:99	1/1:255,187,0:100
NC_003197.1	934015	0	G	C	222	0	DP=78;VDB=3.357543e-01;AF1=1;AC1=2;DP4=0,0,37,39;MQ=60;FQ=-256;EFF=NONE(MODIFIER||||||||||1|ERROR_CHROMOSOME_NOT_FOUND)	GT:PL:GQ	1/1:255,229,0:99	1/1:255,229,0:100
NC_003197.1	939071	0	A	C	222	0	DP=43;VDB=1.873954e-01;AF1=1;AC1=2;DP4=0,0,26,15;MQ=60;FQ=-150;EFF=NONE(MODIFIER||||||||||1|ERROR_CHROMOSOME_NOT_FOUND)	GT:PL:GQ	1/1:255,123,0:99	1/1:255,123,0:100
NC_003197.1	948127	0	C	T	222	0	DP=59;VDB=2.854370e-01;AF1=1;AC1=2;DP4=0,0,21,34;MQ=60;FQ=-193;EFF=NONE(MODIFIER||||||||||1|ERROR_CHROMOSOME_NOT_FOUND)	GT:PL:GQ	1/1:255,166,0:99	1/1:255,166,0:100
NC_003197.1	951610	0	TTGCTGCTGCTG	TTGCTGCTG	214	0	INDEL;IS=38,0.826087;DP=44;VDB=2.042354e-01;AF1=1;AC1=2;DP4=0,0,17,19;MQ=60;FQ=-143;EFF=NONE(MODIFIER||||||||||1|ERROR_CHROMOSOME_NOT_FOUND)	GT:PL:GQ	1/1:255,108,0:99	1/1:255,108,0:100
NC_003197.1	953338	0	C	T	222	0	DP=41;VDB=2.507664e-01;AF1=1;AC1=2;DP4=0,0,19,22;MQ=60;FQ=-147;EFF=NONE(MODIFIER||||||||||1|ERROR_CHROMOSOME_NOT_FOUND)	GT:PL:GQ	1/1:255,120,0:99	1/1:255,120,0:100
NC_003197.1	955747	0	G	A	222	0	DP=49;VDB=2.386514e-01;AF1=1;AC1=2;DP4=0,0,25,24;MQ=60;FQ=-175;EFF=NONE(MODIFIER||||||||||1|ERROR_CHROMOSOME_NOT_FOUND)	GT:PL:GQ	1/1:255,148,0:99	1/1:255,148,0:100
NC_003197.1	976787	0	T	A	222	0	DP=41;VDB=4.161290e-04;AF1=1;AC1=2;DP4=0,0,28,13;MQ=60;FQ=-150;EFF=NONE(MODIFIER||||||||||1|ERROR_CHROMOSOME_NOT_FOUND)	GT:PL:GQ	1/1:255,123,0:99	1/1:255,123,0:100
NC_003197.1	976788	0	T	C	222	0	DP=41;VDB=4.345586e-04;AF1=1;AC1=2;DP4=0,0,28,13;MQ=60;FQ=-150;EFF=NONE(MODIFIER||||||||||1|ERROR_CHROMOSOME_NOT_FOUND)	GT:PL:GQ	1/1:255,123,0:99	1/1:255,123,0:100
NC_003197.1	977138	0	C	T	222	0	DP=67;VDB=3.488770e-01;AF1=1;AC1=2;DP4=0,0,28,32;MQ=60;FQ=-205;EFF=NONE(MODIFIER||||||||||1|ERROR_CHROMOSOME_NOT_FOUND)	GT:PL:GQ	1/1:255,178,0:99	1/1:255,178,0:100
NC_003197.1	977167	0	G	A	222	0	DP=73;VDB=2.558777e-01;AF1=1;AC1=2;DP4=0,0,38,35;MQ=60;FQ=-247;EFF=NONE(MODIFIER||||||||||1|ERROR_CHROMOSOME_NOT_FOUND)	GT:PL:GQ	1/1:255,220,0:99	1/1:255,220,0:100
NC_003197.1	977169	0	T	C	222	0	DP=72;VDB=2.102605e-01;RPB=-3.368202e-01;AF1=1;AC1=2;DP4=1,0,36,35;MQ=60;FQ=-225;PV4=1,1,1,0.26;EFF=NONE(MODIFIER||||||||||1|ERROR_CHROMOSOME_NOT_FOUND)	GT:PL:GQ	1/1:255,198,0:99	1/1:255,198,0:100
NC_003197.1	977170	0	A	C	222	0	DP=72;VDB=2.747075e-01;AF1=1;AC1=2;DP4=0,0,37,35;MQ=60;FQ=-244;EFF=NONE(MODIFIER||||||||||1|ERROR_CHROMOSOME_NOT_FOUND)	GT:PL:GQ	1/1:255,217,0:99	1/1:255,217,0:100
NC_003197.1	977194	0	C	T	222	0	DP=73;VDB=3.797375e-02;AF1=1;AC1=2;DP4=0,0,39,34;MQ=60;FQ=-247;EFF=NONE(MODIFIER||||||||||1|ERROR_CHROMOSOME_NOT_FOUND)	GT:PL:GQ	1/1:255,220,0:99	1/1:255,220,0:100
NC_003197.1	977220	0	T	A	222	0	DP=72;VDB=3.562303e-01;AF1=1;AC1=2;DP4=0,0,36,36;MQ=60;FQ=-244;EFF=NONE(MODIFIER||||||||||1|ERROR_CHROMOSOME_NOT_FOUND)	GT:PL:GQ	1/1:255,217,0:99	1/1:255,217,0:100
NC_003197.1	977224	0	A	G	222	0	DP=71;VDB=1.870394e-01;AF1=1;AC1=2;DP4=0,0,35,36;MQ=60;FQ=-241;EFF=NONE(MODIFIER||||||||||1|ERROR_CHROMOSOME_NOT_FOUND)	GT:PL:GQ	1/1:255,214,0:99	1/1:255,214,0:100
NC_003197.1	977227	0	C	T	222	0	DP=71;VDB=8.691796e-02;AF1=1;AC1=2;DP4=0,0,34,36;MQ=60;FQ=-238;EFF=NONE(MODIFIER||||||||||1|ERROR_CHROMOSOME_NOT_FOUND)	GT:PL:GQ	1/1:255,211,0:99	1/1:255,211,0:100
NC_003197.1	977231	0	G	A	222	0	DP=71;VDB=1.854514e-02;AF1=1;AC1=2;DP4=0,0,35,36;MQ=60;FQ=-238;EFF=NONE(MODIFIER||||||||||1|ERROR_CHROMOSOME_NOT_FOUND)	GT:PL:GQ	1/1:255,211,0:99	1/1:255,211,0:100
NC_003197.1	977232	0	A	C	222	0	DP=71;VDB=1.516360e-02;AF1=1;AC1=2;DP4=0,0,35,36;MQ=60;FQ=-241;EFF=NONE(MODIFIER||||||||||1|ERROR_CHROMOSOME_NOT_FOUND)	GT:PL:GQ	1/1:255,214,0:99	1/1:255,214,0:100
NC_003197.1	977233	0	T	G	222	0	DP=76;VDB=9.184173e-03;AF1=1;AC1=2;DP4=0,0,35,35;MQ=60;FQ=-238;EFF=NONE(MODIFIER||||||||||1|ERROR_CHROMOSOME_NOT_FOUND)	GT:PL:GQ	1/1:255,211,0:99	1/1:255,211,0:100
NC_003197.1	977263	0	G	A	222	0	DP=75;VDB=1.045600e-06;AF1=1;AC1=2;DP4=0,0,39,36;MQ=60;FQ=-250;EFF=NONE(MODIFIER||||||||||1|ERROR_CHROMOSOME_NOT_FOUND)	GT:PL:GQ	1/1:255,223,0:99	1/1:255,223,0:100
NC_003197.1	977284	0	T	C	222	0	DP=65;VDB=4.541786e-08;RPB=-1.567291e+00;AF1=1;AC1=2;DP4=1,0,32,30;MQ=60;FQ=-198;PV4=1,1,1,1;EFF=NONE(MODIFIER||||||||||1|ERROR_CHROMOSOME_NOT_FOUND)	GT:PL:GQ	1/1:255,171,0:99	1/1:255,171,0:100
NC_003197.1	977294	0	A	G	222	0	DP=11;VDB=1.275478e-02;AF1=1;AC1=2;DP4=0,0,7,4;MQ=60;FQ=-60;EFF=NONE(MODIFIER||||||||||1|ERROR_CHROMOSOME_NOT_FOUND)	GT:PL:GQ	1/1:255,33,0:63	1/1:255,33,0:64
NC_003197.1	977295	0	C	T	222	0	DP=11;VDB=1.194330e-02;AF1=1;AC1=2;DP4=0,0,7,4;MQ=60;FQ=-60;EFF=NONE(MODIFIER||||||||||1|ERROR_CHROMOSOME_NOT_FOUND)	GT:PL:GQ	1/1:255,33,0:63	1/1:255,33,0:64
NC_003197.1	977296	0	G	T	222	0	DP=11;VDB=1.275478e-02;AF1=1;AC1=2;DP4=0,0,7,4;MQ=60;FQ=-60;EFF=NONE(MODIFIER||||||||||1|ERROR_CHROMOSOME_NOT_FOUND)	GT:PL:GQ	1/1:255,33,0:63	1/1:255,33,0:64
NC_003197.1	977299	0	A	G	222	0	DP=11;VDB=1.087711e-02;AF1=1;AC1=2;DP4=0,0,7,4;MQ=60;FQ=-60;EFF=NONE(MODIFIER||||||||||1|ERROR_CHROMOSOME_NOT_FOUND)	GT:PL:GQ	1/1:255,33,0:63	1/1:255,33,0:64
NC_003197.1	977308	0	A	T	222	0	DP=11;VDB=8.975129e-03;AF1=1;AC1=2;DP4=0,0,7,4;MQ=60;FQ=-60;EFF=NONE(MODIFIER||||||||||1|ERROR_CHROMOSOME_NOT_FOUND)	GT:PL:GQ	1/1:255,33,0:63	1/1:255,33,0:64
NC_003197.1	977311	0	A	T	222	0	DP=11;VDB=7.461808e-03;AF1=1;AC1=2;DP4=0,0,7,4;MQ=60;FQ=-60;EFF=NONE(MODIFIER||||||||||1|ERROR_CHROMOSOME_NOT_FOUND)	GT:PL:GQ	1/1:255,33,0:63	1/1:255,33,0:64
NC_003197.1	977314	0	A	T	222	0	DP=11;VDB=3.358810e-03;AF1=1;AC1=2;DP4=0,0,7,4;MQ=60;FQ=-60;EFF=NONE(MODIFIER||||||||||1|ERROR_CHROMOSOME_NOT_FOUND)	GT:PL:GQ	1/1:255,33,0:63	1/1:255,33,0:64
NC_003197.1	977341	0	T	C	222	0	DP=12;VDB=3.044545e-03;RPB=1.448414e+00;AF1=1;AC1=2;DP4=1,0,7,4;MQ=60;FQ=-46;PV4=1,1,1,1;EFF=NONE(MODIFIER||||||||||1|ERROR_CHROMOSOME_NOT_FOUND)	GT:PL:GQ	1/1:255,19,0:35	1/1:255,19,0:36
NC_003197.1	977344	0	T	C	222	0	DP=12;VDB=1.727313e-02;AF1=1;AC1=2;DP4=0,0,8,4;MQ=60;FQ=-63;EFF=NONE(MODIFIER||||||||||1|ERROR_CHROMOSOME_NOT_FOUND)	GT:PL:GQ	1/1:255,36,0:69	1/1:255,36,0:70
NC_003197.1	977350	0	G	A	215	0	DP=12;VDB=1.469333e-02;AF1=1;AC1=2;DP4=0,0,8,4;MQ=60;FQ=-63;EFF=NONE(MODIFIER||||||||||1|ERROR_CHROMOSOME_NOT_FOUND)	GT:PL:GQ	1/1:248,36,0:69	1/1:248,36,0:70
NC_003197.1	977353	0	G	T	222	0	DP=12;VDB=1.435095e-02;AF1=1;AC1=2;DP4=0,0,8,4;MQ=60;FQ=-63;EFF=NONE(MODIFIER||||||||||1|ERROR_CHROMOSOME_NOT_FOUND)	GT:PL:GQ	1/1:255,36,0:69	1/1:255,36,0:70
NC_003197.1	977355	0	C	G	222	0	DP=12;VDB=1.469333e-02;AF1=1;AC1=2;DP4=0,0,8,4;MQ=60;FQ=-63;EFF=NONE(MODIFIER||||||||||1|ERROR_CHROMOSOME_NOT_FOUND)	GT:PL:GQ	1/1:255,36,0:69	1/1:255,36,0:70
NC_003197.1	977361	0	A	T	222	0	DP=13;VDB=2.701966e-02;AF1=1;AC1=2;DP4=0,0,9,4;MQ=60;FQ=-66;EFF=NONE(MODIFIER||||||||||1|ERROR_CHROMOSOME_NOT_FOUND)	GT:PL:GQ	1/1:255,39,0:75	1/1:255,39,0:76
NC_003197.1	977365	0	G	A	222	0	DP=15;VDB=8.127522e-02;AF1=1;AC1=2;DP4=0,0,10,5;MQ=60;FQ=-72;EFF=NONE(MODIFIER||||||||||1|ERROR_CHROMOSOME_NOT_FOUND)	GT:PL:GQ	1/1:255,45,0:87	1/1:255,45,0:88
NC_003197.1	977368	0	G	C	222	0	DP=19;VDB=1.298490e-01;AF1=1;AC1=2;DP4=0,0,10,7;MQ=60;FQ=-78;EFF=NONE(MODIFIER||||||||||1|ERROR_CHROMOSOME_NOT_FOUND)	GT:PL:GQ	1/1:255,51,0:99	1/1:255,51,0:100
NC_003197.1	977398	0	C	T	222	0	DP=64;VDB=4.839933e-06;AF1=1;AC1=2;DP4=0,0,35,29;MQ=60;FQ=-220;EFF=NONE(MODIFIER||||||||||1|ERROR_CHROMOSOME_NOT_FOUND)	GT:PL:GQ	1/1:255,193,0:99	1/1:255,193,0:100
NC_003197.1	977414	0	A	G	222	0	DP=58;VDB=5.510783e-03;AF1=1;AC1=2;DP4=0,0,30,27;MQ=60;FQ=-199;EFF=NONE(MODIFIER||||||||||1|ERROR_CHROMOSOME_NOT_FOUND)	GT:PL:GQ	1/1:255,172,0:99	1/1:255,172,0:100
NC_003197.1	977416	0	T	C	222	0	DP=58;VDB=1.017481e-02;AF1=1;AC1=2;DP4=0,0,30,28;MQ=60;FQ=-202;EFF=NONE(MODIFIER||||||||||1|ERROR_CHROMOSOME_NOT_FOUND)	GT:PL:GQ	1/1:255,175,0:99	1/1:255,175,0:100
NC_003197.1	977423	0	C	A	222	0	DP=55;VDB=1.088527e-03;AF1=1;AC1=2;DP4=0,0,28,27;MQ=60;FQ=-193;EFF=NONE(MODIFIER||||||||||1|ERROR_CHROMOSOME_NOT_FOUND)	GT:PL:GQ	1/1:255,166,0:99	1/1:255,166,0:100
NC_003197.1	977424	0	G	A	222	0	DP=55;VDB=1.225463e-03;AF1=1;AC1=2;DP4=0,0,28,26;MQ=60;FQ=-190;EFF=NONE(MODIFIER||||||||||1|ERROR_CHROMOSOME_NOT_FOUND)	GT:PL:GQ	1/1:255,163,0:99	1/1:255,163,0:100
NC_003197.1	977425	0	C	G	222	0	DP=55;VDB=7.712610e-04;AF1=1;AC1=2;DP4=0,0,28,27;MQ=60;FQ=-193;EFF=NONE(MODIFIER||||||||||1|ERROR_CHROMOSOME_NOT_FOUND)	GT:PL:GQ	1/1:255,166,0:99	1/1:255,166,0:100
NC_003197.1	977431	0	T	G	222	0	DP=66;VDB=3.847765e-01;AF1=1;AC1=2;DP4=0,0,35,31;MQ=60;FQ=-226;EFF=NONE(MODIFIER||||||||||1|ERROR_CHROMOSOME_NOT_FOUND)	GT:PL:GQ	1/1:255,199,0:99	1/1:255,199,0:100
NC_003197.1	977443	0	A	G	222	0	DP=71;VDB=3.433783e-01;AF1=1;AC1=2;DP4=0,0,38,33;MQ=60;FQ=-241;EFF=NONE(MODIFIER||||||||||1|ERROR_CHROMOSOME_NOT_FOUND)	GT:PL:GQ	1/1:255,214,0:99	1/1:255,214,0:100
NC_003197.1	977458	0	G	A	222	0	DP=68;VDB=1.332469e-01;AF1=1;AC1=2;DP4=0,0,35,33;MQ=60;FQ=-232;EFF=NONE(MODIFIER||||||||||1|ERROR_CHROMOSOME_NOT_FOUND)	GT:PL:GQ	1/1:255,205,0:99	1/1:255,205,0:100
NC_003197.1	977539	0	A	G	222	0	DP=56;VDB=1.806579e-01;AF1=1;AC1=2;DP4=0,0,26,28;MQ=60;FQ=-190;EFF=NONE(MODIFIER||||||||||1|ERROR_CHROMOSOME_NOT_FOUND)	GT:PL:GQ	1/1:255,163,0:99	1/1:255,163,0:100
NC_003197.1	977560	0	T	C	222	0	DP=69;VDB=2.065787e-01;AF1=1;AC1=2;DP4=0,0,29,34;MQ=60;FQ=-214;EFF=NONE(MODIFIER||||||||||1|ERROR_CHROMOSOME_NOT_FOUND)	GT:PL:GQ	1/1:255,187,0:99	1/1:255,187,0:100
NC_003197.1	977614	0	A	T	222	0	DP=68;VDB=4.021356e-01;AF1=1;AC1=2;DP4=0,0,34,33;MQ=60;FQ=-229;EFF=NONE(MODIFIER||||||||||1|ERROR_CHROMOSOME_NOT_FOUND)	GT:PL:GQ	1/1:255,202,0:99	1/1:255,202,0:100
NC_003197.1	977629	0	A	T	222	0	DP=67;VDB=2.361890e-01;AF1=1;AC1=2;DP4=0,0,32,34;MQ=60;FQ=-226;EFF=NONE(MODIFIER||||||||||1|ERROR_CHROMOSOME_NOT_FOUND)	GT:PL:GQ	1/1:255,199,0:99	1/1:255,199,0:100
NC_003197.1	977655	0	A	G	222	0	DP=61;VDB=1.839050e-01;AF1=1;AC1=2;DP4=0,0,26,31;MQ=60;FQ=-199;EFF=NONE(MODIFIER||||||||||1|ERROR_CHROMOSOME_NOT_FOUND)	GT:PL:GQ	1/1:255,172,0:99	1/1:255,172,0:100
NC_003197.1	977671	0	T	C	222	0	DP=63;VDB=3.896834e-01;AF1=1;AC1=2;DP4=0,0,29,32;MQ=60;FQ=-211;EFF=NONE(MODIFIER||||||||||1|ERROR_CHROMOSOME_NOT_FOUND)	GT:PL:GQ	1/1:255,184,0:99	1/1:255,184,0:100
NC_003197.1	977686	0	A	G	222	0	DP=68;VDB=3.051133e-01;RPB=1.578950e+00;AF1=1;AC1=2;DP4=1,1,34,32;MQ=59;FQ=-198;PV4=1,0.26,1,1;EFF=NONE(MODIFIER||||||||||1|ERROR_CHROMOSOME_NOT_FOUND)	GT:PL:GQ	1/1:255,171,0:99	1/1:255,171,0:100
NC_003197.1	977689	0	T	C	222	0	DP=68;VDB=3.646244e-01;RPB=1.103495e+00;AF1=1;AC1=2;DP4=1,1,32,32;MQ=59;FQ=-192;PV4=1,0.24,1,1;EFF=NONE(MODIFIER||||||||||1|ERROR_CHROMOSOME_NOT_FOUND)	GT:PL:GQ	1/1:255,165,0:99	1/1:255,165,0:100
NC_003197.1	977704	0	C	T	222	0	DP=69;VDB=4.199132e-01;AF1=1;AC1=2;DP4=0,0,35,34;MQ=60;FQ=-235;EFF=NONE(MODIFIER||||||||||1|ERROR_CHROMOSOME_NOT_FOUND)	GT:PL:GQ	1/1:255,208,0:99	1/1:255,208,0:100
NC_003197.1	977723	0	T	A	222	0	DP=71;VDB=5.114845e-02;AF1=1;AC1=2;DP4=0,0,36,35;MQ=59;FQ=-238;EFF=NONE(MODIFIER||||||||||1|ERROR_CHROMOSOME_NOT_FOUND)	GT:PL:GQ	1/1:255,211,0:99	1/1:255,211,0:100
NC_003197.1	977728	0	C	T	222	0	DP=71;VDB=1.262944e-02;AF1=1;AC1=2;DP4=0,0,35,35;MQ=59;FQ=-238;EFF=NONE(MODIFIER||||||||||1|ERROR_CHROMOSOME_NOT_FOUND)	GT:PL:GQ	1/1:255,211,0:99	1/1:255,211,0:100
NC_003197.1	977731	0	T	C	222	0	DP=71;VDB=8.268525e-03;AF1=1;AC1=2;DP4=0,0,35,35;MQ=59;FQ=-238;EFF=NONE(MODIFIER||||||||||1|ERROR_CHROMOSOME_NOT_FOUND)	GT:PL:GQ	1/1:255,211,0:99	1/1:255,211,0:100
NC_003197.1	977732	0	C	A	222	0	DP=71;VDB=1.261334e-02;AF1=1;AC1=2;DP4=0,0,36,35;MQ=59;FQ=-241;EFF=NONE(MODIFIER||||||||||1|ERROR_CHROMOSOME_NOT_FOUND)	GT:PL:GQ	1/1:255,214,0:99	1/1:255,214,0:100
NC_003197.1	977737	0	G	A	222	0	DP=74;VDB=2.251660e-02;AF1=1;AC1=2;DP4=0,0,35,36;MQ=59;FQ=-241;EFF=NONE(MODIFIER||||||||||1|ERROR_CHROMOSOME_NOT_FOUND)	GT:PL:GQ	1/1:255,214,0:99	1/1:255,214,0:100
NC_003197.1	977749	0	G	A	222	0	DP=79;VDB=4.050446e-01;AF1=1;AC1=2;DP4=0,0,38,39;MQ=59;FQ=-259;EFF=NONE(MODIFIER||||||||||1|ERROR_CHROMOSOME_NOT_FOUND)	GT:PL:GQ	1/1:255,232,0:99	1/1:255,232,0:100
NC_003197.1	977837	0	C	T	222	0	DP=54;VDB=2.231219e-01;RPB=0.000000e+00;AF1=1;AC1=2;DP4=1,0,26,25;MQ=60;FQ=-165;PV4=1,1,1,0.34;EFF=NONE(MODIFIER||||||||||1|ERROR_CHROMOSOME_NOT_FOUND)	GT:PL:GQ	1/1:255,138,0:99	1/1:255,138,0:100
NC_003197.1	977856	0	G	C	222	0	DP=52;VDB=1.736615e-01;AF1=1;AC1=2;DP4=0,0,26,23;MQ=60;FQ=-175;EFF=NONE(MODIFIER||||||||||1|ERROR_CHROMOSOME_NOT_FOUND)	GT:PL:GQ	1/1:255,148,0:99	1/1:255,148,0:100
NC_003197.1	977895	0	C	T	222	0	DP=46;VDB=8.358351e-02;AF1=1;AC1=2;DP4=0,0,22,23;MQ=60;FQ=-159;EFF=NONE(MODIFIER||||||||||1|ERROR_CHROMOSOME_NOT_FOUND)	GT:PL:GQ	1/1:255,132,0:99	1/1:255,132,0:100
NC_003197.1	977907	0	C	T	222	0	DP=38;VDB=2.850100e-01;AF1=1;AC1=2;DP4=0,0,19,19;MQ=60;FQ=-141;EFF=NONE(MODIFIER||||||||||1|ERROR_CHROMOSOME_NOT_FOUND)	GT:PL:GQ	1/1:255,114,0:99	1/1:255,114,0:100
NC_003197.1	977911	0	C	A	222	0	DP=38;VDB=3.184914e-01;AF1=1;AC1=2;DP4=0,0,19,19;MQ=60;FQ=-141;EFF=NONE(MODIFIER||||||||||1|ERROR_CHROMOSOME_NOT_FOUND)	GT:PL:GQ	1/1:255,114,0:99	1/1:255,114,0:100
NC_003197.1	977913	0	C	T	222	0	DP=38;VDB=2.922119e-01;RPB=-3.278050e-01;AF1=1;AC1=2;DP4=1,0,18,18;MQ=60;FQ=-121;PV4=1,1,1,0.34;EFF=NONE(MODIFIER||||||||||1|ERROR_CHROMOSOME_NOT_FOUND)	GT:PL:GQ	1/1:255,94,0:99	1/1:255,94,0:100
NC_003197.1	977930	0	C	A	222	0	DP=27;VDB=2.579760e-03;AF1=1;AC1=2;DP4=0,0,14,13;MQ=60;FQ=-108;EFF=NONE(MODIFIER||||||||||1|ERROR_CHROMOSOME_NOT_FOUND)	GT:PL:GQ	1/1:255,81,0:99	1/1:255,81,0:100
NC_003197.1	977934	0	A	T	222	0	DP=26;VDB=9.046726e-05;AF1=1;AC1=2;DP4=0,0,13,13;MQ=60;FQ=-105;EFF=NONE(MODIFIER||||||||||1|ERROR_CHROMOSOME_NOT_FOUND)	GT:PL:GQ	1/1:255,78,0:99	1/1:255,78,0:100
NC_003197.1	977937	0	T	C	222	0	DP=26;VDB=1.740962e-04;AF1=1;AC1=2;DP4=0,0,13,13;MQ=60;FQ=-105;EFF=NONE(MODIFIER||||||||||1|ERROR_CHROMOSOME_NOT_FOUND)	GT:PL:GQ	1/1:255,78,0:99	1/1:255,78,0:100
NC_003197.1	977939	0	C	G	222	0	DP=26;VDB=2.607514e-04;AF1=1;AC1=2;DP4=0,0,13,13;MQ=60;FQ=-105;EFF=NONE(MODIFIER||||||||||1|ERROR_CHROMOSOME_NOT_FOUND)	GT:PL:GQ	1/1:255,78,0:99	1/1:255,78,0:100
NC_003197.1	977943	0	C	T	222	0	DP=26;VDB=4.502658e-04;AF1=1;AC1=2;DP4=0,0,13,13;MQ=60;FQ=-105;EFF=NONE(MODIFIER||||||||||1|ERROR_CHROMOSOME_NOT_FOUND)	GT:PL:GQ	1/1:255,78,0:99	1/1:255,78,0:100
NC_003197.1	977947	0	A	G	222	0	DP=25;VDB=1.677689e-03;AF1=1;AC1=2;DP4=0,0,12,13;MQ=60;FQ=-102;EFF=NONE(MODIFIER||||||||||1|ERROR_CHROMOSOME_NOT_FOUND)	GT:PL:GQ	1/1:255,75,0:99	1/1:255,75,0:100
NC_003197.1	977948	0	C	A	222	0	DP=25;VDB=1.560695e-03;AF1=1;AC1=2;DP4=0,0,12,13;MQ=60;FQ=-102;EFF=NONE(MODIFIER||||||||||1|ERROR_CHROMOSOME_NOT_FOUND)	GT:PL:GQ	1/1:255,75,0:99	1/1:255,75,0:100
NC_003197.1	977950	0	A	G	222	0	DP=26;VDB=3.818168e-03;AF1=1;AC1=2;DP4=0,0,12,12;MQ=60;FQ=-99;EFF=NONE(MODIFIER||||||||||1|ERROR_CHROMOSOME_NOT_FOUND)	GT:PL:GQ	1/1:255,72,0:99	1/1:255,72,0:100
NC_003197.1	977951	0	A	T	222	0	DP=26;VDB=6.868826e-03;AF1=1;AC1=2;DP4=0,0,12,12;MQ=60;FQ=-99;EFF=NONE(MODIFIER||||||||||1|ERROR_CHROMOSOME_NOT_FOUND)	GT:PL:GQ	1/1:255,72,0:99	1/1:255,72,0:100
NC_003197.1	977965	0	A	G	222	0	DP=50;VDB=9.326494e-02;AF1=1;AC1=2;DP4=0,0,19,30;MQ=60;FQ=-175;EFF=NONE(MODIFIER||||||||||1|ERROR_CHROMOSOME_NOT_FOUND)	GT:PL:GQ	1/1:255,148,0:99	1/1:255,148,0:100
NC_003197.1	977976	0	C	T	222	0	DP=52;VDB=1.600683e-01;AF1=1;AC1=2;DP4=0,0,21,31;MQ=60;FQ=-184;EFF=NONE(MODIFIER||||||||||1|ERROR_CHROMOSOME_NOT_FOUND)	GT:PL:GQ	1/1:255,157,0:99	1/1:255,157,0:100
NC_003197.1	977982	0	C	A	222	0	DP=54;VDB=8.405932e-03;AF1=1;AC1=2;DP4=0,0,21,31;MQ=60;FQ=-184;EFF=NONE(MODIFIER||||||||||1|ERROR_CHROMOSOME_NOT_FOUND)	GT:PL:GQ	1/1:255,157,0:99	1/1:255,157,0:100
NC_003197.1	977997	0	A	G	222	0	DP=56;VDB=5.035431e-04;AF1=1;AC1=2;DP4=0,0,20,33;MQ=60;FQ=-187;EFF=NONE(MODIFIER||||||||||1|ERROR_CHROMOSOME_NOT_FOUND)	GT:PL:GQ	1/1:255,160,0:99	1/1:255,160,0:100
NC_003197.1	978088	0	A	G	222	0	DP=52;VDB=1.203532e-05;AF1=1;AC1=2;DP4=0,0,16,34;MQ=60;FQ=-178;EFF=NONE(MODIFIER||||||||||1|ERROR_CHROMOSOME_NOT_FOUND)	GT:PL:GQ	1/1:255,151,0:99	1/1:255,151,0:100
NC_003197.1	978091	0	C	T	222	0	DP=52;VDB=6.537372e-05;RPB=-3.057148e-01;AF1=1;AC1=2;DP4=1,0,16,34;MQ=60;FQ=-160;PV4=0.33,1,0.44,0.35;EFF=NONE(MODIFIER||||||||||1|ERROR_CHROMOSOME_NOT_FOUND)	GT:PL:GQ	1/1:255,133,0:99	1/1:255,133,0:100
NC_003197.1	978222	0	A	G	222	0	DP=34;VDB=1.495325e-03;AF1=1;AC1=2;DP4=0,0,10,20;MQ=59;FQ=-117;EFF=NONE(MODIFIER||||||||||1|ERROR_CHROMOSOME_NOT_FOUND)	GT:PL:GQ	1/1:255,90,0:99	1/1:255,90,0:100
NC_003197.1	978391	0	G	A	222	0	DP=43;VDB=1.209783e-01;AF1=1;AC1=2;DP4=0,0,23,19;MQ=59;FQ=-153;EFF=NONE(MODIFIER||||||||||1|ERROR_CHROMOSOME_NOT_FOUND)	GT:PL:GQ	1/1:255,126,0:99	1/1:255,126,0:100
NC_003197.1	978398	0	G	T	222	0	DP=44;VDB=3.407049e-03;AF1=1;AC1=2;DP4=0,0,23,21;MQ=59;FQ=-159;EFF=NONE(MODIFIER||||||||||1|ERROR_CHROMOSOME_NOT_FOUND)	GT:PL:GQ	1/1:255,132,0:99	1/1:255,132,0:100
NC_003197.1	978419	0	T	C	222	0	DP=40;VDB=1.806656e-02;AF1=1;AC1=2;DP4=0,0,19,16;MQ=60;FQ=-132;EFF=NONE(MODIFIER||||||||||1|ERROR_CHROMOSOME_NOT_FOUND)	GT:PL:GQ	1/1:255,105,0:99	1/1:255,105,0:100
NC_003197.1	978422	0	C	T	222	0	DP=38;VDB=1.122640e-02;AF1=1;AC1=2;DP4=0,0,20,17;MQ=60;FQ=-138;EFF=NONE(MODIFIER||||||||||1|ERROR_CHROMOSOME_NOT_FOUND)	GT:PL:GQ	1/1:255,111,0:99	1/1:255,111,0:100
NC_003197.1	978434	0	G	A	222	0	DP=36;VDB=1.843042e-04;AF1=1;AC1=2;DP4=0,0,18,17;MQ=60;FQ=-132;EFF=NONE(MODIFIER||||||||||1|ERROR_CHROMOSOME_NOT_FOUND)	GT:PL:GQ	1/1:255,105,0:99	1/1:255,105,0:100
NC_003197.1	978435	0	C	T	222	0	DP=36;VDB=1.418389e-04;AF1=1;AC1=2;DP4=0,0,19,17;MQ=60;FQ=-135;EFF=NONE(MODIFIER||||||||||1|ERROR_CHROMOSOME_NOT_FOUND)	GT:PL:GQ	1/1:255,108,0:99	1/1:255,108,0:100
NC_003197.1	978446	0	C	T	222	0	DP=38;VDB=2.927048e-01;AF1=1;AC1=2;DP4=0,0,18,20;MQ=60;FQ=-141;EFF=NONE(MODIFIER||||||||||1|ERROR_CHROMOSOME_NOT_FOUND)	GT:PL:GQ	1/1:255,114,0:99	1/1:255,114,0:100
NC_003197.1	978475	0	C	T	222	0	DP=38;VDB=7.123065e-04;AF1=1;AC1=2;DP4=0,0,17,20;MQ=60;FQ=-138;EFF=NONE(MODIFIER||||||||||1|ERROR_CHROMOSOME_NOT_FOUND)	GT:PL:GQ	1/1:255,111,0:99	1/1:255,111,0:100
NC_003197.1	1000903	0	G	C	222	0	DP=18;VDB=1.406312e-01;AF1=1;AC1=2;DP4=0,0,15,3;MQ=49;FQ=-81;EFF=NONE(MODIFIER||||||||||1|ERROR_CHROMOSOME_NOT_FOUND)	GT:PL:GQ	1/1:255,54,0:99	1/1:255,54,0:100
NC_003197.1	1000908	0	T	A	222	0	DP=22;VDB=1.985475e-01;AF1=1;AC1=2;DP4=0,0,16,4;MQ=48;FQ=-87;EFF=NONE(MODIFIER||||||||||1|ERROR_CHROMOSOME_NOT_FOUND)	GT:PL:GQ	1/1:255,60,0:99	1/1:255,60,0:100
NC_003197.1	1000917	0	A	G	222	0	DP=23;VDB=1.940942e-01;AF1=1;AC1=2;DP4=0,0,19,4;MQ=48;FQ=-96;EFF=NONE(MODIFIER||||||||||1|ERROR_CHROMOSOME_NOT_FOUND)	GT:PL:GQ	1/1:255,69,0:99	1/1:255,69,0:100
NC_003197.1	1000929	0	T	C	222	0	DP=23;VDB=2.032058e-01;AF1=1;AC1=2;DP4=0,0,19,4;MQ=48;FQ=-96;EFF=NONE(MODIFIER||||||||||1|ERROR_CHROMOSOME_NOT_FOUND)	GT:PL:GQ	1/1:255,69,0:99	1/1:255,69,0:100
NC_003197.1	1000932	0	G	A	222	0	DP=23;VDB=2.058618e-01;AF1=1;AC1=2;DP4=0,0,19,3;MQ=48;FQ=-93;EFF=NONE(MODIFIER||||||||||1|ERROR_CHROMOSOME_NOT_FOUND)	GT:PL:GQ	1/1:255,66,0:99	1/1:255,66,0:100
NC_003197.1	1000935	0	A	C	222	0	DP=23;VDB=2.058987e-01;AF1=1;AC1=2;DP4=0,0,19,3;MQ=47;FQ=-93;EFF=NONE(MODIFIER||||||||||1|ERROR_CHROMOSOME_NOT_FOUND)	GT:PL:GQ	1/1:255,66,0:99	1/1:255,66,0:100
NC_003197.1	1000944	0	T	C	222	0	DP=24;VDB=2.162773e-01;AF1=1;AC1=2;DP4=0,0,20,4;MQ=48;FQ=-99;EFF=NONE(MODIFIER||||||||||1|ERROR_CHROMOSOME_NOT_FOUND)	GT:PL:GQ	1/1:255,72,0:99	1/1:255,72,0:100
NC_003197.1	1000960	0	T	A,G	222	0	DP=20;VDB=5.561770e-02;AF1=1;AC1=2;DP4=0,0,17,3;MQ=49;FQ=-81;EFF=NONE(MODIFIER||||||||||1|ERROR_CHROMOSOME_NOT_FOUND),NONE(MODIFIER||||||||||2|ERROR_CHROMOSOME_NOT_FOUND)	GT:PL:GQ	1/1:255,54,0,247,19,244:99	1/1:255,54,0,247,19,244:100
NC_003197.1	1000962	0	G	A	222	0	DP=20;VDB=6.248027e-02;AF1=1;AC1=2;DP4=0,0,17,3;MQ=49;FQ=-87;EFF=NONE(MODIFIER||||||||||1|ERROR_CHROMOSOME_NOT_FOUND)	GT:PL:GQ	1/1:255,60,0:99	1/1:255,60,0:100
NC_003197.1	1000971	0	A	G	222	0	DP=18;VDB=8.424291e-03;AF1=1;AC1=2;DP4=0,0,15,3;MQ=49;FQ=-81;EFF=NONE(MODIFIER||||||||||1|ERROR_CHROMOSOME_NOT_FOUND)	GT:PL:GQ	1/1:255,54,0:99	1/1:255,54,0:100
NC_003197.1	1000972	0	T	A	222	0	DP=18;VDB=8.610085e-03;AF1=1;AC1=2;DP4=0,0,15,3;MQ=49;FQ=-81;EFF=NONE(MODIFIER||||||||||1|ERROR_CHROMOSOME_NOT_FOUND)	GT:PL:GQ	1/1:255,54,0:99	1/1:255,54,0:100
NC_003197.1	1000973	0	C	A	222	0	DP=18;VDB=9.591330e-03;AF1=1;AC1=2;DP4=0,0,15,3;MQ=49;FQ=-81;EFF=NONE(MODIFIER||||||||||1|ERROR_CHROMOSOME_NOT_FOUND)	GT:PL:GQ	1/1:255,54,0:99	1/1:255,54,0:100
NC_003197.1	1000974	0	T	C	222	0	DP=18;VDB=9.523137e-03;AF1=1;AC1=2;DP4=0,0,15,3;MQ=49;FQ=-81;EFF=NONE(MODIFIER||||||||||1|ERROR_CHROMOSOME_NOT_FOUND)	GT:PL:GQ	1/1:255,54,0:99	1/1:255,54,0:100
NC_003197.1	1000976	0	C	T	222	0	DP=18;VDB=1.096609e-02;AF1=1;AC1=2;DP4=0,0,15,3;MQ=49;FQ=-81;EFF=NONE(MODIFIER||||||||||1|ERROR_CHROMOSOME_NOT_FOUND)	GT:PL:GQ	1/1:255,54,0:99	1/1:255,54,0:100
NC_003197.1	1000977	0	T	A	222	0	DP=18;VDB=1.241449e-02;AF1=1;AC1=2;DP4=0,0,15,3;MQ=49;FQ=-81;EFF=NONE(MODIFIER||||||||||1|ERROR_CHROMOSOME_NOT_FOUND)	GT:PL:GQ	1/1:255,54,0:99	1/1:255,54,0:100
NC_003197.1	1000980	0	C	T	222	0	DP=18;VDB=2.849785e-02;AF1=1;AC1=2;DP4=0,0,15,3;MQ=49;FQ=-81;EFF=NONE(MODIFIER||||||||||1|ERROR_CHROMOSOME_NOT_FOUND)	GT:PL:GQ	1/1:255,54,0:99	1/1:255,54,0:100
NC_003197.1	1000983	0	G	C	222	0	DP=18;VDB=5.224979e-02;AF1=1;AC1=2;DP4=0,0,15,3;MQ=49;FQ=-81;EFF=NONE(MODIFIER||||||||||1|ERROR_CHROMOSOME_NOT_FOUND)	GT:PL:GQ	1/1:255,54,0:99	1/1:255,54,0:100
NC_003197.1	1001004	0	G	A	222	0	DP=60;VDB=5.846168e-02;AF1=1;AC1=2;DP4=0,0,40,20;MQ=52;FQ=-208;EFF=NONE(MODIFIER||||||||||1|ERROR_CHROMOSOME_NOT_FOUND)	GT:PL:GQ	1/1:255,181,0:99	1/1:255,181,0:100
NC_003197.1	1001019	0	T	G	222	0	DP=71;VDB=3.437199e-03;AF1=1;AC1=2;DP4=0,0,47,24;MQ=54;FQ=-241;EFF=NONE(MODIFIER||||||||||1|ERROR_CHROMOSOME_NOT_FOUND)	GT:PL:GQ	1/1:255,214,0:99	1/1:255,214,0:100
NC_003197.1	1001022	0	C	T	222	0	DP=71;VDB=1.437995e-03;RPB=-1.446569e+00;AF1=1;AC1=2;DP4=4,0,43,21;MQ=54;FQ=-152;PV4=0.3,0.12,1,0.15;EFF=NONE(MODIFIER||||||||||1|ERROR_CHROMOSOME_NOT_FOUND)	GT:PL:GQ	1/1:255,125,0:99	1/1:255,125,0:100
NC_003197.1	1001023	0	A	C	222	0	DP=71;VDB=6.665834e-04;RPB=-1.476464e+00;AF1=1;AC1=2;DP4=4,0,43,22;MQ=54;FQ=-154;PV4=0.3,0.14,1,0.14;EFF=NONE(MODIFIER||||||||||1|ERROR_CHROMOSOME_NOT_FOUND)	GT:PL:GQ	1/1:255,127,0:99	1/1:255,127,0:100
NC_003197.1	1001028	0	A	G	222	0	DP=71;VDB=1.864350e-04;RPB=-6.587325e-01;AF1=1;AC1=2;DP4=1,0,46,24;MQ=54;FQ=-213;PV4=1,1,0.27,0.31;EFF=NONE(MODIFIER||||||||||1|ERROR_CHROMOSOME_NOT_FOUND)	GT:PL:GQ	1/1:255,186,0:99	1/1:255,186,0:100
NC_003197.1	1001046	0	T	C	222	0	DP=76;VDB=2.430011e-02;AF1=1;AC1=2;DP4=0,0,47,26;MQ=54;FQ=-247;EFF=NONE(MODIFIER||||||||||1|ERROR_CHROMOSOME_NOT_FOUND)	GT:PL:GQ	1/1:255,220,0:99	1/1:255,220,0:100
NC_003197.1	1001049	0	A	G	222	0	DP=78;VDB=2.674021e-02;AF1=1;AC1=2;DP4=0,0,46,24;MQ=54;FQ=-238;EFF=NONE(MODIFIER||||||||||1|ERROR_CHROMOSOME_NOT_FOUND)	GT:PL:GQ	1/1:255,211,0:99	1/1:255,211,0:100
NC_003197.1	1001064	0	C	A	222	0	DP=77;VDB=5.784614e-04;RPB=-1.635733e+00;AF1=1;AC1=2;DP4=3,0,42,30;MQ=55;FQ=-192;PV4=0.27,1,1,0.32;EFF=NONE(MODIFIER||||||||||1|ERROR_CHROMOSOME_NOT_FOUND)	GT:PL:GQ	1/1:255,165,0:99	1/1:255,165,0:100
NC_003197.1	1001067	0	A	C	222	0	DP=76;VDB=3.015426e-04;AF1=1;AC1=2;DP4=0,0,45,30;MQ=54;FQ=-244;EFF=NONE(MODIFIER||||||||||1|ERROR_CHROMOSOME_NOT_FOUND)	GT:PL:GQ	1/1:255,217,0:99	1/1:255,217,0:100
NC_003197.1	1001071	0	T	C	222	0	DP=76;VDB=2.398328e-03;AF1=1;AC1=2;DP4=0,0,44,31;MQ=55;FQ=-253;EFF=NONE(MODIFIER||||||||||1|ERROR_CHROMOSOME_NOT_FOUND)	GT:PL:GQ	1/1:255,226,0:99	1/1:255,226,0:100
NC_003197.1	1001073	0	G	C	222	0	DP=76;VDB=1.165195e-02;AF1=1;AC1=2;DP4=0,0,45,31;MQ=54;FQ=-247;EFF=NONE(MODIFIER||||||||||1|ERROR_CHROMOSOME_NOT_FOUND)	GT:PL:GQ	1/1:255,220,0:99	1/1:255,220,0:100
NC_003197.1	1001097	0	A	G	222	0	DP=66;VDB=5.877023e-03;RPB=-2.412166e+00;AF1=1;AC1=2;DP4=2,0,31,32;MQ=55;FQ=-189;PV4=0.49,0.42,1,1;EFF=NONE(MODIFIER||||||||||1|ERROR_CHROMOSOME_NOT_FOUND)	GT:PL:GQ	1/1:255,162,0:99	1/1:255,162,0:100
NC_003197.1	1001098	0	T	G	222	0	DP=66;VDB=6.969697e-03;RPB=-2.924462e+00;AF1=1;AC1=2;DP4=3,0,31,32;MQ=55;FQ=-172;PV4=0.24,1,1,1;EFF=NONE(MODIFIER||||||||||1|ERROR_CHROMOSOME_NOT_FOUND)	GT:PL:GQ	1/1:255,145,0:99	1/1:255,145,0:100
NC_003197.1	1001104	0	T	G	222	0	DP=63;VDB=1.042910e-02;AF1=1;AC1=2;DP4=0,0,29,32;MQ=55;FQ=-211;EFF=NONE(MODIFIER||||||||||1|ERROR_CHROMOSOME_NOT_FOUND)	GT:PL:GQ	1/1:255,184,0:99	1/1:255,184,0:100
NC_003197.1	1001105	0	C	G	222	0	DP=63;VDB=1.087219e-02;AF1=1;AC1=2;DP4=0,0,30,32;MQ=56;FQ=-214;EFF=NONE(MODIFIER||||||||||1|ERROR_CHROMOSOME_NOT_FOUND)	GT:PL:GQ	1/1:255,187,0:99	1/1:255,187,0:100
NC_003197.1	1001106	0	G	A	222	0	DP=63;VDB=8.186762e-03;AF1=1;AC1=2;DP4=0,0,30,32;MQ=56;FQ=-214;EFF=NONE(MODIFIER||||||||||1|ERROR_CHROMOSOME_NOT_FOUND)	GT:PL:GQ	1/1:255,187,0:99	1/1:255,187,0:100
NC_003197.1	1001112	0	G	C	222	0	DP=70;VDB=3.757333e-01;AF1=1;AC1=2;DP4=0,0,33,37;MQ=55;FQ=-238;EFF=NONE(MODIFIER||||||||||1|ERROR_CHROMOSOME_NOT_FOUND)	GT:PL:GQ	1/1:255,211,0:99	1/1:255,211,0:100
NC_003197.1	1001121	0	A	G	222	0	DP=74;VDB=3.868925e-01;AF1=1;AC1=2;DP4=0,0,33,39;MQ=55;FQ=-244;EFF=NONE(MODIFIER||||||||||1|ERROR_CHROMOSOME_NOT_FOUND)	GT:PL:GQ	1/1:255,217,0:99	1/1:255,217,0:100
NC_003197.1	1001130	0	C	T	222	0	DP=76;VDB=3.396826e-01;AF1=1;AC1=2;DP4=0,0,34,42;MQ=54;FQ=-256;EFF=NONE(MODIFIER||||||||||1|ERROR_CHROMOSOME_NOT_FOUND)	GT:PL:GQ	1/1:255,229,0:99	1/1:255,229,0:100
NC_003197.1	1001133	0	C	T	222	0	DP=76;VDB=4.505353e-01;AF1=1;AC1=2;DP4=0,0,34,42;MQ=54;FQ=-256;EFF=NONE(MODIFIER||||||||||1|ERROR_CHROMOSOME_NOT_FOUND)	GT:PL:GQ	1/1:255,229,0:99	1/1:255,229,0:100
NC_003197.1	1001146	0	A	T	222	0	DP=77;VDB=4.836026e-02;AF1=1;AC1=2;DP4=0,0,33,42;MQ=55;FQ=-253;EFF=NONE(MODIFIER||||||||||1|ERROR_CHROMOSOME_NOT_FOUND)	GT:PL:GQ	1/1:255,226,0:99	1/1:255,226,0:100
NC_003197.1	1001148	0	C	T	222	0	DP=78;VDB=2.741007e-02;AF1=1;AC1=2;DP4=0,0,33,42;MQ=55;FQ=-253;EFF=NONE(MODIFIER||||||||||1|ERROR_CHROMOSOME_NOT_FOUND)	GT:PL:GQ	1/1:255,226,0:99	1/1:255,226,0:100
NC_003197.1	1001157	0	A	C	222	0	DP=79;VDB=9.816771e-03;AF1=1;AC1=2;DP4=0,0,34,45;MQ=54;FQ=-265;EFF=NONE(MODIFIER||||||||||1|ERROR_CHROMOSOME_NOT_FOUND)	GT:PL:GQ	1/1:255,238,0:99	1/1:255,238,0:100
NC_003197.1	1001166	0	C	T	222	0	DP=77;VDB=5.783733e-05;AF1=1;AC1=2;DP4=0,0,33,43;MQ=55;FQ=-256;EFF=NONE(MODIFIER||||||||||1|ERROR_CHROMOSOME_NOT_FOUND)	GT:PL:GQ	1/1:255,229,0:99	1/1:255,229,0:100
NC_003197.1	1001169	0	C	T	222	0	DP=76;VDB=2.299930e-05;AF1=1;AC1=2;DP4=0,0,33,43;MQ=55;FQ=-256;EFF=NONE(MODIFIER||||||||||1|ERROR_CHROMOSOME_NOT_FOUND)	GT:PL:GQ	1/1:255,229,0:99	1/1:255,229,0:100
NC_003197.1	1001193	0	C	T	222	0	DP=77;VDB=3.239080e-01;AF1=1;AC1=2;DP4=0,0,32,44;MQ=54;FQ=-256;EFF=NONE(MODIFIER||||||||||1|ERROR_CHROMOSOME_NOT_FOUND)	GT:PL:GQ	1/1:255,229,0:99	1/1:255,229,0:100
NC_003197.1	1001196	0	C	T	222	0	DP=77;VDB=4.399539e-01;AF1=1;AC1=2;DP4=0,0,33,44;MQ=55;FQ=-259;EFF=NONE(MODIFIER||||||||||1|ERROR_CHROMOSOME_NOT_FOUND)	GT:PL:GQ	1/1:255,232,0:99	1/1:255,232,0:100
NC_003197.1	1001226	0	T	C	222	0	DP=51;VDB=2.705983e-02;AF1=1;AC1=2;DP4=0,0,16,34;MQ=52;FQ=-178;EFF=NONE(MODIFIER||||||||||1|ERROR_CHROMOSOME_NOT_FOUND)	GT:PL:GQ	1/1:255,151,0:99	1/1:255,151,0:100
NC_003197.1	1001229	0	A	G	222	0	DP=49;VDB=1.409524e-03;AF1=1;AC1=2;DP4=0,0,15,34;MQ=51;FQ=-175;EFF=NONE(MODIFIER||||||||||1|ERROR_CHROMOSOME_NOT_FOUND)	GT:PL:GQ	1/1:255,148,0:99	1/1:255,148,0:100
NC_003197.1	1001231	0	A	T	222	0	DP=49;VDB=5.298710e-04;AF1=1;AC1=2;DP4=0,0,15,34;MQ=51;FQ=-175;EFF=NONE(MODIFIER||||||||||1|ERROR_CHROMOSOME_NOT_FOUND)	GT:PL:GQ	1/1:255,148,0:99	1/1:255,148,0:100
NC_003197.1	1001234	0	G	A	222	0	DP=49;VDB=3.527819e-04;AF1=1;AC1=2;DP4=0,0,15,34;MQ=51;FQ=-175;EFF=NONE(MODIFIER||||||||||1|ERROR_CHROMOSOME_NOT_FOUND)	GT:PL:GQ	1/1:255,148,0:99	1/1:255,148,0:100
NC_003197.1	1001235	0	G	T	222	0	DP=49;VDB=3.060407e-04;AF1=1;AC1=2;DP4=0,0,15,34;MQ=51;FQ=-175;EFF=NONE(MODIFIER||||||||||1|ERROR_CHROMOSOME_NOT_FOUND)	GT:PL:GQ	1/1:255,148,0:99	1/1:255,148,0:100
NC_003197.1	1001244	0	A	C	222	0	DP=50;VDB=8.253821e-04;AF1=1;AC1=2;DP4=0,0,15,35;MQ=51;FQ=-178;EFF=NONE(MODIFIER||||||||||1|ERROR_CHROMOSOME_NOT_FOUND)	GT:PL:GQ	1/1:255,151,0:99	1/1:255,151,0:100
NC_003197.1	1001246	0	A	G	222	0	DP=50;VDB=2.227751e-03;AF1=1;AC1=2;DP4=0,0,15,35;MQ=51;FQ=-178;EFF=NONE(MODIFIER||||||||||1|ERROR_CHROMOSOME_NOT_FOUND)	GT:PL:GQ	1/1:255,151,0:99	1/1:255,151,0:100
NC_003197.1	1001304	0	G	A	222	0	DP=37;VDB=1.650723e-01;AF1=1;AC1=2;DP4=0,0,11,25;MQ=48;FQ=-135;EFF=NONE(MODIFIER||||||||||1|ERROR_CHROMOSOME_NOT_FOUND)	GT:PL:GQ	1/1:255,108,0:99	1/1:255,108,0:100
NC_003197.1	1001328	0	C	T	222	0	DP=27;VDB=2.493303e-01;AF1=1;AC1=2;DP4=0,0,7,17;MQ=47;FQ=-96;EFF=NONE(MODIFIER||||||||||1|ERROR_CHROMOSOME_NOT_FOUND)	GT:PL:GQ	1/1:255,69,0:99	1/1:255,69,0:100
NC_003197.1	1001349	0	C	T	99	0	DP=53;VDB=1.636320e-01;RPB=5.497483e+00;AF1=0.5;AC1=1;DP4=21,18,3,11;MQ=46;FQ=102;PV4=0.059,0.025,1,0.31;EFF=NONE(MODIFIER||||||||||1|ERROR_CHROMOSOME_NOT_FOUND)	GT:PL:GQ	0/1:129,0,255:99	0/1:129,0,255:100
NC_003197.1	1001358	0	A	C	225	0	DP=72;VDB=9.262457e-04;RPB=-4.801794e+00;AF1=0.5336;AC1=1;DP4=0,9,32,28;MQ=46;FQ=-18.1;PV4=0.0027,0.18,1,0.021;EFF=NONE(MODIFIER||||||||||1|ERROR_CHROMOSOME_NOT_FOUND)	GT:PL:GQ	0/1:255,0,9:12	0/1:255,0,9:13
NC_003197.1	1001382	0	T	C	222	0	DP=68;VDB=5.713449e-04;AF1=1;AC1=2;DP4=0,0,31,36;MQ=47;FQ=-229;EFF=NONE(MODIFIER||||||||||1|ERROR_CHROMOSOME_NOT_FOUND)	GT:PL:GQ	1/1:255,202,0:99	1/1:255,202,0:100
NC_003197.1	1001390	0	C	A	222	0	DP=74;VDB=6.294217e-04;RPB=-4.081933e+00;AF1=1;AC1=2;DP4=0,7,33,34;MQ=48;FQ=-62;PV4=0.015,1,1,1;EFF=NONE(MODIFIER||||||||||1|ERROR_CHROMOSOME_NOT_FOUND)	GT:PL:GQ	1/1:255,35,0:67	1/1:255,35,0:68
NC_003197.1	1001397	0	C	A	222	0	DP=70;VDB=6.457457e-06;RPB=-3.992979e+00;AF1=1;AC1=2;DP4=0,6,31,32;MQ=48;FQ=-68;PV4=0.029,1,1,1;EFF=NONE(MODIFIER||||||||||1|ERROR_CHROMOSOME_NOT_FOUND)	GT:PL:GQ	1/1:255,41,0:79	1/1:255,41,0:80
NC_003197.1	1001421	0	C	T	222	0	DP=69;VDB=1.748284e-01;RPB=-2.414310e+00;AF1=1;AC1=2;DP4=0,2,32,35;MQ=51;FQ=-173;PV4=0.5,1,1,1;EFF=NONE(MODIFIER||||||||||1|ERROR_CHROMOSOME_NOT_FOUND)	GT:PL:GQ	1/1:255,146,0:99	1/1:255,146,0:100
NC_003197.1	1001436	0	G	T	222	0	DP=74;VDB=3.405511e-01;RPB=1.682735e+00;AF1=1;AC1=2;DP4=0,1,33,36;MQ=53;FQ=-219;PV4=1,1,0.28,1;EFF=NONE(MODIFIER||||||||||1|ERROR_CHROMOSOME_NOT_FOUND)	GT:PL:GQ	1/1:255,192,0:99	1/1:255,192,0:100
NC_003197.1	1001445	0	C	A	222	0	DP=80;VDB=1.823103e-01;RPB=1.186442e+00;AF1=1;AC1=2;DP4=0,2,39,39;MQ=53;FQ=-232;PV4=0.49,1,0.21,0.23;EFF=NONE(MODIFIER||||||||||1|ERROR_CHROMOSOME_NOT_FOUND)	GT:PL:GQ	1/1:255,205,0:99	1/1:255,205,0:100
NC_003197.1	1001470	0	A	G	222	0	DP=67;VDB=3.597253e-05;AF1=1;AC1=2;DP4=0,0,32,35;MQ=56;FQ=-229;EFF=NONE(MODIFIER||||||||||1|ERROR_CHROMOSOME_NOT_FOUND)	GT:PL:GQ	1/1:255,202,0:99	1/1:255,202,0:100
NC_003197.1	1001474	0	T	A	222	0	DP=67;VDB=2.415335e-06;AF1=1;AC1=2;DP4=0,0,31,35;MQ=56;FQ=-226;EFF=NONE(MODIFIER||||||||||1|ERROR_CHROMOSOME_NOT_FOUND)	GT:PL:GQ	1/1:255,199,0:99	1/1:255,199,0:100
NC_003197.1	1001479	0	A	C	222	0	DP=68;VDB=1.073479e-06;RPB=1.681290e+00;AF1=1;AC1=2;DP4=0,1,32,35;MQ=56;FQ=-192;PV4=1,0.45,0.32,1;EFF=NONE(MODIFIER||||||||||1|ERROR_CHROMOSOME_NOT_FOUND)	GT:PL:GQ	1/1:255,165,0:99	1/1:255,165,0:100
NC_003197.1	1001480	0	A	G	222	0	DP=68;VDB=1.243871e-06;RPB=1.681290e+00;AF1=1;AC1=2;DP4=0,1,32,35;MQ=56;FQ=-195;PV4=1,0.43,0.32,1;EFF=NONE(MODIFIER||||||||||1|ERROR_CHROMOSOME_NOT_FOUND)	GT:PL:GQ	1/1:255,168,0:99	1/1:255,168,0:100
NC_003197.1	1001485	0	T	A	222	0	DP=69;VDB=2.679998e-05;AF1=1;AC1=2;DP4=0,0,33,36;MQ=56;FQ=-235;EFF=NONE(MODIFIER||||||||||1|ERROR_CHROMOSOME_NOT_FOUND)	GT:PL:GQ	1/1:255,208,0:99	1/1:255,208,0:100
NC_003197.1	1001486	0	C	T	222	0	DP=69;VDB=5.912010e-05;AF1=1;AC1=2;DP4=0,0,33,36;MQ=56;FQ=-235;EFF=NONE(MODIFIER||||||||||1|ERROR_CHROMOSOME_NOT_FOUND)	GT:PL:GQ	1/1:255,208,0:99	1/1:255,208,0:100
NC_003197.1	1001489	0	T	C	222	0	DP=71;VDB=2.622507e-05;RPB=3.325253e+00;AF1=1;AC1=2;DP4=3,1,32,33;MQ=56;FQ=-98;PV4=0.61,0.45,0.17,1;EFF=NONE(MODIFIER||||||||||1|ERROR_CHROMOSOME_NOT_FOUND)	GT:PL:GQ	1/1:255,71,0:99	1/1:255,71,0:100
NC_003197.1	1001504	0	A	G	226	0	DP=71;VDB=1.250256e-01;RPB=3.895787e+00;AF1=0.5718;AC1=1;DP4=4,3,30,33;MQ=57;FQ=-21;PV4=0.71,0.47,0.12,1;EFF=NONE(MODIFIER||||||||||1|ERROR_CHROMOSOME_NOT_FOUND)	GT:PL:GQ	0/1:255,0,6:9	0/1:255,0,6:10
NC_003197.1	1001507	0	C	T	225	0	DP=70;VDB=3.294035e-01;RPB=4.017581e+00;AF1=1;AC1=2;DP4=4,2,30,34;MQ=57;FQ=-31;PV4=0.42,0.13,0.14,1;EFF=NONE(MODIFIER||||||||||1|ERROR_CHROMOSOME_NOT_FOUND)	GT:PL:GQ	1/1:255,4,0:7	1/1:255,4,0:8
NC_003197.1	1001531	0	G	A	86	0	DP=55;VDB=6.661464e-02;RPB=-4.260877e+00;AF1=0.5;AC1=1;DP4=22,22,5,6;MQ=59;FQ=89;PV4=1,1,1,0.19;EFF=NONE(MODIFIER||||||||||1|ERROR_CHROMOSOME_NOT_FOUND)	GT:PL:GQ	0/1:116,0,255:99	0/1:116,0,255:100
NC_003197.1	1001534	0	T	C	86	0	DP=55;VDB=4.393363e-02;RPB=-4.270705e+00;AF1=0.5;AC1=1;DP4=21,24,5,4;MQ=59;FQ=89;PV4=0.72,1,1,0.19;EFF=NONE(MODIFIER||||||||||1|ERROR_CHROMOSOME_NOT_FOUND)	GT:PL:GQ	0/1:116,0,255:99	0/1:116,0,255:100
NC_003197.1	1001537	0	C	A	79	0	DP=54;VDB=6.032391e-03;RPB=4.681461e-01;AF1=1;AC1=2;DP4=0,2,25,18;MQ=59;FQ=-105;PV4=0.19,1,0.5,0.25;EFF=NONE(MODIFIER||||||||||1|ERROR_CHROMOSOME_NOT_FOUND)	GT:PL:GQ	1/1:255,221,143:99	1/1:255,221,143:100
NC_003197.1	1001543	0	G	A	225	0	DP=58;VDB=2.466083e-01;RPB=5.182570e+00;AF1=0.5;AC1=1;DP4=7,6,20,24;MQ=59;FQ=158;PV4=0.75,0.013,0.14,1;EFF=NONE(MODIFIER||||||||||1|ERROR_CHROMOSOME_NOT_FOUND)	GT:PL:GQ	0/1:255,0,185:99	0/1:255,0,185:100
NC_003197.1	1001546	0	C	T	136	0	DP=62;VDB=1.424846e-01;RPB=-5.001747e+00;AF1=0.5;AC1=1;DP4=21,25,7,6;MQ=59;FQ=139;PV4=0.76,1,1,0.23;EFF=NONE(MODIFIER||||||||||1|ERROR_CHROMOSOME_NOT_FOUND)	GT:PL:GQ	0/1:166,0,255:99	0/1:166,0,255:100
NC_003197.1	1001561	0	A	T	225	0	DP=57;VDB=1.611211e-01;RPB=-5.763158e+00;AF1=0.5;AC1=1;DP4=17,21,10,8;MQ=58;FQ=225;PV4=0.57,1,1,1;EFF=NONE(MODIFIER||||||||||1|ERROR_CHROMOSOME_NOT_FOUND)	GT:PL:GQ	0/1:255,0,255:99	0/1:255,0,255:100
NC_003197.1	1001564	0	C	T	225	0	DP=54;VDB=1.506719e-01;RPB=-5.633248e+00;AF1=0.5;AC1=1;DP4=16,19,10,9;MQ=58;FQ=225;PV4=0.78,1,1,1;EFF=NONE(MODIFIER||||||||||1|ERROR_CHROMOSOME_NOT_FOUND)	GT:PL:GQ	0/1:255,0,255:99	0/1:255,0,255:100
NC_003197.1	1001570	0	T	G	225	0	DP=52;VDB=2.756682e-01;RPB=5.608636e+00;AF1=0.5;AC1=1;DP4=10,8,14,18;MQ=58;FQ=225;PV4=0.56,0.00048,0.051,0.00083;EFF=NONE(MODIFIER||||||||||1|ERROR_CHROMOSOME_NOT_FOUND)	GT:PL:GQ	0/1:255,0,255:99	0/1:255,0,255:100
NC_003197.1	1001578	0	C	T	225	0	DP=38;VDB=1.066957e-01;RPB=-4.968251e+00;AF1=0.5;AC1=1;DP4=8,11,10,8;MQ=58;FQ=225;PV4=0.52,1,1,1;EFF=NONE(MODIFIER||||||||||1|ERROR_CHROMOSOME_NOT_FOUND)	GT:PL:GQ	0/1:255,0,255:99	0/1:255,0,255:100
NC_003197.1	1001579	0	C	A	150	0	DP=38;VDB=6.895179e-02;RPB=3.518698e+00;AF1=0.5;AC1=1;DP4=10,11,8,6;MQ=58;FQ=153;PV4=0.73,0.11,0.018,0.46;EFF=NONE(MODIFIER||||||||||1|ERROR_CHROMOSOME_NOT_FOUND)	GT:PL:GQ	0/1:180,0,255:99	0/1:180,0,255:100
NC_003197.1	1001583	0	C	T	225	0	DP=40;VDB=5.079459e-02;RPB=-4.254666e+00;AF1=0.5;AC1=1;DP4=8,14,10,8;MQ=57;FQ=225;PV4=0.34,1,1,1;EFF=NONE(MODIFIER||||||||||1|ERROR_CHROMOSOME_NOT_FOUND)	GT:PL:GQ	0/1:255,0,255:99	0/1:255,0,255:100
NC_003197.1	1001588	0	T	A	225	0	DP=40;VDB=2.174755e-02;RPB=-4.363411e+00;AF1=0.5;AC1=1;DP4=8,14,10,8;MQ=57;FQ=225;PV4=0.34,1,1,1;EFF=NONE(MODIFIER||||||||||1|ERROR_CHROMOSOME_NOT_FOUND)	GT:PL:GQ	0/1:255,0,255:99	0/1:255,0,255:100
NC_003197.1	1001594	0	C	G	225	0	DP=38;VDB=4.800396e-03;RPB=-4.224496e+00;AF1=0.5;AC1=1;DP4=7,13,10,8;MQ=57;FQ=225;PV4=0.33,1,1,1;EFF=NONE(MODIFIER||||||||||1|ERROR_CHROMOSOME_NOT_FOUND)	GT:PL:GQ	0/1:255,0,255:99	0/1:255,0,255:100
NC_003197.1	1001595	0	T	G	222	0	DP=37;VDB=1.187791e-01;AF1=1;AC1=2;DP4=0,0,17,20;MQ=57;FQ=-138;EFF=NONE(MODIFIER||||||||||1|ERROR_CHROMOSOME_NOT_FOUND)	GT:PL:GQ	1/1:255,111,0:99	1/1:255,111,0:100
NC_003197.1	1001619	0	G	T	225	0	DP=49;VDB=1.888972e-01;RPB=-5.639159e+00;AF1=0.5;AC1=1;DP4=6,10,19,14;MQ=56;FQ=216;PV4=0.23,1,1,1;EFF=NONE(MODIFIER||||||||||1|ERROR_CHROMOSOME_NOT_FOUND)	GT:PL:GQ	0/1:255,0,243:99	0/1:255,0,243:100
NC_003197.1	1001620	0	C	T	225	0	DP=49;VDB=2.272568e-01;RPB=-5.639159e+00;AF1=0.5;AC1=1;DP4=6,10,19,14;MQ=56;FQ=217;PV4=0.23,1,1,1;EFF=NONE(MODIFIER||||||||||1|ERROR_CHROMOSOME_NOT_FOUND)	GT:PL:GQ	0/1:255,0,244:99	0/1:255,0,244:100
NC_003197.1	1001633	0	G	A	222	0	DP=35;VDB=2.340301e-02;AF1=1;AC1=2;DP4=0,0,20,15;MQ=56;FQ=-132;EFF=NONE(MODIFIER||||||||||1|ERROR_CHROMOSOME_NOT_FOUND)	GT:PL:GQ	1/1:255,105,0:99	1/1:255,105,0:100
NC_003197.1	1001638	0	A	G	222	0	DP=35;VDB=1.742633e-03;AF1=1;AC1=2;DP4=0,0,20,15;MQ=56;FQ=-132;EFF=NONE(MODIFIER||||||||||1|ERROR_CHROMOSOME_NOT_FOUND)	GT:PL:GQ	1/1:255,105,0:99	1/1:255,105,0:100
NC_003197.1	1001660	0	A	T	222	0	DP=29;VDB=4.073012e-04;AF1=1;AC1=2;DP4=0,0,17,12;MQ=56;FQ=-114;EFF=NONE(MODIFIER||||||||||1|ERROR_CHROMOSOME_NOT_FOUND)	GT:PL:GQ	1/1:255,87,0:99	1/1:255,87,0:100
NC_003197.1	1001663	0	A	G	222	0	DP=29;VDB=1.324337e-03;AF1=1;AC1=2;DP4=0,0,17,12;MQ=56;FQ=-114;EFF=NONE(MODIFIER||||||||||1|ERROR_CHROMOSOME_NOT_FOUND)	GT:PL:GQ	1/1:255,87,0:99	1/1:255,87,0:100
NC_003197.1	1001669	0	A	T	222	0	DP=29;VDB=1.000350e-01;AF1=1;AC1=2;DP4=0,0,17,12;MQ=56;FQ=-114;EFF=NONE(MODIFIER||||||||||1|ERROR_CHROMOSOME_NOT_FOUND)	GT:PL:GQ	1/1:255,87,0:99	1/1:255,87,0:100
NC_003197.1	1001677	0	C	T	222	0	DP=29;VDB=9.897314e-02;AF1=1;AC1=2;DP4=0,0,17,12;MQ=56;FQ=-114;EFF=NONE(MODIFIER||||||||||1|ERROR_CHROMOSOME_NOT_FOUND)	GT:PL:GQ	1/1:255,87,0:99	1/1:255,87,0:100
NC_003197.1	1001696	0	G	T	222	0	DP=24;VDB=3.881427e-02;AF1=1;AC1=2;DP4=0,0,15,9;MQ=55;FQ=-99;EFF=NONE(MODIFIER||||||||||1|ERROR_CHROMOSOME_NOT_FOUND)	GT:PL:GQ	1/1:255,72,0:99	1/1:255,72,0:100
NC_003197.1	1001711	0	C	T	222	0	DP=20;VDB=1.302553e-01;AF1=1;AC1=2;DP4=0,0,12,8;MQ=53;FQ=-87;EFF=NONE(MODIFIER||||||||||1|ERROR_CHROMOSOME_NOT_FOUND)	GT:PL:GQ	1/1:255,60,0:99	1/1:255,60,0:100
NC_003197.1	1001720	0	G	A	222	0	DP=19;VDB=6.365178e-02;AF1=1;AC1=2;DP4=0,0,11,8;MQ=53;FQ=-84;EFF=NONE(MODIFIER||||||||||1|ERROR_CHROMOSOME_NOT_FOUND)	GT:PL:GQ	1/1:255,57,0:99	1/1:255,57,0:100
NC_003197.1	1001749	0	G	A	222	0	DP=14;VDB=9.274965e-04;AF1=1;AC1=2;DP4=0,0,9,5;MQ=50;FQ=-69;EFF=NONE(MODIFIER||||||||||1|ERROR_CHROMOSOME_NOT_FOUND)	GT:PL:GQ	1/1:255,42,0:81	1/1:255,42,0:82
NC_003197.1	1001755	0	G	A	222	0	DP=13;VDB=4.019414e-04;AF1=1;AC1=2;DP4=0,0,8,5;MQ=49;FQ=-66;EFF=NONE(MODIFIER||||||||||1|ERROR_CHROMOSOME_NOT_FOUND)	GT:PL:GQ	1/1:255,39,0:75	1/1:255,39,0:76
NC_003197.1	1001760	0	A	C	222	0	DP=13;VDB=8.462891e-05;AF1=1;AC1=2;DP4=0,0,7,4;MQ=47;FQ=-60;EFF=NONE(MODIFIER||||||||||1|ERROR_CHROMOSOME_NOT_FOUND)	GT:PL:GQ	1/1:255,33,0:63	1/1:255,33,0:64
NC_003197.1	1001762	0	A	G	222	0	DP=11;VDB=7.038632e-05;AF1=1;AC1=2;DP4=0,0,7,4;MQ=47;FQ=-60;EFF=NONE(MODIFIER||||||||||1|ERROR_CHROMOSOME_NOT_FOUND)	GT:PL:GQ	1/1:255,33,0:63	1/1:255,33,0:64
NC_003197.1	1001772	0	A	G	222	0	DP=11;VDB=9.702829e-05;AF1=1;AC1=2;DP4=0,0,7,4;MQ=47;FQ=-60;EFF=NONE(MODIFIER||||||||||1|ERROR_CHROMOSOME_NOT_FOUND)	GT:PL:GQ	1/1:255,33,0:63	1/1:255,33,0:64
NC_003197.1	1001834	0	T	G	225	0	DP=47;VDB=2.167726e-10;RPB=-1.247224e+00;AF1=0.5;AC1=1;DP4=12,10,14,11;MQ=51;FQ=225;PV4=1,0.32,1,1;EFF=NONE(MODIFIER||||||||||1|ERROR_CHROMOSOME_NOT_FOUND)	GT:PL:GQ	0/1:255,0,255:99	0/1:255,0,255:100
NC_003197.1	1001840	0	A	G	225	0	DP=47;VDB=1.306858e-08;RPB=-6.076220e-01;AF1=0.5;AC1=1;DP4=12,10,14,11;MQ=51;FQ=225;PV4=1,1,1,1;EFF=NONE(MODIFIER||||||||||1|ERROR_CHROMOSOME_NOT_FOUND)	GT:PL:GQ	0/1:255,0,255:99	0/1:255,0,255:100
NC_003197.1	1001843	0	C	A	225	0	DP=47;VDB=1.200997e-07;RPB=-8.634629e-01;AF1=0.5;AC1=1;DP4=12,10,14,11;MQ=51;FQ=225;PV4=1,1,1,1;EFF=NONE(MODIFIER||||||||||1|ERROR_CHROMOSOME_NOT_FOUND)	GT:PL:GQ	0/1:255,0,255:99	0/1:255,0,255:100
NC_003197.1	1001848	0	G	A	225	0	DP=48;VDB=1.540942e-06;RPB=-1.651006e-01;AF1=0.5;AC1=1;DP4=12,11,14,11;MQ=50;FQ=225;PV4=1,0.43,1,1;EFF=NONE(MODIFIER||||||||||1|ERROR_CHROMOSOME_NOT_FOUND)	GT:PL:GQ	0/1:255,0,255:99	0/1:255,0,255:100
NC_003197.1	1001852	0	T	C	225	0	DP=48;VDB=2.894471e-05;RPB=4.127515e-02;AF1=0.5;AC1=1;DP4=12,11,14,11;MQ=50;FQ=225;PV4=1,1,1,1;EFF=NONE(MODIFIER||||||||||1|ERROR_CHROMOSOME_NOT_FOUND)	GT:PL:GQ	0/1:255,0,255:99	0/1:255,0,255:100
NC_003197.1	1001863	0	T	C	225	0	DP=55;VDB=9.626315e-05;RPB=1.356516e+00;AF1=0.5;AC1=1;DP4=17,15,12,11;MQ=52;FQ=225;PV4=1,0.077,0.014,1;EFF=NONE(MODIFIER||||||||||1|ERROR_CHROMOSOME_NOT_FOUND)	GT:PL:GQ	0/1:255,0,255:99	0/1:255,0,255:100
NC_003197.1	1001864	0	G	A	225	0	DP=55;VDB=1.125887e-04;RPB=1.390642e+00;AF1=0.5;AC1=1;DP4=17,15,12,11;MQ=52;FQ=225;PV4=1,1,0.014,1;EFF=NONE(MODIFIER||||||||||1|ERROR_CHROMOSOME_NOT_FOUND)	GT:PL:GQ	0/1:255,0,255:99	0/1:255,0,255:100
NC_003197.1	1001868	0	T	G	225	0	DP=55;VDB=1.580189e-04;RPB=-4.180457e-01;AF1=0.5;AC1=1;DP4=17,15,12,11;MQ=52;FQ=225;PV4=1,0.054,0.014,1;EFF=NONE(MODIFIER||||||||||1|ERROR_CHROMOSOME_NOT_FOUND)	GT:PL:GQ	0/1:255,0,255:99	0/1:255,0,255:100
NC_003197.1	1001870	0	G	A	225	0	DP=55;VDB=4.153562e-04;RPB=5.204242e-01;AF1=0.5;AC1=1;DP4=12,11,17,15;MQ=52;FQ=225;PV4=1,1,1,0.041;EFF=NONE(MODIFIER||||||||||1|ERROR_CHROMOSOME_NOT_FOUND)	GT:PL:GQ	0/1:255,0,255:99	0/1:255,0,255:100
NC_003197.1	1001872	0	G	A	225	0	DP=55;VDB=2.551489e-04;RPB=7.251813e-01;AF1=0.5;AC1=1;DP4=17,15,12,11;MQ=52;FQ=225;PV4=1,0.028,0.014,1;EFF=NONE(MODIFIER||||||||||1|ERROR_CHROMOSOME_NOT_FOUND)	GT:PL:GQ	0/1:255,0,255:99	0/1:255,0,255:100
NC_003197.1	1001879	0	T	C	225	0	DP=59;VDB=6.777984e-04;RPB=1.631883e-01;AF1=0.5;AC1=1;DP4=18,18,12,11;MQ=52;FQ=225;PV4=1,0.23,0.0055,1;EFF=NONE(MODIFIER||||||||||1|ERROR_CHROMOSOME_NOT_FOUND)	GT:PL:GQ	0/1:255,0,255:99	0/1:255,0,255:100
NC_003197.1	1001885	0	G	A	225	0	DP=61;VDB=1.433818e-03;RPB=4.985215e-01;AF1=0.5;AC1=1;DP4=18,20,12,11;MQ=52;FQ=225;PV4=0.79,0.46,0.0035,1;EFF=NONE(MODIFIER||||||||||1|ERROR_CHROMOSOME_NOT_FOUND)	GT:PL:GQ	0/1:255,0,255:99	0/1:255,0,255:100
NC_003197.1	1001886	0	C	T	225	0	DP=61;VDB=9.228581e-04;RPB=4.985215e-01;AF1=0.5;AC1=1;DP4=18,20,12,11;MQ=52;FQ=225;PV4=0.79,0.048,0.0035,1;EFF=NONE(MODIFIER||||||||||1|ERROR_CHROMOSOME_NOT_FOUND)	GT:PL:GQ	0/1:255,0,255:99	0/1:255,0,255:100
NC_003197.1	1001888	0	T	A	225	0	DP=61;VDB=1.704881e-04;RPB=4.985215e-01;AF1=0.5;AC1=1;DP4=18,20,12,11;MQ=52;FQ=225;PV4=0.79,1,0.0035,1;EFF=NONE(MODIFIER||||||||||1|ERROR_CHROMOSOME_NOT_FOUND)	GT:PL:GQ	0/1:255,0,255:99	0/1:255,0,255:100
NC_003197.1	1001907	0	G	A	225	0	DP=60;VDB=4.890505e-05;RPB=3.630261e-01;AF1=0.5;AC1=1;DP4=12,16,15,17;MQ=51;FQ=225;PV4=0.8,1,1,1;EFF=NONE(MODIFIER||||||||||1|ERROR_CHROMOSOME_NOT_FOUND)	GT:PL:GQ	0/1:255,0,255:99	0/1:255,0,255:100
NC_003197.1	1001908	0	G	A	222	0	DP=60;VDB=2.947377e-05;AF1=1;AC1=2;DP4=0,0,27,33;MQ=51;FQ=-208;EFF=NONE(MODIFIER||||||||||1|ERROR_CHROMOSOME_NOT_FOUND)	GT:PL:GQ	1/1:255,181,0:99	1/1:255,181,0:100
NC_003197.1	1001909	0	A	T	225	0	DP=60;VDB=1.033006e-05;RPB=4.667478e-01;AF1=0.5;AC1=1;DP4=12,16,15,17;MQ=51;FQ=225;PV4=0.8,0.21,1,1;EFF=NONE(MODIFIER||||||||||1|ERROR_CHROMOSOME_NOT_FOUND)	GT:PL:GQ	0/1:255,0,255:99	0/1:255,0,255:100
NC_003197.1	1001912	0	T	C	222	0	DP=60;VDB=7.545511e-06;AF1=1;AC1=2;DP4=0,0,27,33;MQ=51;FQ=-205;EFF=NONE(MODIFIER||||||||||1|ERROR_CHROMOSOME_NOT_FOUND)	GT:PL:GQ	1/1:255,178,0:99	1/1:255,178,0:100
NC_003197.1	1001918	0	A	G	225	0	DP=64;VDB=5.797951e-03;RPB=-4.622002e-01;AF1=0.5;AC1=1;DP4=12,15,15,22;MQ=51;FQ=225;PV4=0.8,0.19,1,0.054;EFF=NONE(MODIFIER||||||||||1|ERROR_CHROMOSOME_NOT_FOUND)	GT:PL:GQ	0/1:255,0,255:99	0/1:255,0,255:100
NC_003197.1	1001927	0	A	G	222	0	DP=64;VDB=5.407536e-08;AF1=1;AC1=2;DP4=0,0,27,37;MQ=51;FQ=-217;EFF=NONE(MODIFIER||||||||||1|ERROR_CHROMOSOME_NOT_FOUND)	GT:PL:GQ	1/1:255,190,0:99	1/1:255,190,0:100
NC_003197.1	1001932	0	C	T	225	0	DP=64;VDB=1.863547e-03;RPB=3.263889e-01;AF1=0.5;AC1=1;DP4=16,20,11,16;MQ=51;FQ=225;PV4=0.8,1,5.3e-05,0.33;EFF=NONE(MODIFIER||||||||||1|ERROR_CHROMOSOME_NOT_FOUND)	GT:PL:GQ	0/1:255,0,255:99	0/1:255,0,255:100
NC_003197.1	1001945	0	A	G	222	0	DP=64;VDB=3.333585e-03;AF1=1;AC1=2;DP4=0,0,25,37;MQ=52;FQ=-214;EFF=NONE(MODIFIER||||||||||1|ERROR_CHROMOSOME_NOT_FOUND)	GT:PL:GQ	1/1:255,187,0:99	1/1:255,187,0:100
NC_003197.1	1001954	0	A	G	225	0	DP=54;VDB=1.160314e-05;RPB=2.682261e+00;AF1=0.5;AC1=1;DP4=8,13,13,19;MQ=51;FQ=223;PV4=1,0.45,1,0.1;EFF=NONE(MODIFIER||||||||||1|ERROR_CHROMOSOME_NOT_FOUND)	GT:PL:GQ	0/1:255,0,251:99	0/1:255,0,251:100
NC_003197.1	1001957	0	C	T	225	0	DP=54;VDB=2.382156e-06;RPB=3.212816e+00;AF1=0.5;AC1=1;DP4=9,13,13,19;MQ=51;FQ=225;PV4=1,0.26,1,0.14;EFF=NONE(MODIFIER||||||||||1|ERROR_CHROMOSOME_NOT_FOUND)	GT:PL:GQ	0/1:255,0,255:99	0/1:255,0,255:100
NC_003197.1	1001963	0	A	G	198	0	DP=55;VDB=1.353076e-03;RPB=-3.221288e+00;AF1=0.5;AC1=1;DP4=13,20,9,13;MQ=51;FQ=201;PV4=1,0.087,0.00058,1;EFF=NONE(MODIFIER||||||||||1|ERROR_CHROMOSOME_NOT_FOUND)	GT:PL:GQ	0/1:228,0,255:99	0/1:228,0,255:100
NC_003197.1	1001964	0	C	T	212	0	DP=55;VDB=1.858092e-03;RPB=-3.371291e+00;AF1=0.5;AC1=1;DP4=13,20,8,13;MQ=51;FQ=215;PV4=1,0.44,0.00031,1;EFF=NONE(MODIFIER||||||||||1|ERROR_CHROMOSOME_NOT_FOUND)	GT:PL:GQ	0/1:242,0,255:99	0/1:242,0,255:100
NC_003197.1	1001965	0	T	A	225	0	DP=55;VDB=6.771736e-09;RPB=3.797138e+00;AF1=0.5;AC1=1;DP4=8,13,13,20;MQ=51;FQ=211;PV4=1,1,1,0.11;EFF=NONE(MODIFIER||||||||||1|ERROR_CHROMOSOME_NOT_FOUND)	GT:PL:GQ	0/1:255,0,238:99	0/1:255,0,238:100
NC_003197.1	1001978	0	T	A	204	0	DP=52;VDB=1.504873e-04;RPB=-4.386353e+00;AF1=0.5;AC1=1;DP4=12,18,8,12;MQ=51;FQ=207;PV4=1,0.14,7e-05,0.39;EFF=NONE(MODIFIER||||||||||1|ERROR_CHROMOSOME_NOT_FOUND)	GT:PL:GQ	0/1:234,0,255:99	0/1:234,0,255:100
NC_003197.1	1001985	0	T	A	222	0	DP=20;VDB=9.061107e-06;AF1=1;AC1=2;DP4=0,0,7,11;MQ=43;FQ=-81;EFF=NONE(MODIFIER||||||||||1|ERROR_CHROMOSOME_NOT_FOUND)	GT:PL:GQ	1/1:255,54,0:99	1/1:255,54,0:100
NC_003197.1	1001996	0	T	C	222	0	DP=18;VDB=4.453398e-07;AF1=1;AC1=2;DP4=0,0,7,11;MQ=43;FQ=-81;EFF=NONE(MODIFIER||||||||||1|ERROR_CHROMOSOME_NOT_FOUND)	GT:PL:GQ	1/1:255,54,0:99	1/1:255,54,0:100
NC_003197.1	1006260	0	A	G	222	0	DP=49;VDB=1.852181e-01;AF1=1;AC1=2;DP4=0,0,27,21;MQ=60;FQ=-171;EFF=NONE(MODIFIER||||||||||1|ERROR_CHROMOSOME_NOT_FOUND)	GT:PL:GQ	1/1:255,144,0:99	1/1:255,144,0:100
NC_003197.1	1008183	0	G	A	222	0	DP=52;VDB=3.581827e-01;AF1=1;AC1=2;DP4=0,0,28,20;MQ=60;FQ=-171;EFF=NONE(MODIFIER||||||||||1|ERROR_CHROMOSOME_NOT_FOUND)	GT:PL:GQ	1/1:255,144,0:99	1/1:255,144,0:100
NC_003197.1	1010626	0	C	T	222	0	DP=54;VDB=3.570472e-01;AF1=1;AC1=2;DP4=0,0,28,26;MQ=60;FQ=-190;EFF=NONE(MODIFIER||||||||||1|ERROR_CHROMOSOME_NOT_FOUND)	GT:PL:GQ	1/1:255,163,0:99	1/1:255,163,0:100
NC_003197.1	1016587	0	C	G	222	0	DP=49;VDB=3.618801e-01;AF1=1;AC1=2;DP4=0,0,23,26;MQ=60;FQ=-175;EFF=NONE(MODIFIER||||||||||1|ERROR_CHROMOSOME_NOT_FOUND)	GT:PL:GQ	1/1:255,148,0:99	1/1:255,148,0:100
NC_003197.1	1016588	0	G	C	222	0	DP=49;VDB=3.588030e-01;AF1=1;AC1=2;DP4=0,0,23,26;MQ=60;FQ=-175;EFF=NONE(MODIFIER||||||||||1|ERROR_CHROMOSOME_NOT_FOUND)	GT:PL:GQ	1/1:255,148,0:99	1/1:255,148,0:100
NC_003197.1	1034762	0	G	A	222	0	DP=61;VDB=1.679829e-01;AF1=1;AC1=2;DP4=0,0,26,34;MQ=60;FQ=-208;EFF=NONE(MODIFIER||||||||||1|ERROR_CHROMOSOME_NOT_FOUND)	GT:PL:GQ	1/1:255,181,0:99	1/1:255,181,0:100
NC_003197.1	1039815	0	TCAGCAGCCGCAGCAGCCG	TCAGCAGCCG	217	0	INDEL;IS=19,0.463415;DP=38;VDB=1.278052e-01;AF1=0.5;AC1=1;DP4=4,5,6,13;MQ=58;FQ=217;PV4=0.68,0.0087,0.42,1;EFF=NONE(MODIFIER||||||||||1|ERROR_CHROMOSOME_NOT_FOUND)	GT:PL:GQ	0/1:255,0,255:99	0/1:255,0,255:100
NC_003197.1	1043107	0	C	A	222	0	DP=57;VDB=1.495072e-01;RPB=-2.834733e-01;AF1=1;AC1=2;DP4=1,0,31,23;MQ=60;FQ=-174;PV4=1,1,0.45,0.36;EFF=NONE(MODIFIER||||||||||1|ERROR_CHROMOSOME_NOT_FOUND)	GT:PL:GQ	1/1:255,147,0:99	1/1:255,147,0:100
NC_003197.1	1056907	0	A	G	222	0	DP=69;VDB=3.750415e-01;AF1=1;AC1=2;DP4=0,0,32,31;MQ=60;FQ=-217;EFF=NONE(MODIFIER||||||||||1|ERROR_CHROMOSOME_NOT_FOUND)	GT:PL:GQ	1/1:255,190,0:99	1/1:255,190,0:100
NC_003197.1	1066337	0	G	A	222	0	DP=90;VDB=1.891584e-01;AF1=1;AC1=2;DP4=0,0,39,49;MQ=60;FQ=-282;EFF=NONE(MODIFIER||||||||||1|ERROR_CHROMOSOME_NOT_FOUND)	GT:PL:GQ	1/1:255,255,0:99	1/1:255,255,0:100
NC_003197.1	1067938	0	C	T	222	0	DP=56;VDB=3.802197e-01;AF1=1;AC1=2;DP4=0,0,30,26;MQ=60;FQ=-196;EFF=NONE(MODIFIER||||||||||1|ERROR_CHROMOSOME_NOT_FOUND)	GT:PL:GQ	1/1:255,169,0:99	1/1:255,169,0:100
NC_003197.1	1074020	0	C	T	222	0	DP=86;VDB=8.980261e-03;AF1=1;AC1=2;DP4=0,0,45,40;MQ=60;FQ=-282;EFF=NONE(MODIFIER||||||||||1|ERROR_CHROMOSOME_NOT_FOUND)	GT:PL:GQ	1/1:255,255,0:99	1/1:255,255,0:100
NC_003197.1	1077001	0	G	A	222	0	DP=43;VDB=8.164597e-02;AF1=1;AC1=2;DP4=0,0,23,20;MQ=59;FQ=-156;EFF=NONE(MODIFIER||||||||||1|ERROR_CHROMOSOME_NOT_FOUND)	GT:PL:GQ	1/1:255,129,0:99	1/1:255,129,0:100
NC_003197.1	1091323	0	A	G	222	0	DP=18;VDB=1.865973e-01;AF1=1;AC1=2;DP4=0,0,7,11;MQ=60;FQ=-81;EFF=NONE(MODIFIER||||||||||1|ERROR_CHROMOSOME_NOT_FOUND)	GT:PL:GQ	1/1:255,54,0:99	1/1:255,54,0:100
NC_003197.1	1092468	0	C	T	222	0	DP=72;VDB=1.700722e-01;AF1=1;AC1=2;DP4=0,0,29,32;MQ=60;FQ=-211;EFF=NONE(MODIFIER||||||||||1|ERROR_CHROMOSOME_NOT_FOUND)	GT:PL:GQ	1/1:255,184,0:99	1/1:255,184,0:100
NC_003197.1	1095018	0	T	C	222	0	DP=77;VDB=3.893683e-01;AF1=1;AC1=2;DP4=0,0,31,44;MQ=60;FQ=-253;EFF=NONE(MODIFIER||||||||||1|ERROR_CHROMOSOME_NOT_FOUND)	GT:PL:GQ	1/1:255,226,0:99	1/1:255,226,0:100
NC_003197.1	1096769	0	CAGGTA	CAGGTAGGTA	214	0	INDEL;IS=50,1.000000;DP=50;VDB=3.635461e-01;AF1=1;AC1=2;DP4=0,0,26,23;MQ=60;FQ=-183;EFF=NONE(MODIFIER||||||||||1|ERROR_CHROMOSOME_NOT_FOUND)	GT:PL:GQ	1/1:255,148,0:99	1/1:255,148,0:100
NC_003197.1	1099941	0	A	G	160	0	DP=64;VDB=1.400388e-01;RPB=-3.085817e+00;AF1=0.5;AC1=1;DP4=13,32,12,7;MQ=41;FQ=163;PV4=0.013,0.33,1,1;EFF=NONE(MODIFIER||||||||||1|ERROR_CHROMOSOME_NOT_FOUND)	GT:PL:GQ	0/1:190,0,255:99	0/1:190,0,255:100
NC_003197.1	1099947	0	C	A	158	0	DP=60;VDB=1.584530e-01;RPB=-2.062084e+00;AF1=0.5;AC1=1;DP4=13,27,13,7;MQ=40;FQ=161;PV4=0.027,0.0034,1,1;EFF=NONE(MODIFIER||||||||||1|ERROR_CHROMOSOME_NOT_FOUND)	GT:PL:GQ	0/1:188,0,255:99	0/1:188,0,255:100
NC_003197.1	1100013	0	C	T	225	0	DP=104;VDB=5.982691e-02;RPB=-1.549864e+00;AF1=0.5;AC1=1;DP4=27,28,29,20;MQ=47;FQ=225;PV4=0.33,0.041,1,1;EFF=NONE(MODIFIER||||||||||1|ERROR_CHROMOSOME_NOT_FOUND)	GT:PL:GQ	0/1:255,0,255:99	0/1:255,0,255:100
NC_003197.1	1100016	0	T	C	225	0	DP=105;VDB=3.029992e-02;RPB=-1.037333e+00;AF1=0.5;AC1=1;DP4=29,27,29,20;MQ=47;FQ=225;PV4=0.56,1,1,1;EFF=NONE(MODIFIER||||||||||1|ERROR_CHROMOSOME_NOT_FOUND)	GT:PL:GQ	0/1:255,0,255:99	0/1:255,0,255:100
NC_003197.1	1100022	0	A	G	225	0	DP=102;VDB=6.026780e-03;RPB=-9.553651e-01;AF1=0.5;AC1=1;DP4=28,26,28,20;MQ=47;FQ=225;PV4=0.55,1,1,1;EFF=NONE(MODIFIER||||||||||1|ERROR_CHROMOSOME_NOT_FOUND)	GT:PL:GQ	0/1:255,0,255:99	0/1:255,0,255:100
NC_003197.1	1100025	0	C	T	225	0	DP=100;VDB=4.054070e-03;RPB=-5.898937e-01;AF1=0.5;AC1=1;DP4=28,24,28,20;MQ=47;FQ=225;PV4=0.69,0.044,1,1;EFF=NONE(MODIFIER||||||||||1|ERROR_CHROMOSOME_NOT_FOUND)	GT:PL:GQ	0/1:255,0,255:99	0/1:255,0,255:100
NC_003197.1	1100028	0	C	A	225	0	DP=98;VDB=8.573979e-03;RPB=-3.375678e-01;AF1=0.5;AC1=1;DP4=27,23,28,20;MQ=48;FQ=225;PV4=0.69,1,1,1;EFF=NONE(MODIFIER||||||||||1|ERROR_CHROMOSOME_NOT_FOUND)	GT:PL:GQ	0/1:255,0,255:99	0/1:255,0,255:100
NC_003197.1	1100055	0	G	A	225	0	DP=110;VDB=8.992860e-02;RPB=-1.074677e+00;AF1=0.5;AC1=1;DP4=29,23,31,27;MQ=51;FQ=225;PV4=0.85,1,1,1;EFF=NONE(MODIFIER||||||||||1|ERROR_CHROMOSOME_NOT_FOUND)	GT:PL:GQ	0/1:255,0,255:99	0/1:255,0,255:100
NC_003197.1	1100058	0	C	A	225	0	DP=110;VDB=9.861244e-02;RPB=-1.032768e+00;AF1=0.5;AC1=1;DP4=29,23,31,27;MQ=51;FQ=225;PV4=0.85,1,1,1;EFF=NONE(MODIFIER||||||||||1|ERROR_CHROMOSOME_NOT_FOUND)	GT:PL:GQ	0/1:255,0,255:99	0/1:255,0,255:100
NC_003197.1	1100060	0	A	G	225	0	DP=110;VDB=8.603486e-02;RPB=-9.130439e-01;AF1=0.5;AC1=1;DP4=29,23,31,26;MQ=51;FQ=225;PV4=1,1,1,1;EFF=NONE(MODIFIER||||||||||1|ERROR_CHROMOSOME_NOT_FOUND)	GT:PL:GQ	0/1:255,0,255:99	0/1:255,0,255:100
NC_003197.1	1100061	0	T	C	225	0	DP=110;VDB=9.939246e-02;RPB=-1.032768e+00;AF1=0.5;AC1=1;DP4=29,23,31,27;MQ=51;FQ=225;PV4=0.85,0.12,1,1;EFF=NONE(MODIFIER||||||||||1|ERROR_CHROMOSOME_NOT_FOUND)	GT:PL:GQ	0/1:255,0,255:99	0/1:255,0,255:100
NC_003197.1	1100070	0	C	T	225	0	DP=113;VDB=3.952775e-01;RPB=-1.215248e+00;AF1=0.5;AC1=1;DP4=29,22,34,27;MQ=51;FQ=225;PV4=1,0.11,1,1;EFF=NONE(MODIFIER||||||||||1|ERROR_CHROMOSOME_NOT_FOUND)	GT:PL:GQ	0/1:255,0,255:99	0/1:255,0,255:100
NC_003197.1	1100082	0	T	A	225	0	DP=119;VDB=3.812242e-01;RPB=-2.292853e-01;AF1=0.5;AC1=1;DP4=30,26,31,29;MQ=52;FQ=225;PV4=0.85,0.32,1,1;EFF=NONE(MODIFIER||||||||||1|ERROR_CHROMOSOME_NOT_FOUND)	GT:PL:GQ	0/1:255,0,255:99	0/1:255,0,255:100
NC_003197.1	1100095	0	A	T	225	0	DP=121;VDB=1.383290e-01;RPB=-1.168087e-01;AF1=0.5;AC1=1;DP4=28,23,34,31;MQ=53;FQ=225;PV4=0.85,0.28,0.043,0.21;EFF=NONE(MODIFIER||||||||||1|ERROR_CHROMOSOME_NOT_FOUND)	GT:PL:GQ	0/1:255,0,255:99	0/1:255,0,255:100
NC_003197.1	1100104	0	C	T	225	0	DP=122;VDB=4.249527e-01;RPB=-4.716370e-01;AF1=0.5;AC1=1;DP4=29,25,37,31;MQ=52;FQ=225;PV4=1,0.095,0.0044,0.43;EFF=NONE(MODIFIER||||||||||1|ERROR_CHROMOSOME_NOT_FOUND)	GT:PL:GQ	0/1:255,0,255:99	0/1:255,0,255:100
NC_003197.1	1100107	0	G	A	225	0	DP=122;VDB=2.900335e-01;RPB=2.282177e-01;AF1=0.5;AC1=1;DP4=28,23,37,31;MQ=52;FQ=225;PV4=1,1,0.0015,0.21;EFF=NONE(MODIFIER||||||||||1|ERROR_CHROMOSOME_NOT_FOUND)	GT:PL:GQ	0/1:255,0,255:99	0/1:255,0,255:100
NC_003197.1	1100174	0	C	T	225	0	DP=117;VDB=2.744229e-01;RPB=1.184207e+00;AF1=0.5;AC1=1;DP4=29,27,33,23;MQ=46;FQ=225;PV4=0.57,0.13,2.4e-11,1;EFF=NONE(MODIFIER||||||||||1|ERROR_CHROMOSOME_NOT_FOUND)	GT:PL:GQ	0/1:255,0,255:99	0/1:255,0,255:100
NC_003197.1	1100208	0	G	A	225	0	DP=121;VDB=2.333530e-01;RPB=-2.259741e-01;AF1=0.5;AC1=1;DP4=32,31,32,25;MQ=43;FQ=225;PV4=0.59,0.27,1.3e-20,1;EFF=NONE(MODIFIER||||||||||1|ERROR_CHROMOSOME_NOT_FOUND)	GT:PL:GQ	0/1:255,0,255:99	0/1:255,0,255:100
NC_003197.1	1100222	0	C	T	225	0	DP=114;VDB=3.907049e-01;RPB=-8.784126e-01;AF1=0.5;AC1=1;DP4=28,29,31,26;MQ=42;FQ=225;PV4=0.71,0.094,7.1e-19,0.1;EFF=NONE(MODIFIER||||||||||1|ERROR_CHROMOSOME_NOT_FOUND)	GT:PL:GQ	0/1:255,0,255:99	0/1:255,0,255:100
NC_003197.1	1100229	0	G	A	225	0	DP=116;VDB=3.660197e-01;RPB=-1.500023e+00;AF1=0.5;AC1=1;DP4=28,28,33,27;MQ=42;FQ=225;PV4=0.71,0.0057,2.4e-19,0.092;EFF=NONE(MODIFIER||||||||||1|ERROR_CHROMOSOME_NOT_FOUND)	GT:PL:GQ	0/1:255,0,255:99	0/1:255,0,255:100
NC_003197.1	1100273	0	G	A	225	0	DP=115;VDB=3.843200e-01;RPB=-8.605246e-01;AF1=0.5;AC1=1;DP4=22,29,31,32;MQ=39;FQ=225;PV4=0.57,0.05,8.1e-17,1;EFF=NONE(MODIFIER||||||||||1|ERROR_CHROMOSOME_NOT_FOUND)	GT:PL:GQ	0/1:255,0,255:99	0/1:255,0,255:100
NC_003197.1	1100328	0	A	G	225	0	DP=111;VDB=3.239630e-01;RPB=1.080664e+00;AF1=0.5;AC1=1;DP4=28,24,27,31;MQ=35;FQ=225;PV4=0.57,0.28,3.6e-06,0.082;EFF=NONE(MODIFIER||||||||||1|ERROR_CHROMOSOME_NOT_FOUND)	GT:PL:GQ	0/1:255,0,255:99	0/1:255,0,255:100
NC_003197.1	1100346	0	G	A	225	0	DP=111;VDB=3.739998e-01;RPB=-3.230335e-01;AF1=0.5;AC1=1;DP4=31,26,23,30;MQ=34;FQ=225;PV4=0.26,0.034,4.8e-05,0.43;EFF=NONE(MODIFIER||||||||||1|ERROR_CHROMOSOME_NOT_FOUND)	GT:PL:GQ	0/1:255,0,255:99	0/1:255,0,255:100
NC_003197.1	1100352	0	T	C	225	0	DP=105;VDB=3.068622e-01;RPB=-9.435086e-01;AF1=0.5;AC1=1;DP4=30,26,21,26;MQ=35;FQ=225;PV4=0.43,1,0.0021,1;EFF=NONE(MODIFIER||||||||||1|ERROR_CHROMOSOME_NOT_FOUND)	GT:PL:GQ	0/1:255,0,255:99	0/1:255,0,255:100
NC_003197.1	1100373	0	A	G	225	0	DP=92;VDB=2.729117e-01;RPB=-1.446019e-01;AF1=0.5;AC1=1;DP4=26,22,20,24;MQ=32;FQ=225;PV4=0.53,1,0.04,1;EFF=NONE(MODIFIER||||||||||1|ERROR_CHROMOSOME_NOT_FOUND)	GT:PL:GQ	0/1:255,0,255:99	0/1:255,0,255:100
NC_003197.1	1100418	0	T	G	207	0	DP=86;VDB=1.304743e-01;RPB=5.760556e-01;AF1=0.5;AC1=1;DP4=21,23,16,25;MQ=27;FQ=210;PV4=0.51,0.022,0.43,0.17;EFF=NONE(MODIFIER||||||||||1|ERROR_CHROMOSOME_NOT_FOUND)	GT:PL:GQ	0/1:237,0,255:99	0/1:237,0,255:100
NC_003197.1	1100433	0	A	G	178	0	DP=77;VDB=3.057631e-01;RPB=2.601872e-01;AF1=0.5;AC1=1;DP4=18,22,15,20;MQ=26;FQ=181;PV4=1,0.35,0.22,1;EFF=NONE(MODIFIER||||||||||1|ERROR_CHROMOSOME_NOT_FOUND)	GT:PL:GQ	0/1:208,0,255:99	0/1:208,0,255:100
NC_003197.1	1100466	0	G	T	161	0	DP=93;VDB=1.603440e-01;RPB=-4.958605e-01;AF1=0.5;AC1=1;DP4=20,25,23,25;MQ=23;FQ=164;PV4=0.84,0.34,0.052,0.27;EFF=NONE(MODIFIER||||||||||1|ERROR_CHROMOSOME_NOT_FOUND)	GT:PL:GQ	0/1:191,0,236:99	0/1:191,0,236:100
NC_003197.1	1100486	0	C	T	102	0	DP=90;VDB=2.414056e-03;RPB=-3.379854e-01;AF1=0.5;AC1=1;DP4=21,23,20,24;MQ=19;FQ=105;PV4=1,0.23,0.058,1;EFF=NONE(MODIFIER||||||||||1|ERROR_CHROMOSOME_NOT_FOUND)	GT:PL:GQ	0/1:132,0,194:99	0/1:132,0,194:100
NC_003197.1	1100499	0	C	T	106	0	DP=91;VDB=3.008457e-02;RPB=4.109281e-03;AF1=0.5;AC1=1;DP4=22,25,19,23;MQ=19;FQ=109;PV4=1,1,0.21,1;EFF=NONE(MODIFIER||||||||||1|ERROR_CHROMOSOME_NOT_FOUND)	GT:PL:GQ	0/1:136,0,190:99	0/1:136,0,190:100
NC_003197.1	1100509	0	C	G	99	0	DP=86;VDB=2.060832e-01;RPB=6.151634e-01;AF1=0.5;AC1=1;DP4=18,25,17,23;MQ=19;FQ=102;PV4=1,0.3,0.27,0.35;EFF=NONE(MODIFIER||||||||||1|ERROR_CHROMOSOME_NOT_FOUND)	GT:PL:GQ	0/1:129,0,142:99	0/1:129,0,142:100
NC_003197.1	1104991	0	C	T	222	0	DP=40;VDB=3.948911e-02;AF1=1;AC1=2;DP4=0,0,12,28;MQ=35;FQ=-144;EFF=NONE(MODIFIER||||||||||1|ERROR_CHROMOSOME_NOT_FOUND)	GT:PL:GQ	1/1:255,117,0:99	1/1:255,117,0:100
NC_003197.1	1110229	0	G	A	178	0	DP=72;VDB=7.010289e-02;RPB=-2.137669e+00;AF1=0.5;AC1=1;DP4=17,32,9,14;MQ=54;FQ=181;PV4=0.79,1,1.4e-13,1;EFF=NONE(MODIFIER||||||||||1|ERROR_CHROMOSOME_NOT_FOUND)	GT:PL:GQ	0/1:208,0,255:99	0/1:208,0,255:100
NC_003197.1	1110352	0	C	T	225	0	DP=91;VDB=4.545165e-05;RPB=1.504253e+00;AF1=0.5;AC1=1;DP4=20,26,20,25;MQ=53;FQ=225;PV4=1,1,3.3e-12,1;EFF=NONE(MODIFIER||||||||||1|ERROR_CHROMOSOME_NOT_FOUND)	GT:PL:GQ	0/1:255,0,255:99	0/1:255,0,255:100
NC_003197.1	1110469	0	G	T	153	0	DP=79;VDB=8.585547e-03;RPB=3.990411e+00;AF1=0.5;AC1=1;DP4=28,29,11,9;MQ=54;FQ=156;PV4=0.8,0.26,4.6e-17,0.021;EFF=NONE(MODIFIER||||||||||1|ERROR_CHROMOSOME_NOT_FOUND)	GT:PL:GQ	0/1:183,0,255:99	0/1:183,0,255:100
NC_003197.1	1110538	0	A	C	105	0	DP=80;VDB=4.635561e-02;RPB=-3.324192e+00;AF1=0.5;AC1=1;DP4=27,32,16,5;MQ=54;FQ=108;PV4=0.022,0.097,1.3e-23,1;EFF=NONE(MODIFIER||||||||||1|ERROR_CHROMOSOME_NOT_FOUND)	GT:PL:GQ	0/1:135,0,255:99	0/1:135,0,255:100
NC_003197.1	1110554	0	T	G	104	0	DP=83;VDB=1.756054e-01;RPB=-1.682226e+00;AF1=0.5;AC1=1;DP4=23,33,17,5;MQ=54;FQ=107;PV4=0.0054,0.24,1.2e-19,1;EFF=NONE(MODIFIER||||||||||1|ERROR_CHROMOSOME_NOT_FOUND)	GT:PL:GQ	0/1:134,0,255:99	0/1:134,0,255:100
NC_003197.1	1110594	0	C	T	225	0	DP=82;VDB=2.119694e-01;RPB=-2.313749e+00;AF1=0.5;AC1=1;DP4=23,26,23,9;MQ=53;FQ=225;PV4=0.039,0.0023,1.1e-18,0.0019;EFF=NONE(MODIFIER||||||||||1|ERROR_CHROMOSOME_NOT_FOUND)	GT:PL:GQ	0/1:255,0,255:99	0/1:255,0,255:100
NC_003197.1	1110619	0	A	G	225	0	DP=101;VDB=2.664645e-01;RPB=-3.970059e+00;AF1=0.5;AC1=1;DP4=26,29,30,15;MQ=51;FQ=225;PV4=0.069,1,4.8e-17,0.15;EFF=NONE(MODIFIER||||||||||1|ERROR_CHROMOSOME_NOT_FOUND)	GT:PL:GQ	0/1:255,0,255:99	0/1:255,0,255:100
NC_003197.1	1110643	0	G	A	225	0	DP=102;VDB=1.013186e-01;RPB=-3.356276e+00;AF1=0.5;AC1=1;DP4=28,29,30,15;MQ=50;FQ=225;PV4=0.11,1,4.6e-17,1;EFF=NONE(MODIFIER||||||||||1|ERROR_CHROMOSOME_NOT_FOUND)	GT:PL:GQ	0/1:255,0,255:99	0/1:255,0,255:100
NC_003197.1	1111154	0	C	T	225	0	DP=115;VDB=1.762683e-01;RPB=4.191033e-01;AF1=0.5;AC1=1;DP4=34,42,14,23;MQ=53;FQ=225;PV4=0.55,1,1.4e-31,1;EFF=NONE(MODIFIER||||||||||1|ERROR_CHROMOSOME_NOT_FOUND)	GT:PL:GQ	0/1:255,0,255:99	0/1:255,0,255:100
NC_003197.1	1111189	0	A	G	225	0	DP=105;VDB=2.726264e-01;RPB=1.226964e+00;AF1=0.5;AC1=1;DP4=35,35,15,20;MQ=52;FQ=225;PV4=0.54,1,3.5e-31,1;EFF=NONE(MODIFIER||||||||||1|ERROR_CHROMOSOME_NOT_FOUND)	GT:PL:GQ	0/1:255,0,255:99	0/1:255,0,255:100
NC_003197.1	1111250	0	G	T	219	0	DP=123;VDB=2.753913e-01;RPB=-5.378911e-01;AF1=0.5;AC1=1;DP4=45,36,19,20;MQ=53;FQ=221;PV4=0.56,0.037,9.3e-23,0.44;EFF=NONE(MODIFIER||||||||||1|ERROR_CHROMOSOME_NOT_FOUND)	GT:PL:GQ	0/1:249,0,255:99	0/1:249,0,255:100
NC_003197.1	1111293	0	C	T	222	0	DP=127;VDB=2.113722e-01;RPB=-9.213422e-01;AF1=0.5;AC1=1;DP4=47,33,21,19;MQ=53;FQ=223;PV4=0.56,0.076,3.2e-10,1;EFF=NONE(MODIFIER||||||||||1|ERROR_CHROMOSOME_NOT_FOUND)	GT:PL:GQ	0/1:252,0,255:99	0/1:252,0,255:100
NC_003197.1	1111334	0	A	T	225	0	DP=141;VDB=3.724472e-01;RPB=-1.887294e+00;AF1=0.5;AC1=1;DP4=49,36,29,23;MQ=55;FQ=225;PV4=0.86,0.12,3.2e-05,1;EFF=NONE(MODIFIER||||||||||1|ERROR_CHROMOSOME_NOT_FOUND)	GT:PL:GQ	0/1:255,0,255:99	0/1:255,0,255:100
NC_003197.1	1111459	0	T	C	225	0	DP=130;VDB=8.219156e-03;RPB=8.460937e-01;AF1=0.5;AC1=1;DP4=27,42,31,28;MQ=60;FQ=225;PV4=0.16,1,0.084,1;EFF=NONE(MODIFIER||||||||||1|ERROR_CHROMOSOME_NOT_FOUND)	GT:PL:GQ	0/1:255,0,255:99	0/1:255,0,255:100
NC_003197.1	1111619	0	T	C	225	0	DP=126;VDB=3.940160e-01;RPB=-2.654103e+00;AF1=0.5;AC1=1;DP4=33,30,29,33;MQ=60;FQ=225;PV4=0.59,0.13,1,1;EFF=NONE(MODIFIER||||||||||1|ERROR_CHROMOSOME_NOT_FOUND)	GT:PL:GQ	0/1:255,0,255:99	0/1:255,0,255:100
NC_003197.1	1111667	0	G	T	225	0	DP=132;VDB=2.774110e-03;RPB=1.352893e-01;AF1=0.5;AC1=1;DP4=33,28,34,35;MQ=60;FQ=225;PV4=0.6,1,1,1;EFF=NONE(MODIFIER||||||||||1|ERROR_CHROMOSOME_NOT_FOUND)	GT:PL:GQ	0/1:255,0,255:99	0/1:255,0,255:100
NC_003197.1	1111676	0	C	T	225	0	DP=139;VDB=1.594120e-01;RPB=-2.758848e-02;AF1=0.5;AC1=1;DP4=33,28,40,38;MQ=60;FQ=225;PV4=0.86,0.18,1,1;EFF=NONE(MODIFIER||||||||||1|ERROR_CHROMOSOME_NOT_FOUND)	GT:PL:GQ	0/1:255,0,255:99	0/1:255,0,255:100
NC_003197.1	1111709	0	C	T	225	0	DP=122;VDB=3.532559e-01;RPB=-1.439180e+00;AF1=0.5;AC1=1;DP4=27,26,32,30;MQ=60;FQ=225;PV4=1,1,1,1;EFF=NONE(MODIFIER||||||||||1|ERROR_CHROMOSOME_NOT_FOUND)	GT:PL:GQ	0/1:255,0,255:99	0/1:255,0,255:100
NC_003197.1	1111715	0	G	A	225	0	DP=116;VDB=1.109681e-01;RPB=-1.255097e+00;AF1=0.5;AC1=1;DP4=27,28,32,29;MQ=60;FQ=225;PV4=0.85,0.48,1,1;EFF=NONE(MODIFIER||||||||||1|ERROR_CHROMOSOME_NOT_FOUND)	GT:PL:GQ	0/1:255,0,255:99	0/1:255,0,255:100
NC_003197.1	1111717	0	A	T	225	0	DP=116;VDB=1.276700e-01;RPB=-1.368946e+00;AF1=0.5;AC1=1;DP4=26,27,33,30;MQ=60;FQ=225;PV4=0.85,0.12,1,1;EFF=NONE(MODIFIER||||||||||1|ERROR_CHROMOSOME_NOT_FOUND)	GT:PL:GQ	0/1:255,0,255:99	0/1:255,0,255:100
NC_003197.1	1111767	0	A	G	225	0	DP=162;VDB=8.607978e-03;RPB=-8.183981e-01;AF1=0.5;AC1=1;DP4=32,30,57,43;MQ=60;FQ=225;PV4=0.52,1,1,1;EFF=NONE(MODIFIER||||||||||1|ERROR_CHROMOSOME_NOT_FOUND)	GT:PL:GQ	0/1:255,0,255:99	0/1:255,0,255:100
NC_003197.1	1111778	0	C	T	225	0	DP=169;VDB=4.200220e-02;RPB=1.017921e+00;AF1=0.5;AC1=1;DP4=33,35,56,43;MQ=60;FQ=225;PV4=0.35,1,1,1;EFF=NONE(MODIFIER||||||||||1|ERROR_CHROMOSOME_NOT_FOUND)	GT:PL:GQ	0/1:255,0,255:99	0/1:255,0,255:100
NC_003197.1	1111832	0	T	C	225	0	DP=163;VDB=3.594571e-01;RPB=2.192742e+00;AF1=0.5;AC1=1;DP4=33,37,47,43;MQ=60;FQ=225;PV4=0.63,0.18,1,1;EFF=NONE(MODIFIER||||||||||1|ERROR_CHROMOSOME_NOT_FOUND)	GT:PL:GQ	0/1:255,0,255:99	0/1:255,0,255:100
NC_003197.1	1111842	0	T	C	225	0	DP=160;VDB=4.763523e-01;RPB=2.583635e+00;AF1=0.5;AC1=1;DP4=36,37,44,42;MQ=60;FQ=225;PV4=0.87,1,1,1;EFF=NONE(MODIFIER||||||||||1|ERROR_CHROMOSOME_NOT_FOUND)	GT:PL:GQ	0/1:255,0,255:99	0/1:255,0,255:100
NC_003197.1	1111890	0	G	A	225	0	DP=155;VDB=1.518929e-01;RPB=2.764790e+00;AF1=0.5;AC1=1;DP4=41,33,39,37;MQ=60;FQ=225;PV4=0.63,0.47,1,1;EFF=NONE(MODIFIER||||||||||1|ERROR_CHROMOSOME_NOT_FOUND)	GT:PL:GQ	0/1:255,0,255:99	0/1:255,0,255:100
NC_003197.1	1111901	0	C	T	225	0	DP=137;VDB=1.504328e-01;RPB=2.815111e+00;AF1=0.5;AC1=1;DP4=37,29,36,35;MQ=60;FQ=225;PV4=0.61,0.13,1,0.23;EFF=NONE(MODIFIER||||||||||1|ERROR_CHROMOSOME_NOT_FOUND)	GT:PL:GQ	0/1:255,0,255:99	0/1:255,0,255:100
NC_003197.1	1111931	0	A	G	225	0	DP=140;VDB=4.255933e-01;RPB=1.824864e+00;AF1=0.5;AC1=1;DP4=40,30,34,34;MQ=60;FQ=225;PV4=0.49,0.11,1,0.25;EFF=NONE(MODIFIER||||||||||1|ERROR_CHROMOSOME_NOT_FOUND)	GT:PL:GQ	0/1:255,0,255:99	0/1:255,0,255:100
NC_003197.1	1111967	0	C	A	225	0	DP=120;VDB=2.867050e-03;RPB=-1.695685e+00;AF1=0.5;AC1=1;DP4=34,29,26,30;MQ=60;FQ=225;PV4=0.46,0.27,1,1;EFF=NONE(MODIFIER||||||||||1|ERROR_CHROMOSOME_NOT_FOUND)	GT:PL:GQ	0/1:255,0,255:99	0/1:255,0,255:100
NC_003197.1	1112066	0	A	G	225	0	DP=131;VDB=6.252714e-02;RPB=1.130754e+00;AF1=0.5;AC1=1;DP4=32,31,32,32;MQ=60;FQ=225;PV4=1,0.33,1,1;EFF=NONE(MODIFIER||||||||||1|ERROR_CHROMOSOME_NOT_FOUND)	GT:PL:GQ	0/1:255,0,255:99	0/1:255,0,255:100
NC_003197.1	1112350	0	T	C	225	0	DP=97;VDB=1.651969e-01;RPB=2.348020e+00;AF1=0.5;AC1=1;DP4=21,34,11,29;MQ=60;FQ=225;PV4=0.38,0.21,1,0.14;EFF=NONE(MODIFIER||||||||||1|ERROR_CHROMOSOME_NOT_FOUND)	GT:PL:GQ	0/1:255,0,255:99	0/1:255,0,255:100
NC_003197.1	1112374	0	T	C	225	0	DP=91;VDB=5.395436e-03;RPB=2.969855e+00;AF1=0.5;AC1=1;DP4=22,32,11,22;MQ=59;FQ=225;PV4=0.65,0.42,0.0042,1;EFF=NONE(MODIFIER||||||||||1|ERROR_CHROMOSOME_NOT_FOUND)	GT:PL:GQ	0/1:255,0,255:99	0/1:255,0,255:100
NC_003197.1	1113965	0	T	A	193	0	DP=101;VDB=1.506599e-01;RPB=-3.366846e+00;AF1=0.5;AC1=1;DP4=33,34,17,17;MQ=53;FQ=196;PV4=1,0.00045,2.1e-18,1;EFF=NONE(MODIFIER||||||||||1|ERROR_CHROMOSOME_NOT_FOUND)	GT:PL:GQ	0/1:223,0,255:99	0/1:223,0,255:100
NC_003197.1	1113970	0	A	C	184	0	DP=99;VDB=5.003116e-02;RPB=-2.864745e+00;AF1=0.5;AC1=1;DP4=33,34,15,16;MQ=53;FQ=187;PV4=1,0.011,3.2e-18,1;EFF=NONE(MODIFIER||||||||||1|ERROR_CHROMOSOME_NOT_FOUND)	GT:PL:GQ	0/1:214,0,255:99	0/1:214,0,255:100
NC_003197.1	1113973	0	T	C	184	0	DP=99;VDB=3.826701e-03;RPB=-2.987635e+00;AF1=0.5;AC1=1;DP4=32,34,17,16;MQ=53;FQ=187;PV4=0.83,1.1e-05,1.4e-17,1;EFF=NONE(MODIFIER||||||||||1|ERROR_CHROMOSOME_NOT_FOUND)	GT:PL:GQ	0/1:214,0,255:99	0/1:214,0,255:100
NC_003197.1	1113977	0	A	G	212	0	DP=103;VDB=1.004557e-01;RPB=-3.326920e+00;AF1=0.5;AC1=1;DP4=32,33,18,19;MQ=53;FQ=215;PV4=1,0.019,5.8e-15,0.018;EFF=NONE(MODIFIER||||||||||1|ERROR_CHROMOSOME_NOT_FOUND)	GT:PL:GQ	0/1:242,0,255:99	0/1:242,0,255:100
NC_003197.1	1113995	0	G	A	225	0	DP=100;VDB=2.078072e-01;RPB=-2.460626e+00;AF1=0.5;AC1=1;DP4=31,31,20,18;MQ=54;FQ=225;PV4=0.84,0.0063,5.4e-13,0.081;EFF=NONE(MODIFIER||||||||||1|ERROR_CHROMOSOME_NOT_FOUND)	GT:PL:GQ	0/1:255,0,255:99	0/1:255,0,255:100
NC_003197.1	1114070	0	A	T	225	0	DP=122;VDB=1.985990e-01;RPB=-3.087652e-01;AF1=0.5;AC1=1;DP4=34,34,29,22;MQ=58;FQ=225;PV4=0.58,1,7.1e-06,1;EFF=NONE(MODIFIER||||||||||1|ERROR_CHROMOSOME_NOT_FOUND)	GT:PL:GQ	0/1:255,0,255:99	0/1:255,0,255:100
NC_003197.1	1114076	0	A	G	225	0	DP=119;VDB=2.827396e-01;RPB=-4.074327e-01;AF1=0.5;AC1=1;DP4=34,33,29,22;MQ=58;FQ=225;PV4=0.58,0.003,8.2e-06,1;EFF=NONE(MODIFIER||||||||||1|ERROR_CHROMOSOME_NOT_FOUND)	GT:PL:GQ	0/1:255,0,255:99	0/1:255,0,255:100
NC_003197.1	1114105	0	G	T	225	0	DP=113;VDB=3.519560e-01;RPB=-2.441360e-01;AF1=0.5;AC1=1;DP4=28,30,30,25;MQ=58;FQ=225;PV4=0.57,0.32,0.0001,0.024;EFF=NONE(MODIFIER||||||||||1|ERROR_CHROMOSOME_NOT_FOUND)	GT:PL:GQ	0/1:255,0,255:99	0/1:255,0,255:100
NC_003197.1	1114283	0	G	A	225	0	DP=178;VDB=3.520373e-01;RPB=-1.235125e-02;AF1=0.5;AC1=1;DP4=41,34,52,45;MQ=47;FQ=225;PV4=1,1,1,0.32;EFF=NONE(MODIFIER||||||||||1|ERROR_CHROMOSOME_NOT_FOUND)	GT:PL:GQ	0/1:255,0,255:99	0/1:255,0,255:100
NC_003197.1	1114615	0	T	C	225	0	DP=121;VDB=2.982802e-01;RPB=4.116596e+00;AF1=0.5;AC1=1;DP4=37,36,17,28;MQ=52;FQ=225;PV4=0.19,1,2.5e-15,1;EFF=NONE(MODIFIER||||||||||1|ERROR_CHROMOSOME_NOT_FOUND)	GT:PL:GQ	0/1:255,0,255:99	0/1:255,0,255:100
NC_003197.1	1115401	0	C	A	138	0	DP=97;VDB=2.177300e-02;RPB=-6.425118e-01;AF1=0.5;AC1=1;DP4=27,38,14,17;MQ=42;FQ=141;PV4=0.83,0.0097,3.1e-16,1;EFF=NONE(MODIFIER||||||||||1|ERROR_CHROMOSOME_NOT_FOUND)	GT:PL:GQ	0/1:168,0,255:99	0/1:168,0,255:100
NC_003197.1	1115560	0	T	C	225	0	DP=102;VDB=2.035626e-01;RPB=1.640873e+00;AF1=0.5;AC1=1;DP4=33,31,12,24;MQ=51;FQ=225;PV4=0.096,1,4.8e-06,1;EFF=NONE(MODIFIER||||||||||1|ERROR_CHROMOSOME_NOT_FOUND)	GT:PL:GQ	0/1:255,0,255:99	0/1:255,0,255:100
NC_003197.1	1126482	0	A	T	222	0	DP=63;VDB=3.643549e-01;AF1=1;AC1=2;DP4=0,0,25,36;MQ=60;FQ=-211;EFF=NONE(MODIFIER||||||||||1|ERROR_CHROMOSOME_NOT_FOUND)	GT:PL:GQ	1/1:255,184,0:99	1/1:255,184,0:100
NC_003197.1	1129916	0	ACCTAGGTGCTTGGCGCCTAGGTGCTTGGCG	ACCTAGGTGCTTGGCG	214	0	INDEL;IS=49,0.790323;DP=62;VDB=1.612691e-04;AF1=1;AC1=2;DP4=0,0,24,24;MQ=60;FQ=-179;EFF=NONE(MODIFIER||||||||||1|ERROR_CHROMOSOME_NOT_FOUND)	GT:PL:GQ	1/1:255,144,0:99	1/1:255,144,0:100
NC_003197.1	1130456	0	G	T	222	0	DP=76;VDB=4.143701e-01;AF1=1;AC1=2;DP4=0,0,31,45;MQ=60;FQ=-256;EFF=NONE(MODIFIER||||||||||1|ERROR_CHROMOSOME_NOT_FOUND)	GT:PL:GQ	1/1:255,229,0:99	1/1:255,229,0:100
NC_003197.1	1135196	0	CGGGG	CGGGGG	214	0	INDEL;IS=76,0.926829;DP=82;VDB=5.278712e-02;AF1=1;AC1=2;DP4=0,0,44,32;MQ=60;FQ=-264;EFF=NONE(MODIFIER||||||||||1|ERROR_CHROMOSOME_NOT_FOUND)	GT:PL:GQ	1/1:255,229,0:99	1/1:255,229,0:100
NC_003197.1	1135908	0	T	A	222	0	DP=78;VDB=1.094760e-01;AF1=1;AC1=2;DP4=0,0,39,38;MQ=55;FQ=-259;EFF=NONE(MODIFIER||||||||||1|ERROR_CHROMOSOME_NOT_FOUND)	GT:PL:GQ	1/1:255,232,0:99	1/1:255,232,0:100
NC_003197.1	1138050	0	C	T	225	0	DP=103;VDB=2.011114e-06;RPB=-3.995445e+00;AF1=0.5;AC1=1;DP4=28,25,29,21;MQ=59;FQ=225;PV4=0.69,1,0.021,1;EFF=NONE(MODIFIER||||||||||1|ERROR_CHROMOSOME_NOT_FOUND)	GT:PL:GQ	0/1:255,0,255:99	0/1:255,0,255:100
NC_003197.1	1138120	0	G	A	225	0	DP=93;VDB=3.234871e-01;RPB=6.722007e-01;AF1=0.5;AC1=1;DP4=22,27,18,22;MQ=57;FQ=225;PV4=1,0.0019,0.00043,1;EFF=NONE(MODIFIER||||||||||1|ERROR_CHROMOSOME_NOT_FOUND)	GT:PL:GQ	0/1:255,0,255:99	0/1:255,0,255:100
NC_003197.1	1138134	0	C	T	225	0	DP=89;VDB=2.928157e-01;RPB=1.294062e+00;AF1=0.5;AC1=1;DP4=23,26,15,21;MQ=57;FQ=225;PV4=0.66,0.0069,0.00018,0.25;EFF=NONE(MODIFIER||||||||||1|ERROR_CHROMOSOME_NOT_FOUND)	GT:PL:GQ	0/1:255,0,255:99	0/1:255,0,255:100
NC_003197.1	1138161	0	C	T	216	0	DP=74;VDB=5.255027e-02;RPB=2.167138e+00;AF1=0.5;AC1=1;DP4=26,21,11,16;MQ=57;FQ=219;PV4=0.33,0.026,1.4e-05,1;EFF=NONE(MODIFIER||||||||||1|ERROR_CHROMOSOME_NOT_FOUND)	GT:PL:GQ	0/1:246,0,255:99	0/1:246,0,255:100
NC_003197.1	1138167	0	C	T	185	0	DP=71;VDB=2.298587e-02;RPB=1.632094e+00;AF1=0.5;AC1=1;DP4=25,21,9,13;MQ=56;FQ=188;PV4=0.44,0.0025,8.6e-07,1;EFF=NONE(MODIFIER||||||||||1|ERROR_CHROMOSOME_NOT_FOUND)	GT:PL:GQ	0/1:215,0,255:99	0/1:215,0,255:100
NC_003197.1	1138170	0	T	C	189	0	DP=68;VDB=6.172436e-02;RPB=1.911481e+00;AF1=0.5;AC1=1;DP4=27,20,8,13;MQ=56;FQ=192;PV4=0.19,0.33,2.8e-07,1;EFF=NONE(MODIFIER||||||||||1|ERROR_CHROMOSOME_NOT_FOUND)	GT:PL:GQ	0/1:219,0,255:99	0/1:219,0,255:100
NC_003197.1	1138173	0	C	T	155	0	DP=68;VDB=1.059783e-01;RPB=1.951304e+00;AF1=0.5;AC1=1;DP4=27,20,8,13;MQ=56;FQ=158;PV4=0.19,0.021,2.8e-07,1;EFF=NONE(MODIFIER||||||||||1|ERROR_CHROMOSOME_NOT_FOUND)	GT:PL:GQ	0/1:185,0,255:99	0/1:185,0,255:100
NC_003197.1	1138179	0	G	A	179	0	DP=69;VDB=1.873982e-01;RPB=3.013237e+00;AF1=0.5;AC1=1;DP4=29,18,8,13;MQ=57;FQ=182;PV4=0.11,0.00081,1e-07,1;EFF=NONE(MODIFIER||||||||||1|ERROR_CHROMOSOME_NOT_FOUND)	GT:PL:GQ	0/1:209,0,255:99	0/1:209,0,255:100
NC_003197.1	1138191	0	A	G	143	0	DP=63;VDB=1.784915e-01;RPB=4.013765e+00;AF1=0.5;AC1=1;DP4=28,18,4,12;MQ=56;FQ=146;PV4=0.02,0.49,9e-10,1;EFF=NONE(MODIFIER||||||||||1|ERROR_CHROMOSOME_NOT_FOUND)	GT:PL:GQ	0/1:173,0,255:99	0/1:173,0,255:100
NC_003197.1	1138200	0	A	G	125	0	DP=66;VDB=1.162165e-01;RPB=4.969141e+00;AF1=0.5;AC1=1;DP4=28,20,6,10;MQ=57;FQ=128;PV4=0.16,0.11,2e-07,0.035;EFF=NONE(MODIFIER||||||||||1|ERROR_CHROMOSOME_NOT_FOUND)	GT:PL:GQ	0/1:155,0,255:99	0/1:155,0,255:100
NC_003197.1	1138432	0	T	G	225	0	DP=132;VDB=2.141495e-14;RPB=5.002433e+00;AF1=0.5;AC1=1;DP4=33,38,37,24;MQ=58;FQ=225;PV4=0.12,0.094,4.2e-05,0.15;EFF=NONE(MODIFIER||||||||||1|ERROR_CHROMOSOME_NOT_FOUND)	GT:PL:GQ	0/1:255,0,255:99	0/1:255,0,255:100
NC_003197.1	1138434	0	G	A	225	0	DP=132;VDB=3.056408e-17;RPB=5.924414e+00;AF1=0.5;AC1=1;DP4=33,38,37,24;MQ=58;FQ=225;PV4=0.12,0.025,4.2e-05,0.051;EFF=NONE(MODIFIER||||||||||1|ERROR_CHROMOSOME_NOT_FOUND)	GT:PL:GQ	0/1:255,0,255:99	0/1:255,0,255:100
NC_003197.1	1138749	0	A	G	197	0	DP=127;VDB=4.443690e-04;RPB=-6.325303e+00;AF1=0.5;AC1=1;DP4=38,51,21,13;MQ=56;FQ=200;PV4=0.071,1,5.5e-11,1;EFF=NONE(MODIFIER||||||||||1|ERROR_CHROMOSOME_NOT_FOUND)	GT:PL:GQ	0/1:227,0,255:99	0/1:227,0,255:100
NC_003197.1	1138818	0	A	C	225	0	DP=122;VDB=9.913351e-02;RPB=-1.209362e+00;AF1=0.5;AC1=1;DP4=29,33,31,23;MQ=57;FQ=225;PV4=0.27,1,4.6e-06,1;EFF=NONE(MODIFIER||||||||||1|ERROR_CHROMOSOME_NOT_FOUND)	GT:PL:GQ	0/1:255,0,255:99	0/1:255,0,255:100
NC_003197.1	1138881	0	C	T	225	0	DP=140;VDB=1.370914e-01;RPB=1.849363e+00;AF1=0.5;AC1=1;DP4=36,44,31,26;MQ=57;FQ=225;PV4=0.3,0.26,0.0035,1;EFF=NONE(MODIFIER||||||||||1|ERROR_CHROMOSOME_NOT_FOUND)	GT:PL:GQ	0/1:255,0,255:99	0/1:255,0,255:100
NC_003197.1	1138884	0	T	C	225	0	DP=135;VDB=2.709307e-01;RPB=2.313570e+00;AF1=0.5;AC1=1;DP4=37,40,32,26;MQ=57;FQ=225;PV4=0.49,0.46,0.0038,1;EFF=NONE(MODIFIER||||||||||1|ERROR_CHROMOSOME_NOT_FOUND)	GT:PL:GQ	0/1:255,0,255:99	0/1:255,0,255:100
NC_003197.1	1138896	0	C	T	225	0	DP=125;VDB=3.821689e-01;RPB=3.780375e+00;AF1=0.5;AC1=1;DP4=35,36,29,25;MQ=58;FQ=225;PV4=0.72,1,0.031,1;EFF=NONE(MODIFIER||||||||||1|ERROR_CHROMOSOME_NOT_FOUND)	GT:PL:GQ	0/1:255,0,255:99	0/1:255,0,255:100
NC_003197.1	1138899	0	A	T	225	0	DP=119;VDB=1.729815e-01;RPB=3.928030e+00;AF1=0.5;AC1=1;DP4=34,34,27,24;MQ=59;FQ=225;PV4=0.85,0.23,0.038,1;EFF=NONE(MODIFIER||||||||||1|ERROR_CHROMOSOME_NOT_FOUND)	GT:PL:GQ	0/1:255,0,255:99	0/1:255,0,255:100
NC_003197.1	1138906	0	C	T	225	0	DP=129;VDB=1.379156e-01;RPB=4.565857e+00;AF1=0.5;AC1=1;DP4=42,37,26,24;MQ=59;FQ=225;PV4=1,1,0.065,1;EFF=NONE(MODIFIER||||||||||1|ERROR_CHROMOSOME_NOT_FOUND)	GT:PL:GQ	0/1:255,0,255:99	0/1:255,0,255:100
NC_003197.1	1138908	0	G	A	225	0	DP=131;VDB=1.466597e-01;RPB=5.254487e+00;AF1=0.5;AC1=1;DP4=42,36,26,27;MQ=59;FQ=225;PV4=0.6,1,0.00011,1;EFF=NONE(MODIFIER||||||||||1|ERROR_CHROMOSOME_NOT_FOUND)	GT:PL:GQ	0/1:255,0,255:99	0/1:255,0,255:100
NC_003197.1	1138911	0	A	G	225	0	DP=134;VDB=1.859494e-01;RPB=5.071982e+00;AF1=0.5;AC1=1;DP4=45,39,26,24;MQ=59;FQ=225;PV4=1,1,0.053,1;EFF=NONE(MODIFIER||||||||||1|ERROR_CHROMOSOME_NOT_FOUND)	GT:PL:GQ	0/1:255,0,255:99	0/1:255,0,255:100
NC_003197.1	1138917	0	A	G	225	0	DP=150;VDB=4.826334e-02;RPB=2.304590e+00;AF1=0.5;AC1=1;DP4=46,40,33,31;MQ=59;FQ=225;PV4=0.87,1,0.067,0.43;EFF=NONE(MODIFIER||||||||||1|ERROR_CHROMOSOME_NOT_FOUND)	GT:PL:GQ	0/1:255,0,255:99	0/1:255,0,255:100
NC_003197.1	1138957	0	T	A	225	0	DP=154;VDB=3.812531e-03;RPB=1.344977e+00;AF1=0.5;AC1=1;DP4=51,40,31,32;MQ=59;FQ=225;PV4=0.42,1,5.1e-05,0.19;EFF=NONE(MODIFIER||||||||||1|ERROR_CHROMOSOME_NOT_FOUND)	GT:PL:GQ	0/1:255,0,255:99	0/1:255,0,255:100
NC_003197.1	1138958	0	C	T	225	0	DP=154;VDB=6.468041e-03;RPB=1.858174e+00;AF1=0.5;AC1=1;DP4=51,42,31,30;MQ=59;FQ=225;PV4=0.74,1,3.2e-05,0.15;EFF=NONE(MODIFIER||||||||||1|ERROR_CHROMOSOME_NOT_FOUND)	GT:PL:GQ	0/1:255,0,255:99	0/1:255,0,255:100
NC_003197.1	1138976	0	T	A	225	0	DP=143;VDB=2.627670e-03;RPB=-2.277963e-01;AF1=0.5;AC1=1;DP4=48,42,25,28;MQ=59;FQ=225;PV4=0.49,1,3.1e-06,0.24;EFF=NONE(MODIFIER||||||||||1|ERROR_CHROMOSOME_NOT_FOUND)	GT:PL:GQ	0/1:255,0,255:99	0/1:255,0,255:100
NC_003197.1	1139003	0	G	A	225	0	DP=120;VDB=3.275827e-01;RPB=-8.350533e-03;AF1=0.5;AC1=1;DP4=44,36,20,20;MQ=59;FQ=225;PV4=0.7,1,0.00012,1;EFF=NONE(MODIFIER||||||||||1|ERROR_CHROMOSOME_NOT_FOUND)	GT:PL:GQ	0/1:255,0,255:99	0/1:255,0,255:100
NC_003197.1	1139006	0	T	C	225	0	DP=121;VDB=1.791342e-01;RPB=2.357004e-01;AF1=0.5;AC1=1;DP4=44,38,20,19;MQ=59;FQ=225;PV4=0.85,1,7.6e-05,1;EFF=NONE(MODIFIER||||||||||1|ERROR_CHROMOSOME_NOT_FOUND)	GT:PL:GQ	0/1:255,0,255:99	0/1:255,0,255:100
NC_003197.1	1139018	0	C	T	225	0	DP=110;VDB=1.370655e-03;RPB=1.082486e+00;AF1=0.5;AC1=1;DP4=40,35,19,15;MQ=59;FQ=225;PV4=0.84,1,0.00018,1;EFF=NONE(MODIFIER||||||||||1|ERROR_CHROMOSOME_NOT_FOUND)	GT:PL:GQ	0/1:255,0,255:99	0/1:255,0,255:100
NC_003197.1	1139021	0	A	C	225	0	DP=112;VDB=1.344956e-03;RPB=1.006157e+00;AF1=0.5;AC1=1;DP4=42,34,19,17;MQ=59;FQ=225;PV4=0.84,1,4.7e-07,1;EFF=NONE(MODIFIER||||||||||1|ERROR_CHROMOSOME_NOT_FOUND)	GT:PL:GQ	0/1:255,0,255:99	0/1:255,0,255:100
NC_003197.1	1139025	0	C	T	225	0	DP=109;VDB=2.278405e-03;RPB=1.113034e+00;AF1=0.5;AC1=1;DP4=41,33,18,17;MQ=59;FQ=225;PV4=0.84,1,4.3e-07,1;EFF=NONE(MODIFIER||||||||||1|ERROR_CHROMOSOME_NOT_FOUND)	GT:PL:GQ	0/1:255,0,255:99	0/1:255,0,255:100
NC_003197.1	1139033	0	A	T	225	0	DP=100;VDB=2.647218e-01;RPB=4.312460e-01;AF1=0.5;AC1=1;DP4=36,32,14,14;MQ=58;FQ=225;PV4=0.83,1,4.5e-05,1;EFF=NONE(MODIFIER||||||||||1|ERROR_CHROMOSOME_NOT_FOUND)	GT:PL:GQ	0/1:255,0,255:99	0/1:255,0,255:100
NC_003197.1	1139036	0	C	T	225	0	DP=96;VDB=2.681965e-01;RPB=6.730661e-01;AF1=0.5;AC1=1;DP4=36,32,14,14;MQ=58;FQ=225;PV4=0.83,1,4.5e-05,1;EFF=NONE(MODIFIER||||||||||1|ERROR_CHROMOSOME_NOT_FOUND)	GT:PL:GQ	0/1:255,0,255:99	0/1:255,0,255:100
NC_003197.1	1139050	0	C	T	209	0	DP=80;VDB=7.268608e-06;RPB=1.547581e+00;AF1=0.5;AC1=1;DP4=28,29,12,10;MQ=58;FQ=212;PV4=0.8,1,0.00017,1;EFF=NONE(MODIFIER||||||||||1|ERROR_CHROMOSOME_NOT_FOUND)	GT:PL:GQ	0/1:239,0,255:99	0/1:239,0,255:100
NC_003197.1	1139054	0	T	A	225	0	DP=80;VDB=1.302099e-05;RPB=2.395259e+00;AF1=0.5;AC1=1;DP4=29,21,12,17;MQ=58;FQ=225;PV4=0.17,1,4.5e-05,1;EFF=NONE(MODIFIER||||||||||1|ERROR_CHROMOSOME_NOT_FOUND)	GT:PL:GQ	0/1:255,0,255:99	0/1:255,0,255:100
NC_003197.1	1139055	0	C	T	197	0	DP=83;VDB=5.218688e-06;RPB=2.625805e+00;AF1=0.5;AC1=1;DP4=29,32,12,10;MQ=58;FQ=200;PV4=0.63,1,0.00035,1;EFF=NONE(MODIFIER||||||||||1|ERROR_CHROMOSOME_NOT_FOUND)	GT:PL:GQ	0/1:227,0,255:99	0/1:227,0,255:100
NC_003197.1	1139060	0	T	A	204	0	DP=84;VDB=1.386020e-06;RPB=2.780568e+00;AF1=0.5;AC1=1;DP4=30,31,12,10;MQ=58;FQ=207;PV4=0.8,1,0.00035,1;EFF=NONE(MODIFIER||||||||||1|ERROR_CHROMOSOME_NOT_FOUND)	GT:PL:GQ	0/1:234,0,255:99	0/1:234,0,255:100
NC_003197.1	1139066	0	C	G	211	0	DP=86;VDB=4.197576e-06;RPB=2.624515e+00;AF1=0.5;AC1=1;DP4=31,32,13,10;MQ=58;FQ=214;PV4=0.63,1,8.4e-05,1;EFF=NONE(MODIFIER||||||||||1|ERROR_CHROMOSOME_NOT_FOUND)	GT:PL:GQ	0/1:241,0,255:99	0/1:241,0,255:100
NC_003197.1	1139082	0	A	G	225	0	DP=87;VDB=5.950577e-10;RPB=4.133202e+00;AF1=0.5;AC1=1;DP4=33,27,14,13;MQ=58;FQ=225;PV4=0.82,0.026,1.7e-08,1;EFF=NONE(MODIFIER||||||||||1|ERROR_CHROMOSOME_NOT_FOUND)	GT:PL:GQ	0/1:255,0,255:99	0/1:255,0,255:100
NC_003197.1	1139091	0	G	T	202	0	DP=89;VDB=3.368195e-07;RPB=4.137750e+00;AF1=0.5;AC1=1;DP4=35,31,14,9;MQ=58;FQ=205;PV4=0.63,1,3.9e-05,1;EFF=NONE(MODIFIER||||||||||1|ERROR_CHROMOSOME_NOT_FOUND)	GT:PL:GQ	0/1:232,0,255:99	0/1:232,0,255:100
NC_003197.1	1139092	0	C	T	218	0	DP=89;VDB=4.936836e-11;RPB=3.856880e+00;AF1=0.5;AC1=1;DP4=35,29,14,11;MQ=58;FQ=220;PV4=1,0.37,9.9e-06,1;EFF=NONE(MODIFIER||||||||||1|ERROR_CHROMOSOME_NOT_FOUND)	GT:PL:GQ	0/1:248,0,255:99	0/1:248,0,255:100
NC_003197.1	1139132	0	C	T	115	0	DP=78;VDB=1.703853e-01;RPB=-3.966974e+00;AF1=0.5;AC1=1;DP4=37,23,8,7;MQ=58;FQ=118;PV4=0.57,0.14,3.8e-10,0.018;EFF=NONE(MODIFIER||||||||||1|ERROR_CHROMOSOME_NOT_FOUND)	GT:PL:GQ	0/1:145,0,255:99	0/1:145,0,255:100
NC_003197.1	1139137	0	T	C	145	0	DP=78;VDB=1.487489e-01;RPB=-4.296512e+00;AF1=0.5;AC1=1;DP4=38,23,9,8;MQ=58;FQ=148;PV4=0.58,0.29,4.8e-10,0.011;EFF=NONE(MODIFIER||||||||||1|ERROR_CHROMOSOME_NOT_FOUND)	GT:PL:GQ	0/1:175,0,255:99	0/1:175,0,255:100
NC_003197.1	1139149	0	C	T	167	0	DP=85;VDB=6.347512e-02;RPB=-4.692145e+00;AF1=0.5;AC1=1;DP4=38,26,9,12;MQ=58;FQ=170;PV4=0.21,0.069,2e-09,0.41;EFF=NONE(MODIFIER||||||||||1|ERROR_CHROMOSOME_NOT_FOUND)	GT:PL:GQ	0/1:197,0,255:99	0/1:197,0,255:100
NC_003197.1	1139159	0	C	T	217	0	DP=84;VDB=2.982544e-03;RPB=-4.678319e+00;AF1=0.5;AC1=1;DP4=36,21,12,14;MQ=58;FQ=219;PV4=0.16,0.025,4.9e-07,0.042;EFF=NONE(MODIFIER||||||||||1|ERROR_CHROMOSOME_NOT_FOUND)	GT:PL:GQ	0/1:247,0,255:99	0/1:247,0,255:100
NC_003197.1	1139166	0	G	A	225	0	DP=88;VDB=7.087444e-03;RPB=-4.198864e+00;AF1=0.5;AC1=1;DP4=35,24,13,16;MQ=58;FQ=225;PV4=0.26,0.02,3.3e-07,0.17;EFF=NONE(MODIFIER||||||||||1|ERROR_CHROMOSOME_NOT_FOUND)	GT:PL:GQ	0/1:255,0,255:99	0/1:255,0,255:100
NC_003197.1	1139179	0	C	A	225	0	DP=87;VDB=8.562164e-04;RPB=-3.534076e+00;AF1=0.5;AC1=1;DP4=33,25,13,16;MQ=58;FQ=225;PV4=0.36,0.19,4.1e-07,1;EFF=NONE(MODIFIER||||||||||1|ERROR_CHROMOSOME_NOT_FOUND)	GT:PL:GQ	0/1:255,0,255:99	0/1:255,0,255:100
NC_003197.1	1139180	0	T	A	225	0	DP=87;VDB=8.855823e-04;RPB=-3.516068e+00;AF1=0.5;AC1=1;DP4=33,25,13,16;MQ=58;FQ=225;PV4=0.36,0.015,4.1e-07,1;EFF=NONE(MODIFIER||||||||||1|ERROR_CHROMOSOME_NOT_FOUND)	GT:PL:GQ	0/1:255,0,255:99	0/1:255,0,255:100
NC_003197.1	1139186	0	T	C	225	0	DP=91;VDB=1.746341e-04;RPB=-2.767189e+00;AF1=0.5;AC1=1;DP4=36,26,13,15;MQ=58;FQ=225;PV4=0.36,0.15,9.4e-08,1;EFF=NONE(MODIFIER||||||||||1|ERROR_CHROMOSOME_NOT_FOUND)	GT:PL:GQ	0/1:255,0,255:99	0/1:255,0,255:100
NC_003197.1	1139192	0	G	A	225	0	DP=94;VDB=9.136183e-04;RPB=-2.935422e+00;AF1=0.5;AC1=1;DP4=36,27,15,16;MQ=58;FQ=225;PV4=0.51,0.066,4.6e-08,1;EFF=NONE(MODIFIER||||||||||1|ERROR_CHROMOSOME_NOT_FOUND)	GT:PL:GQ	0/1:255,0,255:99	0/1:255,0,255:100
NC_003197.1	1139221	0	G	A	225	0	DP=108;VDB=2.273346e-01;RPB=-3.211935e+00;AF1=0.5;AC1=1;DP4=31,29,22,26;MQ=57;FQ=225;PV4=0.57,0.11,1.6e-06,1;EFF=NONE(MODIFIER||||||||||1|ERROR_CHROMOSOME_NOT_FOUND)	GT:PL:GQ	0/1:255,0,255:99	0/1:255,0,255:100
NC_003197.1	1139245	0	GTAAGGCTAAGG	GTAAGG	217	0	INDEL;IS=1,0.008696;DP=115;VDB=4.858544e-01;AF1=0.5;AC1=1;DP4=31,28,20,23;MQ=58;FQ=217;PV4=0.69,7.6e-49,3.4e-05,1;EFF=NONE(MODIFIER||||||||||1|ERROR_CHROMOSOME_NOT_FOUND)	GT:PL:GQ	0/1:255,0,255:99	0/1:255,0,255:100
NC_003197.1	1139284	0	A	T	225	0	DP=136;VDB=9.332905e-07;RPB=3.360686e+00;AF1=0.5;AC1=1;DP4=43,36,23,31;MQ=57;FQ=225;PV4=0.22,0.083,5.4e-08,1;EFF=NONE(MODIFIER||||||||||1|ERROR_CHROMOSOME_NOT_FOUND)	GT:PL:GQ	0/1:255,0,255:99	0/1:255,0,255:100
NC_003197.1	1139301	0	C	G	225	0	DP=128;VDB=8.542413e-02;RPB=2.060375e+00;AF1=0.5;AC1=1;DP4=39,38,21,30;MQ=57;FQ=225;PV4=0.37,1,9.4e-08,1;EFF=NONE(MODIFIER||||||||||1|ERROR_CHROMOSOME_NOT_FOUND)	GT:PL:GQ	0/1:255,0,255:99	0/1:255,0,255:100
NC_003197.1	1139303	0	G	A	225	0	DP=129;VDB=5.039804e-02;RPB=4.122386e+00;AF1=0.5;AC1=1;DP4=39,38,21,30;MQ=57;FQ=225;PV4=0.37,0.081,9.4e-08,1;EFF=NONE(MODIFIER||||||||||1|ERROR_CHROMOSOME_NOT_FOUND)	GT:PL:GQ	0/1:255,0,255:99	0/1:255,0,255:100
NC_003197.1	1139311	0	A	G	225	0	DP=128;VDB=2.235387e-01;RPB=3.788273e+00;AF1=0.5;AC1=1;DP4=39,38,19,30;MQ=57;FQ=225;PV4=0.21,0.12,2e-07,1;EFF=NONE(MODIFIER||||||||||1|ERROR_CHROMOSOME_NOT_FOUND)	GT:PL:GQ	0/1:255,0,255:99	0/1:255,0,255:100
NC_003197.1	1139312	0	A	G	225	0	DP=126;VDB=2.733908e-01;RPB=4.829530e+00;AF1=0.5;AC1=1;DP4=44,42,14,26;MQ=57;FQ=225;PV4=0.12,0.06,0.29,1;EFF=NONE(MODIFIER||||||||||1|ERROR_CHROMOSOME_NOT_FOUND)	GT:PL:GQ	0/1:255,0,255:99	0/1:255,0,255:100
NC_003197.1	1139315	0	C	A	225	0	DP=124;VDB=3.263336e-01;RPB=5.176850e+00;AF1=0.5;AC1=1;DP4=42,42,14,26;MQ=57;FQ=225;PV4=0.13,0.068,0.31,1;EFF=NONE(MODIFIER||||||||||1|ERROR_CHROMOSOME_NOT_FOUND)	GT:PL:GQ	0/1:255,0,255:99	0/1:255,0,255:100
NC_003197.1	1139320	0	G	A	225	0	DP=123;VDB=3.129266e-01;RPB=5.511089e+00;AF1=0.5;AC1=1;DP4=42,40,14,26;MQ=57;FQ=225;PV4=0.12,0.032,0.33,0.21;EFF=NONE(MODIFIER||||||||||1|ERROR_CHROMOSOME_NOT_FOUND)	GT:PL:GQ	0/1:255,0,255:99	0/1:255,0,255:100
NC_003197.1	1139324	0	T	C	225	0	DP=125;VDB=2.213830e-01;RPB=5.575112e+00;AF1=0.5;AC1=1;DP4=42,43,13,26;MQ=57;FQ=225;PV4=0.12,0.024,0.29,0.32;EFF=NONE(MODIFIER||||||||||1|ERROR_CHROMOSOME_NOT_FOUND)	GT:PL:GQ	0/1:255,0,255:99	0/1:255,0,255:100
NC_003197.1	1139342	0	T	A	93	0	DP=100;VDB=1.210995e-02;RPB=1.276970e+00;AF1=0.5;AC1=1;DP4=31,43,12,14;MQ=57;FQ=96;PV4=0.82,0.39,8.6e-11,1;EFF=NONE(MODIFIER||||||||||1|ERROR_CHROMOSOME_NOT_FOUND)	GT:PL:GQ	0/1:123,0,255:99	0/1:123,0,255:100
NC_003197.1	1139345	0	A	G	174	0	DP=102;VDB=3.352030e-02;RPB=1.475418e+00;AF1=0.5;AC1=1;DP4=32,44,11,14;MQ=57;FQ=177;PV4=1,1,1.4e-10,1;EFF=NONE(MODIFIER||||||||||1|ERROR_CHROMOSOME_NOT_FOUND)	GT:PL:GQ	0/1:204,0,255:99	0/1:204,0,255:100
NC_003197.1	1139351	0	C	T	76	0	DP=94;VDB=4.342824e-02;RPB=3.303845e+00;AF1=0.5;AC1=1;DP4=34,45,6,9;MQ=57;FQ=79;PV4=1,0.29,0.24,1;EFF=NONE(MODIFIER||||||||||1|ERROR_CHROMOSOME_NOT_FOUND)	GT:PL:GQ	0/1:106,0,255:99	0/1:106,0,255:100
NC_003197.1	1139357	0	A	G	66	0	DP=98;VDB=5.286396e-02;RPB=3.527073e+00;AF1=0.5;AC1=1;DP4=33,49,6,9;MQ=57;FQ=69;PV4=1,0.096,0.23,1;EFF=NONE(MODIFIER||||||||||1|ERROR_CHROMOSOME_NOT_FOUND)	GT:PL:GQ	0/1:96,0,255:99	0/1:96,0,255:100
NC_003197.1	1139358	0	T	C	68	0	DP=97;VDB=5.380570e-02;RPB=3.746580e+00;AF1=0.5;AC1=1;DP4=34,48,6,9;MQ=57;FQ=71;PV4=1,0.3,0.23,1;EFF=NONE(MODIFIER||||||||||1|ERROR_CHROMOSOME_NOT_FOUND)	GT:PL:GQ	0/1:98,0,255:99	0/1:98,0,255:100
NC_003197.1	1139360	0	G	T	98	0	DP=97;VDB=5.065440e-02;RPB=3.046580e+00;AF1=0.5;AC1=1;DP4=28,42,12,15;MQ=57;FQ=101;PV4=0.82,0.47,2.4e-10,1;EFF=NONE(MODIFIER||||||||||1|ERROR_CHROMOSOME_NOT_FOUND)	GT:PL:GQ	0/1:128,0,255:99	0/1:128,0,255:100
NC_003197.1	1139380	0	G	A	224	0	DP=107;VDB=3.515888e-03;RPB=4.382472e-01;AF1=0.5;AC1=1;DP4=30,43,12,22;MQ=57;FQ=224;PV4=0.67,1,6.5e-11,0.47;EFF=NONE(MODIFIER||||||||||1|ERROR_CHROMOSOME_NOT_FOUND)	GT:PL:GQ	0/1:254,0,255:99	0/1:254,0,255:100
NC_003197.1	1139404	0	C	T	95	0	DP=110;VDB=1.638940e-01;RPB=5.362593e-01;AF1=0.5;AC1=1;DP4=37,52,9,11;MQ=56;FQ=98;PV4=0.81,1,4.5e-12,1;EFF=NONE(MODIFIER||||||||||1|ERROR_CHROMOSOME_NOT_FOUND)	GT:PL:GQ	0/1:125,0,255:99	0/1:125,0,255:100
NC_003197.1	1139407	0	G	A	217	0	DP=109;VDB=2.683533e-01;RPB=2.725417e+00;AF1=0.5;AC1=1;DP4=32,41,12,20;MQ=56;FQ=219;PV4=0.67,1,1.6e-13,0.38;EFF=NONE(MODIFIER||||||||||1|ERROR_CHROMOSOME_NOT_FOUND)	GT:PL:GQ	0/1:247,0,255:99	0/1:247,0,255:100
NC_003197.1	1139417	0	A	G	203	0	DP=100;VDB=1.428831e-01;RPB=3.379494e+00;AF1=0.5;AC1=1;DP4=30,39,9,19;MQ=56;FQ=206;PV4=0.36,1,5.1e-13,0.23;EFF=NONE(MODIFIER||||||||||1|ERROR_CHROMOSOME_NOT_FOUND)	GT:PL:GQ	0/1:233,0,255:99	0/1:233,0,255:100
NC_003197.1	1139429	0	T	C	76	0	DP=96;VDB=4.976874e-02;RPB=3.935053e+00;AF1=0.5;AC1=1;DP4=33,46,7,10;MQ=56;FQ=79;PV4=1,1,3.9e-13,0.31;EFF=NONE(MODIFIER||||||||||1|ERROR_CHROMOSOME_NOT_FOUND)	GT:PL:GQ	0/1:106,0,255:99	0/1:106,0,255:100
NC_003197.1	1139513	0	C	A	135	0	DP=71;VDB=9.766120e-03;RPB=-3.417858e+00;AF1=0.5;AC1=1;DP4=20,37,6,8;MQ=58;FQ=138;PV4=0.76,1,8.6e-10,0.33;EFF=NONE(MODIFIER||||||||||1|ERROR_CHROMOSOME_NOT_FOUND)	GT:PL:GQ	0/1:165,0,255:99	0/1:165,0,255:100
NC_003197.1	1139535	0	G	A	116	0	DP=89;VDB=8.554119e-02;RPB=-9.989864e-01;AF1=0.5;AC1=1;DP4=29,44,7,9;MQ=58;FQ=119;PV4=0.78,1,2.6e-15,1;EFF=NONE(MODIFIER||||||||||1|ERROR_CHROMOSOME_NOT_FOUND)	GT:PL:GQ	0/1:146,0,255:99	0/1:146,0,255:100
NC_003197.1	1139544	0	A	G	118	0	DP=85;VDB=5.498314e-02;RPB=-1.731589e-02;AF1=0.5;AC1=1;DP4=28,39,7,9;MQ=58;FQ=121;PV4=1,0.04,3.2e-14,1;EFF=NONE(MODIFIER||||||||||1|ERROR_CHROMOSOME_NOT_FOUND)	GT:PL:GQ	0/1:148,0,255:99	0/1:148,0,255:100
NC_003197.1	1139553	0	A	G	115	0	DP=82;VDB=1.322342e-01;RPB=-2.029585e-01;AF1=0.5;AC1=1;DP4=29,35,8,9;MQ=58;FQ=118;PV4=1,0.23,5.8e-11,0.36;EFF=NONE(MODIFIER||||||||||1|ERROR_CHROMOSOME_NOT_FOUND)	GT:PL:GQ	0/1:145,0,255:99	0/1:145,0,255:100
NC_003197.1	1139556	0	T	A	122	0	DP=80;VDB=8.397391e-02;RPB=-1.176125e-02;AF1=0.5;AC1=1;DP4=29,34,8,9;MQ=58;FQ=125;PV4=1,0.041,8.1e-11,0.36;EFF=NONE(MODIFIER||||||||||1|ERROR_CHROMOSOME_NOT_FOUND)	GT:PL:GQ	0/1:152,0,255:99	0/1:152,0,255:100
NC_003197.1	1139580	0	A	G	97	0	DP=79;VDB=1.720983e-01;RPB=2.081250e+00;AF1=0.5;AC1=1;DP4=34,30,7,8;MQ=58;FQ=100;PV4=0.78,0.034,2.6e-10,0.41;EFF=NONE(MODIFIER||||||||||1|ERROR_CHROMOSOME_NOT_FOUND)	GT:PL:GQ	0/1:127,0,255:99	0/1:127,0,255:100
NC_003197.1	1139596	0	G	C	72	0	DP=78;VDB=1.543670e-01;RPB=2.413355e+00;AF1=0.5;AC1=1;DP4=35,30,6,7;MQ=58;FQ=75;PV4=0.76,0.28,2.1e-12,0.29;EFF=NONE(MODIFIER||||||||||1|ERROR_CHROMOSOME_NOT_FOUND)	GT:PL:GQ	0/1:102,0,255:99	0/1:102,0,255:100
NC_003197.1	1139597	0	G	A	76	0	DP=78;VDB=1.550369e-01;RPB=2.359725e+00;AF1=0.5;AC1=1;DP4=35,30,6,7;MQ=58;FQ=79;PV4=0.76,1,2.1e-12,0.23;EFF=NONE(MODIFIER||||||||||1|ERROR_CHROMOSOME_NOT_FOUND)	GT:PL:GQ	0/1:106,0,255:99	0/1:106,0,255:100
NC_003197.1	1139909	0	G	A	222	0	DP=55;VDB=9.976445e-03;AF1=1;AC1=2;DP4=0,0,22,32;MQ=49;FQ=-187;EFF=NONE(MODIFIER||||||||||1|ERROR_CHROMOSOME_NOT_FOUND)	GT:PL:GQ	1/1:255,160,0:99	1/1:255,160,0:100
NC_003197.1	1152488	0	T	C	222	0	DP=64;VDB=2.395428e-01;AF1=1;AC1=2;DP4=0,0,31,33;MQ=60;FQ=-220;EFF=NONE(MODIFIER||||||||||1|ERROR_CHROMOSOME_NOT_FOUND)	GT:PL:GQ	1/1:255,193,0:99	1/1:255,193,0:100
NC_003197.1	1157968	0	G	A	222	0	DP=51;VDB=5.943795e-02;AF1=1;AC1=2;DP4=0,0,20,28;MQ=60;FQ=-171;EFF=NONE(MODIFIER||||||||||1|ERROR_CHROMOSOME_NOT_FOUND)	GT:PL:GQ	1/1:255,144,0:99	1/1:255,144,0:100
NC_003197.1	1159447	0	A	G	222	0	DP=45;VDB=2.381070e-01;AF1=1;AC1=2;DP4=0,0,25,20;MQ=60;FQ=-162;EFF=NONE(MODIFIER||||||||||1|ERROR_CHROMOSOME_NOT_FOUND)	GT:PL:GQ	1/1:255,135,0:99	1/1:255,135,0:100
NC_003197.1	1177525	0	A	T	225	0	DP=91;VDB=1.764367e-05;RPB=-4.132448e+00;AF1=0.5;AC1=1;DP4=26,27,17,21;MQ=57;FQ=225;PV4=0.83,0.022,1.4e-05,0.027;EFF=NONE(MODIFIER||||||||||1|ERROR_CHROMOSOME_NOT_FOUND)	GT:PL:GQ	0/1:255,0,255:99	0/1:255,0,255:100
NC_003197.1	1177527	0	A	C	225	0	DP=91;VDB=1.367087e-04;RPB=-3.797368e+00;AF1=0.5;AC1=1;DP4=26,26,17,22;MQ=57;FQ=225;PV4=0.67,0.0087,2.2e-05,0.11;EFF=NONE(MODIFIER||||||||||1|ERROR_CHROMOSOME_NOT_FOUND)	GT:PL:GQ	0/1:255,0,255:99	0/1:255,0,255:100
NC_003197.1	1177537	0	T	A	225	0	DP=91;VDB=3.013656e-01;RPB=-1.840541e+00;AF1=0.5;AC1=1;DP4=25,27,17,22;MQ=57;FQ=225;PV4=0.83,0.046,2.2e-05,1;EFF=NONE(MODIFIER||||||||||1|ERROR_CHROMOSOME_NOT_FOUND)	GT:PL:GQ	0/1:255,0,255:99	0/1:255,0,255:100
NC_003197.1	1177539	0	G	A	225	0	DP=94;VDB=3.120928e-01;RPB=-6.125057e-01;AF1=0.5;AC1=1;DP4=27,29,17,21;MQ=57;FQ=225;PV4=0.83,1,8.3e-06,1;EFF=NONE(MODIFIER||||||||||1|ERROR_CHROMOSOME_NOT_FOUND)	GT:PL:GQ	0/1:255,0,255:99	0/1:255,0,255:100
NC_003197.1	1177542	0	A	G	225	0	DP=94;VDB=2.037506e-01;RPB=-2.889178e-01;AF1=0.5;AC1=1;DP4=27,29,17,21;MQ=57;FQ=225;PV4=0.83,0.39,8.3e-06,1;EFF=NONE(MODIFIER||||||||||1|ERROR_CHROMOSOME_NOT_FOUND)	GT:PL:GQ	0/1:255,0,255:99	0/1:255,0,255:100
NC_003197.1	1177568	0	C	T	225	0	DP=101;VDB=2.886754e-01;RPB=-1.004284e+00;AF1=0.5;AC1=1;DP4=28,27,19,19;MQ=59;FQ=225;PV4=1,0.0059,0.028,0.088;EFF=NONE(MODIFIER||||||||||1|ERROR_CHROMOSOME_NOT_FOUND)	GT:PL:GQ	0/1:255,0,255:99	0/1:255,0,255:100
NC_003197.1	1177570	0	T	C	225	0	DP=93;VDB=3.094939e-01;RPB=-8.792372e-01;AF1=0.5;AC1=1;DP4=28,27,19,19;MQ=59;FQ=225;PV4=1,0.25,0.028,0.14;EFF=NONE(MODIFIER||||||||||1|ERROR_CHROMOSOME_NOT_FOUND)	GT:PL:GQ	0/1:255,0,255:99	0/1:255,0,255:100
NC_003197.1	1177576	0	T	G	225	0	DP=92;VDB=2.493601e-01;RPB=-3.240104e-01;AF1=0.5;AC1=1;DP4=28,28,18,18;MQ=59;FQ=225;PV4=1,0.11,0.023,1;EFF=NONE(MODIFIER||||||||||1|ERROR_CHROMOSOME_NOT_FOUND)	GT:PL:GQ	0/1:255,0,255:99	0/1:255,0,255:100
NC_003197.1	1177577	0	C	T	225	0	DP=92;VDB=2.185016e-01;RPB=-3.503641e-01;AF1=0.5;AC1=1;DP4=28,27,18,19;MQ=59;FQ=225;PV4=1,0.0038,0.026,1;EFF=NONE(MODIFIER||||||||||1|ERROR_CHROMOSOME_NOT_FOUND)	GT:PL:GQ	0/1:255,0,255:99	0/1:255,0,255:100
NC_003197.1	1177605	0	G	T	225	0	DP=105;VDB=2.734169e-06;RPB=2.158836e-01;AF1=0.5;AC1=1;DP4=27,31,23,24;MQ=58;FQ=225;PV4=0.85,0.43,0.00078,0.14;EFF=NONE(MODIFIER||||||||||1|ERROR_CHROMOSOME_NOT_FOUND)	GT:PL:GQ	0/1:255,0,255:99	0/1:255,0,255:100
NC_003197.1	1177622	0	T	C	225	0	DP=104;VDB=5.030776e-03;RPB=2.514608e+00;AF1=0.5;AC1=1;DP4=26,31,23,24;MQ=58;FQ=225;PV4=0.84,0.087,0.00085,1;EFF=NONE(MODIFIER||||||||||1|ERROR_CHROMOSOME_NOT_FOUND)	GT:PL:GQ	0/1:255,0,255:99	0/1:255,0,255:100
NC_003197.1	1177642	0	A	T	95	0	DP=66;VDB=4.019414e-04;RPB=-2.402315e+00;AF1=0.5;AC1=1;DP4=22,31,8,5;MQ=58;FQ=98;PV4=0.23,1,8.7e-07,1;EFF=NONE(MODIFIER||||||||||1|ERROR_CHROMOSOME_NOT_FOUND)	GT:PL:GQ	0/1:125,0,255:99	0/1:125,0,255:100
NC_003197.1	1177643	0	C	T	98	0	DP=66;VDB=3.151997e-04;RPB=-2.337823e+00;AF1=0.5;AC1=1;DP4=22,31,8,5;MQ=58;FQ=101;PV4=0.23,0.042,8.7e-07,1;EFF=NONE(MODIFIER||||||||||1|ERROR_CHROMOSOME_NOT_FOUND)	GT:PL:GQ	0/1:128,0,255:99	0/1:128,0,255:100
NC_003197.1	1177644	0	C	T	92	0	DP=69;VDB=2.951723e-04;RPB=-1.925838e+00;AF1=0.5;AC1=1;DP4=23,33,8,5;MQ=58;FQ=95;PV4=0.22,0.079,4.4e-07,1;EFF=NONE(MODIFIER||||||||||1|ERROR_CHROMOSOME_NOT_FOUND)	GT:PL:GQ	0/1:122,0,255:99	0/1:122,0,255:100
NC_003197.1	1177645	0	A	G	97	0	DP=69;VDB=3.203981e-04;RPB=-1.895147e+00;AF1=0.5;AC1=1;DP4=23,33,8,5;MQ=58;FQ=100;PV4=0.22,0.11,4.4e-07,1;EFF=NONE(MODIFIER||||||||||1|ERROR_CHROMOSOME_NOT_FOUND)	GT:PL:GQ	0/1:127,0,255:99	0/1:127,0,255:100
NC_003197.1	1177658	0	G	A	101	0	DP=67;VDB=5.809637e-03;RPB=-1.450737e+00;AF1=0.5;AC1=1;DP4=22,32,8,5;MQ=58;FQ=104;PV4=0.22,0.28,6.9e-07,1;EFF=NONE(MODIFIER||||||||||1|ERROR_CHROMOSOME_NOT_FOUND)	GT:PL:GQ	0/1:131,0,255:99	0/1:131,0,255:100
NC_003197.1	1177664	0	C	T	100	0	DP=70;VDB=3.366933e-03;RPB=-9.212599e-01;AF1=0.5;AC1=1;DP4=24,33,8,5;MQ=58;FQ=103;PV4=0.23,1,3.5e-07,1;EFF=NONE(MODIFIER||||||||||1|ERROR_CHROMOSOME_NOT_FOUND)	GT:PL:GQ	0/1:130,0,255:99	0/1:130,0,255:100
NC_003197.1	1177669	0	T	C	106	0	DP=66;VDB=2.328221e-03;RPB=-4.191958e-01;AF1=0.5;AC1=1;DP4=22,31,8,5;MQ=58;FQ=109;PV4=0.23,0.39,8.7e-07,1;EFF=NONE(MODIFIER||||||||||1|ERROR_CHROMOSOME_NOT_FOUND)	GT:PL:GQ	0/1:136,0,255:99	0/1:136,0,255:100
NC_003197.1	1177670	0	A	G	106	0	DP=66;VDB=2.297029e-03;RPB=-3.224583e-01;AF1=0.5;AC1=1;DP4=22,31,8,5;MQ=58;FQ=109;PV4=0.23,1,8.7e-07,1;EFF=NONE(MODIFIER||||||||||1|ERROR_CHROMOSOME_NOT_FOUND)	GT:PL:GQ	0/1:136,0,255:99	0/1:136,0,255:100
NC_003197.1	1177676	0	G	A	89	0	DP=70;VDB=1.105741e-03;RPB=1.359236e-01;AF1=0.5;AC1=1;DP4=25,32,8,5;MQ=58;FQ=92;PV4=0.36,0.49,3.5e-07,1;EFF=NONE(MODIFIER||||||||||1|ERROR_CHROMOSOME_NOT_FOUND)	GT:PL:GQ	0/1:119,0,255:99	0/1:119,0,255:100
NC_003197.1	1177697	0	G	C	86	0	DP=72;VDB=1.401421e-04;RPB=2.620502e+00;AF1=0.5;AC1=1;DP4=28,31,8,5;MQ=58;FQ=89;PV4=0.54,1,2.3e-07,1;EFF=NONE(MODIFIER||||||||||1|ERROR_CHROMOSOME_NOT_FOUND)	GT:PL:GQ	0/1:116,0,255:99	0/1:116,0,255:100
NC_003197.1	1177701	0	A	G	95	0	DP=72;VDB=9.677686e-05;RPB=2.898656e+00;AF1=0.5;AC1=1;DP4=28,31,8,5;MQ=58;FQ=98;PV4=0.54,1,2.3e-07,1;EFF=NONE(MODIFIER||||||||||1|ERROR_CHROMOSOME_NOT_FOUND)	GT:PL:GQ	0/1:125,0,255:99	0/1:125,0,255:100
NC_003197.1	1177704	0	C	A	85	0	DP=72;VDB=6.866375e-05;RPB=2.898656e+00;AF1=0.5;AC1=1;DP4=28,31,8,5;MQ=58;FQ=88;PV4=0.54,1,2.3e-07,1;EFF=NONE(MODIFIER||||||||||1|ERROR_CHROMOSOME_NOT_FOUND)	GT:PL:GQ	0/1:115,0,255:99	0/1:115,0,255:100
NC_003197.1	1187773	0	C	T	222	0	DP=54;VDB=2.961498e-01;AF1=1;AC1=2;DP4=0,0,26,26;MQ=60;FQ=-184;EFF=NONE(MODIFIER||||||||||1|ERROR_CHROMOSOME_NOT_FOUND)	GT:PL:GQ	1/1:255,157,0:99	1/1:255,157,0:100
NC_003197.1	1188121	0	A	G	222	0	DP=33;VDB=1.130506e-02;AF1=1;AC1=2;DP4=0,0,15,18;MQ=60;FQ=-126;EFF=NONE(MODIFIER||||||||||1|ERROR_CHROMOSOME_NOT_FOUND)	GT:PL:GQ	1/1:255,99,0:99	1/1:255,99,0:100
NC_003197.1	1197770	0	A	G	222	0	DP=71;VDB=4.550850e-02;AF1=1;AC1=2;DP4=0,0,34,35;MQ=60;FQ=-235;EFF=NONE(MODIFIER||||||||||1|ERROR_CHROMOSOME_NOT_FOUND)	GT:PL:GQ	1/1:255,208,0:99	1/1:255,208,0:100
NC_003197.1	1207996	0	C	T	222	0	DP=27;VDB=2.029410e-01;AF1=1;AC1=2;DP4=0,0,15,12;MQ=60;FQ=-108;EFF=NONE(MODIFIER||||||||||1|ERROR_CHROMOSOME_NOT_FOUND)	GT:PL:GQ	1/1:255,81,0:99	1/1:255,81,0:100
NC_003197.1	1208418	0	GCC	GCCC	214	0	INDEL;IS=36,1.000000;DP=36;VDB=1.010909e-01;AF1=1;AC1=2;DP4=0,0,14,21;MQ=60;FQ=-140;EFF=NONE(MODIFIER||||||||||1|ERROR_CHROMOSOME_NOT_FOUND)	GT:PL:GQ	1/1:255,105,0:99	1/1:255,105,0:100
NC_003197.1	1211226	0	C	T	222	0	DP=43;VDB=1.464751e-01;AF1=1;AC1=2;DP4=0,0,24,19;MQ=60;FQ=-156;EFF=NONE(MODIFIER||||||||||1|ERROR_CHROMOSOME_NOT_FOUND)	GT:PL:GQ	1/1:255,129,0:99	1/1:255,129,0:100
NC_003197.1	1212882	0	G	A	222	0	DP=72;VDB=2.118013e-01;AF1=1;AC1=2;DP4=0,0,30,32;MQ=60;FQ=-214;EFF=NONE(MODIFIER||||||||||1|ERROR_CHROMOSOME_NOT_FOUND)	GT:PL:GQ	1/1:255,187,0:99	1/1:255,187,0:100
NC_003197.1	1218281	0	T	C	222	0	DP=82;VDB=7.001758e-02;AF1=1;AC1=2;DP4=0,0,34,47;MQ=60;FQ=-271;EFF=NONE(MODIFIER||||||||||1|ERROR_CHROMOSOME_NOT_FOUND)	GT:PL:GQ	1/1:255,244,0:99	1/1:255,244,0:100
NC_003197.1	1221542	0	G	A	222	0	DP=73;VDB=2.599572e-01;AF1=1;AC1=2;DP4=0,0,44,24;MQ=60;FQ=-232;EFF=NONE(MODIFIER||||||||||1|ERROR_CHROMOSOME_NOT_FOUND)	GT:PL:GQ	1/1:255,205,0:99	1/1:255,205,0:100
NC_003197.1	1225421	0	C	T	222	0	DP=49;VDB=2.910655e-01;RPB=-4.331067e-01;AF1=1;AC1=2;DP4=1,0,23,24;MQ=60;FQ=-154;PV4=1,1,1,0.35;EFF=NONE(MODIFIER||||||||||1|ERROR_CHROMOSOME_NOT_FOUND)	GT:PL:GQ	1/1:255,127,0:99	1/1:255,127,0:100
NC_003197.1	1226006	0	A	AT	214	0	INDEL;IS=51,1.000000;DP=51;VDB=8.136795e-02;AF1=1;AC1=2;DP4=0,0,24,27;MQ=60;FQ=-189;EFF=NONE(MODIFIER||||||||||1|ERROR_CHROMOSOME_NOT_FOUND)	GT:PL:GQ	1/1:255,154,0:99	1/1:255,154,0:100
NC_003197.1	1227565	0	G	T	222	0	DP=61;VDB=3.855499e-01;AF1=1;AC1=2;DP4=0,0,28,27;MQ=60;FQ=-193;EFF=NONE(MODIFIER||||||||||1|ERROR_CHROMOSOME_NOT_FOUND)	GT:PL:GQ	1/1:255,166,0:99	1/1:255,166,0:100
NC_003197.1	1237939	0	C	A	222	0	DP=58;VDB=1.789622e-01;AF1=1;AC1=2;DP4=0,0,24,29;MQ=60;FQ=-184;EFF=NONE(MODIFIER||||||||||1|ERROR_CHROMOSOME_NOT_FOUND)	GT:PL:GQ	1/1:255,157,0:99	1/1:255,157,0:100
NC_003197.1	1247761	0	G	A	222	0	DP=75;VDB=1.206103e-01;AF1=1;AC1=2;DP4=0,0,37,37;MQ=60;FQ=-250;EFF=NONE(MODIFIER||||||||||1|ERROR_CHROMOSOME_NOT_FOUND)	GT:PL:GQ	1/1:255,223,0:99	1/1:255,223,0:100
NC_003197.1	1250251	0	G	A	222	0	DP=45;VDB=1.901827e-01;AF1=1;AC1=2;DP4=0,0,20,20;MQ=60;FQ=-144;EFF=NONE(MODIFIER||||||||||1|ERROR_CHROMOSOME_NOT_FOUND)	GT:PL:GQ	1/1:255,117,0:99	1/1:255,117,0:100
NC_003197.1	1251405	0	A	G	222	0	DP=43;VDB=3.399191e-01;AF1=1;AC1=2;DP4=0,0,21,22;MQ=60;FQ=-156;EFF=NONE(MODIFIER||||||||||1|ERROR_CHROMOSOME_NOT_FOUND)	GT:PL:GQ	1/1:255,129,0:99	1/1:255,129,0:100
NC_003197.1	1251870	0	T	C	222	0	DP=53;VDB=1.072147e-01;AF1=1;AC1=2;DP4=0,0,35,17;MQ=60;FQ=-184;EFF=NONE(MODIFIER||||||||||1|ERROR_CHROMOSOME_NOT_FOUND)	GT:PL:GQ	1/1:255,157,0:99	1/1:255,157,0:100
NC_003197.1	1252452	0	A	G	222	0	DP=48;VDB=3.539714e-01;AF1=1;AC1=2;DP4=0,0,18,29;MQ=60;FQ=-168;EFF=NONE(MODIFIER||||||||||1|ERROR_CHROMOSOME_NOT_FOUND)	GT:PL:GQ	1/1:255,141,0:99	1/1:255,141,0:100
NC_003197.1	1253962	0	A	G	222	0	DP=62;VDB=2.543117e-01;AF1=1;AC1=2;DP4=0,0,32,28;MQ=60;FQ=-208;EFF=NONE(MODIFIER||||||||||1|ERROR_CHROMOSOME_NOT_FOUND)	GT:PL:GQ	1/1:255,181,0:99	1/1:255,181,0:100
NC_003197.1	1256605	0	GC	GCC	214	0	INDEL;IS=59,0.936508;DP=63;VDB=2.974473e-01;AF1=1;AC1=2;DP4=0,0,33,26;MQ=60;FQ=-213;EFF=NONE(MODIFIER||||||||||1|ERROR_CHROMOSOME_NOT_FOUND)	GT:PL:GQ	1/1:255,178,0:99	1/1:255,178,0:100
NC_003197.1	1273918	0	C	T	222	0	DP=26;VDB=1.832325e-01;AF1=1;AC1=2;DP4=0,0,14,11;MQ=60;FQ=-102;EFF=NONE(MODIFIER||||||||||1|ERROR_CHROMOSOME_NOT_FOUND)	GT:PL:GQ	1/1:255,75,0:99	1/1:255,75,0:100
NC_003197.1	1287422	0	A	T	222	0	DP=65;VDB=6.239805e-02;AF1=1;AC1=2;DP4=0,0,28,37;MQ=60;FQ=-223;EFF=NONE(MODIFIER||||||||||1|ERROR_CHROMOSOME_NOT_FOUND)	GT:PL:GQ	1/1:255,196,0:99	1/1:255,196,0:100
NC_003197.1	1295482	0	A	T	222	0	DP=78;VDB=1.882712e-01;AF1=1;AC1=2;DP4=0,0,34,39;MQ=60;FQ=-247;EFF=NONE(MODIFIER||||||||||1|ERROR_CHROMOSOME_NOT_FOUND)	GT:PL:GQ	1/1:255,220,0:99	1/1:255,220,0:100
NC_003197.1	1302901	0	C	T	222	0	DP=87;VDB=4.468121e-01;AF1=1;AC1=2;DP4=0,0,45,38;MQ=60;FQ=-277;EFF=NONE(MODIFIER||||||||||1|ERROR_CHROMOSOME_NOT_FOUND)	GT:PL:GQ	1/1:255,250,0:99	1/1:255,250,0:100
NC_003197.1	1304029	0	T	C	222	0	DP=33;VDB=7.360943e-02;AF1=1;AC1=2;DP4=0,0,17,15;MQ=60;FQ=-123;EFF=NONE(MODIFIER||||||||||1|ERROR_CHROMOSOME_NOT_FOUND)	GT:PL:GQ	1/1:255,96,0:99	1/1:255,96,0:100
NC_003197.1	1327491	0	G	A	60	0	DP=50;VDB=9.895315e-05;RPB=-1.224805e+00;AF1=0.5;AC1=1;DP4=18,22,6,4;MQ=55;FQ=63;PV4=0.49,1,1.9e-20,0.041;EFF=NONE(MODIFIER||||||||||1|ERROR_CHROMOSOME_NOT_FOUND)	GT:PL:GQ	0/1:90,0,255:93	0/1:90,0,255:94
NC_003197.1	1328310	0	T	G	222	0	DP=61;VDB=4.012504e-01;AF1=1;AC1=2;DP4=0,0,30,30;MQ=60;FQ=-208;EFF=NONE(MODIFIER||||||||||1|ERROR_CHROMOSOME_NOT_FOUND)	GT:PL:GQ	1/1:255,181,0:99	1/1:255,181,0:100
NC_003197.1	1332901	0	TC	TCC	214	0	INDEL;IS=65,0.942029;DP=69;VDB=4.031199e-01;AF1=1;AC1=2;DP4=0,0,31,33;MQ=60;FQ=-228;EFF=NONE(MODIFIER||||||||||1|ERROR_CHROMOSOME_NOT_FOUND)	GT:PL:GQ	1/1:255,193,0:99	1/1:255,193,0:100
NC_003197.1	1348082	0	ATAATG	ATAATGGTGGTAATG	217	0	INDEL;IS=1,0.014493;DP=69;VDB=2.043483e-01;AF1=0.5;AC1=1;DP4=12,7,29,19;MQ=58;FQ=217;PV4=1,1,1,1;EFF=NONE(MODIFIER||||||||||1|ERROR_CHROMOSOME_NOT_FOUND)	GT:PL:GQ	0/1:255,0,255:99	0/1:255,0,255:100
NC_003197.1	1349404	0	T	C	222	0	DP=64;VDB=1.842417e-01;AF1=1;AC1=2;DP4=0,0,29,35;MQ=60;FQ=-220;EFF=NONE(MODIFIER||||||||||1|ERROR_CHROMOSOME_NOT_FOUND)	GT:PL:GQ	1/1:255,193,0:99	1/1:255,193,0:100
NC_003197.1	1351518	0	A	G	222	0	DP=53;VDB=1.575469e-04;AF1=1;AC1=2;DP4=0,0,25,25;MQ=60;FQ=-178;EFF=NONE(MODIFIER||||||||||1|ERROR_CHROMOSOME_NOT_FOUND)	GT:PL:GQ	1/1:255,151,0:99	1/1:255,151,0:100
NC_003197.1	1357016	0	CG	CGG	214	0	INDEL;IS=51,1.000000;DP=51;VDB=2.060650e-01;AF1=1;AC1=2;DP4=0,0,23,22;MQ=60;FQ=-170;EFF=NONE(MODIFIER||||||||||1|ERROR_CHROMOSOME_NOT_FOUND)	GT:PL:GQ	1/1:255,135,0:99	1/1:255,135,0:100
NC_003197.1	1386863	0	T	C	222	0	DP=49;VDB=1.497939e-02;AF1=1;AC1=2;DP4=0,0,23,24;MQ=60;FQ=-168;EFF=NONE(MODIFIER||||||||||1|ERROR_CHROMOSOME_NOT_FOUND)	GT:PL:GQ	1/1:255,141,0:99	1/1:255,141,0:100
NC_003197.1	1399621	0	ACC	AC	214	0	INDEL;IS=64,0.927536;DP=68;VDB=3.784932e-01;AF1=1;AC1=2;DP4=0,0,38,27;MQ=60;FQ=-231;EFF=NONE(MODIFIER||||||||||1|ERROR_CHROMOSOME_NOT_FOUND)	GT:PL:GQ	1/1:255,196,0:99	1/1:255,196,0:100
NC_003197.1	1399878	0	A	G	222	0	DP=68;VDB=2.598743e-01;AF1=1;AC1=2;DP4=0,0,32,33;MQ=60;FQ=-223;EFF=NONE(MODIFIER||||||||||1|ERROR_CHROMOSOME_NOT_FOUND)	GT:PL:GQ	1/1:255,196,0:99	1/1:255,196,0:100
NC_003197.1	1422708	0	G	A	222	0	DP=47;VDB=3.655598e-03;AF1=1;AC1=2;DP4=0,0,28,19;MQ=60;FQ=-168;EFF=NONE(MODIFIER||||||||||1|ERROR_CHROMOSOME_NOT_FOUND)	GT:PL:GQ	1/1:255,141,0:99	1/1:255,141,0:100
NC_003197.1	1429494	0	C	T	222	0	DP=43;VDB=1.476153e-01;AF1=1;AC1=2;DP4=0,0,21,22;MQ=60;FQ=-156;EFF=NONE(MODIFIER||||||||||1|ERROR_CHROMOSOME_NOT_FOUND)	GT:PL:GQ	1/1:255,129,0:99	1/1:255,129,0:100
NC_003197.1	1430155	0	AC	ACC	214	0	INDEL;IS=51,0.864407;DP=59;VDB=2.972178e-01;AF1=1;AC1=2;DP4=0,0,28,30;MQ=60;FQ=-210;EFF=NONE(MODIFIER||||||||||1|ERROR_CHROMOSOME_NOT_FOUND)	GT:PL:GQ	1/1:255,175,0:99	1/1:255,175,0:100
NC_003197.1	1434552	0	G	A	222	0	DP=55;VDB=3.696180e-01;AF1=1;AC1=2;DP4=0,0,29,26;MQ=60;FQ=-190;EFF=NONE(MODIFIER||||||||||1|ERROR_CHROMOSOME_NOT_FOUND)	GT:PL:GQ	1/1:255,163,0:99	1/1:255,163,0:100
NC_003197.1	1434804	0	C	A	222	0	DP=64;VDB=2.209713e-01;AF1=1;AC1=2;DP4=0,0,33,29;MQ=60;FQ=-211;EFF=NONE(MODIFIER||||||||||1|ERROR_CHROMOSOME_NOT_FOUND)	GT:PL:GQ	1/1:255,184,0:99	1/1:255,184,0:100
NC_003197.1	1435558	0	TG	T	214	0	INDEL;IS=84,1.000000;DP=84;VDB=4.584193e-01;AF1=1;AC1=2;DP4=0,0,40,44;MQ=60;FQ=-288;EFF=NONE(MODIFIER||||||||||1|ERROR_CHROMOSOME_NOT_FOUND)	GT:PL:GQ	1/1:255,253,0:99	1/1:255,253,0:100
NC_003197.1	1438217	0	C	T	222	0	DP=28;VDB=4.689192e-02;AF1=1;AC1=2;DP4=0,0,17,11;MQ=60;FQ=-111;EFF=NONE(MODIFIER||||||||||1|ERROR_CHROMOSOME_NOT_FOUND)	GT:PL:GQ	1/1:255,84,0:99	1/1:255,84,0:100
NC_003197.1	1447580	0	G	T	222	0	DP=34;VDB=9.683442e-02;AF1=1;AC1=2;DP4=0,0,21,13;MQ=60;FQ=-129;EFF=NONE(MODIFIER||||||||||1|ERROR_CHROMOSOME_NOT_FOUND)	GT:PL:GQ	1/1:255,102,0:99	1/1:255,102,0:100
NC_003197.1	1450885	0	C	T	222	0	DP=44;VDB=3.053222e-01;AF1=1;AC1=2;DP4=0,0,19,24;MQ=60;FQ=-156;EFF=NONE(MODIFIER||||||||||1|ERROR_CHROMOSOME_NOT_FOUND)	GT:PL:GQ	1/1:255,129,0:99	1/1:255,129,0:100
NC_003197.1	1459789	0	C	T	222	0	DP=71;VDB=4.399805e-01;AF1=1;AC1=2;DP4=0,0,36,35;MQ=60;FQ=-241;EFF=NONE(MODIFIER||||||||||1|ERROR_CHROMOSOME_NOT_FOUND)	GT:PL:GQ	1/1:255,214,0:99	1/1:255,214,0:100
NC_003197.1	1464044	0	C	T	222	0	DP=50;VDB=2.496843e-01;AF1=1;AC1=2;DP4=0,0,29,21;MQ=60;FQ=-178;EFF=NONE(MODIFIER||||||||||1|ERROR_CHROMOSOME_NOT_FOUND)	GT:PL:GQ	1/1:255,151,0:99	1/1:255,151,0:100
NC_003197.1	1469873	0	C	T	222	0	DP=50;VDB=2.461921e-01;AF1=1;AC1=2;DP4=0,0,22,27;MQ=60;FQ=-175;EFF=NONE(MODIFIER||||||||||1|ERROR_CHROMOSOME_NOT_FOUND)	GT:PL:GQ	1/1:255,148,0:99	1/1:255,148,0:100
NC_003197.1	1469905	0	C	T	222	0	DP=38;VDB=3.124523e-01;AF1=1;AC1=2;DP4=0,0,18,20;MQ=60;FQ=-141;EFF=NONE(MODIFIER||||||||||1|ERROR_CHROMOSOME_NOT_FOUND)	GT:PL:GQ	1/1:255,114,0:99	1/1:255,114,0:100
NC_003197.1	1475448	0	T	C	222	0	DP=49;VDB=3.435156e-01;AF1=1;AC1=2;DP4=0,0,28,18;MQ=60;FQ=-162;EFF=NONE(MODIFIER||||||||||1|ERROR_CHROMOSOME_NOT_FOUND)	GT:PL:GQ	1/1:255,135,0:99	1/1:255,135,0:100
NC_003197.1	1475791	0	T	G	222	0	DP=71;VDB=2.643475e-01;AF1=1;AC1=2;DP4=0,0,31,32;MQ=60;FQ=-217;EFF=NONE(MODIFIER||||||||||1|ERROR_CHROMOSOME_NOT_FOUND)	GT:PL:GQ	1/1:255,190,0:99	1/1:255,190,0:100
NC_003197.1	1488371	0	C	T	222	0	DP=54;VDB=3.484735e-02;AF1=1;AC1=2;DP4=0,0,23,29;MQ=60;FQ=-181;EFF=NONE(MODIFIER||||||||||1|ERROR_CHROMOSOME_NOT_FOUND)	GT:PL:GQ	1/1:255,154,0:99	1/1:255,154,0:100
NC_003197.1	1501983	0	A	G	222	0	DP=83;VDB=3.344177e-01;AF1=1;AC1=2;DP4=0,0,35,47;MQ=60;FQ=-274;EFF=NONE(MODIFIER||||||||||1|ERROR_CHROMOSOME_NOT_FOUND)	GT:PL:GQ	1/1:255,247,0:99	1/1:255,247,0:100
NC_003197.1	1503292	0	C	G	222	0	DP=49;VDB=2.405621e-01;AF1=1;AC1=2;DP4=0,0,18,31;MQ=60;FQ=-175;EFF=NONE(MODIFIER||||||||||1|ERROR_CHROMOSOME_NOT_FOUND)	GT:PL:GQ	1/1:255,148,0:99	1/1:255,148,0:100
NC_003197.1	1503293	0	G	C	222	0	DP=49;VDB=2.059773e-01;AF1=1;AC1=2;DP4=0,0,18,31;MQ=60;FQ=-175;EFF=NONE(MODIFIER||||||||||1|ERROR_CHROMOSOME_NOT_FOUND)	GT:PL:GQ	1/1:255,148,0:99	1/1:255,148,0:100
NC_003197.1	1509948	0	G	A	222	0	DP=61;VDB=1.516141e-01;AF1=1;AC1=2;DP4=0,0,28,32;MQ=60;FQ=-205;EFF=NONE(MODIFIER||||||||||1|ERROR_CHROMOSOME_NOT_FOUND)	GT:PL:GQ	1/1:255,178,0:99	1/1:255,178,0:100
NC_003197.1	1513117	0	C	A	222	0	DP=65;VDB=1.628880e-01;AF1=1;AC1=2;DP4=0,0,34,28;MQ=60;FQ=-214;EFF=NONE(MODIFIER||||||||||1|ERROR_CHROMOSOME_NOT_FOUND)	GT:PL:GQ	1/1:255,187,0:99	1/1:255,187,0:100
NC_003197.1	1520176	0	C	G	222	0	DP=72;VDB=2.710472e-01;AF1=1;AC1=2;DP4=0,0,27,43;MQ=60;FQ=-238;EFF=NONE(MODIFIER||||||||||1|ERROR_CHROMOSOME_NOT_FOUND)	GT:PL:GQ	1/1:255,211,0:99	1/1:255,211,0:100
NC_003197.1	1520177	0	G	C	222	0	DP=70;VDB=3.257985e-01;AF1=1;AC1=2;DP4=0,0,26,42;MQ=60;FQ=-232;EFF=NONE(MODIFIER||||||||||1|ERROR_CHROMOSOME_NOT_FOUND)	GT:PL:GQ	1/1:255,205,0:99	1/1:255,205,0:100
NC_003197.1	1536627	0	C	G	222	0	DP=62;VDB=8.434472e-03;AF1=1;AC1=2;DP4=0,0,25,36;MQ=60;FQ=-211;EFF=NONE(MODIFIER||||||||||1|ERROR_CHROMOSOME_NOT_FOUND)	GT:PL:GQ	1/1:255,184,0:99	1/1:255,184,0:100
NC_003197.1	1536628	0	G	C	222	0	DP=62;VDB=1.012688e-02;AF1=1;AC1=2;DP4=0,0,25,37;MQ=60;FQ=-214;EFF=NONE(MODIFIER||||||||||1|ERROR_CHROMOSOME_NOT_FOUND)	GT:PL:GQ	1/1:255,187,0:99	1/1:255,187,0:100
NC_003197.1	1543816	0	G	GC	214	0	INDEL;IS=74,0.973684;DP=76;VDB=4.093471e-01;AF1=1;AC1=2;DP4=0,0,38,37;MQ=60;FQ=-261;EFF=NONE(MODIFIER||||||||||1|ERROR_CHROMOSOME_NOT_FOUND)	GT:PL:GQ	1/1:255,226,0:99	1/1:255,226,0:100
NC_003197.1	1549646	0	A	G	222	0	DP=60;VDB=3.512973e-01;AF1=1;AC1=2;DP4=0,0,27,31;MQ=60;FQ=-202;EFF=NONE(MODIFIER||||||||||1|ERROR_CHROMOSOME_NOT_FOUND)	GT:PL:GQ	1/1:255,175,0:99	1/1:255,175,0:100
NC_003197.1	1552081	0	C	A	222	0	DP=62;VDB=2.752400e-01;AF1=1;AC1=2;DP4=0,0,29,33;MQ=60;FQ=-211;EFF=NONE(MODIFIER||||||||||1|ERROR_CHROMOSOME_NOT_FOUND)	GT:PL:GQ	1/1:255,184,0:99	1/1:255,184,0:100
NC_003197.1	1552325	0	C	T	222	0	DP=63;VDB=2.870030e-01;AF1=1;AC1=2;DP4=0,0,34,27;MQ=60;FQ=-211;EFF=NONE(MODIFIER||||||||||1|ERROR_CHROMOSOME_NOT_FOUND)	GT:PL:GQ	1/1:255,184,0:99	1/1:255,184,0:100
NC_003197.1	1554186	0	GC	GCC	214	0	INDEL;IS=47,0.921569;DP=51;VDB=1.834653e-01;AF1=1;AC1=2;DP4=0,0,23,24;MQ=60;FQ=-176;EFF=NONE(MODIFIER||||||||||1|ERROR_CHROMOSOME_NOT_FOUND)	GT:PL:GQ	1/1:255,141,0:99	1/1:255,141,0:100
NC_003197.1	1562642	0	A	G	222	0	DP=74;VDB=4.041301e-01;AF1=1;AC1=2;DP4=0,0,44,28;MQ=60;FQ=-244;EFF=NONE(MODIFIER||||||||||1|ERROR_CHROMOSOME_NOT_FOUND)	GT:PL:GQ	1/1:255,217,0:99	1/1:255,217,0:100
NC_003197.1	1566514	0	T	A	222	0	DP=71;VDB=4.153426e-01;AF1=1;AC1=2;DP4=0,0,33,34;MQ=60;FQ=-229;EFF=NONE(MODIFIER||||||||||1|ERROR_CHROMOSOME_NOT_FOUND)	GT:PL:GQ	1/1:255,202,0:99	1/1:255,202,0:100
NC_003197.1	1572232	0	T	C	222	0	DP=45;VDB=3.335898e-01;AF1=1;AC1=2;DP4=0,0,26,18;MQ=60;FQ=-159;EFF=NONE(MODIFIER||||||||||1|ERROR_CHROMOSOME_NOT_FOUND)	GT:PL:GQ	1/1:255,132,0:99	1/1:255,132,0:100
NC_003197.1	1593513	0	G	A	222	0	DP=44;VDB=1.448137e-01;AF1=1;AC1=2;DP4=0,0,21,22;MQ=60;FQ=-153;EFF=NONE(MODIFIER||||||||||1|ERROR_CHROMOSOME_NOT_FOUND)	GT:PL:GQ	1/1:255,126,0:99	1/1:255,126,0:100
NC_003197.1	1593991	0	TG	T	88.7	0	INDEL;IS=26,0.356164;DP=73;VDB=5.916616e-02;AF1=0.5263;AC1=1;DP4=0,3,18,0;MQ=60;FQ=-24.5;PV4=0.00075,1,1,1;EFF=NONE(MODIFIER||||||||||1|ERROR_CHROMOSOME_NOT_FOUND)	GT:PL:GQ	0/1:126,0,10:13	0/1:126,0,10:14
NC_003197.1	1594555	0	GTTT	GTT	214	0	INDEL;IS=38,0.926829;DP=41;VDB=3.015622e-01;AF1=1;AC1=2;DP4=0,0,25,12;MQ=60;FQ=-146;EFF=NONE(MODIFIER||||||||||1|ERROR_CHROMOSOME_NOT_FOUND)	GT:PL:GQ	1/1:255,111,0:99	1/1:255,111,0:100
NC_003197.1	1596007	0	C	T	222	0	DP=45;VDB=2.959553e-01;AF1=1;AC1=2;DP4=0,0,18,26;MQ=60;FQ=-159;EFF=NONE(MODIFIER||||||||||1|ERROR_CHROMOSOME_NOT_FOUND)	GT:PL:GQ	1/1:255,132,0:99	1/1:255,132,0:100
NC_003197.1	1612169	0	C	T	225	0	DP=65;VDB=3.150920e-01;RPB=-1.908619e+00;AF1=0.5;AC1=1;DP4=10,9,27,16;MQ=60;FQ=220;PV4=0.58,1,1,1;EFF=NONE(MODIFIER||||||||||1|ERROR_CHROMOSOME_NOT_FOUND)	GT:PL:GQ	0/1:255,0,248:99	0/1:255,0,248:100
NC_003197.1	1616138	0	C	T	222	0	DP=81;VDB=1.965394e-01;AF1=1;AC1=2;DP4=0,0,38,43;MQ=60;FQ=-271;EFF=NONE(MODIFIER||||||||||1|ERROR_CHROMOSOME_NOT_FOUND)	GT:PL:GQ	1/1:255,244,0:99	1/1:255,244,0:100
NC_003197.1	1616480	0	C	G	222	0	DP=81;VDB=4.184389e-01;AF1=1;AC1=2;DP4=0,0,41,39;MQ=60;FQ=-268;EFF=NONE(MODIFIER||||||||||1|ERROR_CHROMOSOME_NOT_FOUND)	GT:PL:GQ	1/1:255,241,0:99	1/1:255,241,0:100
NC_003197.1	1624735	0	C	G	222	0	DP=42;VDB=1.995589e-01;AF1=1;AC1=2;DP4=0,0,19,23;MQ=60;FQ=-153;EFF=NONE(MODIFIER||||||||||1|ERROR_CHROMOSOME_NOT_FOUND)	GT:PL:GQ	1/1:255,126,0:99	1/1:255,126,0:100
NC_003197.1	1627967	0	C	T	222	0	DP=108;VDB=4.926076e-01;AF1=1;AC1=2;DP4=0,0,52,56;MQ=60;FQ=-282;EFF=NONE(MODIFIER||||||||||1|ERROR_CHROMOSOME_NOT_FOUND)	GT:PL:GQ	1/1:255,255,0:99	1/1:255,255,0:100
NC_003197.1	1648363	0	C	T	222	0	DP=61;VDB=2.188813e-01;AF1=1;AC1=2;DP4=0,0,34,27;MQ=60;FQ=-211;EFF=NONE(MODIFIER||||||||||1|ERROR_CHROMOSOME_NOT_FOUND)	GT:PL:GQ	1/1:255,184,0:99	1/1:255,184,0:100
NC_003197.1	1658409	0	GAAAA	GAAA	214	0	INDEL;IS=52,0.962963;DP=54;VDB=3.798423e-01;AF1=1;AC1=2;DP4=0,0,33,21;MQ=60;FQ=-198;EFF=NONE(MODIFIER||||||||||1|ERROR_CHROMOSOME_NOT_FOUND)	GT:PL:GQ	1/1:255,163,0:99	1/1:255,163,0:100
NC_003197.1	1669721	0	G	T	222	0	DP=75;VDB=4.480669e-01;AF1=1;AC1=2;DP4=0,0,37,38;MQ=60;FQ=-253;EFF=NONE(MODIFIER||||||||||1|ERROR_CHROMOSOME_NOT_FOUND)	GT:PL:GQ	1/1:255,226,0:99	1/1:255,226,0:100
NC_003197.1	1670337	0	TCC	TCCC	214	0	INDEL;IS=80,0.833333;DP=96;VDB=4.541628e-01;AF1=1;AC1=2;DP4=0,0,46,37;MQ=60;FQ=-285;EFF=NONE(MODIFIER||||||||||1|ERROR_CHROMOSOME_NOT_FOUND)	GT:PL:GQ	1/1:255,250,0:99	1/1:255,250,0:100
NC_003197.1	1678151	0	T	A	222	0	DP=61;VDB=1.699865e-01;AF1=1;AC1=2;DP4=0,0,35,25;MQ=60;FQ=-208;EFF=NONE(MODIFIER||||||||||1|ERROR_CHROMOSOME_NOT_FOUND)	GT:PL:GQ	1/1:255,181,0:99	1/1:255,181,0:100
NC_003197.1	1689279	0	C	T	222	0	DP=60;VDB=8.973997e-02;AF1=1;AC1=2;DP4=0,0,33,23;MQ=60;FQ=-196;EFF=NONE(MODIFIER||||||||||1|ERROR_CHROMOSOME_NOT_FOUND)	GT:PL:GQ	1/1:255,169,0:99	1/1:255,169,0:100
NC_003197.1	1706161	0	C	A	222	0	DP=72;VDB=4.301165e-01;AF1=1;AC1=2;DP4=0,0,43,25;MQ=60;FQ=-232;EFF=NONE(MODIFIER||||||||||1|ERROR_CHROMOSOME_NOT_FOUND)	GT:PL:GQ	1/1:255,205,0:99	1/1:255,205,0:100
NC_003197.1	1715973	0	C	G	222	0	DP=57;VDB=2.083981e-01;AF1=1;AC1=2;DP4=0,0,24,31;MQ=60;FQ=-193;EFF=NONE(MODIFIER||||||||||1|ERROR_CHROMOSOME_NOT_FOUND)	GT:PL:GQ	1/1:255,166,0:99	1/1:255,166,0:100
NC_003197.1	1715974	0	G	C	222	0	DP=57;VDB=1.884958e-01;AF1=1;AC1=2;DP4=0,0,25,31;MQ=60;FQ=-196;EFF=NONE(MODIFIER||||||||||1|ERROR_CHROMOSOME_NOT_FOUND)	GT:PL:GQ	1/1:255,169,0:99	1/1:255,169,0:100
NC_003197.1	1719593	0	A	G	222	0	DP=76;VDB=2.343387e-01;AF1=1;AC1=2;DP4=0,0,40,36;MQ=60;FQ=-256;EFF=NONE(MODIFIER||||||||||1|ERROR_CHROMOSOME_NOT_FOUND)	GT:PL:GQ	1/1:255,229,0:99	1/1:255,229,0:100
NC_003197.1	1729654	0	C	T	222	0	DP=27;VDB=1.142863e-01;AF1=1;AC1=2;DP4=0,0,11,16;MQ=60;FQ=-108;EFF=NONE(MODIFIER||||||||||1|ERROR_CHROMOSOME_NOT_FOUND)	GT:PL:GQ	1/1:255,81,0:99	1/1:255,81,0:100
NC_003197.1	1730758	0	G	T	222	0	DP=69;VDB=1.583930e-03;RPB=1.757338e-01;AF1=1;AC1=2;DP4=0,1,39,29;MQ=60;FQ=-216;PV4=0.43,1,1,0.41;EFF=NONE(MODIFIER||||||||||1|ERROR_CHROMOSOME_NOT_FOUND)	GT:PL:GQ	1/1:255,189,0:99	1/1:255,189,0:100
NC_003197.1	1734882	0	G	T	222	0	DP=53;VDB=1.854392e-01;AF1=1;AC1=2;DP4=0,0,29,24;MQ=60;FQ=-187;EFF=NONE(MODIFIER||||||||||1|ERROR_CHROMOSOME_NOT_FOUND)	GT:PL:GQ	1/1:255,160,0:99	1/1:255,160,0:100
NC_003197.1	1752424	0	C	A	222	0	DP=75;VDB=3.556244e-01;AF1=1;AC1=2;DP4=0,0,37,35;MQ=60;FQ=-244;EFF=NONE(MODIFIER||||||||||1|ERROR_CHROMOSOME_NOT_FOUND)	GT:PL:GQ	1/1:255,217,0:99	1/1:255,217,0:100
NC_003197.1	1753235	0	A	C	222	0	DP=57;VDB=2.853051e-01;AF1=1;AC1=2;DP4=0,0,27,26;MQ=60;FQ=-187;EFF=NONE(MODIFIER||||||||||1|ERROR_CHROMOSOME_NOT_FOUND)	GT:PL:GQ	1/1:255,160,0:99	1/1:255,160,0:100
NC_003197.1	1760231	0	A	G	222	0	DP=56;VDB=2.821653e-01;AF1=1;AC1=2;DP4=0,0,25,30;MQ=60;FQ=-193;EFF=NONE(MODIFIER||||||||||1|ERROR_CHROMOSOME_NOT_FOUND)	GT:PL:GQ	1/1:255,166,0:99	1/1:255,166,0:100
NC_003197.1	1764441	0	GAAAAAAA	GAAAAAAAA	93.5	0	INDEL;IS=51,0.894737;DP=57;VDB=3.202533e-01;AF1=1;AC1=2;DP4=0,0,28,27;MQ=60;FQ=-201;EFF=NONE(MODIFIER||||||||||1|ERROR_CHROMOSOME_NOT_FOUND)	GT:PL:GQ	1/1:134,166,0:99	1/1:134,166,0:100
NC_003197.1	1766075	0	A	C	222	0	DP=67;VDB=2.060669e-01;AF1=1;AC1=2;DP4=0,0,29,38;MQ=60;FQ=-229;EFF=NONE(MODIFIER||||||||||1|ERROR_CHROMOSOME_NOT_FOUND)	GT:PL:GQ	1/1:255,202,0:99	1/1:255,202,0:100
NC_003197.1	1768369	0	G	T	222	0	DP=60;VDB=8.157606e-02;AF1=1;AC1=2;DP4=0,0,29,27;MQ=60;FQ=-196;EFF=NONE(MODIFIER||||||||||1|ERROR_CHROMOSOME_NOT_FOUND)	GT:PL:GQ	1/1:255,169,0:99	1/1:255,169,0:100
NC_003197.1	1778796	0	G	A	222	0	DP=49;VDB=7.329893e-02;AF1=1;AC1=2;DP4=0,0,25,24;MQ=60;FQ=-175;EFF=NONE(MODIFIER||||||||||1|ERROR_CHROMOSOME_NOT_FOUND)	GT:PL:GQ	1/1:255,148,0:99	1/1:255,148,0:100
NC_003197.1	1789153	0	ACGCGC	ACGC	214	0	INDEL;IS=37,1.000000;DP=37;VDB=1.501037e-01;AF1=1;AC1=2;DP4=0,0,19,17;MQ=60;FQ=-143;EFF=NONE(MODIFIER||||||||||1|ERROR_CHROMOSOME_NOT_FOUND)	GT:PL:GQ	1/1:255,108,0:99	1/1:255,108,0:100
NC_003197.1	1789780	0	GAAAAAA	GAAAAAAA	125	0	INDEL;IS=37,0.925000;DP=40;VDB=3.098675e-01;AF1=1;AC1=2;DP4=0,0,20,17;MQ=60;FQ=-146;EFF=NONE(MODIFIER||||||||||1|ERROR_CHROMOSOME_NOT_FOUND)	GT:PL:GQ	1/1:166,111,0:99	1/1:166,111,0:100
NC_003197.1	1791603	0	C	T	222	0	DP=49;VDB=3.602562e-01;AF1=1;AC1=2;DP4=0,0,19,30;MQ=60;FQ=-175;EFF=NONE(MODIFIER||||||||||1|ERROR_CHROMOSOME_NOT_FOUND)	GT:PL:GQ	1/1:255,148,0:99	1/1:255,148,0:100
NC_003197.1	1794104	0	A	G	222	0	DP=63;VDB=1.316838e-02;AF1=1;AC1=2;DP4=0,0,32,31;MQ=60;FQ=-214;EFF=NONE(MODIFIER||||||||||1|ERROR_CHROMOSOME_NOT_FOUND)	GT:PL:GQ	1/1:255,187,0:99	1/1:255,187,0:100
NC_003197.1	1797973	0	C	T	222	0	DP=51;VDB=2.815987e-01;AF1=1;AC1=2;DP4=0,0,27,23;MQ=60;FQ=-178;EFF=NONE(MODIFIER||||||||||1|ERROR_CHROMOSOME_NOT_FOUND)	GT:PL:GQ	1/1:255,151,0:99	1/1:255,151,0:100
NC_003197.1	1808960	0	C	T	222	0	DP=80;VDB=4.496595e-01;AF1=1;AC1=2;DP4=0,0,40,40;MQ=60;FQ=-268;EFF=NONE(MODIFIER||||||||||1|ERROR_CHROMOSOME_NOT_FOUND)	GT:PL:GQ	1/1:255,241,0:99	1/1:255,241,0:100
NC_003197.1	1819111	0	A	C	222	0	DP=52;VDB=4.310823e-02;AF1=1;AC1=2;DP4=0,0,23,11;MQ=60;FQ=-129;EFF=NONE(MODIFIER||||||||||1|ERROR_CHROMOSOME_NOT_FOUND)	GT:PL:GQ	1/1:255,102,0:99	1/1:255,102,0:100
NC_003197.1	1821180	0	C	T	222	0	DP=70;VDB=1.796546e-01;AF1=1;AC1=2;DP4=0,0,37,31;MQ=60;FQ=-232;EFF=NONE(MODIFIER||||||||||1|ERROR_CHROMOSOME_NOT_FOUND)	GT:PL:GQ	1/1:255,205,0:99	1/1:255,205,0:100
NC_003197.1	1832849	0	T	C	222	0	DP=52;VDB=2.415157e-01;AF1=1;AC1=2;DP4=0,0,22,25;MQ=60;FQ=-168;EFF=NONE(MODIFIER||||||||||1|ERROR_CHROMOSOME_NOT_FOUND)	GT:PL:GQ	1/1:255,141,0:99	1/1:255,141,0:100
NC_003197.1	1882182	0	C	T,G	193	0	DP=20;VDB=1.602214e-01;AF1=1;AC1=2;DP4=0,0,2,13;MQ=60;FQ=-69;EFF=NONE(MODIFIER||||||||||1|ERROR_CHROMOSOME_NOT_FOUND),NONE(MODIFIER||||||||||2|ERROR_CHROMOSOME_NOT_FOUND)	GT:PL:GQ	1/1:226,42,0,225,30,222:81	1/1:226,42,0,225,30,222:82
NC_003197.1	1885235	0	T	C	222	0	DP=76;VDB=4.023573e-01;AF1=1;AC1=2;DP4=0,0,39,30;MQ=60;FQ=-235;EFF=NONE(MODIFIER||||||||||1|ERROR_CHROMOSOME_NOT_FOUND)	GT:PL:GQ	1/1:255,208,0:99	1/1:255,208,0:100
NC_003197.1	1885817	0	C	T	222	0	DP=60;VDB=4.960938e-03;AF1=1;AC1=2;DP4=0,0,32,26;MQ=60;FQ=-202;EFF=NONE(MODIFIER||||||||||1|ERROR_CHROMOSOME_NOT_FOUND)	GT:PL:GQ	1/1:255,175,0:99	1/1:255,175,0:100
NC_003197.1	1891427	0	C	G	222	0	DP=73;VDB=1.212110e-01;AF1=1;AC1=2;DP4=0,0,33,37;MQ=60;FQ=-238;EFF=NONE(MODIFIER||||||||||1|ERROR_CHROMOSOME_NOT_FOUND)	GT:PL:GQ	1/1:255,211,0:99	1/1:255,211,0:100
NC_003197.1	1896582	0	A	T	222	0	DP=40;VDB=1.861043e-01;AF1=1;AC1=2;DP4=0,0,22,17;MQ=60;FQ=-144;EFF=NONE(MODIFIER||||||||||1|ERROR_CHROMOSOME_NOT_FOUND)	GT:PL:GQ	1/1:255,117,0:99	1/1:255,117,0:100
NC_003197.1	1899589	0	C	T	222	0	DP=84;VDB=2.074536e-01;AF1=1;AC1=2;DP4=0,0,35,49;MQ=60;FQ=-280;EFF=NONE(MODIFIER||||||||||1|ERROR_CHROMOSOME_NOT_FOUND)	GT:PL:GQ	1/1:255,253,0:99	1/1:255,253,0:100
NC_003197.1	1916275	0	C	T	222	0	DP=57;VDB=2.192970e-01;AF1=1;AC1=2;DP4=0,0,30,27;MQ=60;FQ=-199;EFF=NONE(MODIFIER||||||||||1|ERROR_CHROMOSOME_NOT_FOUND)	GT:PL:GQ	1/1:255,172,0:99	1/1:255,172,0:100
NC_003197.1	1918283	0	C	A	222	0	DP=67;VDB=3.060803e-01;AF1=1;AC1=2;DP4=0,0,32,33;MQ=60;FQ=-223;EFF=NONE(MODIFIER||||||||||1|ERROR_CHROMOSOME_NOT_FOUND)	GT:PL:GQ	1/1:255,196,0:99	1/1:255,196,0:100
NC_003197.1	1920180	0	A	C	222	0	DP=27;VDB=1.784376e-01;AF1=1;AC1=2;DP4=0,0,19,8;MQ=60;FQ=-108;EFF=NONE(MODIFIER||||||||||1|ERROR_CHROMOSOME_NOT_FOUND)	GT:PL:GQ	1/1:255,81,0:99	1/1:255,81,0:100
NC_003197.1	1924120	0	GTTTCCAGCGATAAGCTTTCCAGCGAT	GTTTCCAGCGAT	214	0	INDEL;IS=58,0.892308;DP=65;VDB=4.655988e-07;AF1=1;AC1=2;DP4=0,0,32,26;MQ=58;FQ=-210;EFF=NONE(MODIFIER||||||||||1|ERROR_CHROMOSOME_NOT_FOUND)	GT:PL:GQ	1/1:255,175,0:99	1/1:255,175,0:100
NC_003197.1	1924613	0	G	A	222	0	DP=53;VDB=3.543731e-01;AF1=1;AC1=2;DP4=0,0,23,27;MQ=60;FQ=-178;EFF=NONE(MODIFIER||||||||||1|ERROR_CHROMOSOME_NOT_FOUND)	GT:PL:GQ	1/1:255,151,0:99	1/1:255,151,0:100
NC_003197.1	1924975	0	G	A	222	0	DP=57;VDB=2.960245e-01;AF1=1;AC1=2;DP4=0,0,28,23;MQ=60;FQ=-181;EFF=NONE(MODIFIER||||||||||1|ERROR_CHROMOSOME_NOT_FOUND)	GT:PL:GQ	1/1:255,154,0:99	1/1:255,154,0:100
NC_003197.1	1926893	0	CGCG	CGCGGCG	214	0	INDEL;IS=47,0.886792;DP=53;VDB=7.641781e-03;AF1=1;AC1=2;DP4=0,0,19,26;MQ=60;FQ=-170;EFF=NONE(MODIFIER||||||||||1|ERROR_CHROMOSOME_NOT_FOUND)	GT:PL:GQ	1/1:255,135,0:99	1/1:255,135,0:100
NC_003197.1	1931734	0	T	G	222	0	DP=41;VDB=6.186211e-02;AF1=1;AC1=2;DP4=0,0,22,19;MQ=60;FQ=-150;EFF=NONE(MODIFIER||||||||||1|ERROR_CHROMOSOME_NOT_FOUND)	GT:PL:GQ	1/1:255,123,0:99	1/1:255,123,0:100
NC_003197.1	1938616	0	C	T	222	0	DP=32;VDB=1.508239e-01;AF1=1;AC1=2;DP4=0,0,16,16;MQ=60;FQ=-123;EFF=NONE(MODIFIER||||||||||1|ERROR_CHROMOSOME_NOT_FOUND)	GT:PL:GQ	1/1:255,96,0:99	1/1:255,96,0:100
NC_003197.1	1939956	0	T	C	222	0	DP=66;VDB=4.121896e-01;AF1=1;AC1=2;DP4=0,0,29,34;MQ=60;FQ=-217;EFF=NONE(MODIFIER||||||||||1|ERROR_CHROMOSOME_NOT_FOUND)	GT:PL:GQ	1/1:255,190,0:99	1/1:255,190,0:100
NC_003197.1	1961706	0	G	A	151	0	DP=100;VDB=3.106935e-02;RPB=-3.629327e+00;AF1=0.5;AC1=1;DP4=36,39,12,12;MQ=59;FQ=154;PV4=1,3e-08,0.00058,0.025;EFF=NONE(MODIFIER||||||||||1|ERROR_CHROMOSOME_NOT_FOUND)	GT:PL:GQ	0/1:181,0,255:99	0/1:181,0,255:100
NC_003197.1	1962202	0	A	G	222	0	DP=86;VDB=4.081125e-01;AF1=1;AC1=2;DP4=0,0,42,44;MQ=60;FQ=-282;EFF=NONE(MODIFIER||||||||||1|ERROR_CHROMOSOME_NOT_FOUND)	GT:PL:GQ	1/1:255,255,0:99	1/1:255,255,0:100
NC_003197.1	1966294	0	A	G	225	0	DP=95;VDB=4.554663e-03;RPB=-4.031175e+00;AF1=0.5;AC1=1;DP4=28,32,22,13;MQ=60;FQ=225;PV4=0.14,0.27,0.096,0.1;EFF=NONE(MODIFIER||||||||||1|ERROR_CHROMOSOME_NOT_FOUND)	GT:PL:GQ	0/1:255,0,255:99	0/1:255,0,255:100
NC_003197.1	1966327	0	C	T	225	0	DP=99;VDB=4.744111e-03;RPB=-2.607319e+00;AF1=0.5;AC1=1;DP4=30,33,20,13;MQ=60;FQ=225;PV4=0.28,0.15,1,1;EFF=NONE(MODIFIER||||||||||1|ERROR_CHROMOSOME_NOT_FOUND)	GT:PL:GQ	0/1:255,0,255:99	0/1:255,0,255:100
NC_003197.1	1966399	0	G	A	225	0	DP=111;VDB=2.982953e-01;RPB=-3.082856e-01;AF1=0.5;AC1=1;DP4=36,29,25,21;MQ=60;FQ=225;PV4=1,0.021,1,0.13;EFF=NONE(MODIFIER||||||||||1|ERROR_CHROMOSOME_NOT_FOUND)	GT:PL:GQ	0/1:255,0,255:99	0/1:255,0,255:100
NC_003197.1	1966403	0	A	C	225	0	DP=112;VDB=2.610488e-01;RPB=3.093219e-01;AF1=0.5;AC1=1;DP4=36,30,25,20;MQ=60;FQ=225;PV4=1,0.045,1,0.2;EFF=NONE(MODIFIER||||||||||1|ERROR_CHROMOSOME_NOT_FOUND)	GT:PL:GQ	0/1:255,0,255:99	0/1:255,0,255:100
NC_003197.1	1966549	0	A	G	225	0	DP=87;VDB=1.118878e-01;RPB=-8.703424e-01;AF1=0.5;AC1=1;DP4=26,17,17,23;MQ=60;FQ=225;PV4=0.13,1,1,0.077;EFF=NONE(MODIFIER||||||||||1|ERROR_CHROMOSOME_NOT_FOUND)	GT:PL:GQ	0/1:255,0,255:99	0/1:255,0,255:100
NC_003197.1	1966567	0	A	G	225	0	DP=93;VDB=1.082961e-03;RPB=-7.512563e-01;AF1=0.5;AC1=1;DP4=30,19,19,24;MQ=60;FQ=225;PV4=0.14,1,1,1;EFF=NONE(MODIFIER||||||||||1|ERROR_CHROMOSOME_NOT_FOUND)	GT:PL:GQ	0/1:255,0,255:99	0/1:255,0,255:100
NC_003197.1	1966704	0	A	G	187	0	DP=78;VDB=3.400535e-04;RPB=5.532795e+00;AF1=0.5;AC1=1;DP4=29,29,6,14;MQ=60;FQ=190;PV4=0.19,1,0.0072,0.034;EFF=NONE(MODIFIER||||||||||1|ERROR_CHROMOSOME_NOT_FOUND)	GT:PL:GQ	0/1:217,0,255:99	0/1:217,0,255:100
NC_003197.1	1991251	0	CTTTTTT	CTTTTT	121	0	INDEL;IS=39,0.906977;DP=43;VDB=2.526177e-01;AF1=1;AC1=2;DP4=0,0,24,17;MQ=60;FQ=-158;EFF=NONE(MODIFIER||||||||||1|ERROR_CHROMOSOME_NOT_FOUND)	GT:PL:GQ	1/1:162,123,0:99	1/1:162,123,0:100
NC_003197.1	2015092	0	G	A	222	0	DP=51;VDB=2.206262e-01;AF1=1;AC1=2;DP4=0,0,23,28;MQ=60;FQ=-181;EFF=NONE(MODIFIER||||||||||1|ERROR_CHROMOSOME_NOT_FOUND)	GT:PL:GQ	1/1:255,154,0:99	1/1:255,154,0:100
NC_003197.1	2025848	0	TCCCCCCC	TCCCCCCCC	86.5	0	INDEL;IS=73,0.973333;DP=75;VDB=2.340332e-01;AF1=1;AC1=2;DP4=0,0,42,31;MQ=60;FQ=-255;EFF=NONE(MODIFIER||||||||||1|ERROR_CHROMOSOME_NOT_FOUND)	GT:PL:GQ	1/1:127,220,0:99	1/1:127,220,0:100
NC_003197.1	2030723	0	A	C	222	0	DP=65;VDB=3.031572e-03;AF1=1;AC1=2;DP4=0,0,36,29;MQ=60;FQ=-223;EFF=NONE(MODIFIER||||||||||1|ERROR_CHROMOSOME_NOT_FOUND)	GT:PL:GQ	1/1:255,196,0:99	1/1:255,196,0:100
NC_003197.1	2037109	0	C	G	222	0	DP=68;VDB=4.088705e-01;AF1=1;AC1=2;DP4=0,0,36,27;MQ=60;FQ=-217;EFF=NONE(MODIFIER||||||||||1|ERROR_CHROMOSOME_NOT_FOUND)	GT:PL:GQ	1/1:255,190,0:99	1/1:255,190,0:100
NC_003197.1	2052182	0	C	T	222	0	DP=75;VDB=9.720419e-02;AF1=1;AC1=2;DP4=0,0,34,40;MQ=60;FQ=-250;EFF=NONE(MODIFIER||||||||||1|ERROR_CHROMOSOME_NOT_FOUND)	GT:PL:GQ	1/1:255,223,0:99	1/1:255,223,0:100
NC_003197.1	2055379	0	C	T	222	0	DP=39;VDB=2.639754e-04;AF1=1;AC1=2;DP4=0,0,18,20;MQ=60;FQ=-141;EFF=NONE(MODIFIER||||||||||1|ERROR_CHROMOSOME_NOT_FOUND)	GT:PL:GQ	1/1:255,114,0:99	1/1:255,114,0:100
NC_003197.1	2067855	0	C	T	222	0	DP=33;VDB=2.700794e-01;AF1=1;AC1=2;DP4=0,0,12,21;MQ=60;FQ=-126;EFF=NONE(MODIFIER||||||||||1|ERROR_CHROMOSOME_NOT_FOUND)	GT:PL:GQ	1/1:255,99,0:99	1/1:255,99,0:100
NC_003197.1	2073364	0	A	G	222	0	DP=46;VDB=3.170405e-01;AF1=1;AC1=2;DP4=0,0,23,20;MQ=60;FQ=-156;EFF=NONE(MODIFIER||||||||||1|ERROR_CHROMOSOME_NOT_FOUND)	GT:PL:GQ	1/1:255,129,0:99	1/1:255,129,0:100
NC_003197.1	2077341	0	A	C	222	0	DP=19;VDB=1.075085e-01;AF1=1;AC1=2;DP4=0,0,11,7;MQ=60;FQ=-81;EFF=NONE(MODIFIER||||||||||1|ERROR_CHROMOSOME_NOT_FOUND)	GT:PL:GQ	1/1:255,54,0:99	1/1:255,54,0:100
NC_003197.1	2080006	0	C	T	64	0	DP=109;VDB=1.332266e-02;RPB=2.694005e+00;AF1=0.5;AC1=1;DP4=46,39,12,11;MQ=58;FQ=67;PV4=1,4e-06,3.1e-07,1;EFF=NONE(MODIFIER||||||||||1|ERROR_CHROMOSOME_NOT_FOUND)	GT:PL:GQ	0/1:94,0,255:97	0/1:94,0,255:98
NC_003197.1	2080024	0	A	C	65	0	DP=100;VDB=3.520031e-03;RPB=5.010945e+00;AF1=0.5;AC1=1;DP4=43,37,12,8;MQ=59;FQ=68;PV4=0.8,0.045,1.1e-06,1;EFF=NONE(MODIFIER||||||||||1|ERROR_CHROMOSOME_NOT_FOUND)	GT:PL:GQ	0/1:95,0,255:98	0/1:95,0,255:99
NC_003197.1	2082164	0	T	C	211	0	DP=64;VDB=6.347724e-05;RPB=-6.267480e+00;AF1=0.5;AC1=1;DP4=20,24,13,6;MQ=59;FQ=214;PV4=0.11,1,0.0032,0.17;EFF=NONE(MODIFIER||||||||||1|ERROR_CHROMOSOME_NOT_FOUND)	GT:PL:GQ	0/1:241,0,255:99	0/1:241,0,255:100
NC_003197.1	2082171	0	T	A	225	0	DP=65;VDB=5.854114e-03;RPB=-6.134602e+00;AF1=0.5;AC1=1;DP4=19,24,14,8;MQ=59;FQ=225;PV4=0.19,0.026,0.0064,0.063;EFF=NONE(MODIFIER||||||||||1|ERROR_CHROMOSOME_NOT_FOUND)	GT:PL:GQ	0/1:255,0,255:99	0/1:255,0,255:100
NC_003197.1	2082185	0	G	A	225	0	DP=64;VDB=1.143144e-02;RPB=-5.764681e+00;AF1=0.5;AC1=1;DP4=18,23,14,9;MQ=59;FQ=225;PV4=0.3,0.11,0.0088,1;EFF=NONE(MODIFIER||||||||||1|ERROR_CHROMOSOME_NOT_FOUND)	GT:PL:GQ	0/1:255,0,255:99	0/1:255,0,255:100
NC_003197.1	2082192	0	T	C	216	0	DP=61;VDB=4.754448e-03;RPB=-4.783663e+00;AF1=0.5;AC1=1;DP4=18,21,13,9;MQ=59;FQ=219;PV4=0.43,0.0011,0.0088,1;EFF=NONE(MODIFIER||||||||||1|ERROR_CHROMOSOME_NOT_FOUND)	GT:PL:GQ	0/1:246,0,255:99	0/1:246,0,255:100
NC_003197.1	2082199	0	C	T	211	0	DP=59;VDB=4.093947e-02;RPB=-5.916735e+00;AF1=0.5;AC1=1;DP4=17,22,11,9;MQ=60;FQ=214;PV4=0.43,0.15,1,1;EFF=NONE(MODIFIER||||||||||1|ERROR_CHROMOSOME_NOT_FOUND)	GT:PL:GQ	0/1:241,0,255:99	0/1:241,0,255:100
NC_003197.1	2082203	0	T	C	225	0	DP=56;VDB=6.237761e-02;RPB=-5.604305e+00;AF1=0.5;AC1=1;DP4=13,21,12,9;MQ=60;FQ=225;PV4=0.26,1,1,1;EFF=NONE(MODIFIER||||||||||1|ERROR_CHROMOSOME_NOT_FOUND)	GT:PL:GQ	0/1:255,0,255:99	0/1:255,0,255:100
NC_003197.1	2082204	0	A	G	225	0	DP=56;VDB=7.940526e-02;RPB=-5.782546e+00;AF1=0.5;AC1=1;DP4=14,21,11,9;MQ=60;FQ=225;PV4=0.4,1,1,1;EFF=NONE(MODIFIER||||||||||1|ERROR_CHROMOSOME_NOT_FOUND)	GT:PL:GQ	0/1:255,0,255:99	0/1:255,0,255:100
NC_003197.1	2082210	0	G	A	203	0	DP=56;VDB=4.721432e-02;RPB=-5.959224e+00;AF1=0.5;AC1=1;DP4=15,21,11,9;MQ=60;FQ=206;PV4=0.41,0.32,1,1;EFF=NONE(MODIFIER||||||||||1|ERROR_CHROMOSOME_NOT_FOUND)	GT:PL:GQ	0/1:233,0,255:99	0/1:233,0,255:100
NC_003197.1	2082215	0	T	C	225	0	DP=57;VDB=1.698084e-02;RPB=-5.312683e+00;AF1=0.5;AC1=1;DP4=15,22,10,9;MQ=60;FQ=225;PV4=0.41,1,1,1;EFF=NONE(MODIFIER||||||||||1|ERROR_CHROMOSOME_NOT_FOUND)	GT:PL:GQ	0/1:255,0,255:99	0/1:255,0,255:100
NC_003197.1	2082216	0	A	G	210	0	DP=57;VDB=1.049808e-02;RPB=-5.312683e+00;AF1=0.5;AC1=1;DP4=15,22,10,9;MQ=60;FQ=213;PV4=0.41,0.038,1,1;EFF=NONE(MODIFIER||||||||||1|ERROR_CHROMOSOME_NOT_FOUND)	GT:PL:GQ	0/1:240,0,255:99	0/1:240,0,255:100
NC_003197.1	2082218	0	T	A	216	0	DP=51;VDB=3.590145e-03;RPB=-4.946259e+00;AF1=0.5;AC1=1;DP4=12,19,9,9;MQ=60;FQ=219;PV4=0.55,0.23,1,1;EFF=NONE(MODIFIER||||||||||1|ERROR_CHROMOSOME_NOT_FOUND)	GT:PL:GQ	0/1:246,0,255:99	0/1:246,0,255:100
NC_003197.1	2082219	0	C	A	225	0	DP=51;VDB=6.214400e-03;RPB=-5.076701e+00;AF1=0.5;AC1=1;DP4=12,19,10,9;MQ=60;FQ=225;PV4=0.39,1,1,1;EFF=NONE(MODIFIER||||||||||1|ERROR_CHROMOSOME_NOT_FOUND)	GT:PL:GQ	0/1:255,0,255:99	0/1:255,0,255:100
NC_003197.1	2083488	0	A	C	222	0	DP=49;VDB=3.613151e-01;AF1=1;AC1=2;DP4=0,0,28,21;MQ=60;FQ=-175;EFF=NONE(MODIFIER||||||||||1|ERROR_CHROMOSOME_NOT_FOUND)	GT:PL:GQ	1/1:255,148,0:99	1/1:255,148,0:100
NC_003197.1	2094081	0	C	T	222	0	DP=40;VDB=1.281317e-01;AF1=1;AC1=2;DP4=0,0,18,18;MQ=60;FQ=-135;EFF=NONE(MODIFIER||||||||||1|ERROR_CHROMOSOME_NOT_FOUND)	GT:PL:GQ	1/1:255,108,0:99	1/1:255,108,0:100
NC_003197.1	2096138	0	G	A	222	0	DP=61;VDB=6.883916e-02;AF1=1;AC1=2;DP4=0,0,31,30;MQ=60;FQ=-211;EFF=NONE(MODIFIER||||||||||1|ERROR_CHROMOSOME_NOT_FOUND)	GT:PL:GQ	1/1:255,184,0:99	1/1:255,184,0:100
NC_003197.1	2096189	0	C	G	222	0	DP=73;VDB=1.427175e-01;RPB=1.070782e+00;AF1=1;AC1=2;DP4=1,1,33,33;MQ=60;FQ=-157;PV4=1,0.38,1,0.25;EFF=NONE(MODIFIER||||||||||1|ERROR_CHROMOSOME_NOT_FOUND)	GT:PL:GQ	1/1:255,130,0:99	1/1:255,130,0:100
NC_003197.1	2101442	0	T	G	222	0	DP=67;VDB=8.011505e-02;AF1=1;AC1=2;DP4=0,0,33,30;MQ=60;FQ=-217;EFF=NONE(MODIFIER||||||||||1|ERROR_CHROMOSOME_NOT_FOUND)	GT:PL:GQ	1/1:255,190,0:99	1/1:255,190,0:100
NC_003197.1	2110339	0	C	T	222	0	DP=53;VDB=3.038658e-01;AF1=1;AC1=2;DP4=0,0,22,27;MQ=60;FQ=-175;EFF=NONE(MODIFIER||||||||||1|ERROR_CHROMOSOME_NOT_FOUND)	GT:PL:GQ	1/1:255,148,0:99	1/1:255,148,0:100
NC_003197.1	2123545	0	T	C	222	0	DP=53;VDB=2.423352e-01;AF1=1;AC1=2;DP4=0,0,24,28;MQ=60;FQ=-184;EFF=NONE(MODIFIER||||||||||1|ERROR_CHROMOSOME_NOT_FOUND)	GT:PL:GQ	1/1:255,157,0:99	1/1:255,157,0:100
NC_003197.1	2125292	0	C	T	222	0	DP=39;VDB=1.421391e-01;AF1=1;AC1=2;DP4=0,0,20,16;MQ=60;FQ=-135;EFF=NONE(MODIFIER||||||||||1|ERROR_CHROMOSOME_NOT_FOUND)	GT:PL:GQ	1/1:255,108,0:99	1/1:255,108,0:100
NC_003197.1	2137757	0	A	C	222	0	DP=50;VDB=2.006882e-01;RPB=4.331067e-01;AF1=1;AC1=2;DP4=0,1,25,22;MQ=60;FQ=-154;PV4=0.48,1,1,0.33;EFF=NONE(MODIFIER||||||||||1|ERROR_CHROMOSOME_NOT_FOUND)	GT:PL:GQ	1/1:255,127,0:99	1/1:255,127,0:100
NC_003197.1	2140177	0	G	T	222	0	DP=52;VDB=3.541624e-01;AF1=1;AC1=2;DP4=0,0,26,25;MQ=60;FQ=-178;EFF=NONE(MODIFIER||||||||||1|ERROR_CHROMOSOME_NOT_FOUND)	GT:PL:GQ	1/1:255,151,0:99	1/1:255,151,0:100
NC_003197.1	2147801	0	A	G	222	0	DP=60;VDB=8.343147e-02;AF1=1;AC1=2;DP4=0,0,35,24;MQ=60;FQ=-205;EFF=NONE(MODIFIER||||||||||1|ERROR_CHROMOSOME_NOT_FOUND)	GT:PL:GQ	1/1:255,178,0:99	1/1:255,178,0:100
NC_003197.1	2159098	0	A	C	222	0	DP=59;VDB=2.051566e-01;AF1=1;AC1=2;DP4=0,0,25,32;MQ=60;FQ=-196;EFF=NONE(MODIFIER||||||||||1|ERROR_CHROMOSOME_NOT_FOUND)	GT:PL:GQ	1/1:255,169,0:99	1/1:255,169,0:100
NC_003197.1	2169801	0	C	T	222	0	DP=37;VDB=2.308598e-02;AF1=1;AC1=2;DP4=0,0,20,17;MQ=60;FQ=-138;EFF=NONE(MODIFIER||||||||||1|ERROR_CHROMOSOME_NOT_FOUND)	GT:PL:GQ	1/1:255,111,0:99	1/1:255,111,0:100
NC_003197.1	2178560	0	G	A	222	0	DP=72;VDB=2.905139e-01;AF1=1;AC1=2;DP4=0,0,36,32;MQ=60;FQ=-232;EFF=NONE(MODIFIER||||||||||1|ERROR_CHROMOSOME_NOT_FOUND)	GT:PL:GQ	1/1:255,205,0:99	1/1:255,205,0:100
NC_003197.1	2190784	0	G	A	222	0	DP=40;VDB=2.371791e-01;AF1=1;AC1=2;DP4=0,0,19,21;MQ=60;FQ=-147;EFF=NONE(MODIFIER||||||||||1|ERROR_CHROMOSOME_NOT_FOUND)	GT:PL:GQ	1/1:255,120,0:99	1/1:255,120,0:100
NC_003197.1	2191593	0	GCC	GCCC	214	0	INDEL;IS=29,0.878788;DP=33;VDB=2.721995e-01;AF1=1;AC1=2;DP4=0,0,17,14;MQ=60;FQ=-128;EFF=NONE(MODIFIER||||||||||1|ERROR_CHROMOSOME_NOT_FOUND)	GT:PL:GQ	1/1:255,93,0:99	1/1:255,93,0:100
NC_003197.1	2194910	0	C	T	222	0	DP=60;VDB=2.292367e-01;AF1=1;AC1=2;DP4=0,0,30,27;MQ=60;FQ=-199;EFF=NONE(MODIFIER||||||||||1|ERROR_CHROMOSOME_NOT_FOUND)	GT:PL:GQ	1/1:255,172,0:99	1/1:255,172,0:100
NC_003197.1	2204926	0	T	C	222	0	DP=57;VDB=3.867738e-01;AF1=1;AC1=2;DP4=0,0,27,29;MQ=60;FQ=-196;EFF=NONE(MODIFIER||||||||||1|ERROR_CHROMOSOME_NOT_FOUND)	GT:PL:GQ	1/1:255,169,0:99	1/1:255,169,0:100
NC_003197.1	2208952	0	A	G	222	0	DP=31;VDB=2.521286e-01;AF1=1;AC1=2;DP4=0,0,18,13;MQ=60;FQ=-120;EFF=NONE(MODIFIER||||||||||1|ERROR_CHROMOSOME_NOT_FOUND)	GT:PL:GQ	1/1:255,93,0:99	1/1:255,93,0:100
NC_003197.1	2219610	0	G	A	222	0	DP=56;VDB=1.928474e-01;AF1=1;AC1=2;DP4=0,0,25,29;MQ=60;FQ=-190;EFF=NONE(MODIFIER||||||||||1|ERROR_CHROMOSOME_NOT_FOUND)	GT:PL:GQ	1/1:255,163,0:99	1/1:255,163,0:100
NC_003197.1	2223484	0	A	G	222	0	DP=67;VDB=3.978644e-01;AF1=1;AC1=2;DP4=0,0,26,36;MQ=60;FQ=-211;EFF=NONE(MODIFIER||||||||||1|ERROR_CHROMOSOME_NOT_FOUND)	GT:PL:GQ	1/1:255,184,0:99	1/1:255,184,0:100
NC_003197.1	2231762	0	T	C	65	0	DP=42;VDB=3.113745e-03;RPB=-3.533418e+00;AF1=0.5;AC1=1;DP4=17,15,6,2;MQ=60;FQ=68;PV4=0.43,0.2,1,0.17;EFF=NONE(MODIFIER||||||||||1|ERROR_CHROMOSOME_NOT_FOUND)	GT:PL:GQ	0/1:95,0,255:98	0/1:95,0,255:99
NC_003197.1	2231777	0	T	C	225	0	DP=63;VDB=7.885261e-06;RPB=-4.502413e+00;AF1=0.5;AC1=1;DP4=17,12,22,12;MQ=59;FQ=225;PV4=0.8,0.084,0.15,1;EFF=NONE(MODIFIER||||||||||1|ERROR_CHROMOSOME_NOT_FOUND)	GT:PL:GQ	0/1:255,0,255:99	0/1:255,0,255:100
NC_003197.1	2231780	0	T	A	225	0	DP=67;VDB=1.353012e-05;RPB=-3.391894e+00;AF1=0.5;AC1=1;DP4=18,13,23,12;MQ=59;FQ=225;PV4=0.61,0.3,0.15,1;EFF=NONE(MODIFIER||||||||||1|ERROR_CHROMOSOME_NOT_FOUND)	GT:PL:GQ	0/1:255,0,255:99	0/1:255,0,255:100
NC_003197.1	2231801	0	A	G	225	0	DP=76;VDB=2.062572e-10;RPB=2.608589e+00;AF1=0.5;AC1=1;DP4=24,16,22,12;MQ=60;FQ=225;PV4=0.81,0.069,0.11,1;EFF=NONE(MODIFIER||||||||||1|ERROR_CHROMOSOME_NOT_FOUND)	GT:PL:GQ	0/1:255,0,255:99	0/1:255,0,255:100
NC_003197.1	2231816	0	C	A	225	0	DP=72;VDB=1.675696e-15;RPB=4.814481e+00;AF1=0.5;AC1=1;DP4=22,17,21,12;MQ=60;FQ=225;PV4=0.63,1,0.11,1;EFF=NONE(MODIFIER||||||||||1|ERROR_CHROMOSOME_NOT_FOUND)	GT:PL:GQ	0/1:255,0,255:99	0/1:255,0,255:100
NC_003197.1	2231961	0	A	G	117	0	DP=34;VDB=3.856020e-04;RPB=1.278897e+00;AF1=0.5;AC1=1;DP4=15,11,5,3;MQ=56;FQ=120;PV4=1,1,0,1;EFF=NONE(MODIFIER||||||||||1|ERROR_CHROMOSOME_NOT_FOUND)	GT:PL:GQ	0/1:147,0,255:99	0/1:147,0,255:100
NC_003197.1	2231963	0	C	T	130	0	DP=34;VDB=7.734473e-02;RPB=5.855401e-01;AF1=0.5;AC1=1;DP4=14,11,6,3;MQ=56;FQ=133;PV4=0.7,0.36,3e-15,0.49;EFF=NONE(MODIFIER||||||||||1|ERROR_CHROMOSOME_NOT_FOUND)	GT:PL:GQ	0/1:160,0,255:99	0/1:160,0,255:100
NC_003197.1	2231967	0	C	A	120	0	DP=34;VDB=3.856020e-04;RPB=1.603696e+00;AF1=0.5;AC1=1;DP4=15,11,5,3;MQ=56;FQ=123;PV4=1,1,0,1;EFF=NONE(MODIFIER||||||||||1|ERROR_CHROMOSOME_NOT_FOUND)	GT:PL:GQ	0/1:150,0,255:99	0/1:150,0,255:100
NC_003197.1	2232179	0	T	C	114	0	DP=76;VDB=2.903462e-04;RPB=-5.716218e+00;AF1=0.5;AC1=1;DP4=29,32,9,6;MQ=60;FQ=117;PV4=0.57,0.068,0.021,1;EFF=NONE(MODIFIER||||||||||1|ERROR_CHROMOSOME_NOT_FOUND)	GT:PL:GQ	0/1:144,0,255:99	0/1:144,0,255:100
NC_003197.1	2232188	0	A	T	130	0	DP=80;VDB=7.465971e-04;RPB=-5.257277e+00;AF1=0.5;AC1=1;DP4=31,32,9,8;MQ=60;FQ=133;PV4=1,0.086,0.027,1;EFF=NONE(MODIFIER||||||||||1|ERROR_CHROMOSOME_NOT_FOUND)	GT:PL:GQ	0/1:160,0,255:99	0/1:160,0,255:100
NC_003197.1	2232191	0	C	A	128	0	DP=80;VDB=1.152091e-03;RPB=-4.551136e+00;AF1=0.5;AC1=1;DP4=30,32,9,8;MQ=60;FQ=131;PV4=0.79,0.00047,0.028,1;EFF=NONE(MODIFIER||||||||||1|ERROR_CHROMOSOME_NOT_FOUND)	GT:PL:GQ	0/1:158,0,255:99	0/1:158,0,255:100
NC_003197.1	2232197	0	G	C	225	0	DP=113;VDB=3.096511e-08;RPB=-7.212900e+00;AF1=0.5;AC1=1;DP4=27,29,26,30;MQ=58;FQ=225;PV4=1,0.01,0.02,0.47;EFF=NONE(MODIFIER||||||||||1|ERROR_CHROMOSOME_NOT_FOUND)	GT:PL:GQ	0/1:255,0,255:99	0/1:255,0,255:100
NC_003197.1	2232215	0	A	T	225	0	DP=134;VDB=1.095279e-03;RPB=-6.043236e+00;AF1=0.5;AC1=1;DP4=26,26,33,40;MQ=58;FQ=225;PV4=0.72,0.014,0.0081,0.45;EFF=NONE(MODIFIER||||||||||1|ERROR_CHROMOSOME_NOT_FOUND)	GT:PL:GQ	0/1:255,0,255:99	0/1:255,0,255:100
NC_003197.1	2232230	0	T	A	225	0	DP=143;VDB=5.677591e-02;RPB=-3.552041e+00;AF1=0.5;AC1=1;DP4=27,30,36,50;MQ=60;FQ=225;PV4=0.61,0.038,0.11,1;EFF=NONE(MODIFIER||||||||||1|ERROR_CHROMOSOME_NOT_FOUND)	GT:PL:GQ	0/1:255,0,255:99	0/1:255,0,255:100
NC_003197.1	2232232	0	A	G	225	0	DP=149;VDB=5.455258e-02;RPB=-2.737718e+00;AF1=0.5;AC1=1;DP4=28,34,36,48;MQ=59;FQ=225;PV4=0.87,1,0.16,1;EFF=NONE(MODIFIER||||||||||1|ERROR_CHROMOSOME_NOT_FOUND)	GT:PL:GQ	0/1:255,0,255:99	0/1:255,0,255:100
NC_003197.1	2232236	0	A	G	225	0	DP=149;VDB=6.864902e-02;RPB=-9.932659e-02;AF1=0.5;AC1=1;DP4=46,52,21,29;MQ=59;FQ=225;PV4=0.6,0.018,0.027,1;EFF=NONE(MODIFIER||||||||||1|ERROR_CHROMOSOME_NOT_FOUND)	GT:PL:GQ	0/1:255,0,255:99	0/1:255,0,255:100
NC_003197.1	2232242	0	T	C	225	0	DP=156;VDB=1.023368e-01;RPB=-1.477673e+00;AF1=0.5;AC1=1;DP4=29,32,40,53;MQ=60;FQ=225;PV4=0.62,0.088,0.2,1;EFF=NONE(MODIFIER||||||||||1|ERROR_CHROMOSOME_NOT_FOUND)	GT:PL:GQ	0/1:255,0,255:99	0/1:255,0,255:100
NC_003197.1	2232266	0	C	T	225	0	DP=185;VDB=4.287309e-04;RPB=2.111022e+00;AF1=0.5;AC1=1;DP4=38,35,50,62;MQ=60;FQ=225;PV4=0.37,1,0.21,1;EFF=NONE(MODIFIER||||||||||1|ERROR_CHROMOSOME_NOT_FOUND)	GT:PL:GQ	0/1:255,0,255:99	0/1:255,0,255:100
NC_003197.1	2232270	0	A	G	225	0	DP=186;VDB=8.264462e-03;RPB=2.432102e+00;AF1=0.5;AC1=1;DP4=38,37,50,61;MQ=60;FQ=225;PV4=0.46,0.3,0.21,1;EFF=NONE(MODIFIER||||||||||1|ERROR_CHROMOSOME_NOT_FOUND)	GT:PL:GQ	0/1:255,0,255:99	0/1:255,0,255:100
NC_003197.1	2232272	0	C	T	225	0	DP=184;VDB=2.025083e-02;RPB=3.002067e+00;AF1=0.5;AC1=1;DP4=36,36,50,62;MQ=60;FQ=225;PV4=0.55,0.038,0.21,1;EFF=NONE(MODIFIER||||||||||1|ERROR_CHROMOSOME_NOT_FOUND)	GT:PL:GQ	0/1:255,0,255:99	0/1:255,0,255:100
NC_003197.1	2232289	0	A	G	225	0	DP=188;VDB=5.248581e-02;RPB=2.011658e+00;AF1=0.5;AC1=1;DP4=38,40,47,63;MQ=60;FQ=225;PV4=0.46,0.21,1,0.49;EFF=NONE(MODIFIER||||||||||1|ERROR_CHROMOSOME_NOT_FOUND)	GT:PL:GQ	0/1:255,0,255:99	0/1:255,0,255:100
NC_003197.1	2232302	0	C	T	183	0	DP=183;VDB=7.452935e-08;RPB=2.072212e+00;AF1=0.5;AC1=1;DP4=39,40,43,61;MQ=60;FQ=186;PV4=0.3,2.6e-54,1,1;EFF=NONE(MODIFIER||||||||||1|ERROR_CHROMOSOME_NOT_FOUND)	GT:PL:GQ	0/1:213,0,255:99	0/1:213,0,255:100
NC_003197.1	2232320	0	T	C	225	0	DP=211;VDB=6.979862e-02;RPB=3.826096e-01;AF1=0.5;AC1=1;DP4=40,41,54,75;MQ=60;FQ=225;PV4=0.32,0.0012,1,1;EFF=NONE(MODIFIER||||||||||1|ERROR_CHROMOSOME_NOT_FOUND)	GT:PL:GQ	0/1:255,0,255:99	0/1:255,0,255:100
NC_003197.1	2232323	0	T	C	225	0	DP=211;VDB=2.194720e-02;RPB=5.612537e-01;AF1=0.5;AC1=1;DP4=39,41,55,76;MQ=60;FQ=225;PV4=0.39,0.0014,1,1;EFF=NONE(MODIFIER||||||||||1|ERROR_CHROMOSOME_NOT_FOUND)	GT:PL:GQ	0/1:255,0,255:99	0/1:255,0,255:100
NC_003197.1	2232344	0	A	G	225	0	DP=213;VDB=1.650241e-05;RPB=2.945043e+00;AF1=0.5;AC1=1;DP4=37,41,54,80;MQ=60;FQ=225;PV4=0.32,0.0099,1,1;EFF=NONE(MODIFIER||||||||||1|ERROR_CHROMOSOME_NOT_FOUND)	GT:PL:GQ	0/1:255,0,255:99	0/1:255,0,255:100
NC_003197.1	2232350	0	A	G	225	0	DP=213;VDB=3.518937e-04;RPB=2.929598e+00;AF1=0.5;AC1=1;DP4=38,41,51,77;MQ=60;FQ=225;PV4=0.25,0.1,1,1;EFF=NONE(MODIFIER||||||||||1|ERROR_CHROMOSOME_NOT_FOUND)	GT:PL:GQ	0/1:255,0,255:99	0/1:255,0,255:100
NC_003197.1	2232352	0	T	A	225	0	DP=212;VDB=2.781739e-04;RPB=3.060970e+00;AF1=0.5;AC1=1;DP4=38,41,51,77;MQ=60;FQ=225;PV4=0.25,0.16,1,1;EFF=NONE(MODIFIER||||||||||1|ERROR_CHROMOSOME_NOT_FOUND)	GT:PL:GQ	0/1:255,0,255:99	0/1:255,0,255:100
NC_003197.1	2232362	0	C	T	225	0	DP=202;VDB=2.016017e-04;RPB=4.237177e+00;AF1=0.5;AC1=1;DP4=37,37,50,76;MQ=60;FQ=225;PV4=0.18,1,1,1;EFF=NONE(MODIFIER||||||||||1|ERROR_CHROMOSOME_NOT_FOUND)	GT:PL:GQ	0/1:255,0,255:99	0/1:255,0,255:100
NC_003197.1	2233063	0	T	C	222	0	DP=95;VDB=3.526518e-01;AF1=1;AC1=2;DP4=0,0,52,43;MQ=60;FQ=-282;EFF=NONE(MODIFIER||||||||||1|ERROR_CHROMOSOME_NOT_FOUND)	GT:PL:GQ	1/1:255,255,0:99	1/1:255,255,0:100
NC_003197.1	2237090	0	G	A	222	0	DP=44;VDB=2.736113e-01;AF1=1;AC1=2;DP4=0,0,19,23;MQ=60;FQ=-153;EFF=NONE(MODIFIER||||||||||1|ERROR_CHROMOSOME_NOT_FOUND)	GT:PL:GQ	1/1:255,126,0:99	1/1:255,126,0:100
NC_003197.1	2256194	0	G	A	222	0	DP=59;VDB=3.891743e-01;AF1=1;AC1=2;DP4=0,0,37,20;MQ=60;FQ=-199;EFF=NONE(MODIFIER||||||||||1|ERROR_CHROMOSOME_NOT_FOUND)	GT:PL:GQ	1/1:255,172,0:99	1/1:255,172,0:100
NC_003197.1	2276106	0	C	T	222	0	DP=66;VDB=3.950152e-01;AF1=1;AC1=2;DP4=0,0,42,21;MQ=60;FQ=-217;EFF=NONE(MODIFIER||||||||||1|ERROR_CHROMOSOME_NOT_FOUND)	GT:PL:GQ	1/1:255,190,0:99	1/1:255,190,0:100
NC_003197.1	2292159	0	CG	CGG	214	0	INDEL;IS=59,1.000000;DP=59;VDB=1.580863e-02;AF1=1;AC1=2;DP4=0,0,23,33;MQ=60;FQ=-204;EFF=NONE(MODIFIER||||||||||1|ERROR_CHROMOSOME_NOT_FOUND)	GT:PL:GQ	1/1:255,169,0:99	1/1:255,169,0:100
NC_003197.1	2292650	0	A	G	222	0	DP=66;VDB=2.268425e-01;AF1=1;AC1=2;DP4=0,0,34,31;MQ=60;FQ=-223;EFF=NONE(MODIFIER||||||||||1|ERROR_CHROMOSOME_NOT_FOUND)	GT:PL:GQ	1/1:255,196,0:99	1/1:255,196,0:100
NC_003197.1	2298569	0	CAAAAAAAA	CAAAAAAA	74.5	0	INDEL;IS=47,0.903846;DP=52;VDB=3.330452e-01;AF1=1;AC1=2;DP4=0,0,22,25;MQ=60;FQ=-176;EFF=NONE(MODIFIER||||||||||1|ERROR_CHROMOSOME_NOT_FOUND)	GT:PL:GQ	1/1:115,141,0:99	1/1:115,141,0:100
NC_003197.1	2298714	0	A	G	222	0	DP=39;VDB=2.578804e-01;AF1=1;AC1=2;DP4=0,0,15,20;MQ=60;FQ=-132;EFF=NONE(MODIFIER||||||||||1|ERROR_CHROMOSOME_NOT_FOUND)	GT:PL:GQ	1/1:255,105,0:99	1/1:255,105,0:100
NC_003197.1	2301558	0	T	C	222	0	DP=50;VDB=3.477721e-01;AF1=1;AC1=2;DP4=0,0,26,24;MQ=60;FQ=-178;EFF=NONE(MODIFIER||||||||||1|ERROR_CHROMOSOME_NOT_FOUND)	GT:PL:GQ	1/1:255,151,0:99	1/1:255,151,0:100
NC_003197.1	2309170	0	C	A	222	0	DP=73;VDB=3.857026e-01;AF1=1;AC1=2;DP4=0,0,33,35;MQ=60;FQ=-232;EFF=NONE(MODIFIER||||||||||1|ERROR_CHROMOSOME_NOT_FOUND)	GT:PL:GQ	1/1:255,205,0:99	1/1:255,205,0:100
NC_003197.1	2317914	0	C	T	222	0	DP=93;VDB=1.309397e-02;AF1=1;AC1=2;DP4=0,0,46,46;MQ=60;FQ=-282;EFF=NONE(MODIFIER||||||||||1|ERROR_CHROMOSOME_NOT_FOUND)	GT:PL:GQ	1/1:255,255,0:99	1/1:255,255,0:100
NC_003197.1	2327038	0	T	C	222	0	DP=77;VDB=4.491127e-01;AF1=1;AC1=2;DP4=0,0,34,40;MQ=60;FQ=-250;EFF=NONE(MODIFIER||||||||||1|ERROR_CHROMOSOME_NOT_FOUND)	GT:PL:GQ	1/1:255,223,0:99	1/1:255,223,0:100
NC_003197.1	2331390	0	C	G	222	0	DP=70;VDB=1.566081e-01;AF1=1;AC1=2;DP4=0,0,32,38;MQ=60;FQ=-238;EFF=NONE(MODIFIER||||||||||1|ERROR_CHROMOSOME_NOT_FOUND)	GT:PL:GQ	1/1:255,211,0:99	1/1:255,211,0:100
NC_003197.1	2336303	0	A	G	225	0	DP=140;VDB=1.940615e-19;RPB=-9.471893e+00;AF1=0.5;AC1=1;DP4=36,38,37,27;MQ=60;FQ=225;PV4=0.31,0.14,0.14,1;EFF=NONE(MODIFIER||||||||||1|ERROR_CHROMOSOME_NOT_FOUND)	GT:PL:GQ	0/1:255,0,255:99	0/1:255,0,255:100
NC_003197.1	2336383	0	A	C	225	0	DP=112;VDB=6.166848e-04;RPB=-1.082183e+00;AF1=0.5;AC1=1;DP4=26,27,25,31;MQ=60;FQ=225;PV4=0.7,1,1,1;EFF=NONE(MODIFIER||||||||||1|ERROR_CHROMOSOME_NOT_FOUND)	GT:PL:GQ	0/1:255,0,255:99	0/1:255,0,255:100
NC_003197.1	2336389	0	A	G	225	0	DP=112;VDB=1.085667e-01;RPB=-7.750667e-01;AF1=0.5;AC1=1;DP4=26,27,27,32;MQ=60;FQ=225;PV4=0.85,1,1,0.38;EFF=NONE(MODIFIER||||||||||1|ERROR_CHROMOSOME_NOT_FOUND)	GT:PL:GQ	0/1:255,0,255:99	0/1:255,0,255:100
NC_003197.1	2336555	0	C	T	225	0	DP=166;VDB=9.225064e-05;RPB=-5.399763e-01;AF1=0.5;AC1=1;DP4=45,39,42,33;MQ=60;FQ=225;PV4=0.87,1,1,1;EFF=NONE(MODIFIER||||||||||1|ERROR_CHROMOSOME_NOT_FOUND)	GT:PL:GQ	0/1:255,0,255:99	0/1:255,0,255:100
NC_003197.1	2336582	0	A	G	225	0	DP=165;VDB=4.042458e-01;RPB=-5.521591e-01;AF1=0.5;AC1=1;DP4=40,36,27,38;MQ=60;FQ=225;PV4=0.24,1,1,1;EFF=NONE(MODIFIER||||||||||1|ERROR_CHROMOSOME_NOT_FOUND)	GT:PL:GQ	0/1:255,0,255:99	0/1:255,0,255:100
NC_003197.1	2336709	0	A	G	225	0	DP=142;VDB=5.046245e-02;RPB=5.040390e+00;AF1=0.5;AC1=1;DP4=35,43,20,38;MQ=60;FQ=225;PV4=0.29,1,1,1;EFF=NONE(MODIFIER||||||||||1|ERROR_CHROMOSOME_NOT_FOUND)	GT:PL:GQ	0/1:255,0,255:99	0/1:255,0,255:100
NC_003197.1	2339585	0	T	C	225	0	DP=122;VDB=1.968087e-15;RPB=-8.593361e+00;AF1=0.5;AC1=1;DP4=43,39,26,13;MQ=60;FQ=225;PV4=0.17,0.19,0.019,0.017;EFF=NONE(MODIFIER||||||||||1|ERROR_CHROMOSOME_NOT_FOUND)	GT:PL:GQ	0/1:255,0,255:99	0/1:255,0,255:100
NC_003197.1	2339591	0	C	T	225	0	DP=127;VDB=7.434931e-10;RPB=-8.389492e+00;AF1=0.5;AC1=1;DP4=41,40,29,14;MQ=60;FQ=225;PV4=0.088,0.056,0.025,0.0034;EFF=NONE(MODIFIER||||||||||1|ERROR_CHROMOSOME_NOT_FOUND)	GT:PL:GQ	0/1:255,0,255:99	0/1:255,0,255:100
NC_003197.1	2339743	0	A	G	225	0	DP=134;VDB=3.249976e-01;RPB=7.691414e-01;AF1=0.5;AC1=1;DP4=37,42,33,19;MQ=60;FQ=225;PV4=0.074,1,1,1;EFF=NONE(MODIFIER||||||||||1|ERROR_CHROMOSOME_NOT_FOUND)	GT:PL:GQ	0/1:255,0,255:99	0/1:255,0,255:100
NC_003197.1	2339788	0	T	C	225	0	DP=135;VDB=8.378902e-03;RPB=-1.789913e+00;AF1=0.5;AC1=1;DP4=38,38,38,21;MQ=60;FQ=225;PV4=0.12,1,1,0.016;EFF=NONE(MODIFIER||||||||||1|ERROR_CHROMOSOME_NOT_FOUND)	GT:PL:GQ	0/1:255,0,255:99	0/1:255,0,255:100
NC_003197.1	2339934	0	A	G	225	0	DP=158;VDB=2.461469e-01;RPB=7.118693e-01;AF1=0.5;AC1=1;DP4=43,34,39,38;MQ=60;FQ=225;PV4=0.63,0.075,1,1;EFF=NONE(MODIFIER||||||||||1|ERROR_CHROMOSOME_NOT_FOUND)	GT:PL:GQ	0/1:255,0,255:99	0/1:255,0,255:100
NC_003197.1	2339993	0	C	T	225	0	DP=162;VDB=1.948567e-02;RPB=1.507913e+00;AF1=0.5;AC1=1;DP4=44,41,32,43;MQ=60;FQ=225;PV4=0.27,0.092,1,0.48;EFF=NONE(MODIFIER||||||||||1|ERROR_CHROMOSOME_NOT_FOUND)	GT:PL:GQ	0/1:255,0,255:99	0/1:255,0,255:100
NC_003197.1	2340040	0	T	C	225	0	DP=167;VDB=3.390425e-01;RPB=-1.107614e-01;AF1=0.5;AC1=1;DP4=47,43,34,43;MQ=60;FQ=225;PV4=0.35,1,1,0.29;EFF=NONE(MODIFIER||||||||||1|ERROR_CHROMOSOME_NOT_FOUND)	GT:PL:GQ	0/1:255,0,255:99	0/1:255,0,255:100
NC_003197.1	2340227	0	A	G	225	0	DP=138;VDB=6.675489e-03;RPB=-4.443618e-01;AF1=0.5;AC1=1;DP4=29,27,41,38;MQ=60;FQ=225;PV4=1,0.34,0.2,1;EFF=NONE(MODIFIER||||||||||1|ERROR_CHROMOSOME_NOT_FOUND)	GT:PL:GQ	0/1:255,0,255:99	0/1:255,0,255:100
NC_003197.1	2340320	0	C	G	225	0	DP=158;VDB=2.721238e-01;RPB=1.150712e+00;AF1=0.5;AC1=1;DP4=25,34,45,53;MQ=60;FQ=225;PV4=0.74,0.29,1,0.28;EFF=NONE(MODIFIER||||||||||1|ERROR_CHROMOSOME_NOT_FOUND)	GT:PL:GQ	0/1:255,0,255:99	0/1:255,0,255:100
NC_003197.1	2340355	0	A	G	225	0	DP=168;VDB=2.083902e-01;RPB=1.178415e+00;AF1=0.5;AC1=1;DP4=34,37,46,51;MQ=60;FQ=225;PV4=1,1,1,0.17;EFF=NONE(MODIFIER||||||||||1|ERROR_CHROMOSOME_NOT_FOUND)	GT:PL:GQ	0/1:255,0,255:99	0/1:255,0,255:100
NC_003197.1	2340418	0	T	A	225	0	DP=167;VDB=1.741588e-01;RPB=-2.156730e-01;AF1=0.5;AC1=1;DP4=39,38,39,42;MQ=60;FQ=225;PV4=0.87,1,1,1;EFF=NONE(MODIFIER||||||||||1|ERROR_CHROMOSOME_NOT_FOUND)	GT:PL:GQ	0/1:255,0,255:99	0/1:255,0,255:100
NC_003197.1	2340432	0	A	T	225	0	DP=157;VDB=4.432178e-01;RPB=-5.145770e-01;AF1=0.5;AC1=1;DP4=38,38,39,42;MQ=60;FQ=225;PV4=0.87,1,1,1;EFF=NONE(MODIFIER||||||||||1|ERROR_CHROMOSOME_NOT_FOUND)	GT:PL:GQ	0/1:255,0,255:99	0/1:255,0,255:100
NC_003197.1	2340437	0	C	T	225	0	DP=151;VDB=4.277023e-01;RPB=-6.970723e-01;AF1=0.5;AC1=1;DP4=34,36,37,41;MQ=60;FQ=225;PV4=1,1,1,1;EFF=NONE(MODIFIER||||||||||1|ERROR_CHROMOSOME_NOT_FOUND)	GT:PL:GQ	0/1:255,0,255:99	0/1:255,0,255:100
NC_003197.1	2340493	0	A	C	225	0	DP=134;VDB=4.327959e-01;RPB=7.709488e-01;AF1=0.5;AC1=1;DP4=31,29,40,33;MQ=60;FQ=225;PV4=0.73,0.076,1,1;EFF=NONE(MODIFIER||||||||||1|ERROR_CHROMOSOME_NOT_FOUND)	GT:PL:GQ	0/1:255,0,255:99	0/1:255,0,255:100
NC_003197.1	2340609	0	C	T	225	0	DP=153;VDB=3.844110e-01;RPB=2.234497e-02;AF1=0.5;AC1=1;DP4=46,41,30,35;MQ=60;FQ=225;PV4=0.51,1,1,0.33;EFF=NONE(MODIFIER||||||||||1|ERROR_CHROMOSOME_NOT_FOUND)	GT:PL:GQ	0/1:255,0,255:99	0/1:255,0,255:100
NC_003197.1	2340624	0	C	T	225	0	DP=159;VDB=4.268922e-01;RPB=3.557835e-01;AF1=0.5;AC1=1;DP4=46,42,30,37;MQ=60;FQ=225;PV4=0.42,0.063,1,1;EFF=NONE(MODIFIER||||||||||1|ERROR_CHROMOSOME_NOT_FOUND)	GT:PL:GQ	0/1:255,0,255:99	0/1:255,0,255:100
NC_003197.1	2340681	0	T	C	225	0	DP=158;VDB=3.769365e-01;RPB=5.899154e-01;AF1=0.5;AC1=1;DP4=45,47,23,37;MQ=60;FQ=225;PV4=0.24,1,1,1;EFF=NONE(MODIFIER||||||||||1|ERROR_CHROMOSOME_NOT_FOUND)	GT:PL:GQ	0/1:255,0,255:99	0/1:255,0,255:100
NC_003197.1	2348155	0	G	A	225	0	DP=62;VDB=2.898327e-01;RPB=2.189528e+00;AF1=0.5;AC1=1;DP4=10,1,24,24;MQ=47;FQ=22;PV4=0.017,1,1,0.25;EFF=NONE(MODIFIER||||||||||1|ERROR_CHROMOSOME_NOT_FOUND)	GT:PL:GQ	0/1:255,0,49:52	0/1:255,0,49:53
NC_003197.1	2348835	0	C	T	65	0	DP=62;VDB=1.657933e-01;RPB=1.212604e+00;AF1=1;AC1=2;DP4=1,0,31,28;MQ=10;FQ=-190;PV4=1,0.26,1,1;EFF=NONE(MODIFIER||||||||||1|ERROR_CHROMOSOME_NOT_FOUND)	GT:PL:GQ	1/1:98,163,0:99	1/1:98,163,0:100
NC_003197.1	2348874	0	T	C	71	0	DP=52;VDB=1.709441e-01;RPB=1.256827e+00;AF1=1;AC1=2;DP4=1,0,23,27;MQ=11;FQ=-163;PV4=0.47,1,1,0.38;EFF=NONE(MODIFIER||||||||||1|ERROR_CHROMOSOME_NOT_FOUND)	GT:PL:GQ	1/1:104,136,0:99	1/1:104,136,0:100
NC_003197.1	2356160	0	T	C	222	0	DP=52;VDB=1.722938e-01;AF1=1;AC1=2;DP4=0,0,29,23;MQ=60;FQ=-184;EFF=NONE(MODIFIER||||||||||1|ERROR_CHROMOSOME_NOT_FOUND)	GT:PL:GQ	1/1:255,157,0:99	1/1:255,157,0:100
NC_003197.1	2362094	0	G	T	222	0	DP=59;VDB=2.631841e-01;AF1=1;AC1=2;DP4=0,0,30,26;MQ=60;FQ=-196;EFF=NONE(MODIFIER||||||||||1|ERROR_CHROMOSOME_NOT_FOUND)	GT:PL:GQ	1/1:255,169,0:99	1/1:255,169,0:100
NC_003197.1	2370614	0	T	C	222	0	DP=52;VDB=1.773496e-01;AF1=1;AC1=2;DP4=0,0,21,26;MQ=60;FQ=-168;EFF=NONE(MODIFIER||||||||||1|ERROR_CHROMOSOME_NOT_FOUND)	GT:PL:GQ	1/1:255,141,0:99	1/1:255,141,0:100
NC_003197.1	2376488	0	T	C	222	0	DP=68;VDB=3.809499e-04;AF1=1;AC1=2;DP4=0,0,30,34;MQ=60;FQ=-220;EFF=NONE(MODIFIER||||||||||1|ERROR_CHROMOSOME_NOT_FOUND)	GT:PL:GQ	1/1:255,193,0:99	1/1:255,193,0:100
NC_003197.1	2378993	0	CAAAAAAAA	CAAAAAAA	78.5	0	INDEL;IS=69,0.932432;DP=74;VDB=4.169364e-01;AF1=1;AC1=2;DP4=0,0,29,40;MQ=60;FQ=-243;EFF=NONE(MODIFIER||||||||||1|ERROR_CHROMOSOME_NOT_FOUND)	GT:PL:GQ	1/1:119,208,0:99	1/1:119,208,0:100
NC_003197.1	2389382	0	G	A	222	0	DP=65;VDB=2.526553e-02;AF1=1;AC1=2;DP4=0,0,31,34;MQ=60;FQ=-223;EFF=NONE(MODIFIER||||||||||1|ERROR_CHROMOSOME_NOT_FOUND)	GT:PL:GQ	1/1:255,196,0:99	1/1:255,196,0:100
NC_003197.1	2390185	0	C	A	222	0	DP=48;VDB=2.270293e-01;AF1=1;AC1=2;DP4=0,0,26,20;MQ=60;FQ=-165;EFF=NONE(MODIFIER||||||||||1|ERROR_CHROMOSOME_NOT_FOUND)	GT:PL:GQ	1/1:255,138,0:99	1/1:255,138,0:100
NC_003197.1	2403145	0	A	C	222	0	DP=53;VDB=1.804002e-01;AF1=1;AC1=2;DP4=0,0,26,21;MQ=60;FQ=-168;EFF=NONE(MODIFIER||||||||||1|ERROR_CHROMOSOME_NOT_FOUND)	GT:PL:GQ	1/1:255,141,0:99	1/1:255,141,0:100
NC_003197.1	2420898	0	G	T	222	0	DP=70;VDB=6.980363e-02;AF1=1;AC1=2;DP4=0,0,30,39;MQ=60;FQ=-235;EFF=NONE(MODIFIER||||||||||1|ERROR_CHROMOSOME_NOT_FOUND)	GT:PL:GQ	1/1:255,208,0:99	1/1:255,208,0:100
NC_003197.1	2425105	0	G	A	222	0	DP=70;VDB=3.224919e-01;AF1=1;AC1=2;DP4=0,0,33,36;MQ=60;FQ=-235;EFF=NONE(MODIFIER||||||||||1|ERROR_CHROMOSOME_NOT_FOUND)	GT:PL:GQ	1/1:255,208,0:99	1/1:255,208,0:100
NC_003197.1	2427979	0	C	G	222	0	DP=52;VDB=1.072661e-01;AF1=1;AC1=2;DP4=0,0,21,31;MQ=60;FQ=-184;EFF=NONE(MODIFIER||||||||||1|ERROR_CHROMOSOME_NOT_FOUND)	GT:PL:GQ	1/1:255,157,0:99	1/1:255,157,0:100
NC_003197.1	2429197	0	A	G	222	0	DP=59;VDB=2.485925e-02;AF1=1;AC1=2;DP4=0,0,29,21;MQ=60;FQ=-178;EFF=NONE(MODIFIER||||||||||1|ERROR_CHROMOSOME_NOT_FOUND)	GT:PL:GQ	1/1:255,151,0:99	1/1:255,151,0:100
NC_003197.1	2431244	0	T	C	222	0	DP=56;VDB=3.071622e-01;AF1=1;AC1=2;DP4=0,0,30,25;MQ=60;FQ=-190;EFF=NONE(MODIFIER||||||||||1|ERROR_CHROMOSOME_NOT_FOUND)	GT:PL:GQ	1/1:255,163,0:99	1/1:255,163,0:100
NC_003197.1	2441275	0	T	G	222	0	DP=66;VDB=3.972150e-01;AF1=1;AC1=2;DP4=0,0,30,33;MQ=60;FQ=-217;EFF=NONE(MODIFIER||||||||||1|ERROR_CHROMOSOME_NOT_FOUND)	GT:PL:GQ	1/1:255,190,0:99	1/1:255,190,0:100
NC_003197.1	2447581	0	G	A	222	0	DP=60;VDB=2.988388e-01;AF1=1;AC1=2;DP4=0,0,26,30;MQ=60;FQ=-196;EFF=NONE(MODIFIER||||||||||1|ERROR_CHROMOSOME_NOT_FOUND)	GT:PL:GQ	1/1:255,169,0:99	1/1:255,169,0:100
NC_003197.1	2450130	0	A	G	222	0	DP=66;VDB=1.092725e-01;AF1=1;AC1=2;DP4=0,0,32,32;MQ=60;FQ=-220;EFF=NONE(MODIFIER||||||||||1|ERROR_CHROMOSOME_NOT_FOUND)	GT:PL:GQ	1/1:255,193,0:99	1/1:255,193,0:100
NC_003197.1	2458891	0	T	A	222	0	DP=90;VDB=4.615770e-01;AF1=1;AC1=2;DP4=0,0,46,42;MQ=60;FQ=-282;EFF=NONE(MODIFIER||||||||||1|ERROR_CHROMOSOME_NOT_FOUND)	GT:PL:GQ	1/1:255,255,0:99	1/1:255,255,0:100
NC_003197.1	2465452	0	T	G	222	0	DP=60;VDB=2.747888e-01;AF1=1;AC1=2;DP4=0,0,26,34;MQ=60;FQ=-208;EFF=NONE(MODIFIER||||||||||1|ERROR_CHROMOSOME_NOT_FOUND)	GT:PL:GQ	1/1:255,181,0:99	1/1:255,181,0:100
NC_003197.1	2467952	0	A	G	222	0	DP=54;VDB=3.659832e-01;AF1=1;AC1=2;DP4=0,0,23,28;MQ=60;FQ=-181;EFF=NONE(MODIFIER||||||||||1|ERROR_CHROMOSOME_NOT_FOUND)	GT:PL:GQ	1/1:255,154,0:99	1/1:255,154,0:100
NC_003197.1	2473181	0	C	T	222	0	DP=57;VDB=3.754307e-01;AF1=1;AC1=2;DP4=0,0,32,23;MQ=60;FQ=-193;EFF=NONE(MODIFIER||||||||||1|ERROR_CHROMOSOME_NOT_FOUND)	GT:PL:GQ	1/1:255,166,0:99	1/1:255,166,0:100
NC_003197.1	2475380	0	G	A	222	0	DP=74;VDB=4.133628e-01;AF1=1;AC1=2;DP4=0,0,37,31;MQ=60;FQ=-232;EFF=NONE(MODIFIER||||||||||1|ERROR_CHROMOSOME_NOT_FOUND)	GT:PL:GQ	1/1:255,205,0:99	1/1:255,205,0:100
NC_003197.1	2478628	0	A	C	222	0	DP=38;VDB=1.032688e-01;AF1=1;AC1=2;DP4=0,0,17,18;MQ=60;FQ=-132;EFF=NONE(MODIFIER||||||||||1|ERROR_CHROMOSOME_NOT_FOUND)	GT:PL:GQ	1/1:255,105,0:99	1/1:255,105,0:100
NC_003197.1	2481589	0	G	T	222	0	DP=47;VDB=3.055056e-01;AF1=1;AC1=2;DP4=0,0,26,21;MQ=60;FQ=-165;EFF=NONE(MODIFIER||||||||||1|ERROR_CHROMOSOME_NOT_FOUND)	GT:PL:GQ	1/1:255,138,0:99	1/1:255,138,0:100
NC_003197.1	2490998	0	C	A	222	0	DP=37;VDB=2.702070e-01;AF1=1;AC1=2;DP4=0,0,22,15;MQ=60;FQ=-138;EFF=NONE(MODIFIER||||||||||1|ERROR_CHROMOSOME_NOT_FOUND)	GT:PL:GQ	1/1:255,111,0:99	1/1:255,111,0:100
NC_003197.1	2494238	0	C	A	222	0	DP=43;VDB=2.962034e-01;AF1=1;AC1=2;DP4=0,0,13,30;MQ=60;FQ=-156;EFF=NONE(MODIFIER||||||||||1|ERROR_CHROMOSOME_NOT_FOUND)	GT:PL:GQ	1/1:255,129,0:99	1/1:255,129,0:100
NC_003197.1	2500654	0	C	G	222	0	DP=52;VDB=5.898435e-02;AF1=1;AC1=2;DP4=0,0,25,25;MQ=60;FQ=-178;EFF=NONE(MODIFIER||||||||||1|ERROR_CHROMOSOME_NOT_FOUND)	GT:PL:GQ	1/1:255,151,0:99	1/1:255,151,0:100
NC_003197.1	2500655	0	G	C	222	0	DP=52;VDB=9.798998e-02;AF1=1;AC1=2;DP4=0,0,25,26;MQ=60;FQ=-181;EFF=NONE(MODIFIER||||||||||1|ERROR_CHROMOSOME_NOT_FOUND)	GT:PL:GQ	1/1:255,154,0:99	1/1:255,154,0:100
NC_003197.1	2503219	0	A	G	222	0	DP=68;VDB=7.596498e-03;AF1=1;AC1=2;DP4=0,0,32,32;MQ=60;FQ=-220;EFF=NONE(MODIFIER||||||||||1|ERROR_CHROMOSOME_NOT_FOUND)	GT:PL:GQ	1/1:255,193,0:99	1/1:255,193,0:100
NC_003197.1	2505071	0	A	G	222	0	DP=70;VDB=4.110700e-01;AF1=1;AC1=2;DP4=0,0,35,31;MQ=60;FQ=-226;EFF=NONE(MODIFIER||||||||||1|ERROR_CHROMOSOME_NOT_FOUND)	GT:PL:GQ	1/1:255,199,0:99	1/1:255,199,0:100
NC_003197.1	2513257	0	A	G	222	0	DP=64;VDB=3.875288e-02;AF1=1;AC1=2;DP4=0,0,34,27;MQ=60;FQ=-211;EFF=NONE(MODIFIER||||||||||1|ERROR_CHROMOSOME_NOT_FOUND)	GT:PL:GQ	1/1:255,184,0:99	1/1:255,184,0:100
NC_003197.1	2530069	0	G	A	222	0	DP=52;VDB=2.679047e-01;AF1=1;AC1=2;DP4=0,0,25,26;MQ=60;FQ=-181;EFF=NONE(MODIFIER||||||||||1|ERROR_CHROMOSOME_NOT_FOUND)	GT:PL:GQ	1/1:255,154,0:99	1/1:255,154,0:100
NC_003197.1	2535477	0	T	C	222	0	DP=63;VDB=1.493280e-01;AF1=1;AC1=2;DP4=0,0,34,29;MQ=60;FQ=-217;EFF=NONE(MODIFIER||||||||||1|ERROR_CHROMOSOME_NOT_FOUND)	GT:PL:GQ	1/1:255,190,0:99	1/1:255,190,0:100
NC_003197.1	2537941	0	C	G	222	0	DP=72;VDB=2.963389e-03;AF1=1;AC1=2;DP4=0,0,38,33;MQ=60;FQ=-241;EFF=NONE(MODIFIER||||||||||1|ERROR_CHROMOSOME_NOT_FOUND)	GT:PL:GQ	1/1:255,214,0:99	1/1:255,214,0:100
NC_003197.1	2537942	0	G	C	222	0	DP=71;VDB=2.286544e-03;AF1=1;AC1=2;DP4=0,0,38,33;MQ=60;FQ=-241;EFF=NONE(MODIFIER||||||||||1|ERROR_CHROMOSOME_NOT_FOUND)	GT:PL:GQ	1/1:255,214,0:99	1/1:255,214,0:100
NC_003197.1	2540828	0	G	T	222	0	DP=71;VDB=1.010555e-01;RPB=-9.898443e-01;AF1=1;AC1=2;DP4=0,1,32,37;MQ=60;FQ=-201;PV4=1,0.46,1,0.37;EFF=NONE(MODIFIER||||||||||1|ERROR_CHROMOSOME_NOT_FOUND)	GT:PL:GQ	1/1:255,174,0:99	1/1:255,174,0:100
NC_003197.1	2541905	0	A	T	222	0	DP=78;VDB=4.225926e-01;AF1=1;AC1=2;DP4=0,0,37,38;MQ=60;FQ=-253;EFF=NONE(MODIFIER||||||||||1|ERROR_CHROMOSOME_NOT_FOUND)	GT:PL:GQ	1/1:255,226,0:99	1/1:255,226,0:100
NC_003197.1	2550665	0	C	G	222	0	DP=60;VDB=2.563028e-01;AF1=1;AC1=2;DP4=0,0,25,32;MQ=60;FQ=-199;EFF=NONE(MODIFIER||||||||||1|ERROR_CHROMOSOME_NOT_FOUND)	GT:PL:GQ	1/1:255,172,0:99	1/1:255,172,0:100
NC_003197.1	2550666	0	G	C	222	0	DP=58;VDB=3.060497e-01;AF1=1;AC1=2;DP4=0,0,26,32;MQ=60;FQ=-202;EFF=NONE(MODIFIER||||||||||1|ERROR_CHROMOSOME_NOT_FOUND)	GT:PL:GQ	1/1:255,175,0:99	1/1:255,175,0:100
NC_003197.1	2552605	0	A	G	222	0	DP=64;VDB=4.103218e-01;AF1=1;AC1=2;DP4=0,0,29,33;MQ=60;FQ=-211;EFF=NONE(MODIFIER||||||||||1|ERROR_CHROMOSOME_NOT_FOUND)	GT:PL:GQ	1/1:255,184,0:99	1/1:255,184,0:100
NC_003197.1	2565589	0	A	G	222	0	DP=62;VDB=1.239551e-01;AF1=1;AC1=2;DP4=0,0,30,31;MQ=60;FQ=-211;EFF=NONE(MODIFIER||||||||||1|ERROR_CHROMOSOME_NOT_FOUND)	GT:PL:GQ	1/1:255,184,0:99	1/1:255,184,0:100
NC_003197.1	2576512	0	T	G	222	0	DP=55;VDB=4.539495e-02;AF1=1;AC1=2;DP4=0,0,25,28;MQ=60;FQ=-187;EFF=NONE(MODIFIER||||||||||1|ERROR_CHROMOSOME_NOT_FOUND)	GT:PL:GQ	1/1:255,160,0:99	1/1:255,160,0:100
NC_003197.1	2584636	0	A	G	222	0	DP=63;VDB=1.101198e-01;AF1=1;AC1=2;DP4=0,0,27,33;MQ=60;FQ=-208;EFF=NONE(MODIFIER||||||||||1|ERROR_CHROMOSOME_NOT_FOUND)	GT:PL:GQ	1/1:255,181,0:99	1/1:255,181,0:100
NC_003197.1	2584998	0	T	C	222	0	DP=58;VDB=1.455334e-01;AF1=1;AC1=2;DP4=0,0,31,24;MQ=60;FQ=-193;EFF=NONE(MODIFIER||||||||||1|ERROR_CHROMOSOME_NOT_FOUND)	GT:PL:GQ	1/1:255,166,0:99	1/1:255,166,0:100
NC_003197.1	2586108	0	A	G	222	0	DP=49;VDB=2.587122e-01;AF1=1;AC1=2;DP4=0,0,19,27;MQ=60;FQ=-165;EFF=NONE(MODIFIER||||||||||1|ERROR_CHROMOSOME_NOT_FOUND)	GT:PL:GQ	1/1:255,138,0:99	1/1:255,138,0:100
NC_003197.1	2590671	0	A	G	222	0	DP=64;VDB=2.509966e-01;AF1=1;AC1=2;DP4=0,0,28,27;MQ=60;FQ=-184;EFF=NONE(MODIFIER||||||||||1|ERROR_CHROMOSOME_NOT_FOUND)	GT:PL:GQ	1/1:255,157,0:99	1/1:255,157,0:100
NC_003197.1	2594507	0	C	A	222	0	DP=83;VDB=7.512774e-04;AF1=1;AC1=2;DP4=0,0,40,41;MQ=60;FQ=-271;EFF=NONE(MODIFIER||||||||||1|ERROR_CHROMOSOME_NOT_FOUND)	GT:PL:GQ	1/1:255,244,0:99	1/1:255,244,0:100
NC_003197.1	2594861	0	A	G	222	0	DP=66;VDB=7.362790e-02;AF1=1;AC1=2;DP4=0,0,28,36;MQ=60;FQ=-220;EFF=NONE(MODIFIER||||||||||1|ERROR_CHROMOSOME_NOT_FOUND)	GT:PL:GQ	1/1:255,193,0:99	1/1:255,193,0:100
NC_003197.1	2596653	0	G	A	222	0	DP=63;VDB=6.324773e-02;AF1=1;AC1=2;DP4=0,0,26,35;MQ=60;FQ=-211;EFF=NONE(MODIFIER||||||||||1|ERROR_CHROMOSOME_NOT_FOUND)	GT:PL:GQ	1/1:255,184,0:99	1/1:255,184,0:100
NC_003197.1	2605893	0	G	T	222	0	DP=75;VDB=3.888127e-02;AF1=1;AC1=2;DP4=0,0,29,45;MQ=60;FQ=-250;EFF=NONE(MODIFIER||||||||||1|ERROR_CHROMOSOME_NOT_FOUND)	GT:PL:GQ	1/1:255,223,0:99	1/1:255,223,0:100
NC_003197.1	2616526	0	G	A	222	0	DP=61;VDB=3.367923e-01;AF1=1;AC1=2;DP4=0,0,30,30;MQ=60;FQ=-208;EFF=NONE(MODIFIER||||||||||1|ERROR_CHROMOSOME_NOT_FOUND)	GT:PL:GQ	1/1:255,181,0:99	1/1:255,181,0:100
NC_003197.1	2618816	0	G	A	222	0	DP=62;VDB=4.101301e-01;AF1=1;AC1=2;DP4=0,0,36,26;MQ=60;FQ=-214;EFF=NONE(MODIFIER||||||||||1|ERROR_CHROMOSOME_NOT_FOUND)	GT:PL:GQ	1/1:255,187,0:99	1/1:255,187,0:100
NC_003197.1	2624168	0	A	G	222	0	DP=69;VDB=1.642778e-01;AF1=1;AC1=2;DP4=0,0,37,30;MQ=60;FQ=-229;EFF=NONE(MODIFIER||||||||||1|ERROR_CHROMOSOME_NOT_FOUND)	GT:PL:GQ	1/1:255,202,0:99	1/1:255,202,0:100
NC_003197.1	2627555	0	AC	ACC	214	0	INDEL;IS=66,0.985075;DP=67;VDB=2.557001e-01;AF1=1;AC1=2;DP4=0,0,33,33;MQ=60;FQ=-234;EFF=NONE(MODIFIER||||||||||1|ERROR_CHROMOSOME_NOT_FOUND)	GT:PL:GQ	1/1:255,199,0:99	1/1:255,199,0:100
NC_003197.1	2627901	0	A	G	222	0	DP=61;VDB=1.669839e-01;AF1=1;AC1=2;DP4=0,0,32,28;MQ=60;FQ=-208;EFF=NONE(MODIFIER||||||||||1|ERROR_CHROMOSOME_NOT_FOUND)	GT:PL:GQ	1/1:255,181,0:99	1/1:255,181,0:100
NC_003197.1	2635013	0	G	A	222	0	DP=45;VDB=1.444610e-01;AF1=1;AC1=2;DP4=0,0,20,21;MQ=60;FQ=-150;EFF=NONE(MODIFIER||||||||||1|ERROR_CHROMOSOME_NOT_FOUND)	GT:PL:GQ	1/1:255,123,0:99	1/1:255,123,0:100
NC_003197.1	2635902	0	CA	C	214	0	INDEL;IS=68,0.971429;DP=70;VDB=1.553124e-01;AF1=1;AC1=2;DP4=0,0,38,30;MQ=60;FQ=-240;EFF=NONE(MODIFIER||||||||||1|ERROR_CHROMOSOME_NOT_FOUND)	GT:PL:GQ	1/1:255,205,0:99	1/1:255,205,0:100
NC_003197.1	2642351	0	G	A	222	0	DP=69;VDB=3.873820e-01;AF1=1;AC1=2;DP4=0,0,38,23;MQ=60;FQ=-211;EFF=NONE(MODIFIER||||||||||1|ERROR_CHROMOSOME_NOT_FOUND)	GT:PL:GQ	1/1:255,184,0:99	1/1:255,184,0:100
NC_003197.1	2659303	0	T	A	222	0	DP=73;VDB=4.216118e-01;AF1=1;AC1=2;DP4=0,0,36,37;MQ=60;FQ=-247;EFF=NONE(MODIFIER||||||||||1|ERROR_CHROMOSOME_NOT_FOUND)	GT:PL:GQ	1/1:255,220,0:99	1/1:255,220,0:100
NC_003197.1	2661659	0	G	C	222	0	DP=55;VDB=2.563050e-01;AF1=1;AC1=2;DP4=0,0,28,25;MQ=60;FQ=-187;EFF=NONE(MODIFIER||||||||||1|ERROR_CHROMOSOME_NOT_FOUND)	GT:PL:GQ	1/1:255,160,0:99	1/1:255,160,0:100
NC_003197.1	2668958	0	G	A	222	0	DP=42;VDB=2.293729e-01;AF1=1;AC1=2;DP4=0,0,37,5;MQ=60;FQ=-150;EFF=NONE(MODIFIER||||||||||1|ERROR_CHROMOSOME_NOT_FOUND)	GT:PL:GQ	1/1:255,123,0:99	1/1:255,123,0:100
NC_003197.1	2682758	0	T	A	222	0	DP=52;VDB=2.441754e-02;AF1=1;AC1=2;DP4=0,0,21,25;MQ=60;FQ=-165;EFF=NONE(MODIFIER||||||||||1|ERROR_CHROMOSOME_NOT_FOUND)	GT:PL:GQ	1/1:255,138,0:99	1/1:255,138,0:100
NC_003197.1	2682821	0	CGG	CGGG	214	0	INDEL;IS=40,0.952381;DP=42;VDB=1.808993e-01;AF1=1;AC1=2;DP4=0,0,17,22;MQ=60;FQ=-152;EFF=NONE(MODIFIER||||||||||1|ERROR_CHROMOSOME_NOT_FOUND)	GT:PL:GQ	1/1:255,117,0:99	1/1:255,117,0:100
NC_003197.1	2688511	0	G	A	222	0	DP=66;VDB=3.799035e-01;AF1=1;AC1=2;DP4=0,0,27,35;MQ=60;FQ=-214;EFF=NONE(MODIFIER||||||||||1|ERROR_CHROMOSOME_NOT_FOUND)	GT:PL:GQ	1/1:255,187,0:99	1/1:255,187,0:100
NC_003197.1	2695983	0	G	T	222	0	DP=60;VDB=3.870972e-01;AF1=1;AC1=2;DP4=0,0,32,28;MQ=60;FQ=-208;EFF=NONE(MODIFIER||||||||||1|ERROR_CHROMOSOME_NOT_FOUND)	GT:PL:GQ	1/1:255,181,0:99	1/1:255,181,0:100
NC_003197.1	2696246	0	T	G	222	0	DP=52;VDB=3.271491e-01;AF1=1;AC1=2;DP4=0,0,26,24;MQ=60;FQ=-178;EFF=NONE(MODIFIER||||||||||1|ERROR_CHROMOSOME_NOT_FOUND)	GT:PL:GQ	1/1:255,151,0:99	1/1:255,151,0:100
NC_003197.1	2698341	0	A	C	222	0	DP=36;VDB=3.025156e-01;AF1=1;AC1=2;DP4=0,0,15,20;MQ=60;FQ=-132;EFF=NONE(MODIFIER||||||||||1|ERROR_CHROMOSOME_NOT_FOUND)	GT:PL:GQ	1/1:255,105,0:99	1/1:255,105,0:100
NC_003197.1	2702674	0	G	A	222	0	DP=47;VDB=2.704706e-01;RPB=-1.108240e+00;AF1=1;AC1=2;DP4=1,1,11,24;MQ=60;FQ=-65;PV4=1,0.44,1,0.37;EFF=NONE(MODIFIER||||||||||1|ERROR_CHROMOSOME_NOT_FOUND)	GT:PL:GQ	1/1:255,38,0:73	1/1:255,38,0:74
NC_003197.1	2709243	0	T	C	222	0	DP=79;VDB=2.303478e-01;AF1=1;AC1=2;DP4=0,0,37,37;MQ=60;FQ=-250;EFF=NONE(MODIFIER||||||||||1|ERROR_CHROMOSOME_NOT_FOUND)	GT:PL:GQ	1/1:255,223,0:99	1/1:255,223,0:100
NC_003197.1	2720067	0	A	G	222	0	DP=63;VDB=2.392455e-01;AF1=1;AC1=2;DP4=0,0,27,35;MQ=60;FQ=-214;EFF=NONE(MODIFIER||||||||||1|ERROR_CHROMOSOME_NOT_FOUND)	GT:PL:GQ	1/1:255,187,0:99	1/1:255,187,0:100
NC_003197.1	2726129	0	A	G	222	0	DP=47;VDB=3.434257e-01;AF1=1;AC1=2;DP4=0,0,28,16;MQ=60;FQ=-159;EFF=NONE(MODIFIER||||||||||1|ERROR_CHROMOSOME_NOT_FOUND)	GT:PL:GQ	1/1:255,132,0:99	1/1:255,132,0:100
NC_003197.1	2728563	0	G	A	222	0	DP=81;VDB=3.978446e-01;AF1=1;AC1=2;DP4=0,0,32,49;MQ=60;FQ=-271;EFF=NONE(MODIFIER||||||||||1|ERROR_CHROMOSOME_NOT_FOUND)	GT:PL:GQ	1/1:255,244,0:99	1/1:255,244,0:100
NC_003197.1	2728586	0	C	T	222	0	DP=76;VDB=2.294357e-01;AF1=1;AC1=2;DP4=0,0,29,47;MQ=60;FQ=-256;EFF=NONE(MODIFIER||||||||||1|ERROR_CHROMOSOME_NOT_FOUND)	GT:PL:GQ	1/1:255,229,0:99	1/1:255,229,0:100
NC_003197.1	2728931	0	A	C	222	0	DP=88;VDB=4.440273e-01;AF1=1;AC1=2;DP4=0,0,37,38;MQ=60;FQ=-253;EFF=NONE(MODIFIER||||||||||1|ERROR_CHROMOSOME_NOT_FOUND)	GT:PL:GQ	1/1:255,226,0:99	1/1:255,226,0:100
NC_003197.1	2728997	0	C	T	222	0	DP=58;VDB=8.108315e-02;AF1=1;AC1=2;DP4=0,0,28,30;MQ=60;FQ=-202;EFF=NONE(MODIFIER||||||||||1|ERROR_CHROMOSOME_NOT_FOUND)	GT:PL:GQ	1/1:255,175,0:99	1/1:255,175,0:100
NC_003197.1	2729227	0	A	G	222	0	DP=85;VDB=1.333451e-02;AF1=1;AC1=2;DP4=0,0,40,44;MQ=60;FQ=-280;EFF=NONE(MODIFIER||||||||||1|ERROR_CHROMOSOME_NOT_FOUND)	GT:PL:GQ	1/1:255,253,0:99	1/1:255,253,0:100
NC_003197.1	2729492	0	T	C	222	0	DP=55;VDB=1.864639e-02;AF1=1;AC1=2;DP4=0,0,27,26;MQ=60;FQ=-187;EFF=NONE(MODIFIER||||||||||1|ERROR_CHROMOSOME_NOT_FOUND)	GT:PL:GQ	1/1:255,160,0:99	1/1:255,160,0:100
NC_003197.1	2729539	0	T	C	222	0	DP=66;VDB=7.311114e-03;AF1=1;AC1=2;DP4=0,0,33,29;MQ=60;FQ=-214;EFF=NONE(MODIFIER||||||||||1|ERROR_CHROMOSOME_NOT_FOUND)	GT:PL:GQ	1/1:255,187,0:99	1/1:255,187,0:100
NC_003197.1	2729586	0	A	G	222	0	DP=68;VDB=4.236955e-01;AF1=1;AC1=2;DP4=0,0,33,33;MQ=60;FQ=-226;EFF=NONE(MODIFIER||||||||||1|ERROR_CHROMOSOME_NOT_FOUND)	GT:PL:GQ	1/1:255,199,0:99	1/1:255,199,0:100
NC_003197.1	2729616	0	G	A	222	0	DP=57;VDB=6.609171e-02;AF1=1;AC1=2;DP4=0,0,30,27;MQ=60;FQ=-199;EFF=NONE(MODIFIER||||||||||1|ERROR_CHROMOSOME_NOT_FOUND)	GT:PL:GQ	1/1:255,172,0:99	1/1:255,172,0:100
NC_003197.1	2729751	0	C	T	222	0	DP=75;VDB=4.396309e-02;AF1=1;AC1=2;DP4=0,0,31,41;MQ=60;FQ=-244;EFF=NONE(MODIFIER||||||||||1|ERROR_CHROMOSOME_NOT_FOUND)	GT:PL:GQ	1/1:255,217,0:99	1/1:255,217,0:100
NC_003197.1	2729760	0	C	T	222	0	DP=76;VDB=1.513770e-01;AF1=1;AC1=2;DP4=0,0,31,44;MQ=60;FQ=-253;EFF=NONE(MODIFIER||||||||||1|ERROR_CHROMOSOME_NOT_FOUND)	GT:PL:GQ	1/1:255,226,0:99	1/1:255,226,0:100
NC_003197.1	2729886	0	T	C	222	0	DP=59;VDB=2.672198e-01;AF1=1;AC1=2;DP4=0,0,26,33;MQ=60;FQ=-205;EFF=NONE(MODIFIER||||||||||1|ERROR_CHROMOSOME_NOT_FOUND)	GT:PL:GQ	1/1:255,178,0:99	1/1:255,178,0:100
NC_003197.1	2730030	0	A	G	222	0	DP=21;VDB=2.005993e-01;AF1=1;AC1=2;DP4=0,0,11,10;MQ=60;FQ=-90;EFF=NONE(MODIFIER||||||||||1|ERROR_CHROMOSOME_NOT_FOUND)	GT:PL:GQ	1/1:255,63,0:99	1/1:255,63,0:100
NC_003197.1	2730096	0	T	C	222	0	DP=33;VDB=3.248579e-01;AF1=1;AC1=2;DP4=0,0,14,19;MQ=60;FQ=-126;EFF=NONE(MODIFIER||||||||||1|ERROR_CHROMOSOME_NOT_FOUND)	GT:PL:GQ	1/1:255,99,0:99	1/1:255,99,0:100
NC_003197.1	2730211	0	T	C	222	0	DP=65;VDB=4.131883e-01;AF1=1;AC1=2;DP4=0,0,32,31;MQ=60;FQ=-217;EFF=NONE(MODIFIER||||||||||1|ERROR_CHROMOSOME_NOT_FOUND)	GT:PL:GQ	1/1:255,190,0:99	1/1:255,190,0:100
NC_003197.1	2730223	0	G	A	222	0	DP=63;VDB=6.907545e-03;AF1=1;AC1=2;DP4=0,0,32,31;MQ=60;FQ=-217;EFF=NONE(MODIFIER||||||||||1|ERROR_CHROMOSOME_NOT_FOUND)	GT:PL:GQ	1/1:255,190,0:99	1/1:255,190,0:100
NC_003197.1	2730455	0	AAT	AATGGAGTGTGATATTTAACGTGTGATTCAT	214	0	INDEL;IS=19,0.575758;DP=33;VDB=2.082250e-03;AF1=1;AC1=2;DP4=0,0,7,13;MQ=60;FQ=-94.5;EFF=NONE(MODIFIER||||||||||1|ERROR_CHROMOSOME_NOT_FOUND)	GT:PL:GQ	1/1:255,60,0:99	1/1:255,60,0:100
NC_003197.1	2730538	0	C	A	222	0	DP=21;VDB=1.781060e-01;AF1=1;AC1=2;DP4=0,0,11,10;MQ=46;FQ=-90;EFF=NONE(MODIFIER||||||||||1|ERROR_CHROMOSOME_NOT_FOUND)	GT:PL:GQ	1/1:255,63,0:99	1/1:255,63,0:100
NC_003197.1	2730992	0	A	C	170	0	DP=16;VDB=4.103773e-04;AF1=1;AC1=2;DP4=0,0,0,16;MQ=55;FQ=-75;EFF=NONE(MODIFIER||||||||||1|ERROR_CHROMOSOME_NOT_FOUND)	GT:PL:GQ	1/1:203,48,0:93	1/1:203,48,0:94
NC_003197.1	2731008	0	C	T	162	0	DP=16;VDB=2.984212e-04;AF1=1;AC1=2;DP4=0,0,0,15;MQ=55;FQ=-72;EFF=NONE(MODIFIER||||||||||1|ERROR_CHROMOSOME_NOT_FOUND)	GT:PL:GQ	1/1:195,45,0:87	1/1:195,45,0:88
NC_003197.1	2731016	0	A	T	170	0	DP=16;VDB=9.446165e-05;AF1=1;AC1=2;DP4=0,0,0,16;MQ=55;FQ=-75;EFF=NONE(MODIFIER||||||||||1|ERROR_CHROMOSOME_NOT_FOUND)	GT:PL:GQ	1/1:203,48,0:93	1/1:203,48,0:94
NC_003197.1	2731019	0	G	A	170	0	DP=16;VDB=9.068512e-05;AF1=1;AC1=2;DP4=0,0,0,16;MQ=55;FQ=-75;EFF=NONE(MODIFIER||||||||||1|ERROR_CHROMOSOME_NOT_FOUND)	GT:PL:GQ	1/1:203,48,0:93	1/1:203,48,0:94
NC_003197.1	2731020	0	A	G	168	0	DP=16;VDB=7.909090e-05;AF1=1;AC1=2;DP4=0,0,0,16;MQ=55;FQ=-75;EFF=NONE(MODIFIER||||||||||1|ERROR_CHROMOSOME_NOT_FOUND)	GT:PL:GQ	1/1:201,48,0:93	1/1:201,48,0:94
NC_003197.1	2731029	0	G	A	167	0	DP=16;VDB=3.343720e-05;AF1=1;AC1=2;DP4=0,0,0,16;MQ=55;FQ=-75;EFF=NONE(MODIFIER||||||||||1|ERROR_CHROMOSOME_NOT_FOUND)	GT:PL:GQ	1/1:200,48,0:93	1/1:200,48,0:94
NC_003197.1	2731033	0	T	C	164	0	DP=16;VDB=6.513235e-06;AF1=1;AC1=2;DP4=0,0,0,16;MQ=55;FQ=-75;EFF=NONE(MODIFIER||||||||||1|ERROR_CHROMOSOME_NOT_FOUND)	GT:PL:GQ	1/1:197,48,0:93	1/1:197,48,0:94
NC_003197.1	2731036	0	T	C	163	0	DP=16;VDB=1.653569e-06;AF1=1;AC1=2;DP4=0,0,0,16;MQ=55;FQ=-75;EFF=NONE(MODIFIER||||||||||1|ERROR_CHROMOSOME_NOT_FOUND)	GT:PL:GQ	1/1:196,48,0:93	1/1:196,48,0:94
NC_003197.1	2731050	0	C	G	171	0	DP=16;VDB=9.783334e-06;AF1=1;AC1=2;DP4=0,0,0,16;MQ=55;FQ=-75;EFF=NONE(MODIFIER||||||||||1|ERROR_CHROMOSOME_NOT_FOUND)	GT:PL:GQ	1/1:204,48,0:93	1/1:204,48,0:94
NC_003197.1	2731078	0	T	C	222	0	DP=62;VDB=2.440375e-01;AF1=1;AC1=2;DP4=0,0,33,29;MQ=55;FQ=-214;EFF=NONE(MODIFIER||||||||||1|ERROR_CHROMOSOME_NOT_FOUND)	GT:PL:GQ	1/1:255,187,0:99	1/1:255,187,0:100
NC_003197.1	2731080	0	T	C	222	0	DP=62;VDB=2.915476e-01;AF1=1;AC1=2;DP4=0,0,33,29;MQ=55;FQ=-214;EFF=NONE(MODIFIER||||||||||1|ERROR_CHROMOSOME_NOT_FOUND)	GT:PL:GQ	1/1:255,187,0:99	1/1:255,187,0:100
NC_003197.1	2731166	0	A	C	222	0	DP=40;VDB=1.667293e-13;AF1=1;AC1=2;DP4=0,0,21,19;MQ=55;FQ=-147;EFF=NONE(MODIFIER||||||||||1|ERROR_CHROMOSOME_NOT_FOUND)	GT:PL:GQ	1/1:255,120,0:99	1/1:255,120,0:100
NC_003197.1	2731181	0	G	A	222	0	DP=37;VDB=3.053670e-16;AF1=1;AC1=2;DP4=0,0,18,19;MQ=54;FQ=-138;EFF=NONE(MODIFIER||||||||||1|ERROR_CHROMOSOME_NOT_FOUND)	GT:PL:GQ	1/1:255,111,0:99	1/1:255,111,0:100
NC_003197.1	2731184	0	A	G	222	0	DP=37;VDB=3.360616e-16;AF1=1;AC1=2;DP4=0,0,18,19;MQ=54;FQ=-138;EFF=NONE(MODIFIER||||||||||1|ERROR_CHROMOSOME_NOT_FOUND)	GT:PL:GQ	1/1:255,111,0:99	1/1:255,111,0:100
NC_003197.1	2731185	0	C	T	222	0	DP=37;VDB=1.444252e-15;AF1=1;AC1=2;DP4=0,0,18,19;MQ=54;FQ=-138;EFF=NONE(MODIFIER||||||||||1|ERROR_CHROMOSOME_NOT_FOUND)	GT:PL:GQ	1/1:255,111,0:99	1/1:255,111,0:100
NC_003197.1	2731207	0	T	C	222	0	DP=36;VDB=3.083874e-17;AF1=1;AC1=2;DP4=0,0,16,15;MQ=53;FQ=-120;EFF=NONE(MODIFIER||||||||||1|ERROR_CHROMOSOME_NOT_FOUND)	GT:PL:GQ	1/1:255,93,0:99	1/1:255,93,0:100
NC_003197.1	2731927	0	C	A	222	0	DP=10;VDB=2.731316e-03;AF1=1;AC1=2;DP4=0,0,4,6;MQ=59;FQ=-57;EFF=NONE(MODIFIER||||||||||1|ERROR_CHROMOSOME_NOT_FOUND)	GT:PL:GQ	1/1:255,30,0:57	1/1:255,30,0:58
NC_003197.1	2731928	0	G	A	222	0	DP=10;VDB=3.998488e-03;AF1=1;AC1=2;DP4=0,0,4,6;MQ=59;FQ=-57;EFF=NONE(MODIFIER||||||||||1|ERROR_CHROMOSOME_NOT_FOUND)	GT:PL:GQ	1/1:255,30,0:57	1/1:255,30,0:58
NC_003197.1	2731948	0	T	G	222	0	DP=77;VDB=2.376520e-10;AF1=1;AC1=2;DP4=0,0,46,31;MQ=58;FQ=-259;EFF=NONE(MODIFIER||||||||||1|ERROR_CHROMOSOME_NOT_FOUND)	GT:PL:GQ	1/1:255,232,0:99	1/1:255,232,0:100
NC_003197.1	2731951	0	A	G	222	0	DP=79;VDB=3.022391e-08;AF1=1;AC1=2;DP4=0,0,47,32;MQ=58;FQ=-265;EFF=NONE(MODIFIER||||||||||1|ERROR_CHROMOSOME_NOT_FOUND)	GT:PL:GQ	1/1:255,238,0:99	1/1:255,238,0:100
NC_003197.1	2731968	0	T	C	222	0	DP=88;VDB=9.943649e-05;AF1=1;AC1=2;DP4=0,0,54,32;MQ=58;FQ=-282;EFF=NONE(MODIFIER||||||||||1|ERROR_CHROMOSOME_NOT_FOUND)	GT:PL:GQ	1/1:255,255,0:99	1/1:255,255,0:100
NC_003197.1	2732060	0	G	A	222	0	DP=85;VDB=9.238948e-04;AF1=1;AC1=2;DP4=0,0,51,32;MQ=60;FQ=-277;EFF=NONE(MODIFIER||||||||||1|ERROR_CHROMOSOME_NOT_FOUND)	GT:PL:GQ	1/1:255,250,0:99	1/1:255,250,0:100
NC_003197.1	2732122	0	T	C	222	0	DP=74;VDB=2.118289e-01;AF1=1;AC1=2;DP4=0,0,38,33;MQ=60;FQ=-241;EFF=NONE(MODIFIER||||||||||1|ERROR_CHROMOSOME_NOT_FOUND)	GT:PL:GQ	1/1:255,214,0:99	1/1:255,214,0:100
NC_003197.1	2732127	0	CAA	CA	214	0	INDEL;IS=70,0.972222;DP=72;VDB=6.533442e-02;AF1=1;AC1=2;DP4=0,0,37,33;MQ=60;FQ=-246;EFF=NONE(MODIFIER||||||||||1|ERROR_CHROMOSOME_NOT_FOUND)	GT:PL:GQ	1/1:255,211,0:99	1/1:255,211,0:100
NC_003197.1	2732163	0	G	T	222	0	DP=70;VDB=4.367816e-01;AF1=1;AC1=2;DP4=0,0,37,33;MQ=60;FQ=-238;EFF=NONE(MODIFIER||||||||||1|ERROR_CHROMOSOME_NOT_FOUND)	GT:PL:GQ	1/1:255,211,0:99	1/1:255,211,0:100
NC_003197.1	2732424	0	T	C	222	0	DP=83;VDB=2.499164e-02;RPB=-6.052183e-01;AF1=1;AC1=2;DP4=1,0,36,46;MQ=60;FQ=-257;PV4=0.45,1,1,0.27;EFF=NONE(MODIFIER||||||||||1|ERROR_CHROMOSOME_NOT_FOUND)	GT:PL:GQ	1/1:255,230,0:99	1/1:255,230,0:100
NC_003197.1	2732475	0	T	C	222	0	DP=103;VDB=2.375692e-01;AF1=1;AC1=2;DP4=0,0,47,56;MQ=60;FQ=-282;EFF=NONE(MODIFIER||||||||||1|ERROR_CHROMOSOME_NOT_FOUND)	GT:PL:GQ	1/1:255,255,0:99	1/1:255,255,0:100
NC_003197.1	2732530	0	G	A	222	0	DP=71;VDB=2.661567e-03;AF1=1;AC1=2;DP4=0,0,30,40;MQ=60;FQ=-238;EFF=NONE(MODIFIER||||||||||1|ERROR_CHROMOSOME_NOT_FOUND)	GT:PL:GQ	1/1:255,211,0:99	1/1:255,211,0:100
NC_003197.1	2732531	0	T	A	222	0	DP=70;VDB=6.061667e-03;AF1=1;AC1=2;DP4=0,0,30,40;MQ=60;FQ=-238;EFF=NONE(MODIFIER||||||||||1|ERROR_CHROMOSOME_NOT_FOUND)	GT:PL:GQ	1/1:255,211,0:99	1/1:255,211,0:100
NC_003197.1	2732576	0	C	A	222	0	DP=59;VDB=7.649317e-02;AF1=1;AC1=2;DP4=0,0,21,34;MQ=59;FQ=-193;EFF=NONE(MODIFIER||||||||||1|ERROR_CHROMOSOME_NOT_FOUND)	GT:PL:GQ	1/1:255,166,0:99	1/1:255,166,0:100
NC_003197.1	2732584	0	C	A	222	0	DP=55;VDB=1.725928e-01;AF1=1;AC1=2;DP4=0,0,20,32;MQ=58;FQ=-184;EFF=NONE(MODIFIER||||||||||1|ERROR_CHROMOSOME_NOT_FOUND)	GT:PL:GQ	1/1:255,157,0:99	1/1:255,157,0:100
NC_003197.1	2732590	0	G	A	222	0	DP=50;VDB=2.071539e-01;AF1=1;AC1=2;DP4=0,0,19,31;MQ=57;FQ=-178;EFF=NONE(MODIFIER||||||||||1|ERROR_CHROMOSOME_NOT_FOUND)	GT:PL:GQ	1/1:255,151,0:99	1/1:255,151,0:100
NC_003197.1	2732617	0	T	C	222	0	DP=46;VDB=8.277114e-04;AF1=1;AC1=2;DP4=0,0,15,28;MQ=56;FQ=-156;EFF=NONE(MODIFIER||||||||||1|ERROR_CHROMOSOME_NOT_FOUND)	GT:PL:GQ	1/1:255,129,0:99	1/1:255,129,0:100
NC_003197.1	2732644	0	C	T	222	0	DP=20;VDB=3.776691e-03;AF1=1;AC1=2;DP4=0,0,5,15;MQ=52;FQ=-87;EFF=NONE(MODIFIER||||||||||1|ERROR_CHROMOSOME_NOT_FOUND)	GT:PL:GQ	1/1:255,60,0:99	1/1:255,60,0:100
NC_003197.1	2733478	0	C	T	222	0	DP=14;VDB=1.922815e-05;AF1=1;AC1=2;DP4=0,0,11,3;MQ=46;FQ=-69;EFF=NONE(MODIFIER||||||||||1|ERROR_CHROMOSOME_NOT_FOUND)	GT:PL:GQ	1/1:255,42,0:81	1/1:255,42,0:82
NC_003197.1	2733490	0	T	C	222	0	DP=14;VDB=6.556670e-05;AF1=1;AC1=2;DP4=0,0,11,3;MQ=46;FQ=-69;EFF=NONE(MODIFIER||||||||||1|ERROR_CHROMOSOME_NOT_FOUND)	GT:PL:GQ	1/1:255,42,0:81	1/1:255,42,0:82
NC_003197.1	2733493	0	A	C	222	0	DP=14;VDB=8.429614e-05;AF1=1;AC1=2;DP4=0,0,11,3;MQ=46;FQ=-69;EFF=NONE(MODIFIER||||||||||1|ERROR_CHROMOSOME_NOT_FOUND)	GT:PL:GQ	1/1:255,42,0:81	1/1:255,42,0:82
NC_003197.1	2733495	0	A	C	222	0	DP=14;VDB=1.152077e-04;AF1=1;AC1=2;DP4=0,0,11,3;MQ=46;FQ=-69;EFF=NONE(MODIFIER||||||||||1|ERROR_CHROMOSOME_NOT_FOUND)	GT:PL:GQ	1/1:255,42,0:81	1/1:255,42,0:82
NC_003197.1	2733499	0	C	T	222	0	DP=14;VDB=1.640646e-04;AF1=1;AC1=2;DP4=0,0,11,3;MQ=46;FQ=-69;EFF=NONE(MODIFIER||||||||||1|ERROR_CHROMOSOME_NOT_FOUND)	GT:PL:GQ	1/1:255,42,0:81	1/1:255,42,0:82
NC_003197.1	2733500	0	A	G	222	0	DP=14;VDB=1.693493e-04;AF1=1;AC1=2;DP4=0,0,11,3;MQ=46;FQ=-69;EFF=NONE(MODIFIER||||||||||1|ERROR_CHROMOSOME_NOT_FOUND)	GT:PL:GQ	1/1:255,42,0:81	1/1:255,42,0:82
NC_003197.1	2733523	0	C	T	222	0	DP=33;VDB=6.868646e-02;AF1=1;AC1=2;DP4=0,0,21,12;MQ=53;FQ=-126;EFF=NONE(MODIFIER||||||||||1|ERROR_CHROMOSOME_NOT_FOUND)	GT:PL:GQ	1/1:255,99,0:99	1/1:255,99,0:100
NC_003197.1	2733556	0	C	A	222	0	DP=32;VDB=1.340190e-02;AF1=1;AC1=2;DP4=0,0,20,12;MQ=54;FQ=-123;EFF=NONE(MODIFIER||||||||||1|ERROR_CHROMOSOME_NOT_FOUND)	GT:PL:GQ	1/1:255,96,0:99	1/1:255,96,0:100
NC_003197.1	2733559	0	A	C	222	0	DP=32;VDB=1.726781e-03;AF1=1;AC1=2;DP4=0,0,20,12;MQ=54;FQ=-123;EFF=NONE(MODIFIER||||||||||1|ERROR_CHROMOSOME_NOT_FOUND)	GT:PL:GQ	1/1:255,96,0:99	1/1:255,96,0:100
NC_003197.1	2733560	0	G	A	222	0	DP=32;VDB=8.740415e-04;AF1=1;AC1=2;DP4=0,0,20,12;MQ=54;FQ=-123;EFF=NONE(MODIFIER||||||||||1|ERROR_CHROMOSOME_NOT_FOUND)	GT:PL:GQ	1/1:255,96,0:99	1/1:255,96,0:100
NC_003197.1	2733565	0	A	G	222	0	DP=32;VDB=1.046466e-05;AF1=1;AC1=2;DP4=0,0,20,12;MQ=54;FQ=-123;EFF=NONE(MODIFIER||||||||||1|ERROR_CHROMOSOME_NOT_FOUND)	GT:PL:GQ	1/1:255,96,0:99	1/1:255,96,0:100
NC_003197.1	2733568	0	C	T	222	0	DP=32;VDB=1.740910e-06;AF1=1;AC1=2;DP4=0,0,20,12;MQ=54;FQ=-123;EFF=NONE(MODIFIER||||||||||1|ERROR_CHROMOSOME_NOT_FOUND)	GT:PL:GQ	1/1:255,96,0:99	1/1:255,96,0:100
NC_003197.1	2733571	0	C	T	222	0	DP=34;VDB=1.069054e-04;AF1=1;AC1=2;DP4=0,0,21,13;MQ=54;FQ=-129;EFF=NONE(MODIFIER||||||||||1|ERROR_CHROMOSOME_NOT_FOUND)	GT:PL:GQ	1/1:255,102,0:99	1/1:255,102,0:100
NC_003197.1	2733588	0	C	T	222	0	DP=39;VDB=3.198802e-01;AF1=1;AC1=2;DP4=0,0,23,16;MQ=54;FQ=-144;EFF=NONE(MODIFIER||||||||||1|ERROR_CHROMOSOME_NOT_FOUND)	GT:PL:GQ	1/1:255,117,0:99	1/1:255,117,0:100
NC_003197.1	2733598	0	G	A	222	0	DP=42;VDB=2.201410e-01;AF1=1;AC1=2;DP4=0,0,24,18;MQ=54;FQ=-153;EFF=NONE(MODIFIER||||||||||1|ERROR_CHROMOSOME_NOT_FOUND)	GT:PL:GQ	1/1:255,126,0:99	1/1:255,126,0:100
NC_003197.1	2733607	0	G	A	222	0	DP=41;VDB=3.100871e-01;AF1=1;AC1=2;DP4=0,0,23,18;MQ=54;FQ=-150;EFF=NONE(MODIFIER||||||||||1|ERROR_CHROMOSOME_NOT_FOUND)	GT:PL:GQ	1/1:255,123,0:99	1/1:255,123,0:100
NC_003197.1	2733610	0	T	A	222	0	DP=41;VDB=3.300650e-01;AF1=1;AC1=2;DP4=0,0,23,18;MQ=54;FQ=-150;EFF=NONE(MODIFIER||||||||||1|ERROR_CHROMOSOME_NOT_FOUND)	GT:PL:GQ	1/1:255,123,0:99	1/1:255,123,0:100
NC_003197.1	2733628	0	A	G	222	0	DP=35;VDB=8.181903e-03;AF1=1;AC1=2;DP4=0,0,16,18;MQ=56;FQ=-129;EFF=NONE(MODIFIER||||||||||1|ERROR_CHROMOSOME_NOT_FOUND)	GT:PL:GQ	1/1:255,102,0:99	1/1:255,102,0:100
NC_003197.1	2733643	0	G	A	222	0	DP=34;VDB=1.250190e-01;AF1=1;AC1=2;DP4=0,0,15,17;MQ=57;FQ=-123;EFF=NONE(MODIFIER||||||||||1|ERROR_CHROMOSOME_NOT_FOUND)	GT:PL:GQ	1/1:255,96,0:99	1/1:255,96,0:100
NC_003197.1	2733651	0	C	A	222	0	DP=28;VDB=5.978869e-02;AF1=1;AC1=2;DP4=0,0,13,15;MQ=56;FQ=-111;EFF=NONE(MODIFIER||||||||||1|ERROR_CHROMOSOME_NOT_FOUND)	GT:PL:GQ	1/1:255,84,0:99	1/1:255,84,0:100
NC_003197.1	2733655	0	A	G	222	0	DP=28;VDB=1.738953e-01;AF1=1;AC1=2;DP4=0,0,13,15;MQ=56;FQ=-111;EFF=NONE(MODIFIER||||||||||1|ERROR_CHROMOSOME_NOT_FOUND)	GT:PL:GQ	1/1:255,84,0:99	1/1:255,84,0:100
NC_003197.1	2733700	0	G	A	222	0	DP=43;VDB=3.276470e-01;AF1=1;AC1=2;DP4=0,0,18,23;MQ=52;FQ=-150;EFF=NONE(MODIFIER||||||||||1|ERROR_CHROMOSOME_NOT_FOUND)	GT:PL:GQ	1/1:255,123,0:99	1/1:255,123,0:100
NC_003197.1	2733725	0	G	A	222	0	DP=40;VDB=1.376471e-01;AF1=1;AC1=2;DP4=0,0,15,24;MQ=49;FQ=-144;EFF=NONE(MODIFIER||||||||||1|ERROR_CHROMOSOME_NOT_FOUND)	GT:PL:GQ	1/1:255,117,0:99	1/1:255,117,0:100
NC_003197.1	2733728	0	C	T	222	0	DP=40;VDB=2.186048e-01;AF1=1;AC1=2;DP4=0,0,15,24;MQ=50;FQ=-144;EFF=NONE(MODIFIER||||||||||1|ERROR_CHROMOSOME_NOT_FOUND)	GT:PL:GQ	1/1:255,117,0:99	1/1:255,117,0:100
NC_003197.1	2733739	0	A	G	222	0	DP=37;VDB=2.892950e-01;AF1=1;AC1=2;DP4=0,0,14,23;MQ=48;FQ=-138;EFF=NONE(MODIFIER||||||||||1|ERROR_CHROMOSOME_NOT_FOUND)	GT:PL:GQ	1/1:255,111,0:99	1/1:255,111,0:100
NC_003197.1	2733747	0	T	C	222	0	DP=33;VDB=1.669187e-01;AF1=1;AC1=2;DP4=0,0,12,21;MQ=48;FQ=-126;EFF=NONE(MODIFIER||||||||||1|ERROR_CHROMOSOME_NOT_FOUND)	GT:PL:GQ	1/1:255,99,0:99	1/1:255,99,0:100
NC_003197.1	2733748	0	C	A	222	0	DP=33;VDB=1.922051e-01;AF1=1;AC1=2;DP4=0,0,12,21;MQ=48;FQ=-126;EFF=NONE(MODIFIER||||||||||1|ERROR_CHROMOSOME_NOT_FOUND)	GT:PL:GQ	1/1:255,99,0:99	1/1:255,99,0:100
NC_003197.1	2733763	0	T	G	222	0	DP=28;VDB=2.414574e-01;AF1=1;AC1=2;DP4=0,0,9,19;MQ=47;FQ=-111;EFF=NONE(MODIFIER||||||||||1|ERROR_CHROMOSOME_NOT_FOUND)	GT:PL:GQ	1/1:255,84,0:99	1/1:255,84,0:100
NC_003197.1	2733772	0	C	A	222	0	DP=23;VDB=2.010513e-01;RPB=-1.733843e+00;AF1=1;AC1=2;DP4=1,0,5,16;MQ=49;FQ=-77;PV4=0.27,1,1,0.36;EFF=NONE(MODIFIER||||||||||1|ERROR_CHROMOSOME_NOT_FOUND)	GT:PL:GQ	1/1:255,50,0:97	1/1:255,50,0:98
NC_003197.1	2733778	0	C	T	182	0	DP=21;VDB=1.803995e-01;AF1=1;AC1=2;DP4=0,0,1,16;MQ=51;FQ=-78;EFF=NONE(MODIFIER||||||||||1|ERROR_CHROMOSOME_NOT_FOUND)	GT:PL:GQ	1/1:215,51,0:99	1/1:215,51,0:100
NC_003197.1	2733793	0	A	G	170	0	DP=21;VDB=1.827489e-01;RPB=2.204793e+00;AF1=1;AC1=2;DP4=1,1,3,15;MQ=49;FQ=-37;PV4=0.37,0.17,1,0.25;EFF=NONE(MODIFIER||||||||||1|ERROR_CHROMOSOME_NOT_FOUND)	GT:PL:GQ	1/1:202,10,0:17	1/1:202,10,0:18
NC_003197.1	2733808	0	A	C,G	222	0	DP=21;VDB=2.001802e-01;AF1=1;AC1=2;DP4=0,0,5,16;MQ=49;FQ=-84;EFF=NONE(MODIFIER||||||||||1|ERROR_CHROMOSOME_NOT_FOUND),NONE(MODIFIER||||||||||2|ERROR_CHROMOSOME_NOT_FOUND)	GT:PL:GQ	1/1:255,57,0,255,13,250:99	1/1:255,57,0,255,13,250:100
NC_003197.1	2733820	0	G	T,A	120	0	DP=17;VDB=9.404147e-02;AF1=1;AC1=2;DP4=0,0,1,11;MQ=44;FQ=-57;EFF=NONE(MODIFIER||||||||||1|ERROR_CHROMOSOME_NOT_FOUND),NONE(MODIFIER||||||||||2|ERROR_CHROMOSOME_NOT_FOUND)	GT:PL:GQ	1/1:167,44,14,141,0,135:57	1/1:167,44,14,141,0,135:58
NC_003197.1	2733826	0	T	C	141	0	DP=15;VDB=2.894910e-02;RPB=2.123019e+00;AF1=0.5939;AC1=1;DP4=1,1,3,10;MQ=45;FQ=-22;PV4=0.48,0.17,1,0.29;EFF=NONE(MODIFIER||||||||||1|ERROR_CHROMOSOME_NOT_FOUND)	GT:PL:GQ	0/1:170,0,5:8	0/1:170,0,5:9
NC_003197.1	2733838	0	A	C	146	0	DP=12;VDB=1.616485e-03;RPB=2.040927e+00;AF1=0.5064;AC1=1;DP4=1,1,2,8;MQ=41;FQ=-11.3;PV4=0.45,0.27,1,0.12;EFF=NONE(MODIFIER||||||||||1|ERROR_CHROMOSOME_NOT_FOUND)	GT:PL:GQ	0/1:176,0,16:19	0/1:176,0,16:20
NC_003197.1	2733850	0	G	A	117	0	DP=12;VDB=1.202271e-03;RPB=2.040927e+00;AF1=0.5102;AC1=1;DP4=1,1,2,8;MQ=41;FQ=-13.2;PV4=0.45,0.17,1,0.4;EFF=NONE(MODIFIER||||||||||1|ERROR_CHROMOSOME_NOT_FOUND)	GT:PL:GQ	0/1:147,0,14:17	0/1:147,0,14:18
NC_003197.1	2733853	0	T	C	129	0	DP=12;VDB=2.761164e-03;RPB=1.479200e+00;AF1=0.5005;AC1=1;DP4=2,1,1,8;MQ=41;FQ=3.02;PV4=0.13,1,1,1;EFF=NONE(MODIFIER||||||||||1|ERROR_CHROMOSOME_NOT_FOUND)	GT:PL:GQ	0/1:159,0,27:30	0/1:159,0,27:31
NC_003197.1	2735224	0	A	G	160	0	DP=13;VDB=5.759019e-04;AF1=1;AC1=2;DP4=0,0,10,1;MQ=39;FQ=-60;EFF=NONE(MODIFIER||||||||||1|ERROR_CHROMOSOME_NOT_FOUND)	GT:PL:GQ	1/1:193,33,0:63	1/1:193,33,0:64
NC_003197.1	2735233	0	T	G	222	0	DP=15;VDB=1.863276e-03;AF1=1;AC1=2;DP4=0,0,11,4;MQ=42;FQ=-72;EFF=NONE(MODIFIER||||||||||1|ERROR_CHROMOSOME_NOT_FOUND)	GT:PL:GQ	1/1:255,45,0:87	1/1:255,45,0:88
NC_003197.1	2735236	0	C	T	222	0	DP=15;VDB=1.973795e-03;AF1=1;AC1=2;DP4=0,0,11,4;MQ=42;FQ=-72;EFF=NONE(MODIFIER||||||||||1|ERROR_CHROMOSOME_NOT_FOUND)	GT:PL:GQ	1/1:255,45,0:87	1/1:255,45,0:88
NC_003197.1	2735239	0	A	G	210	0	DP=15;VDB=1.604560e-03;AF1=1;AC1=2;DP4=0,0,11,3;MQ=41;FQ=-69;EFF=NONE(MODIFIER||||||||||1|ERROR_CHROMOSOME_NOT_FOUND)	GT:PL:GQ	1/1:243,42,0:81	1/1:243,42,0:82
NC_003197.1	2735251	0	T	C	222	0	DP=19;VDB=6.096463e-02;AF1=1;AC1=2;DP4=0,0,12,6;MQ=45;FQ=-81;EFF=NONE(MODIFIER||||||||||1|ERROR_CHROMOSOME_NOT_FOUND)	GT:PL:GQ	1/1:255,54,0:99	1/1:255,54,0:100
NC_003197.1	2735260	0	A	T	222	0	DP=20;VDB=9.198496e-02;AF1=1;AC1=2;DP4=0,0,12,7;MQ=44;FQ=-84;EFF=NONE(MODIFIER||||||||||1|ERROR_CHROMOSOME_NOT_FOUND)	GT:PL:GQ	1/1:255,57,0:99	1/1:255,57,0:100
NC_003197.1	2735265	0	C	G	222	0	DP=21;VDB=1.859077e-01;AF1=1;AC1=2;DP4=0,0,12,9;MQ=44;FQ=-90;EFF=NONE(MODIFIER||||||||||1|ERROR_CHROMOSOME_NOT_FOUND)	GT:PL:GQ	1/1:255,63,0:99	1/1:255,63,0:100
NC_003197.1	2735311	0	A	G	222	0	DP=33;VDB=2.890270e-01;AF1=1;AC1=2;DP4=0,0,16,17;MQ=45;FQ=-126;EFF=NONE(MODIFIER||||||||||1|ERROR_CHROMOSOME_NOT_FOUND)	GT:PL:GQ	1/1:255,99,0:99	1/1:255,99,0:100
NC_003197.1	2735440	0	T	C	222	0	DP=28;VDB=2.566559e-01;RPB=2.268259e+00;AF1=1;AC1=2;DP4=1,1,7,18;MQ=47;FQ=-83;PV4=0.51,0.19,1,1;EFF=NONE(MODIFIER||||||||||1|ERROR_CHROMOSOME_NOT_FOUND)	GT:PL:GQ	1/1:255,56,0:99	1/1:255,56,0:100
NC_003197.1	2735449	0	T	C	222	0	DP=26;VDB=1.418001e-01;RPB=2.245602e+00;AF1=1;AC1=2;DP4=1,1,6,16;MQ=46;FQ=-75;PV4=0.51,0.17,1,1;EFF=NONE(MODIFIER||||||||||1|ERROR_CHROMOSOME_NOT_FOUND)	GT:PL:GQ	1/1:255,48,0:93	1/1:255,48,0:94
NC_003197.1	2735461	0	C	T	222	0	DP=23;VDB=1.226412e-01;RPB=2.236733e+00;AF1=1;AC1=2;DP4=1,1,6,15;MQ=45;FQ=-72;PV4=0.53,0.24,1,1;EFF=NONE(MODIFIER||||||||||1|ERROR_CHROMOSOME_NOT_FOUND)	GT:PL:GQ	1/1:255,45,0:87	1/1:255,45,0:88
NC_003197.1	2735467	0	G	A	222	0	DP=15;VDB=3.239072e-03;RPB=2.123019e+00;AF1=1;AC1=2;DP4=1,1,5,8;MQ=44;FQ=-52;PV4=1,0.098,1,1;EFF=NONE(MODIFIER||||||||||1|ERROR_CHROMOSOME_NOT_FOUND)	GT:PL:GQ	1/1:255,25,0:47	1/1:255,25,0:48
NC_003197.1	2735470	0	A	G	222	0	DP=15;VDB=3.777204e-03;RPB=4.246039e-01;AF1=1;AC1=2;DP4=1,1,5,8;MQ=44;FQ=-52;PV4=1,0.2,1,1;EFF=NONE(MODIFIER||||||||||1|ERROR_CHROMOSOME_NOT_FOUND)	GT:PL:GQ	1/1:255,25,0:47	1/1:255,25,0:48
NC_003197.1	2735473	0	G	A	222	0	DP=15;VDB=3.178507e-03;RPB=-1.551881e+00;AF1=1;AC1=2;DP4=1,1,4,8;MQ=43;FQ=-50;PV4=1,0.35,1,1;EFF=NONE(MODIFIER||||||||||1|ERROR_CHROMOSOME_NOT_FOUND)	GT:PL:GQ	1/1:255,23,0:43	1/1:255,23,0:44
NC_003197.1	2735479	0	G	A	222	0	DP=12;VDB=2.486954e-03;AF1=1;AC1=2;DP4=0,0,5,7;MQ=46;FQ=-63;EFF=NONE(MODIFIER||||||||||1|ERROR_CHROMOSOME_NOT_FOUND)	GT:PL:GQ	1/1:255,36,0:69	1/1:255,36,0:70
NC_003197.1	2758770	0	C	T	222	0	DP=42;VDB=2.721617e-12;AF1=1;AC1=2;DP4=0,0,26,16;MQ=59;FQ=-153;EFF=NONE(MODIFIER||||||||||1|ERROR_CHROMOSOME_NOT_FOUND)	GT:PL:GQ	1/1:255,126,0:99	1/1:255,126,0:100
NC_003197.1	2758773	0	G	A	222	0	DP=42;VDB=1.359135e-09;AF1=1;AC1=2;DP4=0,0,26,16;MQ=59;FQ=-153;EFF=NONE(MODIFIER||||||||||1|ERROR_CHROMOSOME_NOT_FOUND)	GT:PL:GQ	1/1:255,126,0:99	1/1:255,126,0:100
NC_003197.1	2758777	0	ATTT	ATTTT	214	0	INDEL;IS=43,1.000000;DP=43;VDB=3.634479e-06;AF1=1;AC1=2;DP4=0,0,26,16;MQ=59;FQ=-161;EFF=NONE(MODIFIER||||||||||1|ERROR_CHROMOSOME_NOT_FOUND)	GT:PL:GQ	1/1:255,126,0:99	1/1:255,126,0:100
NC_003197.1	2759212	0	T	C	222	0	DP=44;VDB=3.440072e-01;AF1=1;AC1=2;DP4=0,0,17,27;MQ=60;FQ=-159;EFF=NONE(MODIFIER||||||||||1|ERROR_CHROMOSOME_NOT_FOUND)	GT:PL:GQ	1/1:255,132,0:99	1/1:255,132,0:100
NC_003197.1	2759484	0	C	T	222	0	DP=41;VDB=2.346286e-01;AF1=1;AC1=2;DP4=0,0,15,25;MQ=47;FQ=-147;EFF=NONE(MODIFIER||||||||||1|ERROR_CHROMOSOME_NOT_FOUND)	GT:PL:GQ	1/1:255,120,0:99	1/1:255,120,0:100
NC_003197.1	2759489	0	T	C	222	0	DP=34;VDB=1.086446e-01;AF1=1;AC1=2;DP4=0,0,13,21;MQ=45;FQ=-129;EFF=NONE(MODIFIER||||||||||1|ERROR_CHROMOSOME_NOT_FOUND)	GT:PL:GQ	1/1:255,102,0:99	1/1:255,102,0:100
NC_003197.1	2759529	0	A	G	222	0	DP=25;VDB=1.987772e-01;AF1=1;AC1=2;DP4=0,0,6,18;MQ=36;FQ=-99;EFF=NONE(MODIFIER||||||||||1|ERROR_CHROMOSOME_NOT_FOUND)	GT:PL:GQ	1/1:255,72,0:99	1/1:255,72,0:100
NC_003197.1	2759570	0	T	A	144	0	DP=20;VDB=1.925397e-01;AF1=1;AC1=2;DP4=0,0,3,17;MQ=25;FQ=-87;EFF=NONE(MODIFIER||||||||||1|ERROR_CHROMOSOME_NOT_FOUND)	GT:PL:GQ	1/1:177,60,0:99	1/1:177,60,0:100
NC_003197.1	2759818	0	T	G	74	0	DP=10;VDB=6.765233e-02;AF1=1;AC1=2;DP4=0,0,3,7;MQ=22;FQ=-57;EFF=NONE(MODIFIER||||||||||1|ERROR_CHROMOSOME_NOT_FOUND)	GT:PL:GQ	1/1:107,30,0:57	1/1:107,30,0:58
NC_003197.1	2760345	0	G	T	222	0	DP=78;VDB=4.139407e-01;RPB=-1.849316e+00;AF1=1;AC1=2;DP4=1,1,32,44;MQ=36;FQ=-227;PV4=1,0.46,1,0.32;EFF=NONE(MODIFIER||||||||||1|ERROR_CHROMOSOME_NOT_FOUND)	GT:PL:GQ	1/1:255,200,0:99	1/1:255,200,0:100
NC_003197.1	2760380	0	G	A	222	0	DP=68;VDB=6.662671e-02;AF1=1;AC1=2;DP4=0,0,26,42;MQ=39;FQ=-232;EFF=NONE(MODIFIER||||||||||1|ERROR_CHROMOSOME_NOT_FOUND)	GT:PL:GQ	1/1:255,205,0:99	1/1:255,205,0:100
NC_003197.1	2760476	0	A	G	222	0	DP=21;VDB=1.281382e-01;AF1=1;AC1=2;DP4=0,0,6,10;MQ=40;FQ=-75;EFF=NONE(MODIFIER||||||||||1|ERROR_CHROMOSOME_NOT_FOUND)	GT:PL:GQ	1/1:255,48,0:93	1/1:255,48,0:94
NC_003197.1	2763794	0	G	A	222	0	DP=22;VDB=1.425250e-01;AF1=1;AC1=2;DP4=0,0,10,7;MQ=40;FQ=-78;EFF=NONE(MODIFIER||||||||||1|ERROR_CHROMOSOME_NOT_FOUND)	GT:PL:GQ	1/1:255,51,0:99	1/1:255,51,0:100
NC_003197.1	2763860	0	T	C	222	0	DP=29;VDB=1.808971e-02;AF1=1;AC1=2;DP4=0,0,13,13;MQ=41;FQ=-105;EFF=NONE(MODIFIER||||||||||1|ERROR_CHROMOSOME_NOT_FOUND)	GT:PL:GQ	1/1:255,78,0:99	1/1:255,78,0:100
NC_003197.1	2763990	0	C	T	199	0	DP=11;VDB=1.178606e-02;AF1=1;AC1=2;DP4=0,0,6,5;MQ=36;FQ=-60;EFF=NONE(MODIFIER||||||||||1|ERROR_CHROMOSOME_NOT_FOUND)	GT:PL:GQ	1/1:232,33,0:63	1/1:232,33,0:64
NC_003197.1	2764434	0	C	T	166	0	DP=24;VDB=5.875302e-02;AF1=1;AC1=2;DP4=0,0,14,9;MQ=27;FQ=-96;EFF=NONE(MODIFIER||||||||||1|ERROR_CHROMOSOME_NOT_FOUND)	GT:PL:GQ	1/1:199,69,0:99	1/1:199,69,0:100
NC_003197.1	2764468	0	T	C	203	0	DP=30;VDB=2.153827e-01;AF1=1;AC1=2;DP4=0,0,17,11;MQ=30;FQ=-111;EFF=NONE(MODIFIER||||||||||1|ERROR_CHROMOSOME_NOT_FOUND)	GT:PL:GQ	1/1:236,84,0:99	1/1:236,84,0:100
NC_003197.1	2764493	0	G	A	222	0	DP=24;VDB=1.976452e-01;AF1=1;AC1=2;DP4=0,0,15,8;MQ=36;FQ=-96;EFF=NONE(MODIFIER||||||||||1|ERROR_CHROMOSOME_NOT_FOUND)	GT:PL:GQ	1/1:255,69,0:99	1/1:255,69,0:100
NC_003197.1	2764499	0	A	G	222	0	DP=25;VDB=1.407837e-01;AF1=1;AC1=2;DP4=0,0,15,9;MQ=36;FQ=-99;EFF=NONE(MODIFIER||||||||||1|ERROR_CHROMOSOME_NOT_FOUND)	GT:PL:GQ	1/1:255,72,0:99	1/1:255,72,0:100
NC_003197.1	2764533	0	A	C	222	0	DP=37;VDB=1.071206e-01;AF1=1;AC1=2;DP4=0,0,21,15;MQ=43;FQ=-135;EFF=NONE(MODIFIER||||||||||1|ERROR_CHROMOSOME_NOT_FOUND)	GT:PL:GQ	1/1:255,108,0:99	1/1:255,108,0:100
NC_003197.1	2764540	0	C	A	222	0	DP=37;VDB=3.067498e-01;AF1=1;AC1=2;DP4=0,0,21,16;MQ=43;FQ=-138;EFF=NONE(MODIFIER||||||||||1|ERROR_CHROMOSOME_NOT_FOUND)	GT:PL:GQ	1/1:255,111,0:99	1/1:255,111,0:100
NC_003197.1	2764541	0	C	A	222	0	DP=37;VDB=3.123214e-01;AF1=1;AC1=2;DP4=0,0,21,16;MQ=43;FQ=-138;EFF=NONE(MODIFIER||||||||||1|ERROR_CHROMOSOME_NOT_FOUND)	GT:PL:GQ	1/1:255,111,0:99	1/1:255,111,0:100
NC_003197.1	2764765	0	G	T	222	0	DP=25;VDB=2.021330e-01;RPB=1.011241e+00;AF1=1;AC1=2;DP4=0,1,13,10;MQ=33;FQ=-83;PV4=0.46,1,0.046,0.23;EFF=NONE(MODIFIER||||||||||1|ERROR_CHROMOSOME_NOT_FOUND)	GT:PL:GQ	1/1:255,56,0:99	1/1:255,56,0:100
NC_003197.1	2764774	0	T	A	222	0	DP=21;VDB=1.284665e-01;AF1=1;AC1=2;DP4=0,0,11,9;MQ=33;FQ=-87;EFF=NONE(MODIFIER||||||||||1|ERROR_CHROMOSOME_NOT_FOUND)	GT:PL:GQ	1/1:255,60,0:99	1/1:255,60,0:100
NC_003197.1	2764783	0	C	G	222	0	DP=20;VDB=1.268263e-01;AF1=1;AC1=2;DP4=0,0,9,10;MQ=32;FQ=-81;EFF=NONE(MODIFIER||||||||||1|ERROR_CHROMOSOME_NOT_FOUND)	GT:PL:GQ	1/1:255,54,0:99	1/1:255,54,0:100
NC_003197.1	2764792	0	C	T	222	0	DP=22;VDB=1.237262e-01;AF1=1;AC1=2;DP4=0,0,10,9;MQ=29;FQ=-84;EFF=NONE(MODIFIER||||||||||1|ERROR_CHROMOSOME_NOT_FOUND)	GT:PL:GQ	1/1:255,57,0:99	1/1:255,57,0:100
NC_003197.1	2764939	0	A	G	222	0	DP=61;VDB=3.875291e-01;AF1=1;AC1=2;DP4=0,0,31,27;MQ=47;FQ=-202;EFF=NONE(MODIFIER||||||||||1|ERROR_CHROMOSOME_NOT_FOUND)	GT:PL:GQ	1/1:255,175,0:99	1/1:255,175,0:100
NC_003197.1	2764975	0	G	A	222	0	DP=66;VDB=3.562578e-01;AF1=1;AC1=2;DP4=0,0,34,32;MQ=48;FQ=-226;EFF=NONE(MODIFIER||||||||||1|ERROR_CHROMOSOME_NOT_FOUND)	GT:PL:GQ	1/1:255,199,0:99	1/1:255,199,0:100
NC_003197.1	2765044	0	A	G	222	0	DP=67;VDB=2.466359e-01;RPB=2.375319e+00;AF1=1;AC1=2;DP4=2,0,31,33;MQ=46;FQ=-192;PV4=0.49,1,1,1;EFF=NONE(MODIFIER||||||||||1|ERROR_CHROMOSOME_NOT_FOUND)	GT:PL:GQ	1/1:255,165,0:99	1/1:255,165,0:100
NC_003197.1	2765053	0	C	T	222	0	DP=66;VDB=1.639566e-01;RPB=2.798242e+00;AF1=1;AC1=2;DP4=2,1,31,31;MQ=45;FQ=-176;PV4=1,0.36,1,1;EFF=NONE(MODIFIER||||||||||1|ERROR_CHROMOSOME_NOT_FOUND)	GT:PL:GQ	1/1:255,149,0:99	1/1:255,149,0:100
NC_003197.1	2765062	0	T	A	222	0	DP=71;VDB=4.036914e-01;RPB=3.449656e+00;AF1=1;AC1=2;DP4=3,2,31,35;MQ=44;FQ=-170;PV4=0.67,0.24,1,1;EFF=NONE(MODIFIER||||||||||1|ERROR_CHROMOSOME_NOT_FOUND)	GT:PL:GQ	1/1:255,143,0:99	1/1:255,143,0:100
NC_003197.1	2765065	0	G	A	222	0	DP=71;VDB=4.116084e-01;RPB=3.539549e+00;AF1=1;AC1=2;DP4=3,2,31,35;MQ=44;FQ=-170;PV4=0.67,0.15,1,1;EFF=NONE(MODIFIER||||||||||1|ERROR_CHROMOSOME_NOT_FOUND)	GT:PL:GQ	1/1:255,143,0:99	1/1:255,143,0:100
NC_003197.1	2765080	0	A	T	222	0	DP=70;VDB=1.438768e-01;RPB=3.402216e+00;AF1=1;AC1=2;DP4=3,2,27,32;MQ=43;FQ=-151;PV4=0.66,0.45,1,0.21;EFF=NONE(MODIFIER||||||||||1|ERROR_CHROMOSOME_NOT_FOUND)	GT:PL:GQ	1/1:255,124,0:99	1/1:255,124,0:100
NC_003197.1	2770230	0	A	G	222	0	DP=63;VDB=7.810911e-09;AF1=1;AC1=2;DP4=0,0,40,22;MQ=48;FQ=-214;EFF=NONE(MODIFIER||||||||||1|ERROR_CHROMOSOME_NOT_FOUND)	GT:PL:GQ	1/1:255,187,0:99	1/1:255,187,0:100
NC_003197.1	2770274	0	C	T	222	0	DP=58;VDB=1.903948e-04;AF1=1;AC1=2;DP4=0,0,28,27;MQ=51;FQ=-193;EFF=NONE(MODIFIER||||||||||1|ERROR_CHROMOSOME_NOT_FOUND)	GT:PL:GQ	1/1:255,166,0:99	1/1:255,166,0:100
NC_003197.1	2770278	0	C	T	222	0	DP=58;VDB=2.294184e-03;AF1=1;AC1=2;DP4=0,0,29,29;MQ=50;FQ=-202;EFF=NONE(MODIFIER||||||||||1|ERROR_CHROMOSOME_NOT_FOUND)	GT:PL:GQ	1/1:255,175,0:99	1/1:255,175,0:100
NC_003197.1	2774865	0	C	T	197	0	DP=28;VDB=8.024088e-02;RPB=-2.475938e-01;AF1=1;AC1=2;DP4=1,0,11,16;MQ=28;FQ=-82;PV4=0.43,1,0.08,0.34;EFF=NONE(MODIFIER||||||||||1|ERROR_CHROMOSOME_NOT_FOUND)	GT:PL:GQ	1/1:230,55,0:99	1/1:230,55,0:100
NC_003197.1	2774909	0	C	T	222	0	DP=31;VDB=3.426991e-02;RPB=5.590170e-02;AF1=1;AC1=2;DP4=1,0,13,17;MQ=28;FQ=-104;PV4=0.45,1,0.072,1;EFF=NONE(MODIFIER||||||||||1|ERROR_CHROMOSOME_NOT_FOUND)	GT:PL:GQ	1/1:255,77,0:99	1/1:255,77,0:100
NC_003197.1	2774916	0	G	A	222	0	DP=31;VDB=6.555773e-02;RPB=5.590170e-02;AF1=1;AC1=2;DP4=1,0,13,17;MQ=28;FQ=-104;PV4=0.45,1,0.072,0.4;EFF=NONE(MODIFIER||||||||||1|ERROR_CHROMOSOME_NOT_FOUND)	GT:PL:GQ	1/1:255,77,0:99	1/1:255,77,0:100
NC_003197.1	2774964	0	G	A	179	0	DP=20;VDB=1.901192e-01;AF1=1;AC1=2;DP4=0,0,10,9;MQ=27;FQ=-84;EFF=NONE(MODIFIER||||||||||1|ERROR_CHROMOSOME_NOT_FOUND)	GT:PL:GQ	1/1:212,57,0:99	1/1:212,57,0:100
NC_003197.1	2775110	0	G	T	100	0	DP=27;VDB=1.901491e-01;RPB=-1.938129e+00;AF1=1;AC1=2;DP4=4,4,15,4;MQ=21;FQ=-45;PV4=0.18,1,1,0.25;EFF=NONE(MODIFIER||||||||||1|ERROR_CHROMOSOME_NOT_FOUND)	GT:PL:GQ	1/1:133,18,0:33	1/1:133,18,0:34
NC_003197.1	2775113	0	G	A	93.3	0	DP=29;VDB=1.915665e-01;RPB=-1.078254e+00;AF1=1;AC1=2;DP4=5,5,15,4;MQ=20;FQ=-41;PV4=0.2,0.49,1,1;EFF=NONE(MODIFIER||||||||||1|ERROR_CHROMOSOME_NOT_FOUND)	GT:PL:GQ	1/1:126,14,0:25	1/1:126,14,0:26
NC_003197.1	2775116	0	T	C	94.3	0	DP=29;VDB=1.796258e-01;RPB=-1.170020e+00;AF1=1;AC1=2;DP4=5,5,15,4;MQ=20;FQ=-41;PV4=0.2,1,1,1;EFF=NONE(MODIFIER||||||||||1|ERROR_CHROMOSOME_NOT_FOUND)	GT:PL:GQ	1/1:127,14,0:25	1/1:127,14,0:26
NC_003197.1	2775122	0	A	G	91.3	0	DP=29;VDB=1.366216e-01;RPB=-1.445319e+00;AF1=1;AC1=2;DP4=5,5,15,4;MQ=20;FQ=-41;PV4=0.2,1,1,1;EFF=NONE(MODIFIER||||||||||1|ERROR_CHROMOSOME_NOT_FOUND)	GT:PL:GQ	1/1:124,14,0:25	1/1:124,14,0:26
NC_003197.1	2775125	0	G	A	88.3	0	DP=30;VDB=1.022944e-01;RPB=-1.524949e+00;AF1=1;AC1=2;DP4=5,4,15,4;MQ=20;FQ=-42;PV4=0.37,0.12,1,1;EFF=NONE(MODIFIER||||||||||1|ERROR_CHROMOSOME_NOT_FOUND)	GT:PL:GQ	1/1:121,15,0:27	1/1:121,15,0:28
NC_003197.1	2775191	0	G	T	222	0	DP=53;VDB=3.451990e-01;RPB=-1.217270e+00;AF1=1;AC1=2;DP4=3,3,31,15;MQ=37;FQ=-110;PV4=0.41,1,1,1;EFF=NONE(MODIFIER||||||||||1|ERROR_CHROMOSOME_NOT_FOUND)	GT:PL:GQ	1/1:255,83,0:99	1/1:255,83,0:100
NC_003197.1	2775197	0	T	C	222	0	DP=57;VDB=2.827475e-01;RPB=-1.552354e+00;AF1=1;AC1=2;DP4=3,3,33,16;MQ=39;FQ=-118;PV4=0.41,0.21,1,1;EFF=NONE(MODIFIER||||||||||1|ERROR_CHROMOSOME_NOT_FOUND)	GT:PL:GQ	1/1:255,91,0:99	1/1:255,91,0:100
NC_003197.1	2775248	0	C	T	222	0	DP=55;VDB=3.138720e-01;RPB=-2.472899e-01;AF1=1;AC1=2;DP4=1,1,30,23;MQ=49;FQ=-161;PV4=1,0.46,1,0.27;EFF=NONE(MODIFIER||||||||||1|ERROR_CHROMOSOME_NOT_FOUND)	GT:PL:GQ	1/1:255,134,0:99	1/1:255,134,0:100
NC_003197.1	2775257	0	T	G	222	0	DP=51;VDB=1.233780e-02;RPB=-5.810848e-01;AF1=1;AC1=2;DP4=1,1,26,21;MQ=51;FQ=-144;PV4=1,0.28,1,0.36;EFF=NONE(MODIFIER||||||||||1|ERROR_CHROMOSOME_NOT_FOUND)	GT:PL:GQ	1/1:255,117,0:99	1/1:255,117,0:100
NC_003197.1	2775258	0	A	T	222	0	DP=49;VDB=8.541672e-03;RPB=-5.810848e-01;AF1=1;AC1=2;DP4=1,1,26,21;MQ=51;FQ=-144;PV4=1,0.23,1,0.36;EFF=NONE(MODIFIER||||||||||1|ERROR_CHROMOSOME_NOT_FOUND)	GT:PL:GQ	1/1:255,117,0:99	1/1:255,117,0:100
NC_003197.1	2775260	0	A	G	222	0	DP=49;VDB=3.354314e-03;RPB=-6.449242e-01;AF1=1;AC1=2;DP4=1,1,25,21;MQ=52;FQ=-138;PV4=1,0.25,1,0.37;EFF=NONE(MODIFIER||||||||||1|ERROR_CHROMOSOME_NOT_FOUND)	GT:PL:GQ	1/1:255,111,0:99	1/1:255,111,0:100
NC_003197.1	2775262	0	A	G	222	0	DP=49;VDB=1.770849e-03;RPB=-6.449242e-01;AF1=1;AC1=2;DP4=1,1,25,21;MQ=52;FQ=-141;PV4=1,0.22,1,0.38;EFF=NONE(MODIFIER||||||||||1|ERROR_CHROMOSOME_NOT_FOUND)	GT:PL:GQ	1/1:255,114,0:99	1/1:255,114,0:100
NC_003197.1	2775263	0	T	C	222	0	DP=50;VDB=1.449971e-03;RPB=-5.417364e-01;AF1=1;AC1=2;DP4=1,1,26,20;MQ=51;FQ=-141;PV4=1,0.29,1,1;EFF=NONE(MODIFIER||||||||||1|ERROR_CHROMOSOME_NOT_FOUND)	GT:PL:GQ	1/1:255,114,0:99	1/1:255,114,0:100
NC_003197.1	2775272	0	A	G	222	0	DP=63;VDB=3.887658e-01;RPB=-1.129280e+00;AF1=1;AC1=2;DP4=1,1,27,29;MQ=54;FQ=-169;PV4=1,0.2,1,0.28;EFF=NONE(MODIFIER||||||||||1|ERROR_CHROMOSOME_NOT_FOUND)	GT:PL:GQ	1/1:255,142,0:99	1/1:255,142,0:100
NC_003197.1	2775281	0	C	A	222	0	DP=63;VDB=3.918040e-01;RPB=-1.055785e+00;AF1=1;AC1=2;DP4=1,1,30,30;MQ=54;FQ=-181;PV4=1,0.3,1,0.27;EFF=NONE(MODIFIER||||||||||1|ERROR_CHROMOSOME_NOT_FOUND)	GT:PL:GQ	1/1:255,154,0:99	1/1:255,154,0:100
NC_003197.1	2775300	0	C	T	222	0	DP=64;VDB=3.406551e-01;RPB=-1.783742e+00;AF1=1;AC1=2;DP4=1,1,30,31;MQ=55;FQ=-184;PV4=1,0.37,1,0.33;EFF=NONE(MODIFIER||||||||||1|ERROR_CHROMOSOME_NOT_FOUND)	GT:PL:GQ	1/1:255,157,0:99	1/1:255,157,0:100
NC_003197.1	2775302	0	C	T	222	0	DP=69;VDB=3.172984e-01;RPB=-1.783742e+00;AF1=1;AC1=2;DP4=1,1,30,31;MQ=55;FQ=-184;PV4=1,0.26,1,0.33;EFF=NONE(MODIFIER||||||||||1|ERROR_CHROMOSOME_NOT_FOUND)	GT:PL:GQ	1/1:255,157,0:99	1/1:255,157,0:100
NC_003197.1	2775307	0	G	A	222	0	DP=70;VDB=1.755473e-01;RPB=-1.963847e+00;AF1=1;AC1=2;DP4=1,1,31,33;MQ=56;FQ=-192;PV4=1,0.28,1,1;EFF=NONE(MODIFIER||||||||||1|ERROR_CHROMOSOME_NOT_FOUND)	GT:PL:GQ	1/1:255,165,0:99	1/1:255,165,0:100
NC_003197.1	2775364	0	C	A	222	0	DP=75;VDB=1.839033e-01;AF1=1;AC1=2;DP4=0,0,38,37;MQ=59;FQ=-253;EFF=NONE(MODIFIER||||||||||1|ERROR_CHROMOSOME_NOT_FOUND)	GT:PL:GQ	1/1:255,226,0:99	1/1:255,226,0:100
NC_003197.1	2775378	0	C	T	222	0	DP=82;VDB=4.496851e-01;AF1=1;AC1=2;DP4=0,0,41,41;MQ=60;FQ=-274;EFF=NONE(MODIFIER||||||||||1|ERROR_CHROMOSOME_NOT_FOUND)	GT:PL:GQ	1/1:255,247,0:99	1/1:255,247,0:100
NC_003197.1	2775384	0	C	A	222	0	DP=81;VDB=4.275725e-01;AF1=1;AC1=2;DP4=0,0,41,40;MQ=60;FQ=-271;EFF=NONE(MODIFIER||||||||||1|ERROR_CHROMOSOME_NOT_FOUND)	GT:PL:GQ	1/1:255,244,0:99	1/1:255,244,0:100
NC_003197.1	2775408	0	G	T	222	0	DP=74;VDB=2.951816e-01;AF1=1;AC1=2;DP4=0,0,33,37;MQ=60;FQ=-238;EFF=NONE(MODIFIER||||||||||1|ERROR_CHROMOSOME_NOT_FOUND)	GT:PL:GQ	1/1:255,211,0:99	1/1:255,211,0:100
NC_003197.1	2775420	0	G	A	222	0	DP=69;VDB=2.405141e-01;AF1=1;AC1=2;DP4=0,0,32,36;MQ=60;FQ=-232;EFF=NONE(MODIFIER||||||||||1|ERROR_CHROMOSOME_NOT_FOUND)	GT:PL:GQ	1/1:255,205,0:99	1/1:255,205,0:100
NC_003197.1	2775498	0	A	G	222	0	DP=65;VDB=1.262425e-01;RPB=1.299197e+00;AF1=1;AC1=2;DP4=0,1,34,29;MQ=60;FQ=-201;PV4=0.47,1,1,0.31;EFF=NONE(MODIFIER||||||||||1|ERROR_CHROMOSOME_NOT_FOUND)	GT:PL:GQ	1/1:255,174,0:99	1/1:255,174,0:100
NC_003197.1	2775932	0	T	C	222	0	DP=62;VDB=2.102305e-01;AF1=1;AC1=2;DP4=0,0,30,31;MQ=60;FQ=-211;EFF=NONE(MODIFIER||||||||||1|ERROR_CHROMOSOME_NOT_FOUND)	GT:PL:GQ	1/1:255,184,0:99	1/1:255,184,0:100
NC_003197.1	2775940	0	G	A	222	0	DP=67;VDB=4.118976e-01;AF1=1;AC1=2;DP4=0,0,32,34;MQ=60;FQ=-223;EFF=NONE(MODIFIER||||||||||1|ERROR_CHROMOSOME_NOT_FOUND)	GT:PL:GQ	1/1:255,196,0:99	1/1:255,196,0:100
NC_003197.1	2776037	0	T	C	222	0	DP=53;VDB=3.478009e-01;AF1=1;AC1=2;DP4=0,0,17,28;MQ=60;FQ=-162;EFF=NONE(MODIFIER||||||||||1|ERROR_CHROMOSOME_NOT_FOUND)	GT:PL:GQ	1/1:255,135,0:99	1/1:255,135,0:100
NC_003197.1	2776052	0	C	T	222	0	DP=54;VDB=8.380218e-02;AF1=1;AC1=2;DP4=0,0,25,28;MQ=60;FQ=-187;EFF=NONE(MODIFIER||||||||||1|ERROR_CHROMOSOME_NOT_FOUND)	GT:PL:GQ	1/1:255,160,0:99	1/1:255,160,0:100
NC_003197.1	2776070	0	C	A	222	0	DP=51;VDB=1.607581e-01;AF1=1;AC1=2;DP4=0,0,25,26;MQ=60;FQ=-181;EFF=NONE(MODIFIER||||||||||1|ERROR_CHROMOSOME_NOT_FOUND)	GT:PL:GQ	1/1:255,154,0:99	1/1:255,154,0:100
NC_003197.1	2776121	0	C	T	222	0	DP=46;VDB=1.367305e-01;AF1=1;AC1=2;DP4=0,0,22,24;MQ=60;FQ=-162;EFF=NONE(MODIFIER||||||||||1|ERROR_CHROMOSOME_NOT_FOUND)	GT:PL:GQ	1/1:255,135,0:99	1/1:255,135,0:100
NC_003197.1	2776144	0	G	T	222	0	DP=59;VDB=3.642946e-01;RPB=-3.149704e-02;AF1=1;AC1=2;DP4=0,1,27,27;MQ=60;FQ=-165;PV4=1,1,1,0.28;EFF=NONE(MODIFIER||||||||||1|ERROR_CHROMOSOME_NOT_FOUND)	GT:PL:GQ	1/1:255,138,0:99	1/1:255,138,0:100
NC_003197.1	2776145	0	C	T	222	0	DP=56;VDB=3.839856e-01;AF1=1;AC1=2;DP4=0,0,27,28;MQ=60;FQ=-187;EFF=NONE(MODIFIER||||||||||1|ERROR_CHROMOSOME_NOT_FOUND)	GT:PL:GQ	1/1:255,160,0:99	1/1:255,160,0:100
NC_003197.1	2776160	0	A	G	222	0	DP=58;VDB=1.510550e-01;AF1=1;AC1=2;DP4=0,0,27,31;MQ=60;FQ=-202;EFF=NONE(MODIFIER||||||||||1|ERROR_CHROMOSOME_NOT_FOUND)	GT:PL:GQ	1/1:255,175,0:99	1/1:255,175,0:100
NC_003197.1	2776163	0	C	T	222	0	DP=58;VDB=6.242158e-02;AF1=1;AC1=2;DP4=0,0,27,30;MQ=60;FQ=-199;EFF=NONE(MODIFIER||||||||||1|ERROR_CHROMOSOME_NOT_FOUND)	GT:PL:GQ	1/1:255,172,0:99	1/1:255,172,0:100
NC_003197.1	2776181	0	A	G	222	0	DP=60;VDB=1.593209e-01;AF1=1;AC1=2;DP4=0,0,27,32;MQ=60;FQ=-205;EFF=NONE(MODIFIER||||||||||1|ERROR_CHROMOSOME_NOT_FOUND)	GT:PL:GQ	1/1:255,178,0:99	1/1:255,178,0:100
NC_003197.1	2776269	0	A	G	222	0	DP=61;VDB=2.064513e-01;AF1=1;AC1=2;DP4=0,0,23,31;MQ=60;FQ=-190;EFF=NONE(MODIFIER||||||||||1|ERROR_CHROMOSOME_NOT_FOUND)	GT:PL:GQ	1/1:255,163,0:99	1/1:255,163,0:100
NC_003197.1	2776415	0	A	C	222	0	DP=57;VDB=2.246915e-01;AF1=1;AC1=2;DP4=0,0,28,27;MQ=60;FQ=-193;EFF=NONE(MODIFIER||||||||||1|ERROR_CHROMOSOME_NOT_FOUND)	GT:PL:GQ	1/1:255,166,0:99	1/1:255,166,0:100
NC_003197.1	2776423	0	T	C	222	0	DP=53;VDB=2.021001e-01;AF1=1;AC1=2;DP4=0,0,27,26;MQ=60;FQ=-187;EFF=NONE(MODIFIER||||||||||1|ERROR_CHROMOSOME_NOT_FOUND)	GT:PL:GQ	1/1:255,160,0:99	1/1:255,160,0:100
NC_003197.1	2776514	0	C	T	222	0	DP=68;VDB=3.985524e-01;AF1=1;AC1=2;DP4=0,0,38,25;MQ=60;FQ=-217;EFF=NONE(MODIFIER||||||||||1|ERROR_CHROMOSOME_NOT_FOUND)	GT:PL:GQ	1/1:255,190,0:99	1/1:255,190,0:100
NC_003197.1	2776541	0	A	G	222	0	DP=73;VDB=2.437897e-01;AF1=1;AC1=2;DP4=0,0,44,29;MQ=60;FQ=-247;EFF=NONE(MODIFIER||||||||||1|ERROR_CHROMOSOME_NOT_FOUND)	GT:PL:GQ	1/1:255,220,0:99	1/1:255,220,0:100
NC_003197.1	2776553	0	G	A	222	0	DP=77;VDB=1.452083e-01;AF1=1;AC1=2;DP4=0,0,46,30;MQ=60;FQ=-256;EFF=NONE(MODIFIER||||||||||1|ERROR_CHROMOSOME_NOT_FOUND)	GT:PL:GQ	1/1:255,229,0:99	1/1:255,229,0:100
NC_003197.1	2776568	0	C	A	222	0	DP=81;VDB=4.167920e-01;AF1=1;AC1=2;DP4=0,0,46,33;MQ=60;FQ=-265;EFF=NONE(MODIFIER||||||||||1|ERROR_CHROMOSOME_NOT_FOUND)	GT:PL:GQ	1/1:255,238,0:99	1/1:255,238,0:100
NC_003197.1	2776582	0	G	T	222	0	DP=77;VDB=3.051751e-01;AF1=1;AC1=2;DP4=0,0,42,34;MQ=60;FQ=-256;EFF=NONE(MODIFIER||||||||||1|ERROR_CHROMOSOME_NOT_FOUND)	GT:PL:GQ	1/1:255,229,0:99	1/1:255,229,0:100
NC_003197.1	2776591	0	T	C	222	0	DP=75;VDB=4.031842e-01;AF1=1;AC1=2;DP4=0,0,38,33;MQ=60;FQ=-241;EFF=NONE(MODIFIER||||||||||1|ERROR_CHROMOSOME_NOT_FOUND)	GT:PL:GQ	1/1:255,214,0:99	1/1:255,214,0:100
NC_003197.1	2776606	0	T	C	222	0	DP=73;VDB=1.025063e-01;AF1=1;AC1=2;DP4=0,0,38,35;MQ=60;FQ=-247;EFF=NONE(MODIFIER||||||||||1|ERROR_CHROMOSOME_NOT_FOUND)	GT:PL:GQ	1/1:255,220,0:99	1/1:255,220,0:100
NC_003197.1	2776607	0	T	A	222	0	DP=73;VDB=9.438848e-02;AF1=1;AC1=2;DP4=0,0,38,35;MQ=60;FQ=-247;EFF=NONE(MODIFIER||||||||||1|ERROR_CHROMOSOME_NOT_FOUND)	GT:PL:GQ	1/1:255,220,0:99	1/1:255,220,0:100
NC_003197.1	2776637	0	T	C	222	0	DP=73;VDB=1.283371e-01;AF1=1;AC1=2;DP4=0,0,34,33;MQ=60;FQ=-229;EFF=NONE(MODIFIER||||||||||1|ERROR_CHROMOSOME_NOT_FOUND)	GT:PL:GQ	1/1:255,202,0:99	1/1:255,202,0:100
NC_003197.1	2776643	0	G	A	222	0	DP=68;VDB=1.000630e-01;AF1=1;AC1=2;DP4=0,0,36,32;MQ=60;FQ=-232;EFF=NONE(MODIFIER||||||||||1|ERROR_CHROMOSOME_NOT_FOUND)	GT:PL:GQ	1/1:255,205,0:99	1/1:255,205,0:100
NC_003197.1	2776646	0	A	G	222	0	DP=67;VDB=1.284504e-01;AF1=1;AC1=2;DP4=0,0,35,31;MQ=60;FQ=-226;EFF=NONE(MODIFIER||||||||||1|ERROR_CHROMOSOME_NOT_FOUND)	GT:PL:GQ	1/1:255,199,0:99	1/1:255,199,0:100
NC_003197.1	2776649	0	G	T	222	0	DP=69;VDB=3.024519e-01;AF1=1;AC1=2;DP4=0,0,35,33;MQ=60;FQ=-232;EFF=NONE(MODIFIER||||||||||1|ERROR_CHROMOSOME_NOT_FOUND)	GT:PL:GQ	1/1:255,205,0:99	1/1:255,205,0:100
NC_003197.1	2776682	0	A	G	222	0	DP=72;VDB=3.681050e-01;AF1=1;AC1=2;DP4=0,0,34,31;MQ=60;FQ=-223;EFF=NONE(MODIFIER||||||||||1|ERROR_CHROMOSOME_NOT_FOUND)	GT:PL:GQ	1/1:255,196,0:99	1/1:255,196,0:100
NC_003197.1	2776708	0	C	T	222	0	DP=75;VDB=4.462112e-01;AF1=1;AC1=2;DP4=0,0,36,37;MQ=60;FQ=-247;EFF=NONE(MODIFIER||||||||||1|ERROR_CHROMOSOME_NOT_FOUND)	GT:PL:GQ	1/1:255,220,0:99	1/1:255,220,0:100
NC_003197.1	2776724	0	G	A	222	0	DP=66;VDB=4.991591e-02;AF1=1;AC1=2;DP4=0,0,29,34;MQ=60;FQ=-217;EFF=NONE(MODIFIER||||||||||1|ERROR_CHROMOSOME_NOT_FOUND)	GT:PL:GQ	1/1:255,190,0:99	1/1:255,190,0:100
NC_003197.1	2776817	0	G	A	222	0	DP=81;VDB=3.420038e-01;AF1=1;AC1=2;DP4=0,0,39,41;MQ=60;FQ=-268;EFF=NONE(MODIFIER||||||||||1|ERROR_CHROMOSOME_NOT_FOUND)	GT:PL:GQ	1/1:255,241,0:99	1/1:255,241,0:100
NC_003197.1	2776851	0	A	G	222	0	DP=91;VDB=3.419536e-01;RPB=1.116279e+00;AF1=1;AC1=2;DP4=1,0,46,43;MQ=60;FQ=-261;PV4=1,0.49,1,0.31;EFF=NONE(MODIFIER||||||||||1|ERROR_CHROMOSOME_NOT_FOUND)	GT:PL:GQ	1/1:255,234,0:99	1/1:255,234,0:100
NC_003197.1	2776908	0	G	C	222	0	DP=92;VDB=8.101889e-02;RPB=1.425614e+00;AF1=1;AC1=2;DP4=1,1,46,41;MQ=60;FQ=-240;PV4=1,1,1,1;EFF=NONE(MODIFIER||||||||||1|ERROR_CHROMOSOME_NOT_FOUND)	GT:PL:GQ	1/1:255,213,0:99	1/1:255,213,0:100
NC_003197.1	2776964	0	G	A	222	0	DP=81;VDB=1.087719e-01;RPB=1.540834e-02;AF1=1;AC1=2;DP4=1,1,39,39;MQ=60;FQ=-231;PV4=1,1,1,0.31;EFF=NONE(MODIFIER||||||||||1|ERROR_CHROMOSOME_NOT_FOUND)	GT:PL:GQ	1/1:255,204,0:99	1/1:255,204,0:100
NC_003197.1	2776981	0	A	G	222	0	DP=82;VDB=4.534401e-01;RPB=-4.509027e-02;AF1=1;AC1=2;DP4=1,1,39,41;MQ=60;FQ=-204;PV4=1,1,1,0.24;EFF=NONE(MODIFIER||||||||||1|ERROR_CHROMOSOME_NOT_FOUND)	GT:PL:GQ	1/1:255,177,0:99	1/1:255,177,0:100
NC_003197.1	2776991	0	A	G	222	0	DP=87;VDB=1.720849e-01;RPB=-2.174446e-01;AF1=1;AC1=2;DP4=1,1,41,42;MQ=60;FQ=-218;PV4=1,1,1,0.22;EFF=NONE(MODIFIER||||||||||1|ERROR_CHROMOSOME_NOT_FOUND)	GT:PL:GQ	1/1:255,191,0:99	1/1:255,191,0:100
NC_003197.1	2777007	0	G	A	222	0	DP=78;VDB=3.100477e-01;RPB=-8.807048e-01;AF1=1;AC1=2;DP4=1,1,38,37;MQ=60;FQ=-194;PV4=1,1,1,0.26;EFF=NONE(MODIFIER||||||||||1|ERROR_CHROMOSOME_NOT_FOUND)	GT:PL:GQ	1/1:255,167,0:99	1/1:255,167,0:100
NC_003197.1	2777011	0	G	A	222	0	DP=78;VDB=1.743392e-01;RPB=1.124803e-01;AF1=1;AC1=2;DP4=0,1,39,37;MQ=60;FQ=-222;PV4=0.49,0.44,1,0.34;EFF=NONE(MODIFIER||||||||||1|ERROR_CHROMOSOME_NOT_FOUND)	GT:PL:GQ	1/1:255,195,0:99	1/1:255,195,0:100
NC_003197.1	2782809	0	G	T	222	0	DP=63;VDB=2.012536e-01;AF1=1;AC1=2;DP4=0,0,24,39;MQ=60;FQ=-217;EFF=NONE(MODIFIER||||||||||1|ERROR_CHROMOSOME_NOT_FOUND)	GT:PL:GQ	1/1:255,190,0:99	1/1:255,190,0:100
NC_003197.1	2788821	0	G	A	222	0	DP=63;VDB=1.440843e-01;AF1=1;AC1=2;DP4=0,0,26,35;MQ=60;FQ=-211;EFF=NONE(MODIFIER||||||||||1|ERROR_CHROMOSOME_NOT_FOUND)	GT:PL:GQ	1/1:255,184,0:99	1/1:255,184,0:100
NC_003197.1	2820203	0	G	A	222	0	DP=72;VDB=3.808986e-01;AF1=1;AC1=2;DP4=0,0,37,35;MQ=60;FQ=-244;EFF=NONE(MODIFIER||||||||||1|ERROR_CHROMOSOME_NOT_FOUND)	GT:PL:GQ	1/1:255,217,0:99	1/1:255,217,0:100
NC_003197.1	2823298	0	T	C	222	0	DP=53;VDB=8.598190e-04;RPB=-2.403814e+00;AF1=1;AC1=2;DP4=1,1,33,18;MQ=60;FQ=-118;PV4=1,1,1,1;EFF=NONE(MODIFIER||||||||||1|ERROR_CHROMOSOME_NOT_FOUND)	GT:PL:GQ	1/1:255,91,0:99	1/1:255,91,0:100
NC_003197.1	2828753	0	G	A	222	0	DP=57;VDB=2.565216e-02;AF1=1;AC1=2;DP4=0,0,27,27;MQ=60;FQ=-190;EFF=NONE(MODIFIER||||||||||1|ERROR_CHROMOSOME_NOT_FOUND)	GT:PL:GQ	1/1:255,163,0:99	1/1:255,163,0:100
NC_003197.1	2829374	0	A	C	222	0	DP=50;VDB=2.927964e-01;AF1=1;AC1=2;DP4=0,0,28,20;MQ=60;FQ=-171;EFF=NONE(MODIFIER||||||||||1|ERROR_CHROMOSOME_NOT_FOUND)	GT:PL:GQ	1/1:255,144,0:99	1/1:255,144,0:100
NC_003197.1	2830108	0	A	G	222	0	DP=43;VDB=2.591833e-01;AF1=1;AC1=2;DP4=0,0,21,22;MQ=60;FQ=-156;EFF=NONE(MODIFIER||||||||||1|ERROR_CHROMOSOME_NOT_FOUND)	GT:PL:GQ	1/1:255,129,0:99	1/1:255,129,0:100
NC_003197.1	2834545	0	GCC	GCCC	214	0	INDEL;IS=69,0.985714;DP=70;VDB=4.298620e-01;AF1=1;AC1=2;DP4=0,0,37,32;MQ=60;FQ=-243;EFF=NONE(MODIFIER||||||||||1|ERROR_CHROMOSOME_NOT_FOUND)	GT:PL:GQ	1/1:255,208,0:99	1/1:255,208,0:100
NC_003197.1	2836131	0	C	A	222	0	DP=54;VDB=1.040524e-01;AF1=1;AC1=2;DP4=0,0,31,20;MQ=59;FQ=-181;EFF=NONE(MODIFIER||||||||||1|ERROR_CHROMOSOME_NOT_FOUND)	GT:PL:GQ	1/1:255,154,0:99	1/1:255,154,0:100
NC_003197.1	2836699	0	G	C	222	0	DP=74;VDB=2.436450e-02;AF1=1;AC1=2;DP4=0,0,36,38;MQ=60;FQ=-250;EFF=NONE(MODIFIER||||||||||1|ERROR_CHROMOSOME_NOT_FOUND)	GT:PL:GQ	1/1:255,223,0:99	1/1:255,223,0:100
NC_003197.1	2843936	0	T	C	222	0	DP=60;VDB=3.886278e-01;AF1=1;AC1=2;DP4=0,0,36,23;MQ=60;FQ=-205;EFF=NONE(MODIFIER||||||||||1|ERROR_CHROMOSOME_NOT_FOUND)	GT:PL:GQ	1/1:255,178,0:99	1/1:255,178,0:100
NC_003197.1	2844618	0	C	A	222	0	DP=69;VDB=4.496908e-02;AF1=1;AC1=2;DP4=0,0,26,34;MQ=60;FQ=-208;EFF=NONE(MODIFIER||||||||||1|ERROR_CHROMOSOME_NOT_FOUND)	GT:PL:GQ	1/1:255,181,0:99	1/1:255,181,0:100
NC_003197.1	2844670	0	A	G	222	0	DP=75;VDB=4.114600e-01;RPB=4.454300e-01;AF1=1;AC1=2;DP4=0,1,35,34;MQ=60;FQ=-218;PV4=1,1,1,0.29;EFF=NONE(MODIFIER||||||||||1|ERROR_CHROMOSOME_NOT_FOUND)	GT:PL:GQ	1/1:255,191,0:99	1/1:255,191,0:100
NC_003197.1	2844690	0	G	T	222	0	DP=65;VDB=1.370929e-01;AF1=1;AC1=2;DP4=0,0,34,30;MQ=60;FQ=-220;EFF=NONE(MODIFIER||||||||||1|ERROR_CHROMOSOME_NOT_FOUND)	GT:PL:GQ	1/1:255,193,0:99	1/1:255,193,0:100
NC_003197.1	2844694	0	T	C	222	0	DP=68;VDB=7.113817e-02;AF1=1;AC1=2;DP4=0,0,34,30;MQ=60;FQ=-220;EFF=NONE(MODIFIER||||||||||1|ERROR_CHROMOSOME_NOT_FOUND)	GT:PL:GQ	1/1:255,193,0:99	1/1:255,193,0:100
NC_003197.1	2844702	0	A	G	222	0	DP=69;VDB=1.285358e-01;AF1=1;AC1=2;DP4=0,0,37,31;MQ=60;FQ=-232;EFF=NONE(MODIFIER||||||||||1|ERROR_CHROMOSOME_NOT_FOUND)	GT:PL:GQ	1/1:255,205,0:99	1/1:255,205,0:100
NC_003197.1	2844715	0	C	T	222	0	DP=70;VDB=2.928442e-01;AF1=1;AC1=2;DP4=0,0,38,32;MQ=60;FQ=-238;EFF=NONE(MODIFIER||||||||||1|ERROR_CHROMOSOME_NOT_FOUND)	GT:PL:GQ	1/1:255,211,0:99	1/1:255,211,0:100
NC_003197.1	2844777	0	C	T	222	0	DP=55;VDB=2.375574e-01;AF1=1;AC1=2;DP4=0,0,27,28;MQ=60;FQ=-193;EFF=NONE(MODIFIER||||||||||1|ERROR_CHROMOSOME_NOT_FOUND)	GT:PL:GQ	1/1:255,166,0:99	1/1:255,166,0:100
NC_003197.1	2844786	0	A	C	222	0	DP=52;VDB=1.217838e-01;AF1=1;AC1=2;DP4=0,0,23,27;MQ=60;FQ=-178;EFF=NONE(MODIFIER||||||||||1|ERROR_CHROMOSOME_NOT_FOUND)	GT:PL:GQ	1/1:255,151,0:99	1/1:255,151,0:100
NC_003197.1	2844793	0	G	A	222	0	DP=51;VDB=1.515931e-01;AF1=1;AC1=2;DP4=0,0,24,26;MQ=60;FQ=-178;EFF=NONE(MODIFIER||||||||||1|ERROR_CHROMOSOME_NOT_FOUND)	GT:PL:GQ	1/1:255,151,0:99	1/1:255,151,0:100
NC_003197.1	2844797	0	G	A	222	0	DP=49;VDB=2.011493e-01;AF1=1;AC1=2;DP4=0,0,23,26;MQ=60;FQ=-175;EFF=NONE(MODIFIER||||||||||1|ERROR_CHROMOSOME_NOT_FOUND)	GT:PL:GQ	1/1:255,148,0:99	1/1:255,148,0:100
NC_003197.1	2844816	0	T	G	222	0	DP=45;VDB=2.436269e-01;AF1=1;AC1=2;DP4=0,0,24,21;MQ=60;FQ=-162;EFF=NONE(MODIFIER||||||||||1|ERROR_CHROMOSOME_NOT_FOUND)	GT:PL:GQ	1/1:255,135,0:99	1/1:255,135,0:100
NC_003197.1	2844822	0	A	G	222	0	DP=46;VDB=1.116666e-01;AF1=1;AC1=2;DP4=0,0,25,21;MQ=60;FQ=-165;EFF=NONE(MODIFIER||||||||||1|ERROR_CHROMOSOME_NOT_FOUND)	GT:PL:GQ	1/1:255,138,0:99	1/1:255,138,0:100
NC_003197.1	2844825	0	A	T	222	0	DP=47;VDB=7.331491e-02;AF1=1;AC1=2;DP4=0,0,25,21;MQ=60;FQ=-165;EFF=NONE(MODIFIER||||||||||1|ERROR_CHROMOSOME_NOT_FOUND)	GT:PL:GQ	1/1:255,138,0:99	1/1:255,138,0:100
NC_003197.1	2844828	0	C	G	222	0	DP=48;VDB=5.911874e-02;AF1=1;AC1=2;DP4=0,0,25,21;MQ=60;FQ=-165;EFF=NONE(MODIFIER||||||||||1|ERROR_CHROMOSOME_NOT_FOUND)	GT:PL:GQ	1/1:255,138,0:99	1/1:255,138,0:100
NC_003197.1	2844840	0	T	C	222	0	DP=63;VDB=3.427403e-01;AF1=1;AC1=2;DP4=0,0,33,23;MQ=60;FQ=-196;EFF=NONE(MODIFIER||||||||||1|ERROR_CHROMOSOME_NOT_FOUND)	GT:PL:GQ	1/1:255,169,0:99	1/1:255,169,0:100
NC_003197.1	2844864	0	C	G	222	0	DP=62;VDB=3.712004e-01;AF1=1;AC1=2;DP4=0,0,35,27;MQ=60;FQ=-214;EFF=NONE(MODIFIER||||||||||1|ERROR_CHROMOSOME_NOT_FOUND)	GT:PL:GQ	1/1:255,187,0:99	1/1:255,187,0:100
NC_003197.1	2844876	0	A	G	222	0	DP=61;VDB=1.355742e-02;AF1=1;AC1=2;DP4=0,0,32,28;MQ=60;FQ=-208;EFF=NONE(MODIFIER||||||||||1|ERROR_CHROMOSOME_NOT_FOUND)	GT:PL:GQ	1/1:255,181,0:99	1/1:255,181,0:100
NC_003197.1	2844885	0	C	T	222	0	DP=75;VDB=4.240625e-01;AF1=1;AC1=2;DP4=0,0,39,34;MQ=60;FQ=-247;EFF=NONE(MODIFIER||||||||||1|ERROR_CHROMOSOME_NOT_FOUND)	GT:PL:GQ	1/1:255,220,0:99	1/1:255,220,0:100
NC_003197.1	2844897	0	T	C	222	0	DP=73;VDB=4.330205e-01;AF1=1;AC1=2;DP4=0,0,39,34;MQ=60;FQ=-247;EFF=NONE(MODIFIER||||||||||1|ERROR_CHROMOSOME_NOT_FOUND)	GT:PL:GQ	1/1:255,220,0:99	1/1:255,220,0:100
NC_003197.1	2844912	0	A	T	222	0	DP=73;VDB=3.143526e-01;AF1=1;AC1=2;DP4=0,0,37,33;MQ=60;FQ=-238;EFF=NONE(MODIFIER||||||||||1|ERROR_CHROMOSOME_NOT_FOUND)	GT:PL:GQ	1/1:255,211,0:99	1/1:255,211,0:100
NC_003197.1	2844927	0	G	A	222	0	DP=71;VDB=3.177611e-01;AF1=1;AC1=2;DP4=0,0,35,35;MQ=60;FQ=-238;EFF=NONE(MODIFIER||||||||||1|ERROR_CHROMOSOME_NOT_FOUND)	GT:PL:GQ	1/1:255,211,0:99	1/1:255,211,0:100
NC_003197.1	2844966	0	C	G	222	0	DP=57;VDB=2.485419e-02;AF1=1;AC1=2;DP4=0,0,29,27;MQ=60;FQ=-196;EFF=NONE(MODIFIER||||||||||1|ERROR_CHROMOSOME_NOT_FOUND)	GT:PL:GQ	1/1:255,169,0:99	1/1:255,169,0:100
NC_003197.1	2844972	0	G	A	222	0	DP=59;VDB=2.294616e-01;AF1=1;AC1=2;DP4=0,0,29,29;MQ=60;FQ=-202;EFF=NONE(MODIFIER||||||||||1|ERROR_CHROMOSOME_NOT_FOUND)	GT:PL:GQ	1/1:255,175,0:99	1/1:255,175,0:100
NC_003197.1	2844995	0	A	G	222	0	DP=57;VDB=8.995809e-02;AF1=1;AC1=2;DP4=0,0,28,29;MQ=60;FQ=-199;EFF=NONE(MODIFIER||||||||||1|ERROR_CHROMOSOME_NOT_FOUND)	GT:PL:GQ	1/1:255,172,0:99	1/1:255,172,0:100
NC_003197.1	2845026	0	A	C	222	0	DP=57;VDB=1.177705e-01;AF1=1;AC1=2;DP4=0,0,26,28;MQ=60;FQ=-187;EFF=NONE(MODIFIER||||||||||1|ERROR_CHROMOSOME_NOT_FOUND)	GT:PL:GQ	1/1:255,160,0:99	1/1:255,160,0:100
NC_003197.1	2845050	0	G	A	222	0	DP=55;VDB=3.281184e-03;AF1=1;AC1=2;DP4=0,0,26,28;MQ=60;FQ=-187;EFF=NONE(MODIFIER||||||||||1|ERROR_CHROMOSOME_NOT_FOUND)	GT:PL:GQ	1/1:255,160,0:99	1/1:255,160,0:100
NC_003197.1	2845054	0	G	T	222	0	DP=54;VDB=4.160962e-04;AF1=1;AC1=2;DP4=0,0,23,28;MQ=60;FQ=-181;EFF=NONE(MODIFIER||||||||||1|ERROR_CHROMOSOME_NOT_FOUND)	GT:PL:GQ	1/1:255,154,0:99	1/1:255,154,0:100
NC_003197.1	2845061	0	C	T	222	0	DP=53;VDB=1.414452e-03;AF1=1;AC1=2;DP4=0,0,23,28;MQ=60;FQ=-181;EFF=NONE(MODIFIER||||||||||1|ERROR_CHROMOSOME_NOT_FOUND)	GT:PL:GQ	1/1:255,154,0:99	1/1:255,154,0:100
NC_003197.1	2845071	0	A	G	222	0	DP=56;VDB=2.722407e-01;AF1=1;AC1=2;DP4=0,0,21,29;MQ=60;FQ=-178;EFF=NONE(MODIFIER||||||||||1|ERROR_CHROMOSOME_NOT_FOUND)	GT:PL:GQ	1/1:255,151,0:99	1/1:255,151,0:100
NC_003197.1	2845083	0	A	T	222	0	DP=53;VDB=9.449849e-02;AF1=1;AC1=2;DP4=0,0,24,29;MQ=60;FQ=-187;EFF=NONE(MODIFIER||||||||||1|ERROR_CHROMOSOME_NOT_FOUND)	GT:PL:GQ	1/1:255,160,0:99	1/1:255,160,0:100
NC_003197.1	2845084	0	C	T	222	0	DP=53;VDB=5.858454e-02;AF1=1;AC1=2;DP4=0,0,24,28;MQ=60;FQ=-184;EFF=NONE(MODIFIER||||||||||1|ERROR_CHROMOSOME_NOT_FOUND)	GT:PL:GQ	1/1:255,157,0:99	1/1:255,157,0:100
NC_003197.1	2845113	0	C	G	222	0	DP=41;VDB=3.047377e-01;AF1=1;AC1=2;DP4=0,0,16,23;MQ=60;FQ=-144;EFF=NONE(MODIFIER||||||||||1|ERROR_CHROMOSOME_NOT_FOUND)	GT:PL:GQ	1/1:255,117,0:99	1/1:255,117,0:100
NC_003197.1	2845121	0	A	G	222	0	DP=38;VDB=9.951437e-02;AF1=1;AC1=2;DP4=0,0,14,24;MQ=60;FQ=-141;EFF=NONE(MODIFIER||||||||||1|ERROR_CHROMOSOME_NOT_FOUND)	GT:PL:GQ	1/1:255,114,0:99	1/1:255,114,0:100
NC_003197.1	2845131	0	A	G	222	0	DP=40;VDB=9.949423e-02;AF1=1;AC1=2;DP4=0,0,16,24;MQ=60;FQ=-147;EFF=NONE(MODIFIER||||||||||1|ERROR_CHROMOSOME_NOT_FOUND)	GT:PL:GQ	1/1:255,120,0:99	1/1:255,120,0:100
NC_003197.1	2845137	0	A	G	222	0	DP=40;VDB=1.006016e-01;AF1=1;AC1=2;DP4=0,0,16,24;MQ=60;FQ=-147;EFF=NONE(MODIFIER||||||||||1|ERROR_CHROMOSOME_NOT_FOUND)	GT:PL:GQ	1/1:255,120,0:99	1/1:255,120,0:100
NC_003197.1	2845149	0	A	G	222	0	DP=42;VDB=9.018970e-02;AF1=1;AC1=2;DP4=0,0,15,23;MQ=60;FQ=-141;EFF=NONE(MODIFIER||||||||||1|ERROR_CHROMOSOME_NOT_FOUND)	GT:PL:GQ	1/1:255,114,0:99	1/1:255,114,0:100
NC_003197.1	2845161	0	A	C	222	0	DP=44;VDB=1.762962e-01;AF1=1;AC1=2;DP4=0,0,18,25;MQ=60;FQ=-156;EFF=NONE(MODIFIER||||||||||1|ERROR_CHROMOSOME_NOT_FOUND)	GT:PL:GQ	1/1:255,129,0:99	1/1:255,129,0:100
NC_003197.1	2845167	0	G	A	222	0	DP=47;VDB=3.056810e-01;AF1=1;AC1=2;DP4=0,0,20,26;MQ=60;FQ=-165;EFF=NONE(MODIFIER||||||||||1|ERROR_CHROMOSOME_NOT_FOUND)	GT:PL:GQ	1/1:255,138,0:99	1/1:255,138,0:100
NC_003197.1	2845170	0	C	A	222	0	DP=49;VDB=3.216307e-01;AF1=1;AC1=2;DP4=0,0,20,27;MQ=60;FQ=-168;EFF=NONE(MODIFIER||||||||||1|ERROR_CHROMOSOME_NOT_FOUND)	GT:PL:GQ	1/1:255,141,0:99	1/1:255,141,0:100
NC_003197.1	2845191	0	G	A	222	0	DP=39;VDB=8.741965e-02;AF1=1;AC1=2;DP4=0,0,19,17;MQ=60;FQ=-135;EFF=NONE(MODIFIER||||||||||1|ERROR_CHROMOSOME_NOT_FOUND)	GT:PL:GQ	1/1:255,108,0:99	1/1:255,108,0:100
NC_003197.1	2845195	0	G	T	222	0	DP=36;VDB=6.402992e-02;AF1=1;AC1=2;DP4=0,0,19,17;MQ=60;FQ=-135;EFF=NONE(MODIFIER||||||||||1|ERROR_CHROMOSOME_NOT_FOUND)	GT:PL:GQ	1/1:255,108,0:99	1/1:255,108,0:100
NC_003197.1	2845196	0	T	C	222	0	DP=36;VDB=5.495530e-02;AF1=1;AC1=2;DP4=0,0,19,17;MQ=60;FQ=-135;EFF=NONE(MODIFIER||||||||||1|ERROR_CHROMOSOME_NOT_FOUND)	GT:PL:GQ	1/1:255,108,0:99	1/1:255,108,0:100
NC_003197.1	2845197	0	G	A	222	0	DP=36;VDB=5.182906e-02;AF1=1;AC1=2;DP4=0,0,19,17;MQ=60;FQ=-135;EFF=NONE(MODIFIER||||||||||1|ERROR_CHROMOSOME_NOT_FOUND)	GT:PL:GQ	1/1:255,108,0:99	1/1:255,108,0:100
NC_003197.1	2845200	0	G	A	222	0	DP=36;VDB=3.829937e-02;AF1=1;AC1=2;DP4=0,0,19,17;MQ=60;FQ=-135;EFF=NONE(MODIFIER||||||||||1|ERROR_CHROMOSOME_NOT_FOUND)	GT:PL:GQ	1/1:255,108,0:99	1/1:255,108,0:100
NC_003197.1	2845221	0	G	A	222	0	DP=51;VDB=1.468343e-01;AF1=1;AC1=2;DP4=0,0,25,24;MQ=60;FQ=-175;EFF=NONE(MODIFIER||||||||||1|ERROR_CHROMOSOME_NOT_FOUND)	GT:PL:GQ	1/1:255,148,0:99	1/1:255,148,0:100
NC_003197.1	2845227	0	T	C	222	0	DP=53;VDB=2.366543e-01;AF1=1;AC1=2;DP4=0,0,25,24;MQ=60;FQ=-175;EFF=NONE(MODIFIER||||||||||1|ERROR_CHROMOSOME_NOT_FOUND)	GT:PL:GQ	1/1:255,148,0:99	1/1:255,148,0:100
NC_003197.1	2845242	0	T	C	222	0	DP=53;VDB=3.401928e-01;AF1=1;AC1=2;DP4=0,0,24,25;MQ=60;FQ=-175;EFF=NONE(MODIFIER||||||||||1|ERROR_CHROMOSOME_NOT_FOUND)	GT:PL:GQ	1/1:255,148,0:99	1/1:255,148,0:100
NC_003197.1	2845248	0	C	G	222	0	DP=56;VDB=3.209104e-01;AF1=1;AC1=2;DP4=0,0,26,28;MQ=60;FQ=-190;EFF=NONE(MODIFIER||||||||||1|ERROR_CHROMOSOME_NOT_FOUND)	GT:PL:GQ	1/1:255,163,0:99	1/1:255,163,0:100
NC_003197.1	2845266	0	C	T	222	0	DP=57;VDB=2.803239e-04;AF1=1;AC1=2;DP4=0,0,27,30;MQ=60;FQ=-199;EFF=NONE(MODIFIER||||||||||1|ERROR_CHROMOSOME_NOT_FOUND)	GT:PL:GQ	1/1:255,172,0:99	1/1:255,172,0:100
NC_003197.1	2845269	0	G	A	222	0	DP=59;VDB=4.194569e-04;AF1=1;AC1=2;DP4=0,0,28,31;MQ=60;FQ=-205;EFF=NONE(MODIFIER||||||||||1|ERROR_CHROMOSOME_NOT_FOUND)	GT:PL:GQ	1/1:255,178,0:99	1/1:255,178,0:100
NC_003197.1	2845272	0	T	C	222	0	DP=59;VDB=6.345614e-04;AF1=1;AC1=2;DP4=0,0,28,31;MQ=60;FQ=-205;EFF=NONE(MODIFIER||||||||||1|ERROR_CHROMOSOME_NOT_FOUND)	GT:PL:GQ	1/1:255,178,0:99	1/1:255,178,0:100
NC_003197.1	2845329	0	G	A	222	0	DP=64;VDB=3.271132e-01;AF1=1;AC1=2;DP4=0,0,32,31;MQ=60;FQ=-217;EFF=NONE(MODIFIER||||||||||1|ERROR_CHROMOSOME_NOT_FOUND)	GT:PL:GQ	1/1:255,190,0:99	1/1:255,190,0:100
NC_003197.1	2845379	0	G	T	222	0	DP=69;VDB=1.614017e-01;AF1=1;AC1=2;DP4=0,0,36,33;MQ=60;FQ=-235;EFF=NONE(MODIFIER||||||||||1|ERROR_CHROMOSOME_NOT_FOUND)	GT:PL:GQ	1/1:255,208,0:99	1/1:255,208,0:100
NC_003197.1	2845416	0	T	G	222	0	DP=60;VDB=3.894016e-01;AF1=1;AC1=2;DP4=0,0,28,28;MQ=60;FQ=-196;EFF=NONE(MODIFIER||||||||||1|ERROR_CHROMOSOME_NOT_FOUND)	GT:PL:GQ	1/1:255,169,0:99	1/1:255,169,0:100
NC_003197.1	2845422	0	T	G	222	0	DP=53;VDB=2.667903e-01;AF1=1;AC1=2;DP4=0,0,27,26;MQ=60;FQ=-187;EFF=NONE(MODIFIER||||||||||1|ERROR_CHROMOSOME_NOT_FOUND)	GT:PL:GQ	1/1:255,160,0:99	1/1:255,160,0:100
NC_003197.1	2845428	0	C	A	222	0	DP=52;VDB=1.056335e-01;AF1=1;AC1=2;DP4=0,0,26,24;MQ=60;FQ=-178;EFF=NONE(MODIFIER||||||||||1|ERROR_CHROMOSOME_NOT_FOUND)	GT:PL:GQ	1/1:255,151,0:99	1/1:255,151,0:100
NC_003197.1	2845527	0	T	A	222	0	DP=58;VDB=3.854474e-01;AF1=1;AC1=2;DP4=0,0,27,28;MQ=60;FQ=-193;EFF=NONE(MODIFIER||||||||||1|ERROR_CHROMOSOME_NOT_FOUND)	GT:PL:GQ	1/1:255,166,0:99	1/1:255,166,0:100
NC_003197.1	2845602	0	A	C	222	0	DP=52;VDB=3.486967e-01;AF1=1;AC1=2;DP4=0,0,27,23;MQ=60;FQ=-178;EFF=NONE(MODIFIER||||||||||1|ERROR_CHROMOSOME_NOT_FOUND)	GT:PL:GQ	1/1:255,151,0:99	1/1:255,151,0:100
NC_003197.1	2845608	0	A	C	222	0	DP=51;VDB=3.246804e-01;AF1=1;AC1=2;DP4=0,0,28,22;MQ=60;FQ=-178;EFF=NONE(MODIFIER||||||||||1|ERROR_CHROMOSOME_NOT_FOUND)	GT:PL:GQ	1/1:255,151,0:99	1/1:255,151,0:100
NC_003197.1	2845614	0	A	C	222	0	DP=49;VDB=8.201145e-02;RPB=-1.657136e+00;AF1=1;AC1=2;DP4=1,0,26,19;MQ=60;FQ=-148;PV4=1,1,1,0.41;EFF=NONE(MODIFIER||||||||||1|ERROR_CHROMOSOME_NOT_FOUND)	GT:PL:GQ	1/1:255,121,0:99	1/1:255,121,0:100
NC_003197.1	2845620	0	G	T	222	0	DP=49;VDB=1.582485e-01;AF1=1;AC1=2;DP4=0,0,29,18;MQ=60;FQ=-168;EFF=NONE(MODIFIER||||||||||1|ERROR_CHROMOSOME_NOT_FOUND)	GT:PL:GQ	1/1:255,141,0:99	1/1:255,141,0:100
NC_003197.1	2845629	0	A	G	222	0	DP=51;VDB=1.527556e-01;AF1=1;AC1=2;DP4=0,0,27,21;MQ=60;FQ=-171;EFF=NONE(MODIFIER||||||||||1|ERROR_CHROMOSOME_NOT_FOUND)	GT:PL:GQ	1/1:255,144,0:99	1/1:255,144,0:100
NC_003197.1	2845630	0	A	G	222	0	DP=51;VDB=1.524862e-01;AF1=1;AC1=2;DP4=0,0,29,21;MQ=60;FQ=-178;EFF=NONE(MODIFIER||||||||||1|ERROR_CHROMOSOME_NOT_FOUND)	GT:PL:GQ	1/1:255,151,0:99	1/1:255,151,0:100
NC_003197.1	2845636	0	T	A	222	0	DP=54;VDB=2.961506e-01;AF1=1;AC1=2;DP4=0,0,31,22;MQ=60;FQ=-187;EFF=NONE(MODIFIER||||||||||1|ERROR_CHROMOSOME_NOT_FOUND)	GT:PL:GQ	1/1:255,160,0:99	1/1:255,160,0:100
NC_003197.1	2845674	0	T	C	222	0	DP=60;VDB=3.438147e-01;AF1=1;AC1=2;DP4=0,0,32,24;MQ=60;FQ=-196;EFF=NONE(MODIFIER||||||||||1|ERROR_CHROMOSOME_NOT_FOUND)	GT:PL:GQ	1/1:255,169,0:99	1/1:255,169,0:100
NC_003197.1	2845719	0	C	G	222	0	DP=47;VDB=2.678818e-02;AF1=1;AC1=2;DP4=0,0,24,21;MQ=60;FQ=-162;EFF=NONE(MODIFIER||||||||||1|ERROR_CHROMOSOME_NOT_FOUND)	GT:PL:GQ	1/1:255,135,0:99	1/1:255,135,0:100
NC_003197.1	2845721	0	C	T	222	0	DP=46;VDB=3.081598e-02;AF1=1;AC1=2;DP4=0,0,20,21;MQ=60;FQ=-150;EFF=NONE(MODIFIER||||||||||1|ERROR_CHROMOSOME_NOT_FOUND)	GT:PL:GQ	1/1:255,123,0:99	1/1:255,123,0:100
NC_003197.1	2845722	0	G	A	222	0	DP=46;VDB=1.339351e-02;AF1=1;AC1=2;DP4=0,0,24,21;MQ=60;FQ=-162;EFF=NONE(MODIFIER||||||||||1|ERROR_CHROMOSOME_NOT_FOUND)	GT:PL:GQ	1/1:255,135,0:99	1/1:255,135,0:100
NC_003197.1	2845727	0	T	G	222	0	DP=49;VDB=2.328293e-02;AF1=1;AC1=2;DP4=0,0,26,22;MQ=60;FQ=-171;EFF=NONE(MODIFIER||||||||||1|ERROR_CHROMOSOME_NOT_FOUND)	GT:PL:GQ	1/1:255,144,0:99	1/1:255,144,0:100
NC_003197.1	2845731	0	C	G	222	0	DP=49;VDB=1.297144e-02;AF1=1;AC1=2;DP4=0,0,25,22;MQ=60;FQ=-168;EFF=NONE(MODIFIER||||||||||1|ERROR_CHROMOSOME_NOT_FOUND)	GT:PL:GQ	1/1:255,141,0:99	1/1:255,141,0:100
NC_003197.1	2845743	0	T	C	222	0	DP=54;VDB=2.046453e-01;AF1=1;AC1=2;DP4=0,0,27,27;MQ=60;FQ=-190;EFF=NONE(MODIFIER||||||||||1|ERROR_CHROMOSOME_NOT_FOUND)	GT:PL:GQ	1/1:255,163,0:99	1/1:255,163,0:100
NC_003197.1	2845746	0	G	A	222	0	DP=54;VDB=1.822593e-01;AF1=1;AC1=2;DP4=0,0,27,27;MQ=60;FQ=-190;EFF=NONE(MODIFIER||||||||||1|ERROR_CHROMOSOME_NOT_FOUND)	GT:PL:GQ	1/1:255,163,0:99	1/1:255,163,0:100
NC_003197.1	2845752	0	G	A	222	0	DP=54;VDB=1.508565e-01;AF1=1;AC1=2;DP4=0,0,27,27;MQ=60;FQ=-190;EFF=NONE(MODIFIER||||||||||1|ERROR_CHROMOSOME_NOT_FOUND)	GT:PL:GQ	1/1:255,163,0:99	1/1:255,163,0:100
NC_003197.1	2845756	0	G	A	222	0	DP=54;VDB=1.728682e-01;AF1=1;AC1=2;DP4=0,0,27,27;MQ=60;FQ=-190;EFF=NONE(MODIFIER||||||||||1|ERROR_CHROMOSOME_NOT_FOUND)	GT:PL:GQ	1/1:255,163,0:99	1/1:255,163,0:100
NC_003197.1	2845757	0	T	C	222	0	DP=55;VDB=1.805128e-01;AF1=1;AC1=2;DP4=0,0,27,27;MQ=60;FQ=-190;EFF=NONE(MODIFIER||||||||||1|ERROR_CHROMOSOME_NOT_FOUND)	GT:PL:GQ	1/1:255,163,0:99	1/1:255,163,0:100
NC_003197.1	2845808	0	A	C	222	0	DP=66;VDB=3.803017e-01;AF1=1;AC1=2;DP4=0,0,29,33;MQ=60;FQ=-214;EFF=NONE(MODIFIER||||||||||1|ERROR_CHROMOSOME_NOT_FOUND)	GT:PL:GQ	1/1:255,187,0:99	1/1:255,187,0:100
NC_003197.1	2845823	0	C	T	222	0	DP=60;VDB=1.537304e-02;AF1=1;AC1=2;DP4=0,0,28,31;MQ=60;FQ=-205;EFF=NONE(MODIFIER||||||||||1|ERROR_CHROMOSOME_NOT_FOUND)	GT:PL:GQ	1/1:255,178,0:99	1/1:255,178,0:100
NC_003197.1	2845845	0	C	T	222	0	DP=63;VDB=1.679843e-01;AF1=1;AC1=2;DP4=0,0,29,32;MQ=60;FQ=-211;EFF=NONE(MODIFIER||||||||||1|ERROR_CHROMOSOME_NOT_FOUND)	GT:PL:GQ	1/1:255,184,0:99	1/1:255,184,0:100
NC_003197.1	2845859	0	T	A	222	0	DP=67;VDB=2.848026e-01;AF1=1;AC1=2;DP4=0,0,29,34;MQ=60;FQ=-217;EFF=NONE(MODIFIER||||||||||1|ERROR_CHROMOSOME_NOT_FOUND)	GT:PL:GQ	1/1:255,190,0:99	1/1:255,190,0:100
NC_003197.1	2846047	0	C	G	222	0	DP=56;VDB=1.921374e-02;AF1=1;AC1=2;DP4=0,0,26,26;MQ=60;FQ=-184;EFF=NONE(MODIFIER||||||||||1|ERROR_CHROMOSOME_NOT_FOUND)	GT:PL:GQ	1/1:255,157,0:99	1/1:255,157,0:100
NC_003197.1	2846105	0	C	T	222	0	DP=48;VDB=2.807383e-02;AF1=1;AC1=2;DP4=0,0,24,23;MQ=60;FQ=-168;EFF=NONE(MODIFIER||||||||||1|ERROR_CHROMOSOME_NOT_FOUND)	GT:PL:GQ	1/1:255,141,0:99	1/1:255,141,0:100
NC_003197.1	2846111	0	T	G	222	0	DP=53;VDB=1.331217e-01;AF1=1;AC1=2;DP4=0,0,23,24;MQ=60;FQ=-168;EFF=NONE(MODIFIER||||||||||1|ERROR_CHROMOSOME_NOT_FOUND)	GT:PL:GQ	1/1:255,141,0:99	1/1:255,141,0:100
NC_003197.1	2846141	0	C	T	222	0	DP=47;VDB=3.379817e-01;AF1=1;AC1=2;DP4=0,0,25,20;MQ=60;FQ=-162;EFF=NONE(MODIFIER||||||||||1|ERROR_CHROMOSOME_NOT_FOUND)	GT:PL:GQ	1/1:255,135,0:99	1/1:255,135,0:100
NC_003197.1	2846153	0	A	G	222	0	DP=42;VDB=3.137639e-01;AF1=1;AC1=2;DP4=0,0,23,19;MQ=60;FQ=-150;EFF=NONE(MODIFIER||||||||||1|ERROR_CHROMOSOME_NOT_FOUND)	GT:PL:GQ	1/1:255,123,0:99	1/1:255,123,0:100
NC_003197.1	2846156	0	A	G	222	0	DP=42;VDB=3.170916e-01;AF1=1;AC1=2;DP4=0,0,22,19;MQ=60;FQ=-150;EFF=NONE(MODIFIER||||||||||1|ERROR_CHROMOSOME_NOT_FOUND)	GT:PL:GQ	1/1:255,123,0:99	1/1:255,123,0:100
NC_003197.1	2846186	0	G	A	222	0	DP=44;VDB=1.385476e-02;AF1=1;AC1=2;DP4=0,0,21,21;MQ=60;FQ=-153;EFF=NONE(MODIFIER||||||||||1|ERROR_CHROMOSOME_NOT_FOUND)	GT:PL:GQ	1/1:255,126,0:99	1/1:255,126,0:100
NC_003197.1	2846212	0	T	C	222	0	DP=49;VDB=1.374269e-03;AF1=1;AC1=2;DP4=0,0,23,26;MQ=60;FQ=-175;EFF=NONE(MODIFIER||||||||||1|ERROR_CHROMOSOME_NOT_FOUND)	GT:PL:GQ	1/1:255,148,0:99	1/1:255,148,0:100
NC_003197.1	2846285	0	C	T	222	0	DP=48;VDB=2.965860e-01;AF1=1;AC1=2;DP4=0,0,25,23;MQ=60;FQ=-171;EFF=NONE(MODIFIER||||||||||1|ERROR_CHROMOSOME_NOT_FOUND)	GT:PL:GQ	1/1:255,144,0:99	1/1:255,144,0:100
NC_003197.1	2846349	0	T	G	222	0	DP=58;VDB=7.183182e-03;AF1=1;AC1=2;DP4=0,0,32,25;MQ=60;FQ=-199;EFF=NONE(MODIFIER||||||||||1|ERROR_CHROMOSOME_NOT_FOUND)	GT:PL:GQ	1/1:255,172,0:99	1/1:255,172,0:100
NC_003197.1	2846353	0	T	C	222	0	DP=61;VDB=5.407919e-02;AF1=1;AC1=2;DP4=0,0,34,23;MQ=60;FQ=-199;EFF=NONE(MODIFIER||||||||||1|ERROR_CHROMOSOME_NOT_FOUND)	GT:PL:GQ	1/1:255,172,0:99	1/1:255,172,0:100
NC_003197.1	2846359	0	C	T	222	0	DP=61;VDB=3.482415e-01;AF1=1;AC1=2;DP4=0,0,34,26;MQ=60;FQ=-208;EFF=NONE(MODIFIER||||||||||1|ERROR_CHROMOSOME_NOT_FOUND)	GT:PL:GQ	1/1:255,181,0:99	1/1:255,181,0:100
NC_003197.1	2846401	0	A	G	222	0	DP=55;VDB=3.655411e-02;AF1=1;AC1=2;DP4=0,0,32,22;MQ=60;FQ=-190;EFF=NONE(MODIFIER||||||||||1|ERROR_CHROMOSOME_NOT_FOUND)	GT:PL:GQ	1/1:255,163,0:99	1/1:255,163,0:100
NC_003197.1	2846402	0	C	T	222	0	DP=55;VDB=2.434778e-02;AF1=1;AC1=2;DP4=0,0,31,23;MQ=60;FQ=-190;EFF=NONE(MODIFIER||||||||||1|ERROR_CHROMOSOME_NOT_FOUND)	GT:PL:GQ	1/1:255,163,0:99	1/1:255,163,0:100
NC_003197.1	2846407	0	T	C	222	0	DP=55;VDB=9.184019e-04;AF1=1;AC1=2;DP4=0,0,32,23;MQ=60;FQ=-193;EFF=NONE(MODIFIER||||||||||1|ERROR_CHROMOSOME_NOT_FOUND)	GT:PL:GQ	1/1:255,166,0:99	1/1:255,166,0:100
NC_003197.1	2846410	0	C	A	222	0	DP=56;VDB=1.541647e-04;AF1=1;AC1=2;DP4=0,0,32,23;MQ=60;FQ=-193;EFF=NONE(MODIFIER||||||||||1|ERROR_CHROMOSOME_NOT_FOUND)	GT:PL:GQ	1/1:255,166,0:99	1/1:255,166,0:100
NC_003197.1	2846416	0	C	A	222	0	DP=58;VDB=1.712092e-04;AF1=1;AC1=2;DP4=0,0,34,24;MQ=60;FQ=-202;EFF=NONE(MODIFIER||||||||||1|ERROR_CHROMOSOME_NOT_FOUND)	GT:PL:GQ	1/1:255,175,0:99	1/1:255,175,0:100
NC_003197.1	2846422	0	G	A	222	0	DP=71;VDB=5.329252e-03;AF1=1;AC1=2;DP4=0,0,39,28;MQ=60;FQ=-229;EFF=NONE(MODIFIER||||||||||1|ERROR_CHROMOSOME_NOT_FOUND)	GT:PL:GQ	1/1:255,202,0:99	1/1:255,202,0:100
NC_003197.1	2846458	0	T	C	222	0	DP=76;VDB=4.266648e-01;AF1=1;AC1=2;DP4=0,0,45,28;MQ=60;FQ=-247;EFF=NONE(MODIFIER||||||||||1|ERROR_CHROMOSOME_NOT_FOUND)	GT:PL:GQ	1/1:255,220,0:99	1/1:255,220,0:100
NC_003197.1	2846460	0	A	G	222	0	DP=75;VDB=4.183664e-01;AF1=1;AC1=2;DP4=0,0,42,28;MQ=60;FQ=-238;EFF=NONE(MODIFIER||||||||||1|ERROR_CHROMOSOME_NOT_FOUND)	GT:PL:GQ	1/1:255,211,0:99	1/1:255,211,0:100
NC_003197.1	2846470	0	G	A	222	0	DP=54;VDB=1.802219e-01;AF1=1;AC1=2;DP4=0,0,32,21;MQ=60;FQ=-187;EFF=NONE(MODIFIER||||||||||1|ERROR_CHROMOSOME_NOT_FOUND)	GT:PL:GQ	1/1:255,160,0:99	1/1:255,160,0:100
NC_003197.1	2846473	0	A	T	222	0	DP=54;VDB=1.138887e-01;AF1=1;AC1=2;DP4=0,0,33,21;MQ=60;FQ=-190;EFF=NONE(MODIFIER||||||||||1|ERROR_CHROMOSOME_NOT_FOUND)	GT:PL:GQ	1/1:255,163,0:99	1/1:255,163,0:100
NC_003197.1	2846480	0	A	G	222	0	DP=50;VDB=5.756879e-04;AF1=1;AC1=2;DP4=0,0,31,19;MQ=60;FQ=-178;EFF=NONE(MODIFIER||||||||||1|ERROR_CHROMOSOME_NOT_FOUND)	GT:PL:GQ	1/1:255,151,0:99	1/1:255,151,0:100
NC_003197.1	2846482	0	T	A	222	0	DP=50;VDB=1.580031e-04;AF1=1;AC1=2;DP4=0,0,31,19;MQ=60;FQ=-178;EFF=NONE(MODIFIER||||||||||1|ERROR_CHROMOSOME_NOT_FOUND)	GT:PL:GQ	1/1:255,151,0:99	1/1:255,151,0:100
NC_003197.1	2846483	0	G	A	222	0	DP=50;VDB=2.397759e-05;AF1=1;AC1=2;DP4=0,0,31,18;MQ=60;FQ=-175;EFF=NONE(MODIFIER||||||||||1|ERROR_CHROMOSOME_NOT_FOUND)	GT:PL:GQ	1/1:255,148,0:99	1/1:255,148,0:100
NC_003197.1	2846486	0	T	G	222	0	DP=50;VDB=1.027660e-05;AF1=1;AC1=2;DP4=0,0,31,19;MQ=60;FQ=-178;EFF=NONE(MODIFIER||||||||||1|ERROR_CHROMOSOME_NOT_FOUND)	GT:PL:GQ	1/1:255,151,0:99	1/1:255,151,0:100
NC_003197.1	2846488	0	C	G	222	0	DP=50;VDB=2.227319e-06;AF1=1;AC1=2;DP4=0,0,27,19;MQ=60;FQ=-165;EFF=NONE(MODIFIER||||||||||1|ERROR_CHROMOSOME_NOT_FOUND)	GT:PL:GQ	1/1:255,138,0:99	1/1:255,138,0:100
NC_003197.1	2846490	0	T	G	222	0	DP=55;VDB=1.288217e-06;AF1=1;AC1=2;DP4=0,0,28,19;MQ=60;FQ=-168;EFF=NONE(MODIFIER||||||||||1|ERROR_CHROMOSOME_NOT_FOUND)	GT:PL:GQ	1/1:255,141,0:99	1/1:255,141,0:100
NC_003197.1	2846499	0	T	C	222	0	DP=68;VDB=3.797840e-01;AF1=1;AC1=2;DP4=0,0,37,29;MQ=60;FQ=-226;EFF=NONE(MODIFIER||||||||||1|ERROR_CHROMOSOME_NOT_FOUND)	GT:PL:GQ	1/1:255,199,0:99	1/1:255,199,0:100
NC_003197.1	2846511	0	G	A	222	0	DP=70;VDB=4.149365e-01;AF1=1;AC1=2;DP4=0,0,38,32;MQ=60;FQ=-238;EFF=NONE(MODIFIER||||||||||1|ERROR_CHROMOSOME_NOT_FOUND)	GT:PL:GQ	1/1:255,211,0:99	1/1:255,211,0:100
NC_003197.1	2846534	0	A	G	222	0	DP=72;VDB=4.343444e-01;AF1=1;AC1=2;DP4=0,0,36,35;MQ=60;FQ=-241;EFF=NONE(MODIFIER||||||||||1|ERROR_CHROMOSOME_NOT_FOUND)	GT:PL:GQ	1/1:255,214,0:99	1/1:255,214,0:100
NC_003197.1	2846641	0	G	A	222	0	DP=75;VDB=3.417399e-01;AF1=1;AC1=2;DP4=0,0,32,42;MQ=60;FQ=-247;EFF=NONE(MODIFIER||||||||||1|ERROR_CHROMOSOME_NOT_FOUND)	GT:PL:GQ	1/1:255,220,0:99	1/1:255,220,0:100
NC_003197.1	2846704	0	A	C	222	0	DP=66;VDB=3.686754e-01;AF1=1;AC1=2;DP4=0,0,26,36;MQ=60;FQ=-214;EFF=NONE(MODIFIER||||||||||1|ERROR_CHROMOSOME_NOT_FOUND)	GT:PL:GQ	1/1:255,187,0:99	1/1:255,187,0:100
NC_003197.1	2846731	0	C	A	222	0	DP=69;VDB=3.221916e-01;AF1=1;AC1=2;DP4=0,0,24,42;MQ=60;FQ=-223;EFF=NONE(MODIFIER||||||||||1|ERROR_CHROMOSOME_NOT_FOUND)	GT:PL:GQ	1/1:255,196,0:99	1/1:255,196,0:100
NC_003197.1	2846818	0	G	A	222	0	DP=59;VDB=3.960492e-01;AF1=1;AC1=2;DP4=0,0,25,33;MQ=60;FQ=-202;EFF=NONE(MODIFIER||||||||||1|ERROR_CHROMOSOME_NOT_FOUND)	GT:PL:GQ	1/1:255,175,0:99	1/1:255,175,0:100
NC_003197.1	2846905	0	T	C	222	0	DP=46;VDB=2.185003e-01;AF1=1;AC1=2;DP4=0,0,23,23;MQ=60;FQ=-165;EFF=NONE(MODIFIER||||||||||1|ERROR_CHROMOSOME_NOT_FOUND)	GT:PL:GQ	1/1:255,138,0:99	1/1:255,138,0:100
NC_003197.1	2846955	0	A	C	222	0	DP=52;VDB=3.346912e-02;AF1=1;AC1=2;DP4=0,0,26,24;MQ=60;FQ=-178;EFF=NONE(MODIFIER||||||||||1|ERROR_CHROMOSOME_NOT_FOUND)	GT:PL:GQ	1/1:255,151,0:99	1/1:255,151,0:100
NC_003197.1	2847052	0	G	A	222	0	DP=59;VDB=3.801718e-01;AF1=1;AC1=2;DP4=0,0,29,26;MQ=60;FQ=-193;EFF=NONE(MODIFIER||||||||||1|ERROR_CHROMOSOME_NOT_FOUND)	GT:PL:GQ	1/1:255,166,0:99	1/1:255,166,0:100
NC_003197.1	2847055	0	A	G	222	0	DP=57;VDB=3.812779e-01;AF1=1;AC1=2;DP4=0,0,29,27;MQ=60;FQ=-196;EFF=NONE(MODIFIER||||||||||1|ERROR_CHROMOSOME_NOT_FOUND)	GT:PL:GQ	1/1:255,169,0:99	1/1:255,169,0:100
NC_003197.1	2847080	0	T	C	222	0	DP=65;VDB=2.782572e-01;AF1=1;AC1=2;DP4=0,0,33,32;MQ=60;FQ=-223;EFF=NONE(MODIFIER||||||||||1|ERROR_CHROMOSOME_NOT_FOUND)	GT:PL:GQ	1/1:255,196,0:99	1/1:255,196,0:100
NC_003197.1	2847109	0	C	T	222	0	DP=68;VDB=1.300044e-01;AF1=1;AC1=2;DP4=0,0,30,36;MQ=60;FQ=-223;EFF=NONE(MODIFIER||||||||||1|ERROR_CHROMOSOME_NOT_FOUND)	GT:PL:GQ	1/1:255,196,0:99	1/1:255,196,0:100
NC_003197.1	2847397	0	T	C	222	0	DP=35;VDB=1.797177e-01;AF1=1;AC1=2;DP4=0,0,17,17;MQ=60;FQ=-129;EFF=NONE(MODIFIER||||||||||1|ERROR_CHROMOSOME_NOT_FOUND)	GT:PL:GQ	1/1:255,102,0:99	1/1:255,102,0:100
NC_003197.1	2847406	0	G	A	222	0	DP=35;VDB=2.630540e-01;AF1=1;AC1=2;DP4=0,0,18,17;MQ=60;FQ=-132;EFF=NONE(MODIFIER||||||||||1|ERROR_CHROMOSOME_NOT_FOUND)	GT:PL:GQ	1/1:255,105,0:99	1/1:255,105,0:100
NC_003197.1	2847544	0	C	T	222	0	DP=44;VDB=3.161113e-01;AF1=1;AC1=2;DP4=0,0,27,17;MQ=60;FQ=-159;EFF=NONE(MODIFIER||||||||||1|ERROR_CHROMOSOME_NOT_FOUND)	GT:PL:GQ	1/1:255,132,0:99	1/1:255,132,0:100
NC_003197.1	2847562	0	C	T	222	0	DP=50;VDB=2.676452e-01;AF1=1;AC1=2;DP4=0,0,28,19;MQ=60;FQ=-168;EFF=NONE(MODIFIER||||||||||1|ERROR_CHROMOSOME_NOT_FOUND)	GT:PL:GQ	1/1:255,141,0:99	1/1:255,141,0:100
NC_003197.1	2847592	0	T	C	222	0	DP=53;VDB=2.883373e-01;AF1=1;AC1=2;DP4=0,0,32,21;MQ=60;FQ=-187;EFF=NONE(MODIFIER||||||||||1|ERROR_CHROMOSOME_NOT_FOUND)	GT:PL:GQ	1/1:255,160,0:99	1/1:255,160,0:100
NC_003197.1	2847652	0	A	G	222	0	DP=46;VDB=1.070669e-01;AF1=1;AC1=2;DP4=0,0,28,14;MQ=60;FQ=-153;EFF=NONE(MODIFIER||||||||||1|ERROR_CHROMOSOME_NOT_FOUND)	GT:PL:GQ	1/1:255,126,0:99	1/1:255,126,0:100
NC_003197.1	2847901	0	G	A	222	0	DP=73;VDB=1.905306e-03;AF1=1;AC1=2;DP4=0,0,31,42;MQ=60;FQ=-247;EFF=NONE(MODIFIER||||||||||1|ERROR_CHROMOSOME_NOT_FOUND)	GT:PL:GQ	1/1:255,220,0:99	1/1:255,220,0:100
NC_003197.1	2848159	0	C	T	222	0	DP=84;VDB=3.484534e-01;AF1=1;AC1=2;DP4=0,0,47,37;MQ=60;FQ=-280;EFF=NONE(MODIFIER||||||||||1|ERROR_CHROMOSOME_NOT_FOUND)	GT:PL:GQ	1/1:255,253,0:99	1/1:255,253,0:100
NC_003197.1	2848408	0	T	C	222	0	DP=78;VDB=1.192971e-02;AF1=1;AC1=2;DP4=0,0,38,39;MQ=60;FQ=-259;EFF=NONE(MODIFIER||||||||||1|ERROR_CHROMOSOME_NOT_FOUND)	GT:PL:GQ	1/1:255,232,0:99	1/1:255,232,0:100
NC_003197.1	2848465	0	G	A	222	0	DP=78;VDB=3.344460e-01;AF1=1;AC1=2;DP4=0,0,42,36;MQ=60;FQ=-259;EFF=NONE(MODIFIER||||||||||1|ERROR_CHROMOSOME_NOT_FOUND)	GT:PL:GQ	1/1:255,232,0:99	1/1:255,232,0:100
NC_003197.1	2848477	0	C	T	222	0	DP=72;VDB=1.854533e-01;RPB=-7.563226e-01;AF1=1;AC1=2;DP4=1,0,39,31;MQ=60;FQ=-222;PV4=1,1,1,0.31;EFF=NONE(MODIFIER||||||||||1|ERROR_CHROMOSOME_NOT_FOUND)	GT:PL:GQ	1/1:255,195,0:99	1/1:255,195,0:100
NC_003197.1	2848507	0	T	C	222	0	DP=56;VDB=1.885797e-02;AF1=1;AC1=2;DP4=0,0,29,25;MQ=60;FQ=-187;EFF=NONE(MODIFIER||||||||||1|ERROR_CHROMOSOME_NOT_FOUND)	GT:PL:GQ	1/1:255,160,0:99	1/1:255,160,0:100
NC_003197.1	2848564	0	C	T	222	0	DP=47;VDB=3.511248e-01;AF1=1;AC1=2;DP4=0,0,20,26;MQ=60;FQ=-162;EFF=NONE(MODIFIER||||||||||1|ERROR_CHROMOSOME_NOT_FOUND)	GT:PL:GQ	1/1:255,135,0:99	1/1:255,135,0:100
NC_003197.1	2848685	0	G	A	222	0	DP=46;VDB=6.780743e-03;AF1=1;AC1=2;DP4=0,0,19,24;MQ=60;FQ=-156;EFF=NONE(MODIFIER||||||||||1|ERROR_CHROMOSOME_NOT_FOUND)	GT:PL:GQ	1/1:255,129,0:99	1/1:255,129,0:100
NC_003197.1	2848696	0	C	T	222	0	DP=48;VDB=7.513806e-04;AF1=1;AC1=2;DP4=0,0,19,26;MQ=60;FQ=-162;EFF=NONE(MODIFIER||||||||||1|ERROR_CHROMOSOME_NOT_FOUND)	GT:PL:GQ	1/1:255,135,0:99	1/1:255,135,0:100
NC_003197.1	2848747	0	T	C	222	0	DP=44;VDB=2.544298e-01;AF1=1;AC1=2;DP4=0,0,19,25;MQ=60;FQ=-159;EFF=NONE(MODIFIER||||||||||1|ERROR_CHROMOSOME_NOT_FOUND)	GT:PL:GQ	1/1:255,132,0:99	1/1:255,132,0:100
NC_003197.1	2848795	0	C	T	222	0	DP=51;VDB=1.686366e-01;AF1=1;AC1=2;DP4=0,0,23,26;MQ=60;FQ=-175;EFF=NONE(MODIFIER||||||||||1|ERROR_CHROMOSOME_NOT_FOUND)	GT:PL:GQ	1/1:255,148,0:99	1/1:255,148,0:100
NC_003197.1	2848837	0	G	A	222	0	DP=55;VDB=1.229819e-02;AF1=1;AC1=2;DP4=0,0,27,28;MQ=60;FQ=-193;EFF=NONE(MODIFIER||||||||||1|ERROR_CHROMOSOME_NOT_FOUND)	GT:PL:GQ	1/1:255,166,0:99	1/1:255,166,0:100
NC_003197.1	2848843	0	G	A	222	0	DP=54;VDB=4.073777e-02;AF1=1;AC1=2;DP4=0,0,27,27;MQ=60;FQ=-190;EFF=NONE(MODIFIER||||||||||1|ERROR_CHROMOSOME_NOT_FOUND)	GT:PL:GQ	1/1:255,163,0:99	1/1:255,163,0:100
NC_003197.1	2848872	0	C	T	222	0	DP=46;VDB=2.425290e-01;AF1=1;AC1=2;DP4=0,0,23,23;MQ=60;FQ=-165;EFF=NONE(MODIFIER||||||||||1|ERROR_CHROMOSOME_NOT_FOUND)	GT:PL:GQ	1/1:255,138,0:99	1/1:255,138,0:100
NC_003197.1	2848945	0	G	A	222	0	DP=34;VDB=9.059366e-03;AF1=1;AC1=2;DP4=0,0,20,12;MQ=60;FQ=-123;EFF=NONE(MODIFIER||||||||||1|ERROR_CHROMOSOME_NOT_FOUND)	GT:PL:GQ	1/1:255,96,0:99	1/1:255,96,0:100
NC_003197.1	2848996	0	C	G	222	0	DP=33;VDB=2.821565e-01;AF1=1;AC1=2;DP4=0,0,21,10;MQ=60;FQ=-120;EFF=NONE(MODIFIER||||||||||1|ERROR_CHROMOSOME_NOT_FOUND)	GT:PL:GQ	1/1:255,93,0:99	1/1:255,93,0:100
NC_003197.1	2849001	0	T	C	222	0	DP=31;VDB=2.475187e-01;AF1=1;AC1=2;DP4=0,0,21,9;MQ=60;FQ=-117;EFF=NONE(MODIFIER||||||||||1|ERROR_CHROMOSOME_NOT_FOUND)	GT:PL:GQ	1/1:255,90,0:99	1/1:255,90,0:100
NC_003197.1	2849089	0	A	G	222	0	DP=49;VDB=1.226501e-01;AF1=1;AC1=2;DP4=0,0,28,20;MQ=60;FQ=-171;EFF=NONE(MODIFIER||||||||||1|ERROR_CHROMOSOME_NOT_FOUND)	GT:PL:GQ	1/1:255,144,0:99	1/1:255,144,0:100
NC_003197.1	2849131	0	A	G	222	0	DP=62;VDB=3.425077e-01;AF1=1;AC1=2;DP4=0,0,33,21;MQ=60;FQ=-190;EFF=NONE(MODIFIER||||||||||1|ERROR_CHROMOSOME_NOT_FOUND)	GT:PL:GQ	1/1:255,163,0:99	1/1:255,163,0:100
NC_003197.1	2849204	0	A	G	222	0	DP=67;VDB=2.656117e-01;AF1=1;AC1=2;DP4=0,0,29,35;MQ=60;FQ=-220;EFF=NONE(MODIFIER||||||||||1|ERROR_CHROMOSOME_NOT_FOUND)	GT:PL:GQ	1/1:255,193,0:99	1/1:255,193,0:100
NC_003197.1	2849258	0	T	C	222	0	DP=65;VDB=3.977584e-01;AF1=1;AC1=2;DP4=0,0,28,34;MQ=60;FQ=-214;EFF=NONE(MODIFIER||||||||||1|ERROR_CHROMOSOME_NOT_FOUND)	GT:PL:GQ	1/1:255,187,0:99	1/1:255,187,0:100
NC_003197.1	2849261	0	T	G	222	0	DP=65;VDB=3.718389e-01;AF1=1;AC1=2;DP4=0,0,28,37;MQ=60;FQ=-223;EFF=NONE(MODIFIER||||||||||1|ERROR_CHROMOSOME_NOT_FOUND)	GT:PL:GQ	1/1:255,196,0:99	1/1:255,196,0:100
NC_003197.1	2849262	0	T	G	222	0	DP=65;VDB=3.491816e-01;AF1=1;AC1=2;DP4=0,0,28,37;MQ=60;FQ=-223;EFF=NONE(MODIFIER||||||||||1|ERROR_CHROMOSOME_NOT_FOUND)	GT:PL:GQ	1/1:255,196,0:99	1/1:255,196,0:100
NC_003197.1	2849362	0	G	A	222	0	DP=68;VDB=2.311873e-01;AF1=1;AC1=2;DP4=0,0,25,40;MQ=60;FQ=-223;EFF=NONE(MODIFIER||||||||||1|ERROR_CHROMOSOME_NOT_FOUND)	GT:PL:GQ	1/1:255,196,0:99	1/1:255,196,0:100
NC_003197.1	2849469	0	T	C	222	0	DP=59;VDB=1.497796e-02;AF1=1;AC1=2;DP4=0,0,27,30;MQ=60;FQ=-199;EFF=NONE(MODIFIER||||||||||1|ERROR_CHROMOSOME_NOT_FOUND)	GT:PL:GQ	1/1:255,172,0:99	1/1:255,172,0:100
NC_003197.1	2849609	0	G	T	222	0	DP=57;VDB=3.267220e-01;AF1=1;AC1=2;DP4=0,0,29,27;MQ=60;FQ=-196;EFF=NONE(MODIFIER||||||||||1|ERROR_CHROMOSOME_NOT_FOUND)	GT:PL:GQ	1/1:255,169,0:99	1/1:255,169,0:100
NC_003197.1	2849625	0	C	T	222	0	DP=60;VDB=8.124274e-02;AF1=1;AC1=2;DP4=0,0,29,25;MQ=60;FQ=-190;EFF=NONE(MODIFIER||||||||||1|ERROR_CHROMOSOME_NOT_FOUND)	GT:PL:GQ	1/1:255,163,0:99	1/1:255,163,0:100
NC_003197.1	2850237	0	T	C	222	0	DP=62;VDB=1.776288e-01;AF1=1;AC1=2;DP4=0,0,28,34;MQ=60;FQ=-211;EFF=NONE(MODIFIER||||||||||1|ERROR_CHROMOSOME_NOT_FOUND)	GT:PL:GQ	1/1:255,184,0:99	1/1:255,184,0:100
NC_003197.1	2850421	0	G	A	222	0	DP=82;VDB=3.093103e-01;AF1=1;AC1=2;DP4=0,0,33,41;MQ=60;FQ=-250;EFF=NONE(MODIFIER||||||||||1|ERROR_CHROMOSOME_NOT_FOUND)	GT:PL:GQ	1/1:255,223,0:99	1/1:255,223,0:100
NC_003197.1	2850439	0	G	A	222	0	DP=87;VDB=4.290604e-01;RPB=-1.650657e+00;AF1=1;AC1=2;DP4=1,0,40,44;MQ=60;FQ=-263;PV4=0.48,1,1,0.32;EFF=NONE(MODIFIER||||||||||1|ERROR_CHROMOSOME_NOT_FOUND)	GT:PL:GQ	1/1:255,236,0:99	1/1:255,236,0:100
NC_003197.1	2850499	0	A	G	222	0	DP=82;VDB=4.699701e-01;AF1=1;AC1=2;DP4=0,0,37,44;MQ=60;FQ=-271;EFF=NONE(MODIFIER||||||||||1|ERROR_CHROMOSOME_NOT_FOUND)	GT:PL:GQ	1/1:255,244,0:99	1/1:255,244,0:100
NC_003197.1	2850900	0	G	A	222	0	DP=54;VDB=3.483180e-01;AF1=1;AC1=2;DP4=0,0,26,27;MQ=60;FQ=-187;EFF=NONE(MODIFIER||||||||||1|ERROR_CHROMOSOME_NOT_FOUND)	GT:PL:GQ	1/1:255,160,0:99	1/1:255,160,0:100
NC_003197.1	2850937	0	A	C	222	0	DP=64;VDB=9.067328e-02;AF1=1;AC1=2;DP4=0,0,30,34;MQ=60;FQ=-220;EFF=NONE(MODIFIER||||||||||1|ERROR_CHROMOSOME_NOT_FOUND)	GT:PL:GQ	1/1:255,193,0:99	1/1:255,193,0:100
NC_003197.1	2851012	0	T	G	222	0	DP=55;VDB=1.466138e-02;AF1=1;AC1=2;DP4=0,0,25,29;MQ=60;FQ=-190;EFF=NONE(MODIFIER||||||||||1|ERROR_CHROMOSOME_NOT_FOUND)	GT:PL:GQ	1/1:255,163,0:99	1/1:255,163,0:100
NC_003197.1	2851344	0	T	C	222	0	DP=44;VDB=2.217842e-01;AF1=1;AC1=2;DP4=0,0,23,20;MQ=60;FQ=-156;EFF=NONE(MODIFIER||||||||||1|ERROR_CHROMOSOME_NOT_FOUND)	GT:PL:GQ	1/1:255,129,0:99	1/1:255,129,0:100
NC_003197.1	2851444	0	C	T	222	0	DP=55;VDB=9.077988e-02;AF1=1;AC1=2;DP4=0,0,26,29;MQ=60;FQ=-193;EFF=NONE(MODIFIER||||||||||1|ERROR_CHROMOSOME_NOT_FOUND)	GT:PL:GQ	1/1:255,166,0:99	1/1:255,166,0:100
NC_003197.1	2853489	0	A	G	222	0	DP=14;VDB=1.565107e-01;AF1=1;AC1=2;DP4=0,0,8,6;MQ=57;FQ=-69;EFF=NONE(MODIFIER||||||||||1|ERROR_CHROMOSOME_NOT_FOUND)	GT:PL:GQ	1/1:255,42,0:81	1/1:255,42,0:82
NC_003197.1	2853498	0	G	A	222	0	DP=15;VDB=1.418101e-01;AF1=1;AC1=2;DP4=0,0,8,7;MQ=57;FQ=-72;EFF=NONE(MODIFIER||||||||||1|ERROR_CHROMOSOME_NOT_FOUND)	GT:PL:GQ	1/1:255,45,0:87	1/1:255,45,0:88
NC_003197.1	2853509	0	A	G	222	0	DP=21;VDB=7.944705e-02;AF1=1;AC1=2;DP4=0,0,11,10;MQ=58;FQ=-90;EFF=NONE(MODIFIER||||||||||1|ERROR_CHROMOSOME_NOT_FOUND)	GT:PL:GQ	1/1:255,63,0:99	1/1:255,63,0:100
NC_003197.1	2853513	0	C	T	222	0	DP=21;VDB=8.345650e-02;AF1=1;AC1=2;DP4=0,0,11,10;MQ=58;FQ=-90;EFF=NONE(MODIFIER||||||||||1|ERROR_CHROMOSOME_NOT_FOUND)	GT:PL:GQ	1/1:255,63,0:99	1/1:255,63,0:100
NC_003197.1	2853519	0	C	T	222	0	DP=21;VDB=1.115175e-01;AF1=1;AC1=2;DP4=0,0,11,10;MQ=58;FQ=-90;EFF=NONE(MODIFIER||||||||||1|ERROR_CHROMOSOME_NOT_FOUND)	GT:PL:GQ	1/1:255,63,0:99	1/1:255,63,0:100
NC_003197.1	2853576	0	G	A	222	0	DP=30;VDB=7.006510e-02;AF1=1;AC1=2;DP4=0,0,15,15;MQ=59;FQ=-117;EFF=NONE(MODIFIER||||||||||1|ERROR_CHROMOSOME_NOT_FOUND)	GT:PL:GQ	1/1:255,90,0:99	1/1:255,90,0:100
NC_003197.1	2853583	0	T	C	222	0	DP=34;VDB=2.500316e-01;AF1=1;AC1=2;DP4=0,0,16,16;MQ=59;FQ=-123;EFF=NONE(MODIFIER||||||||||1|ERROR_CHROMOSOME_NOT_FOUND)	GT:PL:GQ	1/1:255,96,0:99	1/1:255,96,0:100
NC_003197.1	2853601	0	TTCTGTC	TTC	214	0	INDEL;IS=37,1.000000;DP=37;VDB=6.207118e-02;AF1=1;AC1=2;DP4=0,0,7,3;MQ=57;FQ=-64.5;EFF=NONE(MODIFIER||||||||||1|ERROR_CHROMOSOME_NOT_FOUND)	GT:PL:GQ	1/1:255,30,0:57	1/1:255,30,0:58
NC_003197.1	2853631	0	T	C	222	0	DP=46;VDB=1.587916e-02;AF1=1;AC1=2;DP4=0,0,24,22;MQ=59;FQ=-165;EFF=NONE(MODIFIER||||||||||1|ERROR_CHROMOSOME_NOT_FOUND)	GT:PL:GQ	1/1:255,138,0:99	1/1:255,138,0:100
NC_003197.1	2853641	0	G	A	222	0	DP=44;VDB=9.950721e-02;AF1=1;AC1=2;DP4=0,0,23,21;MQ=59;FQ=-159;EFF=NONE(MODIFIER||||||||||1|ERROR_CHROMOSOME_NOT_FOUND)	GT:PL:GQ	1/1:255,132,0:99	1/1:255,132,0:100
NC_003197.1	2853653	0	C	T	222	0	DP=40;VDB=2.388012e-01;AF1=1;AC1=2;DP4=0,0,20,17;MQ=58;FQ=-138;EFF=NONE(MODIFIER||||||||||1|ERROR_CHROMOSOME_NOT_FOUND)	GT:PL:GQ	1/1:255,111,0:99	1/1:255,111,0:100
NC_003197.1	2853663	0	T	C	222	0	DP=31;VDB=2.031045e-01;AF1=1;AC1=2;DP4=0,0,17,14;MQ=58;FQ=-120;EFF=NONE(MODIFIER||||||||||1|ERROR_CHROMOSOME_NOT_FOUND)	GT:PL:GQ	1/1:255,93,0:99	1/1:255,93,0:100
NC_003197.1	2853669	0	C	T	222	0	DP=29;VDB=6.315541e-02;AF1=1;AC1=2;DP4=0,0,15,12;MQ=58;FQ=-108;EFF=NONE(MODIFIER||||||||||1|ERROR_CHROMOSOME_NOT_FOUND)	GT:PL:GQ	1/1:255,81,0:99	1/1:255,81,0:100
NC_003197.1	2853670	0	A	C	222	0	DP=27;VDB=5.202831e-02;AF1=1;AC1=2;DP4=0,0,15,12;MQ=58;FQ=-108;EFF=NONE(MODIFIER||||||||||1|ERROR_CHROMOSOME_NOT_FOUND)	GT:PL:GQ	1/1:255,81,0:99	1/1:255,81,0:100
NC_003197.1	2853675	0	T	G	222	0	DP=27;VDB=2.228823e-02;AF1=1;AC1=2;DP4=0,0,15,12;MQ=58;FQ=-108;EFF=NONE(MODIFIER||||||||||1|ERROR_CHROMOSOME_NOT_FOUND)	GT:PL:GQ	1/1:255,81,0:99	1/1:255,81,0:100
NC_003197.1	2853688	0	C	T	225	0	DP=54;VDB=2.340526e-05;RPB=6.158296e+00;AF1=0.5;AC1=1;DP4=16,12,14,10;MQ=59;FQ=225;PV4=1,1,0.0011,1;EFF=NONE(MODIFIER||||||||||1|ERROR_CHROMOSOME_NOT_FOUND)	GT:PL:GQ	0/1:255,0,255:99	0/1:255,0,255:100
NC_003197.1	2853690	0	A	G	222	0	DP=55;VDB=3.866819e-06;AF1=1;AC1=2;DP4=0,0,30,23;MQ=59;FQ=-187;EFF=NONE(MODIFIER||||||||||1|ERROR_CHROMOSOME_NOT_FOUND)	GT:PL:GQ	1/1:255,160,0:99	1/1:255,160,0:100
NC_003197.1	2853702	0	A	G	222	0	DP=57;VDB=4.389926e-04;AF1=1;AC1=2;DP4=0,0,31,23;MQ=59;FQ=-190;EFF=NONE(MODIFIER||||||||||1|ERROR_CHROMOSOME_NOT_FOUND)	GT:PL:GQ	1/1:255,163,0:99	1/1:255,163,0:100
NC_003197.1	2853708	0	A	T	225	0	DP=58;VDB=1.931900e-06;RPB=6.129954e+00;AF1=0.5;AC1=1;DP4=21,18,11,8;MQ=59;FQ=225;PV4=1,1,8e-05,0.082;EFF=NONE(MODIFIER||||||||||1|ERROR_CHROMOSOME_NOT_FOUND)	GT:PL:GQ	0/1:255,0,255:99	0/1:255,0,255:100
NC_003197.1	2853761	0	C	A	222	0	DP=43;VDB=3.092627e-01;AF1=1;AC1=2;DP4=0,0,23,19;MQ=60;FQ=-153;EFF=NONE(MODIFIER||||||||||1|ERROR_CHROMOSOME_NOT_FOUND)	GT:PL:GQ	1/1:255,126,0:99	1/1:255,126,0:100
NC_003197.1	2853774	0	A	T	222	0	DP=53;VDB=3.227957e-01;AF1=1;AC1=2;DP4=0,0,29,24;MQ=60;FQ=-187;EFF=NONE(MODIFIER||||||||||1|ERROR_CHROMOSOME_NOT_FOUND)	GT:PL:GQ	1/1:255,160,0:99	1/1:255,160,0:100
NC_003197.1	2853789	0	A	C	222	0	DP=59;VDB=3.742511e-01;AF1=1;AC1=2;DP4=0,0,32,27;MQ=60;FQ=-205;EFF=NONE(MODIFIER||||||||||1|ERROR_CHROMOSOME_NOT_FOUND)	GT:PL:GQ	1/1:255,178,0:99	1/1:255,178,0:100
NC_003197.1	2853791	0	G	T	222	0	DP=61;VDB=3.851779e-01;AF1=1;AC1=2;DP4=0,0,32,27;MQ=60;FQ=-205;EFF=NONE(MODIFIER||||||||||1|ERROR_CHROMOSOME_NOT_FOUND)	GT:PL:GQ	1/1:255,178,0:99	1/1:255,178,0:100
NC_003197.1	2853816	0	T	C	222	0	DP=61;VDB=2.438646e-01;AF1=1;AC1=2;DP4=0,0,32,28;MQ=60;FQ=-208;EFF=NONE(MODIFIER||||||||||1|ERROR_CHROMOSOME_NOT_FOUND)	GT:PL:GQ	1/1:255,181,0:99	1/1:255,181,0:100
NC_003197.1	2853820	0	G	T	222	0	DP=62;VDB=1.036177e-01;AF1=1;AC1=2;DP4=0,0,33,29;MQ=60;FQ=-214;EFF=NONE(MODIFIER||||||||||1|ERROR_CHROMOSOME_NOT_FOUND)	GT:PL:GQ	1/1:255,187,0:99	1/1:255,187,0:100
NC_003197.1	2853822	0	A	G	222	0	DP=62;VDB=3.462154e-02;AF1=1;AC1=2;DP4=0,0,33,29;MQ=60;FQ=-214;EFF=NONE(MODIFIER||||||||||1|ERROR_CHROMOSOME_NOT_FOUND)	GT:PL:GQ	1/1:255,187,0:99	1/1:255,187,0:100
NC_003197.1	2853831	0	A	T	222	0	DP=66;VDB=1.836888e-03;AF1=1;AC1=2;DP4=0,0,35,30;MQ=60;FQ=-223;EFF=NONE(MODIFIER||||||||||1|ERROR_CHROMOSOME_NOT_FOUND)	GT:PL:GQ	1/1:255,196,0:99	1/1:255,196,0:100
NC_003197.1	2853867	0	T	C	222	0	DP=51;VDB=2.517035e-01;AF1=1;AC1=2;DP4=0,0,28,21;MQ=60;FQ=-175;EFF=NONE(MODIFIER||||||||||1|ERROR_CHROMOSOME_NOT_FOUND)	GT:PL:GQ	1/1:255,148,0:99	1/1:255,148,0:100
NC_003197.1	2853882	0	C	T	222	0	DP=38;VDB=5.704998e-02;AF1=1;AC1=2;DP4=0,0,23,15;MQ=60;FQ=-141;EFF=NONE(MODIFIER||||||||||1|ERROR_CHROMOSOME_NOT_FOUND)	GT:PL:GQ	1/1:255,114,0:99	1/1:255,114,0:100
NC_003197.1	2853885	0	G	A	222	0	DP=38;VDB=6.594016e-02;AF1=1;AC1=2;DP4=0,0,23,15;MQ=60;FQ=-141;EFF=NONE(MODIFIER||||||||||1|ERROR_CHROMOSOME_NOT_FOUND)	GT:PL:GQ	1/1:255,114,0:99	1/1:255,114,0:100
NC_003197.1	2853888	0	T	G	222	0	DP=38;VDB=3.589413e-02;AF1=1;AC1=2;DP4=0,0,23,15;MQ=60;FQ=-141;EFF=NONE(MODIFIER||||||||||1|ERROR_CHROMOSOME_NOT_FOUND)	GT:PL:GQ	1/1:255,114,0:99	1/1:255,114,0:100
NC_003197.1	2853893	0	A	G	222	0	DP=38;VDB=1.259901e-02;AF1=1;AC1=2;DP4=0,0,23,15;MQ=60;FQ=-141;EFF=NONE(MODIFIER||||||||||1|ERROR_CHROMOSOME_NOT_FOUND)	GT:PL:GQ	1/1:255,114,0:99	1/1:255,114,0:100
NC_003197.1	2853894	0	T	C	222	0	DP=38;VDB=1.157185e-02;AF1=1;AC1=2;DP4=0,0,23,15;MQ=60;FQ=-141;EFF=NONE(MODIFIER||||||||||1|ERROR_CHROMOSOME_NOT_FOUND)	GT:PL:GQ	1/1:255,114,0:99	1/1:255,114,0:100
NC_003197.1	2853900	0	G	A	222	0	DP=48;VDB=1.013893e-01;AF1=1;AC1=2;DP4=0,0,30,18;MQ=60;FQ=-171;EFF=NONE(MODIFIER||||||||||1|ERROR_CHROMOSOME_NOT_FOUND)	GT:PL:GQ	1/1:255,144,0:99	1/1:255,144,0:100
NC_003197.1	2853924	0	G	A	222	0	DP=55;VDB=2.944478e-01;AF1=1;AC1=2;DP4=0,0,33,19;MQ=60;FQ=-184;EFF=NONE(MODIFIER||||||||||1|ERROR_CHROMOSOME_NOT_FOUND)	GT:PL:GQ	1/1:255,157,0:99	1/1:255,157,0:100
NC_003197.1	2853937	0	C	T	222	0	DP=63;VDB=3.778640e-01;AF1=1;AC1=2;DP4=0,0,38,25;MQ=60;FQ=-217;EFF=NONE(MODIFIER||||||||||1|ERROR_CHROMOSOME_NOT_FOUND)	GT:PL:GQ	1/1:255,190,0:99	1/1:255,190,0:100
NC_003197.1	2853943	0	C	T	222	0	DP=64;VDB=1.057479e-01;AF1=1;AC1=2;DP4=0,0,37,25;MQ=60;FQ=-214;EFF=NONE(MODIFIER||||||||||1|ERROR_CHROMOSOME_NOT_FOUND)	GT:PL:GQ	1/1:255,187,0:99	1/1:255,187,0:100
NC_003197.1	2853951	0	G	C	222	0	DP=71;VDB=1.565215e-02;AF1=1;AC1=2;DP4=0,0,39,29;MQ=60;FQ=-232;EFF=NONE(MODIFIER||||||||||1|ERROR_CHROMOSOME_NOT_FOUND)	GT:PL:GQ	1/1:255,205,0:99	1/1:255,205,0:100
NC_003197.1	2853952	0	T	G	222	0	DP=72;VDB=7.768673e-03;AF1=1;AC1=2;DP4=0,0,40,29;MQ=60;FQ=-235;EFF=NONE(MODIFIER||||||||||1|ERROR_CHROMOSOME_NOT_FOUND)	GT:PL:GQ	1/1:255,208,0:99	1/1:255,208,0:100
NC_003197.1	2853999	0	G	A	222	0	DP=61;VDB=9.004136e-02;AF1=1;AC1=2;DP4=0,0,27,28;MQ=60;FQ=-190;EFF=NONE(MODIFIER||||||||||1|ERROR_CHROMOSOME_NOT_FOUND)	GT:PL:GQ	1/1:255,163,0:99	1/1:255,163,0:100
NC_003197.1	2854029	0	T	C	222	0	DP=68;VDB=8.449335e-02;AF1=1;AC1=2;DP4=0,0,35,30;MQ=60;FQ=-223;EFF=NONE(MODIFIER||||||||||1|ERROR_CHROMOSOME_NOT_FOUND)	GT:PL:GQ	1/1:255,196,0:99	1/1:255,196,0:100
NC_003197.1	2854082	0	T	C	222	0	DP=65;VDB=7.405790e-04;AF1=1;AC1=2;DP4=0,0,35,30;MQ=60;FQ=-223;EFF=NONE(MODIFIER||||||||||1|ERROR_CHROMOSOME_NOT_FOUND)	GT:PL:GQ	1/1:255,196,0:99	1/1:255,196,0:100
NC_003197.1	2854085	0	T	A	222	0	DP=65;VDB=2.471628e-03;AF1=1;AC1=2;DP4=0,0,35,30;MQ=60;FQ=-223;EFF=NONE(MODIFIER||||||||||1|ERROR_CHROMOSOME_NOT_FOUND)	GT:PL:GQ	1/1:255,196,0:99	1/1:255,196,0:100
NC_003197.1	2854086	0	G	T	222	0	DP=65;VDB=4.095634e-03;AF1=1;AC1=2;DP4=0,0,35,30;MQ=60;FQ=-223;EFF=NONE(MODIFIER||||||||||1|ERROR_CHROMOSOME_NOT_FOUND)	GT:PL:GQ	1/1:255,196,0:99	1/1:255,196,0:100
NC_003197.1	2854087	0	C	A	222	0	DP=65;VDB=4.986338e-03;AF1=1;AC1=2;DP4=0,0,35,30;MQ=60;FQ=-223;EFF=NONE(MODIFIER||||||||||1|ERROR_CHROMOSOME_NOT_FOUND)	GT:PL:GQ	1/1:255,196,0:99	1/1:255,196,0:100
NC_003197.1	2854188	0	G	A	222	0	DP=73;VDB=4.206319e-01;AF1=1;AC1=2;DP4=0,0,38,31;MQ=60;FQ=-235;EFF=NONE(MODIFIER||||||||||1|ERROR_CHROMOSOME_NOT_FOUND)	GT:PL:GQ	1/1:255,208,0:99	1/1:255,208,0:100
NC_003197.1	2854189	0	C	A	222	0	DP=73;VDB=4.178042e-01;AF1=1;AC1=2;DP4=0,0,38,31;MQ=60;FQ=-232;EFF=NONE(MODIFIER||||||||||1|ERROR_CHROMOSOME_NOT_FOUND)	GT:PL:GQ	1/1:255,205,0:99	1/1:255,205,0:100
NC_003197.1	2854195	0	A	G	222	0	DP=69;VDB=4.224333e-01;RPB=1.484353e+00;AF1=1;AC1=2;DP4=0,2,38,29;MQ=60;FQ=-200;PV4=0.2,1,1,0.29;EFF=NONE(MODIFIER||||||||||1|ERROR_CHROMOSOME_NOT_FOUND)	GT:PL:GQ	1/1:255,173,0:99	1/1:255,173,0:100
NC_003197.1	2854211	0	C	G	222	0	DP=37;VDB=2.180644e-05;AF1=1;AC1=2;DP4=0,0,19,18;MQ=60;FQ=-138;EFF=NONE(MODIFIER||||||||||1|ERROR_CHROMOSOME_NOT_FOUND)	GT:PL:GQ	1/1:255,111,0:99	1/1:255,111,0:100
NC_003197.1	2854212	0	A	G	222	0	DP=37;VDB=1.970849e-05;AF1=1;AC1=2;DP4=0,0,19,18;MQ=60;FQ=-135;EFF=NONE(MODIFIER||||||||||1|ERROR_CHROMOSOME_NOT_FOUND)	GT:PL:GQ	1/1:255,108,0:99	1/1:255,108,0:100
NC_003197.1	2854213	0	G	T	222	0	DP=37;VDB=3.945748e-06;AF1=1;AC1=2;DP4=0,0,19,18;MQ=60;FQ=-138;EFF=NONE(MODIFIER||||||||||1|ERROR_CHROMOSOME_NOT_FOUND)	GT:PL:GQ	1/1:255,111,0:99	1/1:255,111,0:100
NC_003197.1	2854217	0	C	T	222	0	DP=37;VDB=5.011828e-07;AF1=1;AC1=2;DP4=0,0,19,18;MQ=60;FQ=-138;EFF=NONE(MODIFIER||||||||||1|ERROR_CHROMOSOME_NOT_FOUND)	GT:PL:GQ	1/1:255,111,0:99	1/1:255,111,0:100
NC_003197.1	2854219	0	G	A	222	0	DP=37;VDB=1.876792e-07;AF1=1;AC1=2;DP4=0,0,19,18;MQ=60;FQ=-129;EFF=NONE(MODIFIER||||||||||1|ERROR_CHROMOSOME_NOT_FOUND)	GT:PL:GQ	1/1:255,102,0:99	1/1:255,102,0:100
NC_003197.1	2854225	0	T	C	222	0	DP=37;VDB=4.778446e-07;AF1=1;AC1=2;DP4=0,0,19,18;MQ=60;FQ=-138;EFF=NONE(MODIFIER||||||||||1|ERROR_CHROMOSOME_NOT_FOUND)	GT:PL:GQ	1/1:255,111,0:99	1/1:255,111,0:100
NC_003197.1	2854229	0	C	T	222	0	DP=38;VDB=9.182751e-04;RPB=-1.296190e-01;AF1=1;AC1=2;DP4=0,4,19,12;MQ=60;FQ=-76;PV4=0.035,1,1,1;EFF=NONE(MODIFIER||||||||||1|ERROR_CHROMOSOME_NOT_FOUND)	GT:PL:GQ	1/1:255,49,0:95	1/1:255,49,0:96
NC_003197.1	2854235	0	G	T	222	0	DP=38;VDB=2.642805e-02;AF1=1;AC1=2;DP4=0,0,19,18;MQ=60;FQ=-138;EFF=NONE(MODIFIER||||||||||1|ERROR_CHROMOSOME_NOT_FOUND)	GT:PL:GQ	1/1:255,111,0:99	1/1:255,111,0:100
NC_003197.1	2854237	0	C	G	222	0	DP=38;VDB=8.088526e-02;AF1=1;AC1=2;DP4=0,0,19,18;MQ=60;FQ=-138;EFF=NONE(MODIFIER||||||||||1|ERROR_CHROMOSOME_NOT_FOUND)	GT:PL:GQ	1/1:255,111,0:99	1/1:255,111,0:100
NC_003197.1	2854238	0	A	C	222	0	DP=38;VDB=1.347093e-01;AF1=1;AC1=2;DP4=0,0,19,15;MQ=60;FQ=-129;EFF=NONE(MODIFIER||||||||||1|ERROR_CHROMOSOME_NOT_FOUND)	GT:PL:GQ	1/1:255,102,0:99	1/1:255,102,0:100
NC_003197.1	2854271	0	G	A	222	0	DP=62;VDB=3.790075e-01;RPB=1.517918e-01;AF1=1;AC1=2;DP4=0,2,29,26;MQ=60;FQ=-165;PV4=0.24,1,1,0.27;EFF=NONE(MODIFIER||||||||||1|ERROR_CHROMOSOME_NOT_FOUND)	GT:PL:GQ	1/1:255,138,0:99	1/1:255,138,0:100
NC_003197.1	2854307	0	G	T	222	0	DP=68;VDB=4.288913e-02;AF1=1;AC1=2;DP4=0,0,28,34;MQ=60;FQ=-214;EFF=NONE(MODIFIER||||||||||1|ERROR_CHROMOSOME_NOT_FOUND)	GT:PL:GQ	1/1:255,187,0:99	1/1:255,187,0:100
NC_003197.1	2854334	0	A	G	222	0	DP=73;VDB=2.046432e-01;AF1=1;AC1=2;DP4=0,0,34,39;MQ=60;FQ=-247;EFF=NONE(MODIFIER||||||||||1|ERROR_CHROMOSOME_NOT_FOUND)	GT:PL:GQ	1/1:255,220,0:99	1/1:255,220,0:100
NC_003197.1	2854355	0	T	C	222	0	DP=54;VDB=6.451875e-02;RPB=6.864065e-01;AF1=1;AC1=2;DP4=0,1,25,27;MQ=60;FQ=-169;PV4=1,1,1,0.34;EFF=NONE(MODIFIER||||||||||1|ERROR_CHROMOSOME_NOT_FOUND)	GT:PL:GQ	1/1:255,142,0:99	1/1:255,142,0:100
NC_003197.1	2854357	0	A	G	222	0	DP=53;VDB=6.035075e-02;AF1=1;AC1=2;DP4=0,0,25,28;MQ=60;FQ=-187;EFF=NONE(MODIFIER||||||||||1|ERROR_CHROMOSOME_NOT_FOUND)	GT:PL:GQ	1/1:255,160,0:99	1/1:255,160,0:100
NC_003197.1	2854370	0	G	A	222	0	DP=61;VDB=1.121987e-01;AF1=1;AC1=2;DP4=0,0,29,32;MQ=60;FQ=-211;EFF=NONE(MODIFIER||||||||||1|ERROR_CHROMOSOME_NOT_FOUND)	GT:PL:GQ	1/1:255,184,0:99	1/1:255,184,0:100
NC_003197.1	2854388	0	C	A	222	0	DP=60;VDB=3.960076e-01;AF1=1;AC1=2;DP4=0,0,27,33;MQ=60;FQ=-208;EFF=NONE(MODIFIER||||||||||1|ERROR_CHROMOSOME_NOT_FOUND)	GT:PL:GQ	1/1:255,181,0:99	1/1:255,181,0:100
NC_003197.1	2854394	0	A	T	222	0	DP=61;VDB=3.061320e-01;AF1=1;AC1=2;DP4=0,0,27,34;MQ=60;FQ=-211;EFF=NONE(MODIFIER||||||||||1|ERROR_CHROMOSOME_NOT_FOUND)	GT:PL:GQ	1/1:255,184,0:99	1/1:255,184,0:100
NC_003197.1	2854451	0	A	G	222	0	DP=79;VDB=2.761696e-06;AF1=1;AC1=2;DP4=0,0,31,48;MQ=60;FQ=-265;EFF=NONE(MODIFIER||||||||||1|ERROR_CHROMOSOME_NOT_FOUND)	GT:PL:GQ	1/1:255,238,0:99	1/1:255,238,0:100
NC_003197.1	2854473	0	T	G	222	0	DP=74;VDB=2.350298e-10;AF1=1;AC1=2;DP4=0,0,29,45;MQ=60;FQ=-250;EFF=NONE(MODIFIER||||||||||1|ERROR_CHROMOSOME_NOT_FOUND)	GT:PL:GQ	1/1:255,223,0:99	1/1:255,223,0:100
NC_003197.1	2854475	0	T	G	222	0	DP=74;VDB=1.430902e-13;AF1=1;AC1=2;DP4=0,0,29,45;MQ=60;FQ=-250;EFF=NONE(MODIFIER||||||||||1|ERROR_CHROMOSOME_NOT_FOUND)	GT:PL:GQ	1/1:255,223,0:99	1/1:255,223,0:100
NC_003197.1	2854750	0	T	C	222	0	DP=34;VDB=9.479135e-05;AF1=1;AC1=2;DP4=0,0,24,10;MQ=59;FQ=-129;EFF=NONE(MODIFIER||||||||||1|ERROR_CHROMOSOME_NOT_FOUND)	GT:PL:GQ	1/1:255,102,0:99	1/1:255,102,0:100
NC_003197.1	2854751	0	G	A	222	0	DP=34;VDB=2.871909e-04;AF1=1;AC1=2;DP4=0,0,24,10;MQ=59;FQ=-129;EFF=NONE(MODIFIER||||||||||1|ERROR_CHROMOSOME_NOT_FOUND)	GT:PL:GQ	1/1:255,102,0:99	1/1:255,102,0:100
NC_003197.1	2854757	0	G	A	222	0	DP=34;VDB=4.702011e-04;AF1=1;AC1=2;DP4=0,0,24,10;MQ=59;FQ=-129;EFF=NONE(MODIFIER||||||||||1|ERROR_CHROMOSOME_NOT_FOUND)	GT:PL:GQ	1/1:255,102,0:99	1/1:255,102,0:100
NC_003197.1	2854760	0	G	A	222	0	DP=34;VDB=4.094066e-05;AF1=1;AC1=2;DP4=0,0,24,10;MQ=59;FQ=-129;EFF=NONE(MODIFIER||||||||||1|ERROR_CHROMOSOME_NOT_FOUND)	GT:PL:GQ	1/1:255,102,0:99	1/1:255,102,0:100
NC_003197.1	2854763	0	G	T	222	0	DP=34;VDB=4.032078e-06;AF1=1;AC1=2;DP4=0,0,24,10;MQ=59;FQ=-129;EFF=NONE(MODIFIER||||||||||1|ERROR_CHROMOSOME_NOT_FOUND)	GT:PL:GQ	1/1:255,102,0:99	1/1:255,102,0:100
NC_003197.1	2854765	0	T	C	222	0	DP=38;VDB=6.442913e-07;AF1=1;AC1=2;DP4=0,0,24,10;MQ=59;FQ=-129;EFF=NONE(MODIFIER||||||||||1|ERROR_CHROMOSOME_NOT_FOUND)	GT:PL:GQ	1/1:255,102,0:99	1/1:255,102,0:100
NC_003197.1	2854913	0	C	T	222	0	DP=62;VDB=3.286657e-01;AF1=1;AC1=2;DP4=0,0,34,26;MQ=60;FQ=-208;EFF=NONE(MODIFIER||||||||||1|ERROR_CHROMOSOME_NOT_FOUND)	GT:PL:GQ	1/1:255,181,0:99	1/1:255,181,0:100
NC_003197.1	2854922	0	A	G	222	0	DP=63;VDB=3.328848e-01;RPB=1.533877e+00;AF1=1;AC1=2;DP4=0,2,32,28;MQ=60;FQ=-179;PV4=0.23,1,1,0.31;EFF=NONE(MODIFIER||||||||||1|ERROR_CHROMOSOME_NOT_FOUND)	GT:PL:GQ	1/1:255,152,0:99	1/1:255,152,0:100
NC_003197.1	2854949	0	C	T	222	0	DP=65;VDB=5.114150e-02;AF1=1;AC1=2;DP4=0,0,35,29;MQ=60;FQ=-217;EFF=NONE(MODIFIER||||||||||1|ERROR_CHROMOSOME_NOT_FOUND)	GT:PL:GQ	1/1:255,190,0:99	1/1:255,190,0:100
NC_003197.1	2855012	0	C	A	222	0	DP=72;VDB=4.087044e-01;AF1=1;AC1=2;DP4=0,0,37,34;MQ=60;FQ=-241;EFF=NONE(MODIFIER||||||||||1|ERROR_CHROMOSOME_NOT_FOUND)	GT:PL:GQ	1/1:255,214,0:99	1/1:255,214,0:100
NC_003197.1	2855146	0	G	T	222	0	DP=70;VDB=3.064316e-02;AF1=1;AC1=2;DP4=0,0,38,31;MQ=60;FQ=-232;EFF=NONE(MODIFIER||||||||||1|ERROR_CHROMOSOME_NOT_FOUND)	GT:PL:GQ	1/1:255,205,0:99	1/1:255,205,0:100
NC_003197.1	2855177	0	A	G	222	0	DP=68;VDB=3.625401e-01;AF1=1;AC1=2;DP4=0,0,38,30;MQ=60;FQ=-232;EFF=NONE(MODIFIER||||||||||1|ERROR_CHROMOSOME_NOT_FOUND)	GT:PL:GQ	1/1:255,205,0:99	1/1:255,205,0:100
NC_003197.1	2855602	0	T	C	222	0	DP=67;VDB=3.390318e-01;AF1=1;AC1=2;DP4=0,0,27,36;MQ=60;FQ=-217;EFF=NONE(MODIFIER||||||||||1|ERROR_CHROMOSOME_NOT_FOUND)	GT:PL:GQ	1/1:255,190,0:99	1/1:255,190,0:100
NC_003197.1	2855611	0	T	C	222	0	DP=58;VDB=4.425452e-02;AF1=1;AC1=2;DP4=0,0,22,35;MQ=60;FQ=-199;EFF=NONE(MODIFIER||||||||||1|ERROR_CHROMOSOME_NOT_FOUND)	GT:PL:GQ	1/1:255,172,0:99	1/1:255,172,0:100
NC_003197.1	2855616	0	G	A	222	0	DP=57;VDB=4.271231e-02;AF1=1;AC1=2;DP4=0,0,21,35;MQ=60;FQ=-196;EFF=NONE(MODIFIER||||||||||1|ERROR_CHROMOSOME_NOT_FOUND)	GT:PL:GQ	1/1:255,169,0:99	1/1:255,169,0:100
NC_003197.1	2855617	0	T	A	222	0	DP=56;VDB=4.528584e-02;AF1=1;AC1=2;DP4=0,0,21,35;MQ=60;FQ=-196;EFF=NONE(MODIFIER||||||||||1|ERROR_CHROMOSOME_NOT_FOUND)	GT:PL:GQ	1/1:255,169,0:99	1/1:255,169,0:100
NC_003197.1	2855634	0	C	T	222	0	DP=54;VDB=9.130734e-08;AF1=1;AC1=2;DP4=0,0,21,33;MQ=60;FQ=-190;EFF=NONE(MODIFIER||||||||||1|ERROR_CHROMOSOME_NOT_FOUND)	GT:PL:GQ	1/1:255,163,0:99	1/1:255,163,0:100
NC_003197.1	2855638	0	C	G	222	0	DP=54;VDB=8.827786e-09;AF1=1;AC1=2;DP4=0,0,21,32;MQ=60;FQ=-187;EFF=NONE(MODIFIER||||||||||1|ERROR_CHROMOSOME_NOT_FOUND)	GT:PL:GQ	1/1:255,160,0:99	1/1:255,160,0:100
NC_003197.1	2855644	0	A	G	222	0	DP=51;VDB=2.042289e-11;AF1=1;AC1=2;DP4=0,0,20,29;MQ=60;FQ=-175;EFF=NONE(MODIFIER||||||||||1|ERROR_CHROMOSOME_NOT_FOUND)	GT:PL:GQ	1/1:255,148,0:99	1/1:255,148,0:100
NC_003197.1	2855656	0	A	G	222	0	DP=48;VDB=4.513179e-11;AF1=1;AC1=2;DP4=0,0,18,28;MQ=60;FQ=-165;EFF=NONE(MODIFIER||||||||||1|ERROR_CHROMOSOME_NOT_FOUND)	GT:PL:GQ	1/1:255,138,0:99	1/1:255,138,0:100
NC_003197.1	2855659	0	C	G	222	0	DP=48;VDB=3.564970e-11;AF1=1;AC1=2;DP4=0,0,20,28;MQ=60;FQ=-171;EFF=NONE(MODIFIER||||||||||1|ERROR_CHROMOSOME_NOT_FOUND)	GT:PL:GQ	1/1:255,144,0:99	1/1:255,144,0:100
NC_003197.1	2855661	0	C	T	222	0	DP=48;VDB=1.638947e-10;AF1=1;AC1=2;DP4=0,0,20,28;MQ=60;FQ=-171;EFF=NONE(MODIFIER||||||||||1|ERROR_CHROMOSOME_NOT_FOUND)	GT:PL:GQ	1/1:255,144,0:99	1/1:255,144,0:100
NC_003197.1	2855845	0	C	T	222	0	DP=79;VDB=9.958152e-02;AF1=1;AC1=2;DP4=0,0,40,32;MQ=60;FQ=-244;EFF=NONE(MODIFIER||||||||||1|ERROR_CHROMOSOME_NOT_FOUND)	GT:PL:GQ	1/1:255,217,0:99	1/1:255,217,0:100
NC_003197.1	2855876	0	T	A	222	0	DP=70;VDB=5.806149e-03;AF1=1;AC1=2;DP4=0,0,35,31;MQ=60;FQ=-226;EFF=NONE(MODIFIER||||||||||1|ERROR_CHROMOSOME_NOT_FOUND)	GT:PL:GQ	1/1:255,199,0:99	1/1:255,199,0:100
NC_003197.1	2855905	0	T	C	222	0	DP=70;VDB=2.299334e-02;AF1=1;AC1=2;DP4=0,0,32,33;MQ=60;FQ=-223;EFF=NONE(MODIFIER||||||||||1|ERROR_CHROMOSOME_NOT_FOUND)	GT:PL:GQ	1/1:255,196,0:99	1/1:255,196,0:100
NC_003197.1	2855925	0	T	G	222	0	DP=68;VDB=2.383838e-01;AF1=1;AC1=2;DP4=0,0,32,32;MQ=60;FQ=-220;EFF=NONE(MODIFIER||||||||||1|ERROR_CHROMOSOME_NOT_FOUND)	GT:PL:GQ	1/1:255,193,0:99	1/1:255,193,0:100
NC_003197.1	2856200	0	G	A	222	0	DP=46;VDB=7.583483e-02;AF1=1;AC1=2;DP4=0,0,22,24;MQ=60;FQ=-165;EFF=NONE(MODIFIER||||||||||1|ERROR_CHROMOSOME_NOT_FOUND)	GT:PL:GQ	1/1:255,138,0:99	1/1:255,138,0:100
NC_003197.1	2856218	0	T	C	222	0	DP=51;VDB=9.924919e-02;AF1=1;AC1=2;DP4=0,0,20,26;MQ=60;FQ=-165;EFF=NONE(MODIFIER||||||||||1|ERROR_CHROMOSOME_NOT_FOUND)	GT:PL:GQ	1/1:255,138,0:99	1/1:255,138,0:100
NC_003197.1	2856254	0	C	T	222	0	DP=63;VDB=2.215571e-01;AF1=1;AC1=2;DP4=0,0,31,30;MQ=60;FQ=-208;EFF=NONE(MODIFIER||||||||||1|ERROR_CHROMOSOME_NOT_FOUND)	GT:PL:GQ	1/1:255,181,0:99	1/1:255,181,0:100
NC_003197.1	2856286	0	A	G	222	0	DP=70;VDB=1.211231e-01;AF1=1;AC1=2;DP4=0,0,40,26;MQ=60;FQ=-226;EFF=NONE(MODIFIER||||||||||1|ERROR_CHROMOSOME_NOT_FOUND)	GT:PL:GQ	1/1:255,199,0:99	1/1:255,199,0:100
NC_003197.1	2856328	0	G	T	222	0	DP=78;VDB=1.217922e-01;AF1=1;AC1=2;DP4=0,0,43,22;MQ=60;FQ=-220;EFF=NONE(MODIFIER||||||||||1|ERROR_CHROMOSOME_NOT_FOUND)	GT:PL:GQ	1/1:255,193,0:99	1/1:255,193,0:100
NC_003197.1	2856348	0	C	T	222	0	DP=86;VDB=3.020003e-01;AF1=1;AC1=2;DP4=0,0,48,38;MQ=60;FQ=-282;EFF=NONE(MODIFIER||||||||||1|ERROR_CHROMOSOME_NOT_FOUND)	GT:PL:GQ	1/1:255,255,0:99	1/1:255,255,0:100
NC_003197.1	2856356	0	A	G	222	0	DP=88;VDB=1.988766e-01;AF1=1;AC1=2;DP4=0,0,47,38;MQ=60;FQ=-282;EFF=NONE(MODIFIER||||||||||1|ERROR_CHROMOSOME_NOT_FOUND)	GT:PL:GQ	1/1:255,255,0:99	1/1:255,255,0:100
NC_003197.1	2856372	0	A	G	222	0	DP=87;VDB=1.180457e-01;AF1=1;AC1=2;DP4=0,0,46,39;MQ=60;FQ=-282;EFF=NONE(MODIFIER||||||||||1|ERROR_CHROMOSOME_NOT_FOUND)	GT:PL:GQ	1/1:255,255,0:99	1/1:255,255,0:100
NC_003197.1	2856398	0	T	C	222	0	DP=90;VDB=9.500684e-02;AF1=1;AC1=2;DP4=0,0,49,40;MQ=60;FQ=-282;EFF=NONE(MODIFIER||||||||||1|ERROR_CHROMOSOME_NOT_FOUND)	GT:PL:GQ	1/1:255,255,0:99	1/1:255,255,0:100
NC_003197.1	2856521	0	G	A	222	0	DP=79;VDB=1.294353e-01;AF1=1;AC1=2;DP4=0,0,36,41;MQ=60;FQ=-259;EFF=NONE(MODIFIER||||||||||1|ERROR_CHROMOSOME_NOT_FOUND)	GT:PL:GQ	1/1:255,232,0:99	1/1:255,232,0:100
NC_003197.1	2856548	0	A	C	222	0	DP=76;VDB=1.048675e-01;AF1=1;AC1=2;DP4=0,0,35,35;MQ=60;FQ=-238;EFF=NONE(MODIFIER||||||||||1|ERROR_CHROMOSOME_NOT_FOUND)	GT:PL:GQ	1/1:255,211,0:99	1/1:255,211,0:100
NC_003197.1	2856557	0	C	T	222	0	DP=73;VDB=1.031727e-01;AF1=1;AC1=2;DP4=0,0,37,36;MQ=60;FQ=-247;EFF=NONE(MODIFIER||||||||||1|ERROR_CHROMOSOME_NOT_FOUND)	GT:PL:GQ	1/1:255,220,0:99	1/1:255,220,0:100
NC_003197.1	2856581	0	G	A	222	0	DP=83;VDB=2.955990e-01;AF1=1;AC1=2;DP4=0,0,41,34;MQ=60;FQ=-253;EFF=NONE(MODIFIER||||||||||1|ERROR_CHROMOSOME_NOT_FOUND)	GT:PL:GQ	1/1:255,226,0:99	1/1:255,226,0:100
NC_003197.1	2856653	0	A	C	222	0	DP=87;VDB=4.044542e-01;AF1=1;AC1=2;DP4=0,0,44,40;MQ=60;FQ=-280;EFF=NONE(MODIFIER||||||||||1|ERROR_CHROMOSOME_NOT_FOUND)	GT:PL:GQ	1/1:255,253,0:99	1/1:255,253,0:100
NC_003197.1	2856730	0	T	C	222	0	DP=78;VDB=4.070469e-01;AF1=1;AC1=2;DP4=0,0,38,28;MQ=60;FQ=-226;EFF=NONE(MODIFIER||||||||||1|ERROR_CHROMOSOME_NOT_FOUND)	GT:PL:GQ	1/1:255,199,0:99	1/1:255,199,0:100
NC_003197.1	2856761	0	A	C	222	0	DP=74;VDB=1.338917e-02;AF1=1;AC1=2;DP4=0,0,38,35;MQ=60;FQ=-247;EFF=NONE(MODIFIER||||||||||1|ERROR_CHROMOSOME_NOT_FOUND)	GT:PL:GQ	1/1:255,220,0:99	1/1:255,220,0:100
NC_003197.1	2856851	0	C	T	222	0	DP=71;VDB=1.896260e-01;RPB=1.631813e+00;AF1=1;AC1=2;DP4=0,1,33,35;MQ=60;FQ=-216;PV4=1,1,1,1;EFF=NONE(MODIFIER||||||||||1|ERROR_CHROMOSOME_NOT_FOUND)	GT:PL:GQ	1/1:255,189,0:99	1/1:255,189,0:100
NC_003197.1	2856914	0	G	T	222	0	DP=61;VDB=4.395423e-03;RPB=-1.254430e+00;AF1=1;AC1=2;DP4=0,1,25,32;MQ=60;FQ=-183;PV4=1,1,1,0.28;EFF=NONE(MODIFIER||||||||||1|ERROR_CHROMOSOME_NOT_FOUND)	GT:PL:GQ	1/1:255,156,0:99	1/1:255,156,0:100
NC_003197.1	2857037	0	T	C	222	0	DP=62;VDB=3.146191e-02;AF1=1;AC1=2;DP4=0,0,26,34;MQ=60;FQ=-208;EFF=NONE(MODIFIER||||||||||1|ERROR_CHROMOSOME_NOT_FOUND)	GT:PL:GQ	1/1:255,181,0:99	1/1:255,181,0:100
NC_003197.1	2857279	0	A	G	222	0	DP=65;VDB=2.428552e-01;AF1=1;AC1=2;DP4=0,0,33,28;MQ=60;FQ=-211;EFF=NONE(MODIFIER||||||||||1|ERROR_CHROMOSOME_NOT_FOUND)	GT:PL:GQ	1/1:255,184,0:99	1/1:255,184,0:100
NC_003197.1	2857302	0	C	T	222	0	DP=71;VDB=1.584106e-02;AF1=1;AC1=2;DP4=0,0,36,32;MQ=60;FQ=-232;EFF=NONE(MODIFIER||||||||||1|ERROR_CHROMOSOME_NOT_FOUND)	GT:PL:GQ	1/1:255,205,0:99	1/1:255,205,0:100
NC_003197.1	2857411	0	A	G	222	0	DP=60;VDB=3.726430e-02;AF1=1;AC1=2;DP4=0,0,29,29;MQ=60;FQ=-202;EFF=NONE(MODIFIER||||||||||1|ERROR_CHROMOSOME_NOT_FOUND)	GT:PL:GQ	1/1:255,175,0:99	1/1:255,175,0:100
NC_003197.1	2857517	0	A	G	222	0	DP=62;VDB=3.903894e-01;AF1=1;AC1=2;DP4=0,0,28,31;MQ=60;FQ=-205;EFF=NONE(MODIFIER||||||||||1|ERROR_CHROMOSOME_NOT_FOUND)	GT:PL:GQ	1/1:255,178,0:99	1/1:255,178,0:100
NC_003197.1	2857571	0	T	C	222	0	DP=50;VDB=3.508970e-01;AF1=1;AC1=2;DP4=0,0,21,26;MQ=60;FQ=-168;EFF=NONE(MODIFIER||||||||||1|ERROR_CHROMOSOME_NOT_FOUND)	GT:PL:GQ	1/1:255,141,0:99	1/1:255,141,0:100
NC_003197.1	2857589	0	T	G	222	0	DP=40;VDB=2.689411e-01;AF1=1;AC1=2;DP4=0,0,18,22;MQ=60;FQ=-147;EFF=NONE(MODIFIER||||||||||1|ERROR_CHROMOSOME_NOT_FOUND)	GT:PL:GQ	1/1:255,120,0:99	1/1:255,120,0:100
NC_003197.1	2857676	0	T	G	222	0	DP=40;VDB=1.179995e-02;AF1=1;AC1=2;DP4=0,0,19,20;MQ=60;FQ=-144;EFF=NONE(MODIFIER||||||||||1|ERROR_CHROMOSOME_NOT_FOUND)	GT:PL:GQ	1/1:255,117,0:99	1/1:255,117,0:100
NC_003197.1	2857679	0	A	C	222	0	DP=39;VDB=2.476424e-02;AF1=1;AC1=2;DP4=0,0,19,19;MQ=60;FQ=-141;EFF=NONE(MODIFIER||||||||||1|ERROR_CHROMOSOME_NOT_FOUND)	GT:PL:GQ	1/1:255,114,0:99	1/1:255,114,0:100
NC_003197.1	2857751	0	A	G	222	0	DP=59;VDB=1.590218e-01;AF1=1;AC1=2;DP4=0,0,29,28;MQ=60;FQ=-199;EFF=NONE(MODIFIER||||||||||1|ERROR_CHROMOSOME_NOT_FOUND)	GT:PL:GQ	1/1:255,172,0:99	1/1:255,172,0:100
NC_003197.1	2857756	0	A	G	222	0	DP=59;VDB=1.699208e-01;AF1=1;AC1=2;DP4=0,0,30,28;MQ=60;FQ=-202;EFF=NONE(MODIFIER||||||||||1|ERROR_CHROMOSOME_NOT_FOUND)	GT:PL:GQ	1/1:255,175,0:99	1/1:255,175,0:100
NC_003197.1	2857758	0	G	A	222	0	DP=59;VDB=1.325465e-01;RPB=-6.570824e-01;AF1=1;AC1=2;DP4=0,1,30,27;MQ=60;FQ=-183;PV4=0.48,1,1,0.33;EFF=NONE(MODIFIER||||||||||1|ERROR_CHROMOSOME_NOT_FOUND)	GT:PL:GQ	1/1:255,156,0:99	1/1:255,156,0:100
NC_003197.1	2857766	0	A	G	222	0	DP=64;VDB=3.315910e-01;AF1=1;AC1=2;DP4=0,0,33,31;MQ=60;FQ=-220;EFF=NONE(MODIFIER||||||||||1|ERROR_CHROMOSOME_NOT_FOUND)	GT:PL:GQ	1/1:255,193,0:99	1/1:255,193,0:100
NC_003197.1	2857793	0	T	C	222	0	DP=58;VDB=1.905052e-01;AF1=1;AC1=2;DP4=0,0,29,29;MQ=60;FQ=-202;EFF=NONE(MODIFIER||||||||||1|ERROR_CHROMOSOME_NOT_FOUND)	GT:PL:GQ	1/1:255,175,0:99	1/1:255,175,0:100
NC_003197.1	2857840	0	C	T	222	0	DP=72;VDB=6.763582e-02;AF1=1;AC1=2;DP4=0,0,33,36;MQ=60;FQ=-235;EFF=NONE(MODIFIER||||||||||1|ERROR_CHROMOSOME_NOT_FOUND)	GT:PL:GQ	1/1:255,208,0:99	1/1:255,208,0:100
NC_003197.1	2857874	0	G	A	222	0	DP=77;VDB=1.088302e-01;AF1=1;AC1=2;DP4=0,0,31,46;MQ=60;FQ=-259;EFF=NONE(MODIFIER||||||||||1|ERROR_CHROMOSOME_NOT_FOUND)	GT:PL:GQ	1/1:255,232,0:99	1/1:255,232,0:100
NC_003197.1	2857886	0	G	A	222	0	DP=71;VDB=3.283159e-02;AF1=1;AC1=2;DP4=0,0,29,41;MQ=60;FQ=-238;EFF=NONE(MODIFIER||||||||||1|ERROR_CHROMOSOME_NOT_FOUND)	GT:PL:GQ	1/1:255,211,0:99	1/1:255,211,0:100
NC_003197.1	2857893	0	C	T	222	0	DP=72;VDB=1.109717e-01;AF1=1;AC1=2;DP4=0,0,28,43;MQ=60;FQ=-235;EFF=NONE(MODIFIER||||||||||1|ERROR_CHROMOSOME_NOT_FOUND)	GT:PL:GQ	1/1:255,208,0:99	1/1:255,208,0:100
NC_003197.1	2857918	0	G	T	222	0	DP=66;VDB=3.926446e-01;AF1=1;AC1=2;DP4=0,0,23,43;MQ=60;FQ=-226;EFF=NONE(MODIFIER||||||||||1|ERROR_CHROMOSOME_NOT_FOUND)	GT:PL:GQ	1/1:255,199,0:99	1/1:255,199,0:100
NC_003197.1	2857970	0	A	G	222	0	DP=44;VDB=2.920761e-05;AF1=1;AC1=2;DP4=0,0,15,29;MQ=60;FQ=-159;EFF=NONE(MODIFIER||||||||||1|ERROR_CHROMOSOME_NOT_FOUND)	GT:PL:GQ	1/1:255,132,0:99	1/1:255,132,0:100
NC_003197.1	2857976	0	G	T	222	0	DP=43;VDB=3.986619e-08;AF1=1;AC1=2;DP4=0,0,14,29;MQ=60;FQ=-156;EFF=NONE(MODIFIER||||||||||1|ERROR_CHROMOSOME_NOT_FOUND)	GT:PL:GQ	1/1:255,129,0:99	1/1:255,129,0:100
NC_003197.1	2857979	0	C	G	222	0	DP=43;VDB=5.683010e-10;AF1=1;AC1=2;DP4=0,0,14,29;MQ=60;FQ=-156;EFF=NONE(MODIFIER||||||||||1|ERROR_CHROMOSOME_NOT_FOUND)	GT:PL:GQ	1/1:255,129,0:99	1/1:255,129,0:100
NC_003197.1	2858132	0	C	T	222	0	DP=30;VDB=5.655448e-05;AF1=1;AC1=2;DP4=0,0,20,10;MQ=59;FQ=-114;EFF=NONE(MODIFIER||||||||||1|ERROR_CHROMOSOME_NOT_FOUND)	GT:PL:GQ	1/1:255,87,0:99	1/1:255,87,0:100
NC_003197.1	2858146	0	G	A	222	0	DP=31;VDB=2.499257e-04;AF1=1;AC1=2;DP4=0,0,21,10;MQ=60;FQ=-120;EFF=NONE(MODIFIER||||||||||1|ERROR_CHROMOSOME_NOT_FOUND)	GT:PL:GQ	1/1:255,93,0:99	1/1:255,93,0:100
NC_003197.1	2858164	0	T	A	222	0	DP=34;VDB=4.963912e-02;AF1=1;AC1=2;DP4=0,0,20,13;MQ=60;FQ=-126;EFF=NONE(MODIFIER||||||||||1|ERROR_CHROMOSOME_NOT_FOUND)	GT:PL:GQ	1/1:255,99,0:99	1/1:255,99,0:100
NC_003197.1	2858179	0	C	G	222	0	DP=34;VDB=2.179052e-01;AF1=1;AC1=2;DP4=0,0,18,13;MQ=60;FQ=-120;EFF=NONE(MODIFIER||||||||||1|ERROR_CHROMOSOME_NOT_FOUND)	GT:PL:GQ	1/1:255,93,0:99	1/1:255,93,0:100
NC_003197.1	2858209	0	G	A	222	0	DP=44;VDB=2.309017e-01;AF1=1;AC1=2;DP4=0,0,24,18;MQ=60;FQ=-150;EFF=NONE(MODIFIER||||||||||1|ERROR_CHROMOSOME_NOT_FOUND)	GT:PL:GQ	1/1:255,123,0:99	1/1:255,123,0:100
NC_003197.1	2858257	0	G	T	222	0	DP=52;VDB=3.712669e-02;AF1=1;AC1=2;DP4=0,0,27,20;MQ=60;FQ=-168;EFF=NONE(MODIFIER||||||||||1|ERROR_CHROMOSOME_NOT_FOUND)	GT:PL:GQ	1/1:255,141,0:99	1/1:255,141,0:100
NC_003197.1	2858259	0	T	C	222	0	DP=51;VDB=6.024082e-02;AF1=1;AC1=2;DP4=0,0,28,22;MQ=60;FQ=-178;EFF=NONE(MODIFIER||||||||||1|ERROR_CHROMOSOME_NOT_FOUND)	GT:PL:GQ	1/1:255,151,0:99	1/1:255,151,0:100
NC_003197.1	2858275	0	T	A	222	0	DP=50;VDB=7.172857e-02;AF1=1;AC1=2;DP4=0,0,28,20;MQ=60;FQ=-171;EFF=NONE(MODIFIER||||||||||1|ERROR_CHROMOSOME_NOT_FOUND)	GT:PL:GQ	1/1:255,144,0:99	1/1:255,144,0:100
NC_003197.1	2858284	0	A	C	222	0	DP=46;VDB=2.117361e-03;AF1=1;AC1=2;DP4=0,0,25,20;MQ=60;FQ=-162;EFF=NONE(MODIFIER||||||||||1|ERROR_CHROMOSOME_NOT_FOUND)	GT:PL:GQ	1/1:255,135,0:99	1/1:255,135,0:100
NC_003197.1	2858287	0	C	T	222	0	DP=54;VDB=1.520543e-01;AF1=1;AC1=2;DP4=0,0,28,21;MQ=60;FQ=-175;EFF=NONE(MODIFIER||||||||||1|ERROR_CHROMOSOME_NOT_FOUND)	GT:PL:GQ	1/1:255,148,0:99	1/1:255,148,0:100
NC_003197.1	2858305	0	T	C	222	0	DP=59;VDB=2.961492e-01;AF1=1;AC1=2;DP4=0,0,31,27;MQ=60;FQ=-202;EFF=NONE(MODIFIER||||||||||1|ERROR_CHROMOSOME_NOT_FOUND)	GT:PL:GQ	1/1:255,175,0:99	1/1:255,175,0:100
NC_003197.1	2858314	0	T	C	222	0	DP=55;VDB=3.055196e-01;AF1=1;AC1=2;DP4=0,0,30,23;MQ=60;FQ=-187;EFF=NONE(MODIFIER||||||||||1|ERROR_CHROMOSOME_NOT_FOUND)	GT:PL:GQ	1/1:255,160,0:99	1/1:255,160,0:100
NC_003197.1	2858332	0	A	C	222	0	DP=58;VDB=3.865718e-01;AF1=1;AC1=2;DP4=0,0,29,27;MQ=60;FQ=-196;EFF=NONE(MODIFIER||||||||||1|ERROR_CHROMOSOME_NOT_FOUND)	GT:PL:GQ	1/1:255,169,0:99	1/1:255,169,0:100
NC_003197.1	2858344	0	C	T	222	0	DP=58;VDB=3.904130e-01;AF1=1;AC1=2;DP4=0,0,30,27;MQ=60;FQ=-199;EFF=NONE(MODIFIER||||||||||1|ERROR_CHROMOSOME_NOT_FOUND)	GT:PL:GQ	1/1:255,172,0:99	1/1:255,172,0:100
NC_003197.1	2858365	0	A	G	222	0	DP=49;VDB=7.441593e-05;AF1=1;AC1=2;DP4=0,0,25,22;MQ=60;FQ=-168;EFF=NONE(MODIFIER||||||||||1|ERROR_CHROMOSOME_NOT_FOUND)	GT:PL:GQ	1/1:255,141,0:99	1/1:255,141,0:100
NC_003197.1	2858379	0	G	A	222	0	DP=48;VDB=1.217807e-02;AF1=1;AC1=2;DP4=0,0,26,22;MQ=60;FQ=-171;EFF=NONE(MODIFIER||||||||||1|ERROR_CHROMOSOME_NOT_FOUND)	GT:PL:GQ	1/1:255,144,0:99	1/1:255,144,0:100
NC_003197.1	2858395	0	C	T	222	0	DP=47;VDB=2.236933e-01;AF1=1;AC1=2;DP4=0,0,24,21;MQ=60;FQ=-162;EFF=NONE(MODIFIER||||||||||1|ERROR_CHROMOSOME_NOT_FOUND)	GT:PL:GQ	1/1:255,135,0:99	1/1:255,135,0:100
NC_003197.1	2858400	0	T	A	222	0	DP=46;VDB=3.263878e-01;AF1=1;AC1=2;DP4=0,0,21,22;MQ=60;FQ=-156;EFF=NONE(MODIFIER||||||||||1|ERROR_CHROMOSOME_NOT_FOUND)	GT:PL:GQ	1/1:255,129,0:99	1/1:255,129,0:100
NC_003197.1	2858403	0	G	T	222	0	DP=48;VDB=3.518729e-01;AF1=1;AC1=2;DP4=0,0,24,23;MQ=60;FQ=-168;EFF=NONE(MODIFIER||||||||||1|ERROR_CHROMOSOME_NOT_FOUND)	GT:PL:GQ	1/1:255,141,0:99	1/1:255,141,0:100
NC_003197.1	2858413	0	T	C	222	0	DP=48;VDB=2.899817e-01;AF1=1;AC1=2;DP4=0,0,23,25;MQ=60;FQ=-171;EFF=NONE(MODIFIER||||||||||1|ERROR_CHROMOSOME_NOT_FOUND)	GT:PL:GQ	1/1:255,144,0:99	1/1:255,144,0:100
NC_003197.1	2858422	0	T	C	222	0	DP=45;VDB=2.697118e-01;AF1=1;AC1=2;DP4=0,0,16,19;MQ=60;FQ=-132;EFF=NONE(MODIFIER||||||||||1|ERROR_CHROMOSOME_NOT_FOUND)	GT:PL:GQ	1/1:255,105,0:99	1/1:255,105,0:100
NC_003197.1	2858437	0	G	A	222	0	DP=34;VDB=1.015230e-01;AF1=1;AC1=2;DP4=0,0,14,17;MQ=60;FQ=-120;EFF=NONE(MODIFIER||||||||||1|ERROR_CHROMOSOME_NOT_FOUND)	GT:PL:GQ	1/1:255,93,0:99	1/1:255,93,0:100
NC_003197.1	2858448	0	C	T	222	0	DP=47;VDB=1.865421e-01;AF1=1;AC1=2;DP4=0,0,24,23;MQ=60;FQ=-168;EFF=NONE(MODIFIER||||||||||1|ERROR_CHROMOSOME_NOT_FOUND)	GT:PL:GQ	1/1:255,141,0:99	1/1:255,141,0:100
NC_003197.1	2858461	0	C	T	222	0	DP=53;VDB=1.089972e-02;AF1=1;AC1=2;DP4=0,0,26,22;MQ=60;FQ=-171;EFF=NONE(MODIFIER||||||||||1|ERROR_CHROMOSOME_NOT_FOUND)	GT:PL:GQ	1/1:255,144,0:99	1/1:255,144,0:100
NC_003197.1	2858470	0	C	T	222	0	DP=52;VDB=1.116579e-03;RPB=-1.332593e+00;AF1=1;AC1=2;DP4=1,0,27,24;MQ=60;FQ=-166;PV4=1,1,1,1;EFF=NONE(MODIFIER||||||||||1|ERROR_CHROMOSOME_NOT_FOUND)	GT:PL:GQ	1/1:255,139,0:99	1/1:255,139,0:100
NC_003197.1	2858474	0	G	A	222	0	DP=52;VDB=8.189037e-04;AF1=1;AC1=2;DP4=0,0,28,24;MQ=60;FQ=-184;EFF=NONE(MODIFIER||||||||||1|ERROR_CHROMOSOME_NOT_FOUND)	GT:PL:GQ	1/1:255,157,0:99	1/1:255,157,0:100
NC_003197.1	2858492	0	T	C	222	0	DP=52;VDB=3.835770e-02;AF1=1;AC1=2;DP4=0,0,29,23;MQ=60;FQ=-184;EFF=NONE(MODIFIER||||||||||1|ERROR_CHROMOSOME_NOT_FOUND)	GT:PL:GQ	1/1:255,157,0:99	1/1:255,157,0:100
NC_003197.1	2858499	0	G	A	222	0	DP=55;VDB=6.751516e-02;AF1=1;AC1=2;DP4=0,0,30,23;MQ=60;FQ=-187;EFF=NONE(MODIFIER||||||||||1|ERROR_CHROMOSOME_NOT_FOUND)	GT:PL:GQ	1/1:255,160,0:99	1/1:255,160,0:100
NC_003197.1	2858548	0	G	T	222	0	DP=62;VDB=2.764360e-02;AF1=1;AC1=2;DP4=0,0,38,24;MQ=60;FQ=-214;EFF=NONE(MODIFIER||||||||||1|ERROR_CHROMOSOME_NOT_FOUND)	GT:PL:GQ	1/1:255,187,0:99	1/1:255,187,0:100
NC_003197.1	2858567	0	T	C	222	0	DP=74;VDB=3.461730e-01;AF1=1;AC1=2;DP4=0,0,43,29;MQ=60;FQ=-244;EFF=NONE(MODIFIER||||||||||1|ERROR_CHROMOSOME_NOT_FOUND)	GT:PL:GQ	1/1:255,217,0:99	1/1:255,217,0:100
NC_003197.1	2858573	0	G	A	222	0	DP=80;VDB=4.585337e-01;AF1=1;AC1=2;DP4=0,0,45,32;MQ=60;FQ=-259;EFF=NONE(MODIFIER||||||||||1|ERROR_CHROMOSOME_NOT_FOUND)	GT:PL:GQ	1/1:255,232,0:99	1/1:255,232,0:100
NC_003197.1	2858583	0	C	T	222	0	DP=83;VDB=4.627602e-01;AF1=1;AC1=2;DP4=0,0,46,37;MQ=60;FQ=-277;EFF=NONE(MODIFIER||||||||||1|ERROR_CHROMOSOME_NOT_FOUND)	GT:PL:GQ	1/1:255,250,0:99	1/1:255,250,0:100
NC_003197.1	2858594	0	A	G	222	0	DP=84;VDB=4.124452e-01;AF1=1;AC1=2;DP4=0,0,46,35;MQ=60;FQ=-271;EFF=NONE(MODIFIER||||||||||1|ERROR_CHROMOSOME_NOT_FOUND)	GT:PL:GQ	1/1:255,244,0:99	1/1:255,244,0:100
NC_003197.1	2858600	0	A	T	222	0	DP=76;VDB=8.038174e-02;AF1=1;AC1=2;DP4=0,0,43,32;MQ=60;FQ=-253;EFF=NONE(MODIFIER||||||||||1|ERROR_CHROMOSOME_NOT_FOUND)	GT:PL:GQ	1/1:255,226,0:99	1/1:255,226,0:100
NC_003197.1	2858603	0	C	A	222	0	DP=82;VDB=4.502941e-02;AF1=1;AC1=2;DP4=0,0,43,32;MQ=60;FQ=-253;EFF=NONE(MODIFIER||||||||||1|ERROR_CHROMOSOME_NOT_FOUND)	GT:PL:GQ	1/1:255,226,0:99	1/1:255,226,0:100
NC_003197.1	2858606	0	T	C	222	0	DP=84;VDB=2.844700e-02;AF1=1;AC1=2;DP4=0,0,43,32;MQ=60;FQ=-253;EFF=NONE(MODIFIER||||||||||1|ERROR_CHROMOSOME_NOT_FOUND)	GT:PL:GQ	1/1:255,226,0:99	1/1:255,226,0:100
NC_003197.1	2858617	0	T	G	222	0	DP=94;VDB=9.415559e-02;AF1=1;AC1=2;DP4=0,0,56,35;MQ=60;FQ=-282;EFF=NONE(MODIFIER||||||||||1|ERROR_CHROMOSOME_NOT_FOUND)	GT:PL:GQ	1/1:255,255,0:99	1/1:255,255,0:100
NC_003197.1	2858639	0	T	G	222	0	DP=100;VDB=1.070870e-01;AF1=1;AC1=2;DP4=0,0,58,30;MQ=60;FQ=-282;EFF=NONE(MODIFIER||||||||||1|ERROR_CHROMOSOME_NOT_FOUND)	GT:PL:GQ	1/1:255,255,0:99	1/1:255,255,0:100
NC_003197.1	2858654	0	T	G	222	0	DP=108;VDB=4.943099e-01;AF1=1;AC1=2;DP4=0,0,67,37;MQ=60;FQ=-282;EFF=NONE(MODIFIER||||||||||1|ERROR_CHROMOSOME_NOT_FOUND)	GT:PL:GQ	1/1:255,255,0:99	1/1:255,255,0:100
NC_003197.1	2858675	0	G	A	222	0	DP=110;VDB=3.816643e-01;AF1=1;AC1=2;DP4=0,0,63,47;MQ=60;FQ=-282;EFF=NONE(MODIFIER||||||||||1|ERROR_CHROMOSOME_NOT_FOUND)	GT:PL:GQ	1/1:255,255,0:99	1/1:255,255,0:100
NC_003197.1	2858681	0	A	C	222	0	DP=110;VDB=3.398723e-01;AF1=1;AC1=2;DP4=0,0,63,44;MQ=60;FQ=-282;EFF=NONE(MODIFIER||||||||||1|ERROR_CHROMOSOME_NOT_FOUND)	GT:PL:GQ	1/1:255,255,0:99	1/1:255,255,0:100
NC_003197.1	2858708	0	A	G	222	0	DP=121;VDB=5.097110e-01;AF1=1;AC1=2;DP4=0,0,64,57;MQ=60;FQ=-282;EFF=NONE(MODIFIER||||||||||1|ERROR_CHROMOSOME_NOT_FOUND)	GT:PL:GQ	1/1:255,255,0:99	1/1:255,255,0:100
NC_003197.1	2858713	0	T	C	222	0	DP=118;VDB=6.975839e-02;AF1=1;AC1=2;DP4=0,0,62,56;MQ=60;FQ=-282;EFF=NONE(MODIFIER||||||||||1|ERROR_CHROMOSOME_NOT_FOUND)	GT:PL:GQ	1/1:255,255,0:99	1/1:255,255,0:100
NC_003197.1	2858729	0	G	C	222	0	DP=117;VDB=1.184988e-03;AF1=1;AC1=2;DP4=0,0,58,59;MQ=60;FQ=-282;EFF=NONE(MODIFIER||||||||||1|ERROR_CHROMOSOME_NOT_FOUND)	GT:PL:GQ	1/1:255,255,0:99	1/1:255,255,0:100
NC_003197.1	2858732	0	T	G	222	0	DP=117;VDB=1.932027e-03;AF1=1;AC1=2;DP4=0,0,58,59;MQ=60;FQ=-282;EFF=NONE(MODIFIER||||||||||1|ERROR_CHROMOSOME_NOT_FOUND)	GT:PL:GQ	1/1:255,255,0:99	1/1:255,255,0:100
NC_003197.1	2858798	0	T	C	222	0	DP=119;VDB=5.246577e-01;AF1=1;AC1=2;DP4=0,0,54,55;MQ=60;FQ=-282;EFF=NONE(MODIFIER||||||||||1|ERROR_CHROMOSOME_NOT_FOUND)	GT:PL:GQ	1/1:255,255,0:99	1/1:255,255,0:100
NC_003197.1	2858810	0	A	G	222	0	DP=106;VDB=9.353549e-02;AF1=1;AC1=2;DP4=0,0,50,56;MQ=60;FQ=-282;EFF=NONE(MODIFIER||||||||||1|ERROR_CHROMOSOME_NOT_FOUND)	GT:PL:GQ	1/1:255,255,0:99	1/1:255,255,0:100
NC_003197.1	2858813	0	A	G	222	0	DP=108;VDB=2.171266e-02;AF1=1;AC1=2;DP4=0,0,50,56;MQ=60;FQ=-282;EFF=NONE(MODIFIER||||||||||1|ERROR_CHROMOSOME_NOT_FOUND)	GT:PL:GQ	1/1:255,255,0:99	1/1:255,255,0:100
NC_003197.1	2858819	0	T	C	222	0	DP=110;VDB=4.574679e-03;AF1=1;AC1=2;DP4=0,0,54,56;MQ=60;FQ=-282;EFF=NONE(MODIFIER||||||||||1|ERROR_CHROMOSOME_NOT_FOUND)	GT:PL:GQ	1/1:255,255,0:99	1/1:255,255,0:100
NC_003197.1	2858822	0	T	G	222	0	DP=113;VDB=3.019196e-03;AF1=1;AC1=2;DP4=0,0,53,56;MQ=60;FQ=-282;EFF=NONE(MODIFIER||||||||||1|ERROR_CHROMOSOME_NOT_FOUND)	GT:PL:GQ	1/1:255,255,0:99	1/1:255,255,0:100
NC_003197.1	2858873	0	G	A	222	0	DP=96;VDB=3.039077e-02;AF1=1;AC1=2;DP4=0,0,38,55;MQ=60;FQ=-282;EFF=NONE(MODIFIER||||||||||1|ERROR_CHROMOSOME_NOT_FOUND)	GT:PL:GQ	1/1:255,255,0:99	1/1:255,255,0:100
NC_003197.1	2858875	0	C	T	222	0	DP=92;VDB=1.527560e-02;AF1=1;AC1=2;DP4=0,0,38,53;MQ=60;FQ=-282;EFF=NONE(MODIFIER||||||||||1|ERROR_CHROMOSOME_NOT_FOUND)	GT:PL:GQ	1/1:255,255,0:99	1/1:255,255,0:100
NC_003197.1	2858876	0	C	G	222	0	DP=92;VDB=1.225473e-02;AF1=1;AC1=2;DP4=0,0,38,54;MQ=60;FQ=-282;EFF=NONE(MODIFIER||||||||||1|ERROR_CHROMOSOME_NOT_FOUND)	GT:PL:GQ	1/1:255,255,0:99	1/1:255,255,0:100
NC_003197.1	2858887	0	C	G	222	0	DP=84;VDB=1.843474e-04;AF1=1;AC1=2;DP4=0,0,37,47;MQ=60;FQ=-280;EFF=NONE(MODIFIER||||||||||1|ERROR_CHROMOSOME_NOT_FOUND)	GT:PL:GQ	1/1:255,253,0:99	1/1:255,253,0:100
NC_003197.1	2858888	0	A	C	222	0	DP=84;VDB=5.030357e-04;AF1=1;AC1=2;DP4=0,0,37,47;MQ=60;FQ=-280;EFF=NONE(MODIFIER||||||||||1|ERROR_CHROMOSOME_NOT_FOUND)	GT:PL:GQ	1/1:255,253,0:99	1/1:255,253,0:100
NC_003197.1	2858891	0	C	A	222	0	DP=84;VDB=3.925977e-03;AF1=1;AC1=2;DP4=0,0,37,47;MQ=60;FQ=-280;EFF=NONE(MODIFIER||||||||||1|ERROR_CHROMOSOME_NOT_FOUND)	GT:PL:GQ	1/1:255,253,0:99	1/1:255,253,0:100
NC_003197.1	2858907	0	C	T	222	0	DP=86;VDB=3.669388e-01;AF1=1;AC1=2;DP4=0,0,39,46;MQ=60;FQ=-282;EFF=NONE(MODIFIER||||||||||1|ERROR_CHROMOSOME_NOT_FOUND)	GT:PL:GQ	1/1:255,255,0:99	1/1:255,255,0:100
NC_003197.1	2858924	0	T	C	222	0	DP=91;VDB=6.591336e-02;AF1=1;AC1=2;DP4=0,0,42,47;MQ=60;FQ=-282;EFF=NONE(MODIFIER||||||||||1|ERROR_CHROMOSOME_NOT_FOUND)	GT:PL:GQ	1/1:255,255,0:99	1/1:255,255,0:100
NC_003197.1	2858955	0	A	G	222	0	DP=92;VDB=1.398902e-01;AF1=1;AC1=2;DP4=0,0,46,46;MQ=60;FQ=-282;EFF=NONE(MODIFIER||||||||||1|ERROR_CHROMOSOME_NOT_FOUND)	GT:PL:GQ	1/1:255,255,0:99	1/1:255,255,0:100
NC_003197.1	2858988	0	G	A	222	0	DP=88;VDB=1.941995e-01;AF1=1;AC1=2;DP4=0,0,48,37;MQ=60;FQ=-282;EFF=NONE(MODIFIER||||||||||1|ERROR_CHROMOSOME_NOT_FOUND)	GT:PL:GQ	1/1:255,255,0:99	1/1:255,255,0:100
NC_003197.1	2858997	0	G	A	222	0	DP=89;VDB=4.882897e-01;AF1=1;AC1=2;DP4=0,0,49,38;MQ=60;FQ=-282;EFF=NONE(MODIFIER||||||||||1|ERROR_CHROMOSOME_NOT_FOUND)	GT:PL:GQ	1/1:255,255,0:99	1/1:255,255,0:100
NC_003197.1	2859013	0	G	T	222	0	DP=76;VDB=2.951978e-01;AF1=1;AC1=2;DP4=0,0,40,36;MQ=60;FQ=-256;EFF=NONE(MODIFIER||||||||||1|ERROR_CHROMOSOME_NOT_FOUND)	GT:PL:GQ	1/1:255,229,0:99	1/1:255,229,0:100
NC_003197.1	2859014	0	C	G	222	0	DP=78;VDB=2.925858e-01;AF1=1;AC1=2;DP4=0,0,40,36;MQ=60;FQ=-256;EFF=NONE(MODIFIER||||||||||1|ERROR_CHROMOSOME_NOT_FOUND)	GT:PL:GQ	1/1:255,229,0:99	1/1:255,229,0:100
NC_003197.1	2859048	0	T	G	222	0	DP=78;VDB=1.381348e-01;AF1=1;AC1=2;DP4=0,0,38,40;MQ=60;FQ=-262;EFF=NONE(MODIFIER||||||||||1|ERROR_CHROMOSOME_NOT_FOUND)	GT:PL:GQ	1/1:255,235,0:99	1/1:255,235,0:100
NC_003197.1	2859053	0	G	A	222	0	DP=78;VDB=1.617874e-02;AF1=1;AC1=2;DP4=0,0,38,40;MQ=60;FQ=-262;EFF=NONE(MODIFIER||||||||||1|ERROR_CHROMOSOME_NOT_FOUND)	GT:PL:GQ	1/1:255,235,0:99	1/1:255,235,0:100
NC_003197.1	2859054	0	A	G	222	0	DP=80;VDB=1.598846e-02;AF1=1;AC1=2;DP4=0,0,38,40;MQ=60;FQ=-262;EFF=NONE(MODIFIER||||||||||1|ERROR_CHROMOSOME_NOT_FOUND)	GT:PL:GQ	1/1:255,235,0:99	1/1:255,235,0:100
NC_003197.1	2859153	0	T	C	222	0	DP=70;VDB=2.800194e-06;AF1=1;AC1=2;DP4=0,0,33,37;MQ=60;FQ=-238;EFF=NONE(MODIFIER||||||||||1|ERROR_CHROMOSOME_NOT_FOUND)	GT:PL:GQ	1/1:255,211,0:99	1/1:255,211,0:100
NC_003197.1	2859154	0	A	G	222	0	DP=70;VDB=7.944886e-07;AF1=1;AC1=2;DP4=0,0,33,37;MQ=60;FQ=-238;EFF=NONE(MODIFIER||||||||||1|ERROR_CHROMOSOME_NOT_FOUND)	GT:PL:GQ	1/1:255,211,0:99	1/1:255,211,0:100
NC_003197.1	2859178	0	A	G	222	0	DP=68;VDB=5.741860e-02;AF1=1;AC1=2;DP4=0,0,30,37;MQ=60;FQ=-229;EFF=NONE(MODIFIER||||||||||1|ERROR_CHROMOSOME_NOT_FOUND)	GT:PL:GQ	1/1:255,202,0:99	1/1:255,202,0:100
NC_003197.1	2859206	0	T	C	222	0	DP=17;VDB=7.705479e-04;AF1=1;AC1=2;DP4=0,0,10,7;MQ=60;FQ=-78;EFF=NONE(MODIFIER||||||||||1|ERROR_CHROMOSOME_NOT_FOUND)	GT:PL:GQ	1/1:255,51,0:99	1/1:255,51,0:100
NC_003197.1	2859208	0	C	T	222	0	DP=17;VDB=7.465965e-04;AF1=1;AC1=2;DP4=0,0,10,7;MQ=60;FQ=-78;EFF=NONE(MODIFIER||||||||||1|ERROR_CHROMOSOME_NOT_FOUND)	GT:PL:GQ	1/1:255,51,0:99	1/1:255,51,0:100
NC_003197.1	2859211	0	G	T	222	0	DP=17;VDB=8.555143e-04;AF1=1;AC1=2;DP4=0,0,10,7;MQ=60;FQ=-78;EFF=NONE(MODIFIER||||||||||1|ERROR_CHROMOSOME_NOT_FOUND)	GT:PL:GQ	1/1:255,51,0:99	1/1:255,51,0:100
NC_003197.1	2859214	0	G	T	222	0	DP=17;VDB=7.624876e-04;AF1=1;AC1=2;DP4=0,0,10,7;MQ=60;FQ=-78;EFF=NONE(MODIFIER||||||||||1|ERROR_CHROMOSOME_NOT_FOUND)	GT:PL:GQ	1/1:255,51,0:99	1/1:255,51,0:100
NC_003197.1	2859215	0	C	T	222	0	DP=17;VDB=9.104858e-04;AF1=1;AC1=2;DP4=0,0,10,7;MQ=60;FQ=-78;EFF=NONE(MODIFIER||||||||||1|ERROR_CHROMOSOME_NOT_FOUND)	GT:PL:GQ	1/1:255,51,0:99	1/1:255,51,0:100
NC_003197.1	2859216	0	T	G	222	0	DP=17;VDB=8.734944e-04;AF1=1;AC1=2;DP4=0,0,10,7;MQ=60;FQ=-78;EFF=NONE(MODIFIER||||||||||1|ERROR_CHROMOSOME_NOT_FOUND)	GT:PL:GQ	1/1:255,51,0:99	1/1:255,51,0:100
NC_003197.1	2859217	0	G	T	222	0	DP=17;VDB=9.587180e-04;AF1=1;AC1=2;DP4=0,0,10,7;MQ=60;FQ=-78;EFF=NONE(MODIFIER||||||||||1|ERROR_CHROMOSOME_NOT_FOUND)	GT:PL:GQ	1/1:255,51,0:99	1/1:255,51,0:100
NC_003197.1	2859219	0	G	T	222	0	DP=17;VDB=1.199573e-03;AF1=1;AC1=2;DP4=0,0,10,7;MQ=60;FQ=-78;EFF=NONE(MODIFIER||||||||||1|ERROR_CHROMOSOME_NOT_FOUND)	GT:PL:GQ	1/1:255,51,0:99	1/1:255,51,0:100
NC_003197.1	2859223	0	A	C	222	0	DP=17;VDB=1.538366e-03;AF1=1;AC1=2;DP4=0,0,10,7;MQ=60;FQ=-78;EFF=NONE(MODIFIER||||||||||1|ERROR_CHROMOSOME_NOT_FOUND)	GT:PL:GQ	1/1:255,51,0:99	1/1:255,51,0:100
NC_003197.1	2859224	0	A	T	222	0	DP=18;VDB=1.729586e-03;AF1=1;AC1=2;DP4=0,0,10,7;MQ=60;FQ=-78;EFF=NONE(MODIFIER||||||||||1|ERROR_CHROMOSOME_NOT_FOUND)	GT:PL:GQ	1/1:255,51,0:99	1/1:255,51,0:100
NC_003197.1	2859230	0	G	C	222	0	DP=24;VDB=8.201811e-02;AF1=1;AC1=2;DP4=0,0,12,10;MQ=60;FQ=-93;EFF=NONE(MODIFIER||||||||||1|ERROR_CHROMOSOME_NOT_FOUND)	GT:PL:GQ	1/1:255,66,0:99	1/1:255,66,0:100
NC_003197.1	2859241	0	C	T	222	0	DP=28;VDB=2.254089e-01;AF1=1;AC1=2;DP4=0,0,16,12;MQ=60;FQ=-111;EFF=NONE(MODIFIER||||||||||1|ERROR_CHROMOSOME_NOT_FOUND)	GT:PL:GQ	1/1:255,84,0:99	1/1:255,84,0:100
NC_003197.1	2859245	0	G	T	222	0	DP=28;VDB=2.280524e-01;AF1=1;AC1=2;DP4=0,0,16,12;MQ=60;FQ=-111;EFF=NONE(MODIFIER||||||||||1|ERROR_CHROMOSOME_NOT_FOUND)	GT:PL:GQ	1/1:255,84,0:99	1/1:255,84,0:100
NC_003197.1	2859247	0	C	G	222	0	DP=28;VDB=1.372437e-01;AF1=1;AC1=2;DP4=0,0,16,12;MQ=60;FQ=-111;EFF=NONE(MODIFIER||||||||||1|ERROR_CHROMOSOME_NOT_FOUND)	GT:PL:GQ	1/1:255,84,0:99	1/1:255,84,0:100
NC_003197.1	2859253	0	A	G	222	0	DP=34;VDB=5.856662e-02;AF1=1;AC1=2;DP4=0,0,20,14;MQ=60;FQ=-129;EFF=NONE(MODIFIER||||||||||1|ERROR_CHROMOSOME_NOT_FOUND)	GT:PL:GQ	1/1:255,102,0:99	1/1:255,102,0:100
NC_003197.1	2859272	0	C	T	222	0	DP=42;VDB=1.602605e-04;AF1=1;AC1=2;DP4=0,0,23,18;MQ=60;FQ=-150;EFF=NONE(MODIFIER||||||||||1|ERROR_CHROMOSOME_NOT_FOUND)	GT:PL:GQ	1/1:255,123,0:99	1/1:255,123,0:100
NC_003197.1	2859283	0	G	A	222	0	DP=47;VDB=1.696091e-03;AF1=1;AC1=2;DP4=0,0,25,22;MQ=60;FQ=-168;EFF=NONE(MODIFIER||||||||||1|ERROR_CHROMOSOME_NOT_FOUND)	GT:PL:GQ	1/1:255,141,0:99	1/1:255,141,0:100
NC_003197.1	2859285	0	T	C	222	0	DP=47;VDB=1.669410e-03;AF1=1;AC1=2;DP4=0,0,25,22;MQ=60;FQ=-168;EFF=NONE(MODIFIER||||||||||1|ERROR_CHROMOSOME_NOT_FOUND)	GT:PL:GQ	1/1:255,141,0:99	1/1:255,141,0:100
NC_003197.1	2859298	0	G	A	222	0	DP=51;VDB=5.509221e-02;AF1=1;AC1=2;DP4=0,0,25,26;MQ=60;FQ=-181;EFF=NONE(MODIFIER||||||||||1|ERROR_CHROMOSOME_NOT_FOUND)	GT:PL:GQ	1/1:255,154,0:99	1/1:255,154,0:100
NC_003197.1	2859313	0	G	A	222	0	DP=52;VDB=3.019929e-01;AF1=1;AC1=2;DP4=0,0,25,25;MQ=60;FQ=-178;EFF=NONE(MODIFIER||||||||||1|ERROR_CHROMOSOME_NOT_FOUND)	GT:PL:GQ	1/1:255,151,0:99	1/1:255,151,0:100
NC_003197.1	2859328	0	C	T	222	0	DP=49;VDB=2.349708e-02;AF1=1;AC1=2;DP4=0,0,24,24;MQ=60;FQ=-171;EFF=NONE(MODIFIER||||||||||1|ERROR_CHROMOSOME_NOT_FOUND)	GT:PL:GQ	1/1:255,144,0:99	1/1:255,144,0:100
NC_003197.1	2859336	0	T	C	222	0	DP=48;VDB=1.652809e-04;AF1=1;AC1=2;DP4=0,0,24,24;MQ=60;FQ=-171;EFF=NONE(MODIFIER||||||||||1|ERROR_CHROMOSOME_NOT_FOUND)	GT:PL:GQ	1/1:255,144,0:99	1/1:255,144,0:100
NC_003197.1	2859350	0	A	G	222	0	DP=48;VDB=7.666209e-07;AF1=1;AC1=2;DP4=0,0,24,24;MQ=60;FQ=-171;EFF=NONE(MODIFIER||||||||||1|ERROR_CHROMOSOME_NOT_FOUND)	GT:PL:GQ	1/1:255,144,0:99	1/1:255,144,0:100
NC_003197.1	2859356	0	C	A	222	0	DP=47;VDB=1.904454e-07;AF1=1;AC1=2;DP4=0,0,23,24;MQ=60;FQ=-168;EFF=NONE(MODIFIER||||||||||1|ERROR_CHROMOSOME_NOT_FOUND)	GT:PL:GQ	1/1:255,141,0:99	1/1:255,141,0:100
NC_003197.1	2859357	0	C	G	222	0	DP=47;VDB=1.161284e-07;AF1=1;AC1=2;DP4=0,0,23,23;MQ=60;FQ=-165;EFF=NONE(MODIFIER||||||||||1|ERROR_CHROMOSOME_NOT_FOUND)	GT:PL:GQ	1/1:255,138,0:99	1/1:255,138,0:100
NC_003197.1	2859364	0	C	T	222	0	DP=49;VDB=2.876171e-08;AF1=1;AC1=2;DP4=0,0,24,25;MQ=60;FQ=-175;EFF=NONE(MODIFIER||||||||||1|ERROR_CHROMOSOME_NOT_FOUND)	GT:PL:GQ	1/1:255,148,0:99	1/1:255,148,0:100
NC_003197.1	2859383	0	T	C	222	0	DP=52;VDB=2.801405e-10;AF1=1;AC1=2;DP4=0,0,25,27;MQ=59;FQ=-184;EFF=NONE(MODIFIER||||||||||1|ERROR_CHROMOSOME_NOT_FOUND)	GT:PL:GQ	1/1:255,157,0:99	1/1:255,157,0:100
NC_003197.1	2859856	0	T	C	222	0	DP=20;VDB=3.832599e-07;AF1=1;AC1=2;DP4=0,0,9,11;MQ=60;FQ=-87;EFF=NONE(MODIFIER||||||||||1|ERROR_CHROMOSOME_NOT_FOUND)	GT:PL:GQ	1/1:255,60,0:99	1/1:255,60,0:100
NC_003197.1	2859860	0	T	C	222	0	DP=21;VDB=1.501560e-06;AF1=1;AC1=2;DP4=0,0,10,11;MQ=60;FQ=-90;EFF=NONE(MODIFIER||||||||||1|ERROR_CHROMOSOME_NOT_FOUND)	GT:PL:GQ	1/1:255,63,0:99	1/1:255,63,0:100
NC_003197.1	2859869	0	G	A	222	0	DP=24;VDB=1.354097e-05;AF1=1;AC1=2;DP4=0,0,11,12;MQ=60;FQ=-96;EFF=NONE(MODIFIER||||||||||1|ERROR_CHROMOSOME_NOT_FOUND)	GT:PL:GQ	1/1:255,69,0:99	1/1:255,69,0:100
NC_003197.1	2859878	0	G	A	222	0	DP=27;VDB=1.849894e-06;AF1=1;AC1=2;DP4=0,0,11,16;MQ=60;FQ=-108;EFF=NONE(MODIFIER||||||||||1|ERROR_CHROMOSOME_NOT_FOUND)	GT:PL:GQ	1/1:255,81,0:99	1/1:255,81,0:100
NC_003197.1	2859896	0	C	T	222	0	DP=29;VDB=6.627773e-04;AF1=1;AC1=2;DP4=0,0,13,16;MQ=60;FQ=-111;EFF=NONE(MODIFIER||||||||||1|ERROR_CHROMOSOME_NOT_FOUND)	GT:PL:GQ	1/1:255,84,0:99	1/1:255,84,0:100
NC_003197.1	2859905	0	G	C	222	0	DP=29;VDB=5.216208e-03;AF1=1;AC1=2;DP4=0,0,13,16;MQ=60;FQ=-114;EFF=NONE(MODIFIER||||||||||1|ERROR_CHROMOSOME_NOT_FOUND)	GT:PL:GQ	1/1:255,87,0:99	1/1:255,87,0:100
NC_003197.1	2859911	0	T	A	222	0	DP=34;VDB=3.263843e-02;AF1=1;AC1=2;DP4=0,0,14,16;MQ=60;FQ=-117;EFF=NONE(MODIFIER||||||||||1|ERROR_CHROMOSOME_NOT_FOUND)	GT:PL:GQ	1/1:255,90,0:99	1/1:255,90,0:100
NC_003197.1	2859930	0	T	A	222	0	DP=40;VDB=3.236440e-01;AF1=1;AC1=2;DP4=0,0,20,20;MQ=60;FQ=-144;EFF=NONE(MODIFIER||||||||||1|ERROR_CHROMOSOME_NOT_FOUND)	GT:PL:GQ	1/1:255,117,0:99	1/1:255,117,0:100
NC_003197.1	2860055	0	T	C	222	0	DP=50;VDB=3.536604e-01;AF1=1;AC1=2;DP4=0,0,24,23;MQ=60;FQ=-168;EFF=NONE(MODIFIER||||||||||1|ERROR_CHROMOSOME_NOT_FOUND)	GT:PL:GQ	1/1:255,141,0:99	1/1:255,141,0:100
NC_003197.1	2860076	0	C	T	222	0	DP=46;VDB=3.100407e-02;AF1=1;AC1=2;DP4=0,0,23,22;MQ=60;FQ=-162;EFF=NONE(MODIFIER||||||||||1|ERROR_CHROMOSOME_NOT_FOUND)	GT:PL:GQ	1/1:255,135,0:99	1/1:255,135,0:100
NC_003197.1	2860157	0	C	T	222	0	DP=53;VDB=1.048304e-02;AF1=1;AC1=2;DP4=0,0,27,25;MQ=60;FQ=-184;EFF=NONE(MODIFIER||||||||||1|ERROR_CHROMOSOME_NOT_FOUND)	GT:PL:GQ	1/1:255,157,0:99	1/1:255,157,0:100
NC_003197.1	2860289	0	G	T	222	0	DP=73;VDB=4.203717e-01;RPB=-5.237961e-01;AF1=1;AC1=2;DP4=1,1,41,30;MQ=60;FQ=-206;PV4=1,1,1,0.2;EFF=NONE(MODIFIER||||||||||1|ERROR_CHROMOSOME_NOT_FOUND)	GT:PL:GQ	1/1:255,179,0:99	1/1:255,179,0:100
NC_003197.1	2860290	0	G	A	222	0	DP=73;VDB=4.435051e-01;AF1=1;AC1=2;DP4=0,0,42,31;MQ=60;FQ=-247;EFF=NONE(MODIFIER||||||||||1|ERROR_CHROMOSOME_NOT_FOUND)	GT:PL:GQ	1/1:255,220,0:99	1/1:255,220,0:100
NC_003197.1	2860308	0	A	C	222	0	DP=72;VDB=4.171337e-01;AF1=1;AC1=2;DP4=0,0,41,27;MQ=60;FQ=-232;EFF=NONE(MODIFIER||||||||||1|ERROR_CHROMOSOME_NOT_FOUND)	GT:PL:GQ	1/1:255,205,0:99	1/1:255,205,0:100
NC_003197.1	2860440	0	G	A	222	0	DP=67;VDB=3.917632e-01;AF1=1;AC1=2;DP4=0,0,30,35;MQ=60;FQ=-223;EFF=NONE(MODIFIER||||||||||1|ERROR_CHROMOSOME_NOT_FOUND)	GT:PL:GQ	1/1:255,196,0:99	1/1:255,196,0:100
NC_003197.1	2860497	0	G	A	222	0	DP=64;VDB=6.146032e-02;AF1=1;AC1=2;DP4=0,0,28,33;MQ=60;FQ=-211;EFF=NONE(MODIFIER||||||||||1|ERROR_CHROMOSOME_NOT_FOUND)	GT:PL:GQ	1/1:255,184,0:99	1/1:255,184,0:100
NC_003197.1	2860596	0	C	T	222	0	DP=74;VDB=7.442962e-02;AF1=1;AC1=2;DP4=0,0,36,35;MQ=60;FQ=-241;EFF=NONE(MODIFIER||||||||||1|ERROR_CHROMOSOME_NOT_FOUND)	GT:PL:GQ	1/1:255,214,0:99	1/1:255,214,0:100
NC_003197.1	2860653	0	A	C	222	0	DP=70;VDB=3.348756e-01;AF1=1;AC1=2;DP4=0,0,38,30;MQ=60;FQ=-232;EFF=NONE(MODIFIER||||||||||1|ERROR_CHROMOSOME_NOT_FOUND)	GT:PL:GQ	1/1:255,205,0:99	1/1:255,205,0:100
NC_003197.1	2860773	0	A	G	222	0	DP=67;VDB=1.372420e-01;AF1=1;AC1=2;DP4=0,0,36,31;MQ=60;FQ=-229;EFF=NONE(MODIFIER||||||||||1|ERROR_CHROMOSOME_NOT_FOUND)	GT:PL:GQ	1/1:255,202,0:99	1/1:255,202,0:100
NC_003197.1	2860774	0	C	T	222	0	DP=67;VDB=1.448506e-01;AF1=1;AC1=2;DP4=0,0,36,31;MQ=60;FQ=-229;EFF=NONE(MODIFIER||||||||||1|ERROR_CHROMOSOME_NOT_FOUND)	GT:PL:GQ	1/1:255,202,0:99	1/1:255,202,0:100
NC_003197.1	2860863	0	G	A	222	0	DP=77;VDB=4.059649e-01;AF1=1;AC1=2;DP4=0,0,37,38;MQ=60;FQ=-253;EFF=NONE(MODIFIER||||||||||1|ERROR_CHROMOSOME_NOT_FOUND)	GT:PL:GQ	1/1:255,226,0:99	1/1:255,226,0:100
NC_003197.1	2860943	0	A	G	222	0	DP=80;VDB=8.821679e-05;AF1=1;AC1=2;DP4=0,0,40,37;MQ=60;FQ=-259;EFF=NONE(MODIFIER||||||||||1|ERROR_CHROMOSOME_NOT_FOUND)	GT:PL:GQ	1/1:255,232,0:99	1/1:255,232,0:100
NC_003197.1	2861001	0	A	T	222	0	DP=72;VDB=2.976323e-01;AF1=1;AC1=2;DP4=0,0,34,38;MQ=60;FQ=-241;EFF=NONE(MODIFIER||||||||||1|ERROR_CHROMOSOME_NOT_FOUND)	GT:PL:GQ	1/1:255,214,0:99	1/1:255,214,0:100
NC_003197.1	2861082	0	G	T	222	0	DP=68;VDB=5.021360e-05;AF1=1;AC1=2;DP4=0,0,34,31;MQ=60;FQ=-223;EFF=NONE(MODIFIER||||||||||1|ERROR_CHROMOSOME_NOT_FOUND)	GT:PL:GQ	1/1:255,196,0:99	1/1:255,196,0:100
NC_003197.1	2861255	0	G	A	222	0	DP=73;VDB=4.329450e-01;AF1=1;AC1=2;DP4=0,0,27,45;MQ=60;FQ=-244;EFF=NONE(MODIFIER||||||||||1|ERROR_CHROMOSOME_NOT_FOUND)	GT:PL:GQ	1/1:255,217,0:99	1/1:255,217,0:100
NC_003197.1	2861372	0	G	A	222	0	DP=68;VDB=4.069861e-01;AF1=1;AC1=2;DP4=0,0,24,43;MQ=60;FQ=-229;EFF=NONE(MODIFIER||||||||||1|ERROR_CHROMOSOME_NOT_FOUND)	GT:PL:GQ	1/1:255,202,0:99	1/1:255,202,0:100
NC_003197.1	2861388	0	G	T	222	0	DP=57;VDB=1.521674e-01;AF1=1;AC1=2;DP4=0,0,20,35;MQ=60;FQ=-193;EFF=NONE(MODIFIER||||||||||1|ERROR_CHROMOSOME_NOT_FOUND)	GT:PL:GQ	1/1:255,166,0:99	1/1:255,166,0:100
NC_003197.1	2861414	0	A	G	222	0	DP=51;VDB=3.578773e-01;AF1=1;AC1=2;DP4=0,0,18,30;MQ=60;FQ=-171;EFF=NONE(MODIFIER||||||||||1|ERROR_CHROMOSOME_NOT_FOUND)	GT:PL:GQ	1/1:255,144,0:99	1/1:255,144,0:100
NC_003197.1	2861435	0	G	A	222	0	DP=41;VDB=2.938518e-01;AF1=1;AC1=2;DP4=0,0,17,18;MQ=60;FQ=-132;EFF=NONE(MODIFIER||||||||||1|ERROR_CHROMOSOME_NOT_FOUND)	GT:PL:GQ	1/1:255,105,0:99	1/1:255,105,0:100
NC_003197.1	2861486	0	A	G	222	0	DP=50;VDB=5.530789e-02;AF1=1;AC1=2;DP4=0,0,28,20;MQ=60;FQ=-171;EFF=NONE(MODIFIER||||||||||1|ERROR_CHROMOSOME_NOT_FOUND)	GT:PL:GQ	1/1:255,144,0:99	1/1:255,144,0:100
NC_003197.1	2861489	0	T	G	222	0	DP=50;VDB=1.821931e-02;AF1=1;AC1=2;DP4=0,0,28,20;MQ=60;FQ=-171;EFF=NONE(MODIFIER||||||||||1|ERROR_CHROMOSOME_NOT_FOUND)	GT:PL:GQ	1/1:255,144,0:99	1/1:255,144,0:100
NC_003197.1	2861540	0	C	A	222	0	DP=46;VDB=1.755659e-01;AF1=1;AC1=2;DP4=0,0,23,21;MQ=60;FQ=-159;EFF=NONE(MODIFIER||||||||||1|ERROR_CHROMOSOME_NOT_FOUND)	GT:PL:GQ	1/1:255,132,0:99	1/1:255,132,0:100
NC_003197.1	2861609	0	C	T	222	0	DP=55;VDB=3.733772e-01;RPB=2.288022e-01;AF1=1;AC1=2;DP4=1,0,29,23;MQ=60;FQ=-168;PV4=1,1,1,0.3;EFF=NONE(MODIFIER||||||||||1|ERROR_CHROMOSOME_NOT_FOUND)	GT:PL:GQ	1/1:255,141,0:99	1/1:255,141,0:100
NC_003197.1	2861639	0	A	G	222	0	DP=49;VDB=2.739501e-03;AF1=1;AC1=2;DP4=0,0,27,22;MQ=60;FQ=-175;EFF=NONE(MODIFIER||||||||||1|ERROR_CHROMOSOME_NOT_FOUND)	GT:PL:GQ	1/1:255,148,0:99	1/1:255,148,0:100
NC_003197.1	2861651	0	C	G	222	0	DP=51;VDB=3.557068e-02;AF1=1;AC1=2;DP4=0,0,28,22;MQ=60;FQ=-178;EFF=NONE(MODIFIER||||||||||1|ERROR_CHROMOSOME_NOT_FOUND)	GT:PL:GQ	1/1:255,151,0:99	1/1:255,151,0:100
NC_003197.1	2861675	0	A	G	222	0	DP=34;VDB=2.654531e-01;AF1=1;AC1=2;DP4=0,0,15,16;MQ=60;FQ=-120;EFF=NONE(MODIFIER||||||||||1|ERROR_CHROMOSOME_NOT_FOUND)	GT:PL:GQ	1/1:255,93,0:99	1/1:255,93,0:100
NC_003197.1	2861774	0	C	T	222	0	DP=40;VDB=2.151729e-02;AF1=1;AC1=2;DP4=0,0,21,18;MQ=60;FQ=-144;EFF=NONE(MODIFIER||||||||||1|ERROR_CHROMOSOME_NOT_FOUND)	GT:PL:GQ	1/1:255,117,0:99	1/1:255,117,0:100
NC_003197.1	2861812	0	T	C	222	0	DP=46;VDB=1.821402e-01;AF1=1;AC1=2;DP4=0,0,20,25;MQ=60;FQ=-162;EFF=NONE(MODIFIER||||||||||1|ERROR_CHROMOSOME_NOT_FOUND)	GT:PL:GQ	1/1:255,135,0:99	1/1:255,135,0:100
NC_003197.1	2861816	0	T	C	222	0	DP=46;VDB=3.131452e-01;AF1=1;AC1=2;DP4=0,0,20,26;MQ=60;FQ=-165;EFF=NONE(MODIFIER||||||||||1|ERROR_CHROMOSOME_NOT_FOUND)	GT:PL:GQ	1/1:255,138,0:99	1/1:255,138,0:100
NC_003197.1	2861819	0	A	G	222	0	DP=46;VDB=3.493008e-01;AF1=1;AC1=2;DP4=0,0,20,26;MQ=60;FQ=-165;EFF=NONE(MODIFIER||||||||||1|ERROR_CHROMOSOME_NOT_FOUND)	GT:PL:GQ	1/1:255,138,0:99	1/1:255,138,0:100
NC_003197.1	2861825	0	A	G	222	0	DP=47;VDB=1.697891e-01;AF1=1;AC1=2;DP4=0,0,21,26;MQ=60;FQ=-168;EFF=NONE(MODIFIER||||||||||1|ERROR_CHROMOSOME_NOT_FOUND)	GT:PL:GQ	1/1:255,141,0:99	1/1:255,141,0:100
NC_003197.1	2861831	0	A	G	222	0	DP=58;VDB=9.759030e-02;AF1=1;AC1=2;DP4=0,0,22,27;MQ=60;FQ=-175;EFF=NONE(MODIFIER||||||||||1|ERROR_CHROMOSOME_NOT_FOUND)	GT:PL:GQ	1/1:255,148,0:99	1/1:255,148,0:100
NC_003197.1	2861843	0	T	C	222	0	DP=59;VDB=1.667451e-01;AF1=1;AC1=2;DP4=0,0,29,30;MQ=60;FQ=-205;EFF=NONE(MODIFIER||||||||||1|ERROR_CHROMOSOME_NOT_FOUND)	GT:PL:GQ	1/1:255,178,0:99	1/1:255,178,0:100
NC_003197.1	2861867	0	A	C	222	0	DP=58;VDB=5.252844e-02;AF1=1;AC1=2;DP4=0,0,28,29;MQ=60;FQ=-199;EFF=NONE(MODIFIER||||||||||1|ERROR_CHROMOSOME_NOT_FOUND)	GT:PL:GQ	1/1:255,172,0:99	1/1:255,172,0:100
NC_003197.1	2861874	0	TGGCGGCG	TGGCG	155	0	INDEL;IS=56,1.000000;DP=56;VDB=1.459733e-01;AF1=1;AC1=2;DP4=0,0,10,5;MQ=60;FQ=-79.5;EFF=NONE(MODIFIER||||||||||1|ERROR_CHROMOSOME_NOT_FOUND)	GT:PL:GQ	1/1:196,45,0:87	1/1:196,45,0:88
NC_003197.1	2861912	0	G	A	222	0	DP=66;VDB=2.237273e-03;AF1=1;AC1=2;DP4=0,0,32,33;MQ=60;FQ=-223;EFF=NONE(MODIFIER||||||||||1|ERROR_CHROMOSOME_NOT_FOUND)	GT:PL:GQ	1/1:255,196,0:99	1/1:255,196,0:100
NC_003197.1	2861963	0	C	T	181	0	DP=29;VDB=3.474668e-02;AF1=1;AC1=2;DP4=0,0,16,12;MQ=60;FQ=-111;EFF=NONE(MODIFIER||||||||||1|ERROR_CHROMOSOME_NOT_FOUND)	GT:PL:GQ	1/1:214,84,0:99	1/1:214,84,0:100
NC_003197.1	2861966	0	T	C	170	0	DP=29;VDB=9.929410e-03;AF1=1;AC1=2;DP4=0,0,16,12;MQ=60;FQ=-111;EFF=NONE(MODIFIER||||||||||1|ERROR_CHROMOSOME_NOT_FOUND)	GT:PL:GQ	1/1:203,84,0:99	1/1:203,84,0:100
NC_003197.1	2862007	0	G	C	222	0	DP=40;VDB=2.095603e-01;AF1=1;AC1=2;DP4=0,0,15,20;MQ=60;FQ=-132;EFF=NONE(MODIFIER||||||||||1|ERROR_CHROMOSOME_NOT_FOUND)	GT:PL:GQ	1/1:255,105,0:99	1/1:255,105,0:100
NC_003197.1	2862008	0	A	G	222	0	DP=40;VDB=2.553975e-01;AF1=1;AC1=2;DP4=0,0,16,20;MQ=60;FQ=-135;EFF=NONE(MODIFIER||||||||||1|ERROR_CHROMOSOME_NOT_FOUND)	GT:PL:GQ	1/1:255,108,0:99	1/1:255,108,0:100
NC_003197.1	2862009	0	G	C	222	0	DP=40;VDB=2.935900e-01;AF1=1;AC1=2;DP4=0,0,15,20;MQ=60;FQ=-132;EFF=NONE(MODIFIER||||||||||1|ERROR_CHROMOSOME_NOT_FOUND)	GT:PL:GQ	1/1:255,105,0:99	1/1:255,105,0:100
NC_003197.1	2862019	0	T	C	222	0	DP=47;VDB=2.263197e-01;AF1=1;AC1=2;DP4=0,0,22,24;MQ=60;FQ=-165;EFF=NONE(MODIFIER||||||||||1|ERROR_CHROMOSOME_NOT_FOUND)	GT:PL:GQ	1/1:255,138,0:99	1/1:255,138,0:100
NC_003197.1	2862020	0	C	G	222	0	DP=47;VDB=2.554622e-01;AF1=1;AC1=2;DP4=0,0,21,24;MQ=60;FQ=-162;EFF=NONE(MODIFIER||||||||||1|ERROR_CHROMOSOME_NOT_FOUND)	GT:PL:GQ	1/1:255,135,0:99	1/1:255,135,0:100
NC_003197.1	2862035	0	C	T	222	0	DP=48;VDB=1.524428e-01;AF1=1;AC1=2;DP4=0,0,23,25;MQ=60;FQ=-171;EFF=NONE(MODIFIER||||||||||1|ERROR_CHROMOSOME_NOT_FOUND)	GT:PL:GQ	1/1:255,144,0:99	1/1:255,144,0:100
NC_003197.1	2862041	0	T	C	222	0	DP=48;VDB=1.066329e-02;AF1=1;AC1=2;DP4=0,0,22,24;MQ=60;FQ=-165;EFF=NONE(MODIFIER||||||||||1|ERROR_CHROMOSOME_NOT_FOUND)	GT:PL:GQ	1/1:255,138,0:99	1/1:255,138,0:100
NC_003197.1	2862080	0	A	G	222	0	DP=57;VDB=1.851208e-01;AF1=1;AC1=2;DP4=0,0,25,26;MQ=60;FQ=-178;EFF=NONE(MODIFIER||||||||||1|ERROR_CHROMOSOME_NOT_FOUND)	GT:PL:GQ	1/1:255,151,0:99	1/1:255,151,0:100
NC_003197.1	2862086	0	T	C	222	0	DP=59;VDB=8.171361e-02;AF1=1;AC1=2;DP4=0,0,26,28;MQ=60;FQ=-190;EFF=NONE(MODIFIER||||||||||1|ERROR_CHROMOSOME_NOT_FOUND)	GT:PL:GQ	1/1:255,163,0:99	1/1:255,163,0:100
NC_003197.1	2862143	0	G	A	222	0	DP=64;VDB=2.487810e-01;AF1=1;AC1=2;DP4=0,0,27,31;MQ=60;FQ=-202;EFF=NONE(MODIFIER||||||||||1|ERROR_CHROMOSOME_NOT_FOUND)	GT:PL:GQ	1/1:255,175,0:99	1/1:255,175,0:100
NC_003197.1	2862176	0	T	A	222	0	DP=49;VDB=2.172595e-01;RPB=2.474874e-01;AF1=1;AC1=2;DP4=1,0,24,24;MQ=60;FQ=-156;PV4=1,1,1,0.32;EFF=NONE(MODIFIER||||||||||1|ERROR_CHROMOSOME_NOT_FOUND)	GT:PL:GQ	1/1:255,129,0:99	1/1:255,129,0:100
NC_003197.1	2862185	0	T	C	222	0	DP=44;VDB=3.131326e-01;AF1=1;AC1=2;DP4=0,0,22,21;MQ=60;FQ=-156;EFF=NONE(MODIFIER||||||||||1|ERROR_CHROMOSOME_NOT_FOUND)	GT:PL:GQ	1/1:255,129,0:99	1/1:255,129,0:100
NC_003197.1	2862187	0	A	G	222	0	DP=44;VDB=2.894937e-01;RPB=-9.449991e-01;AF1=1;AC1=2;DP4=0,1,23,20;MQ=60;FQ=-141;PV4=0.48,1,1,0.35;EFF=NONE(MODIFIER||||||||||1|ERROR_CHROMOSOME_NOT_FOUND)	GT:PL:GQ	1/1:255,114,0:99	1/1:255,114,0:100
NC_003197.1	2862190	0	A	G	222	0	DP=44;VDB=2.792132e-01;RPB=-1.007279e+00;AF1=1;AC1=2;DP4=0,1,22,20;MQ=60;FQ=-138;PV4=0.49,1,1,0.34;EFF=NONE(MODIFIER||||||||||1|ERROR_CHROMOSOME_NOT_FOUND)	GT:PL:GQ	1/1:255,111,0:99	1/1:255,111,0:100
NC_003197.1	2862191	0	T	G	222	0	DP=44;VDB=2.673401e-01;AF1=1;AC1=2;DP4=0,0,22,21;MQ=60;FQ=-156;EFF=NONE(MODIFIER||||||||||1|ERROR_CHROMOSOME_NOT_FOUND)	GT:PL:GQ	1/1:255,129,0:99	1/1:255,129,0:100
NC_003197.1	2862206	0	G	A	222	0	DP=59;VDB=1.577671e-01;AF1=1;AC1=2;DP4=0,0,32,27;MQ=60;FQ=-205;EFF=NONE(MODIFIER||||||||||1|ERROR_CHROMOSOME_NOT_FOUND)	GT:PL:GQ	1/1:255,178,0:99	1/1:255,178,0:100
NC_003197.1	2862207	0	A	T	222	0	DP=59;VDB=1.742497e-01;AF1=1;AC1=2;DP4=0,0,32,27;MQ=60;FQ=-205;EFF=NONE(MODIFIER||||||||||1|ERROR_CHROMOSOME_NOT_FOUND)	GT:PL:GQ	1/1:255,178,0:99	1/1:255,178,0:100
NC_003197.1	2862221	0	A	G	222	0	DP=57;VDB=2.864219e-01;AF1=1;AC1=2;DP4=0,0,22,24;MQ=60;FQ=-165;EFF=NONE(MODIFIER||||||||||1|ERROR_CHROMOSOME_NOT_FOUND)	GT:PL:GQ	1/1:255,138,0:99	1/1:255,138,0:100
NC_003197.1	2862259	0	T	G	222	0	DP=68;VDB=2.972190e-01;AF1=1;AC1=2;DP4=0,0,37,31;MQ=60;FQ=-232;EFF=NONE(MODIFIER||||||||||1|ERROR_CHROMOSOME_NOT_FOUND)	GT:PL:GQ	1/1:255,205,0:99	1/1:255,205,0:100
NC_003197.1	2862275	0	T	C	222	0	DP=71;VDB=4.295664e-01;RPB=-1.427733e+00;AF1=1;AC1=2;DP4=2,0,34,34;MQ=60;FQ=-203;PV4=0.49,1,1,0.24;EFF=NONE(MODIFIER||||||||||1|ERROR_CHROMOSOME_NOT_FOUND)	GT:PL:GQ	1/1:255,176,0:99	1/1:255,176,0:100
NC_003197.1	2862335	0	A	T	222	0	DP=64;VDB=3.436629e-01;AF1=1;AC1=2;DP4=0,0,32,30;MQ=59;FQ=-214;EFF=NONE(MODIFIER||||||||||1|ERROR_CHROMOSOME_NOT_FOUND)	GT:PL:GQ	1/1:255,187,0:99	1/1:255,187,0:100
NC_003197.1	2862338	0	A	G	222	0	DP=61;VDB=3.714712e-01;AF1=1;AC1=2;DP4=0,0,30,29;MQ=59;FQ=-205;EFF=NONE(MODIFIER||||||||||1|ERROR_CHROMOSOME_NOT_FOUND)	GT:PL:GQ	1/1:255,178,0:99	1/1:255,178,0:100
NC_003197.1	2862353	0	C	A	222	0	DP=58;VDB=6.437317e-03;AF1=1;AC1=2;DP4=0,0,29,26;MQ=58;FQ=-193;EFF=NONE(MODIFIER||||||||||1|ERROR_CHROMOSOME_NOT_FOUND)	GT:PL:GQ	1/1:255,166,0:99	1/1:255,166,0:100
NC_003197.1	2862356	0	A	G	222	0	DP=58;VDB=4.880665e-04;AF1=1;AC1=2;DP4=0,0,28,26;MQ=58;FQ=-190;EFF=NONE(MODIFIER||||||||||1|ERROR_CHROMOSOME_NOT_FOUND)	GT:PL:GQ	1/1:255,163,0:99	1/1:255,163,0:100
NC_003197.1	2862371	0	C	A	222	0	DP=57;VDB=3.556820e-04;AF1=1;AC1=2;DP4=0,0,30,27;MQ=58;FQ=-199;EFF=NONE(MODIFIER||||||||||1|ERROR_CHROMOSOME_NOT_FOUND)	GT:PL:GQ	1/1:255,172,0:99	1/1:255,172,0:100
NC_003197.1	2862372	0	T	A	222	0	DP=57;VDB=3.254553e-04;AF1=1;AC1=2;DP4=0,0,30,27;MQ=58;FQ=-199;EFF=NONE(MODIFIER||||||||||1|ERROR_CHROMOSOME_NOT_FOUND)	GT:PL:GQ	1/1:255,172,0:99	1/1:255,172,0:100
NC_003197.1	2862375	0	A	G	222	0	DP=57;VDB=3.491929e-04;AF1=1;AC1=2;DP4=0,0,30,26;MQ=58;FQ=-196;EFF=NONE(MODIFIER||||||||||1|ERROR_CHROMOSOME_NOT_FOUND)	GT:PL:GQ	1/1:255,169,0:99	1/1:255,169,0:100
NC_003197.1	2862377	0	A	G	222	0	DP=58;VDB=1.066431e-04;AF1=1;AC1=2;DP4=0,0,29,26;MQ=58;FQ=-193;EFF=NONE(MODIFIER||||||||||1|ERROR_CHROMOSOME_NOT_FOUND)	GT:PL:GQ	1/1:255,166,0:99	1/1:255,166,0:100
NC_003197.1	2862410	0	A	G	222	0	DP=54;VDB=1.707565e-08;AF1=1;AC1=2;DP4=0,0,26,24;MQ=56;FQ=-178;EFF=NONE(MODIFIER||||||||||1|ERROR_CHROMOSOME_NOT_FOUND)	GT:PL:GQ	1/1:255,151,0:99	1/1:255,151,0:100
NC_003197.1	2862416	0	A	C	222	0	DP=50;VDB=1.938151e-17;AF1=1;AC1=2;DP4=0,0,25,25;MQ=55;FQ=-178;EFF=NONE(MODIFIER||||||||||1|ERROR_CHROMOSOME_NOT_FOUND)	GT:PL:GQ	1/1:255,151,0:99	1/1:255,151,0:100
NC_003197.1	2863209	0	C	T	222	0	DP=44;VDB=3.396574e-01;AF1=1;AC1=2;DP4=0,0,23,20;MQ=60;FQ=-156;EFF=NONE(MODIFIER||||||||||1|ERROR_CHROMOSOME_NOT_FOUND)	GT:PL:GQ	1/1:255,129,0:99	1/1:255,129,0:100
NC_003197.1	2863791	0	G	A	222	0	DP=70;VDB=5.868038e-02;AF1=1;AC1=2;DP4=0,0,35,28;MQ=60;FQ=-217;EFF=NONE(MODIFIER||||||||||1|ERROR_CHROMOSOME_NOT_FOUND)	GT:PL:GQ	1/1:255,190,0:99	1/1:255,190,0:100
NC_003197.1	2864050	0	A	C	222	0	DP=47;VDB=3.462063e-01;AF1=1;AC1=2;DP4=0,0,23,24;MQ=60;FQ=-168;EFF=NONE(MODIFIER||||||||||1|ERROR_CHROMOSOME_NOT_FOUND)	GT:PL:GQ	1/1:255,141,0:99	1/1:255,141,0:100
NC_003197.1	2864544	0	T	C	222	0	DP=53;VDB=3.489948e-01;AF1=1;AC1=2;DP4=0,0,23,28;MQ=60;FQ=-181;EFF=NONE(MODIFIER||||||||||1|ERROR_CHROMOSOME_NOT_FOUND)	GT:PL:GQ	1/1:255,154,0:99	1/1:255,154,0:100
NC_003197.1	2864628	0	C	A	222	0	DP=49;VDB=1.433996e-01;AF1=1;AC1=2;DP4=0,0,21,28;MQ=60;FQ=-175;EFF=NONE(MODIFIER||||||||||1|ERROR_CHROMOSOME_NOT_FOUND)	GT:PL:GQ	1/1:255,148,0:99	1/1:255,148,0:100
NC_003197.1	2864634	0	A	G	222	0	DP=44;VDB=1.040353e-01;AF1=1;AC1=2;DP4=0,0,20,24;MQ=60;FQ=-159;EFF=NONE(MODIFIER||||||||||1|ERROR_CHROMOSOME_NOT_FOUND)	GT:PL:GQ	1/1:255,132,0:99	1/1:255,132,0:100
NC_003197.1	2864676	0	T	G	222	0	DP=51;VDB=2.695274e-01;AF1=1;AC1=2;DP4=0,0,27,24;MQ=60;FQ=-181;EFF=NONE(MODIFIER||||||||||1|ERROR_CHROMOSOME_NOT_FOUND)	GT:PL:GQ	1/1:255,154,0:99	1/1:255,154,0:100
NC_003197.1	2864682	0	G	T	222	0	DP=52;VDB=1.917920e-01;AF1=1;AC1=2;DP4=0,0,27,24;MQ=60;FQ=-181;EFF=NONE(MODIFIER||||||||||1|ERROR_CHROMOSOME_NOT_FOUND)	GT:PL:GQ	1/1:255,154,0:99	1/1:255,154,0:100
NC_003197.1	2864700	0	G	C	222	0	DP=50;VDB=9.223665e-03;AF1=1;AC1=2;DP4=0,0,26,21;MQ=60;FQ=-168;EFF=NONE(MODIFIER||||||||||1|ERROR_CHROMOSOME_NOT_FOUND)	GT:PL:GQ	1/1:255,141,0:99	1/1:255,141,0:100
NC_003197.1	2864707	0	C	T	222	0	DP=55;VDB=2.074371e-01;AF1=1;AC1=2;DP4=0,0,29,26;MQ=60;FQ=-193;EFF=NONE(MODIFIER||||||||||1|ERROR_CHROMOSOME_NOT_FOUND)	GT:PL:GQ	1/1:255,166,0:99	1/1:255,166,0:100
NC_003197.1	2864709	0	G	A	222	0	DP=56;VDB=2.098045e-01;AF1=1;AC1=2;DP4=0,0,29,26;MQ=60;FQ=-193;EFF=NONE(MODIFIER||||||||||1|ERROR_CHROMOSOME_NOT_FOUND)	GT:PL:GQ	1/1:255,166,0:99	1/1:255,166,0:100
NC_003197.1	2864718	0	C	G	222	0	DP=61;VDB=3.266948e-01;AF1=1;AC1=2;DP4=0,0,33,26;MQ=60;FQ=-205;EFF=NONE(MODIFIER||||||||||1|ERROR_CHROMOSOME_NOT_FOUND)	GT:PL:GQ	1/1:255,178,0:99	1/1:255,178,0:100
NC_003197.1	2864721	0	A	C	222	0	DP=61;VDB=3.868453e-01;AF1=1;AC1=2;DP4=0,0,33,28;MQ=60;FQ=-211;EFF=NONE(MODIFIER||||||||||1|ERROR_CHROMOSOME_NOT_FOUND)	GT:PL:GQ	1/1:255,184,0:99	1/1:255,184,0:100
NC_003197.1	2864724	0	C	T	222	0	DP=61;VDB=4.019984e-01;AF1=1;AC1=2;DP4=0,0,33,28;MQ=60;FQ=-211;EFF=NONE(MODIFIER||||||||||1|ERROR_CHROMOSOME_NOT_FOUND)	GT:PL:GQ	1/1:255,184,0:99	1/1:255,184,0:100
NC_003197.1	2864763	0	T	C	222	0	DP=67;VDB=2.315117e-01;AF1=1;AC1=2;DP4=0,0,35,32;MQ=60;FQ=-229;EFF=NONE(MODIFIER||||||||||1|ERROR_CHROMOSOME_NOT_FOUND)	GT:PL:GQ	1/1:255,202,0:99	1/1:255,202,0:100
NC_003197.1	2864766	0	C	T	222	0	DP=64;VDB=8.994734e-02;AF1=1;AC1=2;DP4=0,0,34,30;MQ=60;FQ=-220;EFF=NONE(MODIFIER||||||||||1|ERROR_CHROMOSOME_NOT_FOUND)	GT:PL:GQ	1/1:255,193,0:99	1/1:255,193,0:100
NC_003197.1	2864772	0	C	T	222	0	DP=63;VDB=2.414153e-02;AF1=1;AC1=2;DP4=0,0,33,30;MQ=60;FQ=-214;EFF=NONE(MODIFIER||||||||||1|ERROR_CHROMOSOME_NOT_FOUND)	GT:PL:GQ	1/1:255,187,0:99	1/1:255,187,0:100
NC_003197.1	2864775	0	C	T	222	0	DP=63;VDB=6.283135e-03;AF1=1;AC1=2;DP4=0,0,33,30;MQ=60;FQ=-217;EFF=NONE(MODIFIER||||||||||1|ERROR_CHROMOSOME_NOT_FOUND)	GT:PL:GQ	1/1:255,190,0:99	1/1:255,190,0:100
NC_003197.1	2864784	0	T	G	222	0	DP=70;VDB=8.139952e-02;AF1=1;AC1=2;DP4=0,0,39,30;MQ=60;FQ=-235;EFF=NONE(MODIFIER||||||||||1|ERROR_CHROMOSOME_NOT_FOUND)	GT:PL:GQ	1/1:255,208,0:99	1/1:255,208,0:100
NC_003197.1	2864790	0	G	A	222	0	DP=75;VDB=3.676732e-01;AF1=1;AC1=2;DP4=0,0,41,31;MQ=60;FQ=-244;EFF=NONE(MODIFIER||||||||||1|ERROR_CHROMOSOME_NOT_FOUND)	GT:PL:GQ	1/1:255,217,0:99	1/1:255,217,0:100
NC_003197.1	2864805	0	G	A	222	0	DP=74;VDB=3.453502e-01;AF1=1;AC1=2;DP4=0,0,42,31;MQ=60;FQ=-247;EFF=NONE(MODIFIER||||||||||1|ERROR_CHROMOSOME_NOT_FOUND)	GT:PL:GQ	1/1:255,220,0:99	1/1:255,220,0:100
NC_003197.1	2864817	0	G	A	222	0	DP=78;VDB=2.616753e-01;RPB=-1.465702e+00;AF1=1;AC1=2;DP4=0,1,43,34;MQ=60;FQ=-243;PV4=0.45,1,1,1;EFF=NONE(MODIFIER||||||||||1|ERROR_CHROMOSOME_NOT_FOUND)	GT:PL:GQ	1/1:255,216,0:99	1/1:255,216,0:100
NC_003197.1	2864826	0	G	A	222	0	DP=79;VDB=4.297280e-01;AF1=1;AC1=2;DP4=0,0,41,31;MQ=60;FQ=-241;EFF=NONE(MODIFIER||||||||||1|ERROR_CHROMOSOME_NOT_FOUND)	GT:PL:GQ	1/1:255,214,0:99	1/1:255,214,0:100
NC_003197.1	2864829	0	T	G	222	0	DP=70;VDB=1.204019e-01;RPB=-9.898443e-01;AF1=1;AC1=2;DP4=0,1,41,28;MQ=60;FQ=-218;PV4=0.41,1,1,0.39;EFF=NONE(MODIFIER||||||||||1|ERROR_CHROMOSOME_NOT_FOUND)	GT:PL:GQ	1/1:255,191,0:99	1/1:255,191,0:100
NC_003197.1	2864832	0	C	T	222	0	DP=70;VDB=1.713738e-02;AF1=1;AC1=2;DP4=0,0,40,28;MQ=60;FQ=-232;EFF=NONE(MODIFIER||||||||||1|ERROR_CHROMOSOME_NOT_FOUND)	GT:PL:GQ	1/1:255,205,0:99	1/1:255,205,0:100
NC_003197.1	2864838	0	G	T	222	0	DP=77;VDB=1.038991e-01;AF1=1;AC1=2;DP4=0,0,42,33;MQ=60;FQ=-253;EFF=NONE(MODIFIER||||||||||1|ERROR_CHROMOSOME_NOT_FOUND)	GT:PL:GQ	1/1:255,226,0:99	1/1:255,226,0:100
NC_003197.1	2864853	0	G	A	222	0	DP=79;VDB=3.681183e-02;AF1=1;AC1=2;DP4=0,0,42,34;MQ=60;FQ=-256;EFF=NONE(MODIFIER||||||||||1|ERROR_CHROMOSOME_NOT_FOUND)	GT:PL:GQ	1/1:255,229,0:99	1/1:255,229,0:100
NC_003197.1	2864871	0	C	T	222	0	DP=78;VDB=1.485169e-01;AF1=1;AC1=2;DP4=0,0,35,34;MQ=60;FQ=-235;EFF=NONE(MODIFIER||||||||||1|ERROR_CHROMOSOME_NOT_FOUND)	GT:PL:GQ	1/1:255,208,0:99	1/1:255,208,0:100
NC_003197.1	2864883	0	G	C	222	0	DP=71;VDB=4.260935e-01;AF1=1;AC1=2;DP4=0,0,33,34;MQ=60;FQ=-229;EFF=NONE(MODIFIER||||||||||1|ERROR_CHROMOSOME_NOT_FOUND)	GT:PL:GQ	1/1:255,202,0:99	1/1:255,202,0:100
NC_003197.1	2864895	0	G	C	222	0	DP=66;VDB=4.018006e-01;AF1=1;AC1=2;DP4=0,0,33,31;MQ=60;FQ=-220;EFF=NONE(MODIFIER||||||||||1|ERROR_CHROMOSOME_NOT_FOUND)	GT:PL:GQ	1/1:255,193,0:99	1/1:255,193,0:100
NC_003197.1	2864901	0	C	T	222	0	DP=71;VDB=1.414777e-01;AF1=1;AC1=2;DP4=0,0,36,34;MQ=60;FQ=-235;EFF=NONE(MODIFIER||||||||||1|ERROR_CHROMOSOME_NOT_FOUND)	GT:PL:GQ	1/1:255,208,0:99	1/1:255,208,0:100
NC_003197.1	2864904	0	G	T	222	0	DP=70;VDB=1.414773e-01;AF1=1;AC1=2;DP4=0,0,36,34;MQ=60;FQ=-238;EFF=NONE(MODIFIER||||||||||1|ERROR_CHROMOSOME_NOT_FOUND)	GT:PL:GQ	1/1:255,211,0:99	1/1:255,211,0:100
NC_003197.1	2864922	0	C	T	222	0	DP=73;VDB=3.826834e-01;AF1=1;AC1=2;DP4=0,0,37,30;MQ=60;FQ=-229;EFF=NONE(MODIFIER||||||||||1|ERROR_CHROMOSOME_NOT_FOUND)	GT:PL:GQ	1/1:255,202,0:99	1/1:255,202,0:100
NC_003197.1	2864943	0	A	T	222	0	DP=71;VDB=3.165869e-01;AF1=1;AC1=2;DP4=0,0,38,33;MQ=60;FQ=-241;EFF=NONE(MODIFIER||||||||||1|ERROR_CHROMOSOME_NOT_FOUND)	GT:PL:GQ	1/1:255,214,0:99	1/1:255,214,0:100
NC_003197.1	2864968	0	G	A	222	0	DP=68;VDB=1.157587e-02;AF1=1;AC1=2;DP4=0,0,39,28;MQ=60;FQ=-229;EFF=NONE(MODIFIER||||||||||1|ERROR_CHROMOSOME_NOT_FOUND)	GT:PL:GQ	1/1:255,202,0:99	1/1:255,202,0:100
NC_003197.1	2865015	0	A	G	222	0	DP=63;VDB=1.192233e-01;AF1=1;AC1=2;DP4=0,0,32,27;MQ=60;FQ=-205;EFF=NONE(MODIFIER||||||||||1|ERROR_CHROMOSOME_NOT_FOUND)	GT:PL:GQ	1/1:255,178,0:99	1/1:255,178,0:100
NC_003197.1	2865042	0	A	G	222	0	DP=75;VDB=3.427166e-01;AF1=1;AC1=2;DP4=0,0,40,35;MQ=60;FQ=-253;EFF=NONE(MODIFIER||||||||||1|ERROR_CHROMOSOME_NOT_FOUND)	GT:PL:GQ	1/1:255,226,0:99	1/1:255,226,0:100
NC_003197.1	2865132	0	C	T	222	0	DP=67;VDB=3.387448e-02;AF1=1;AC1=2;DP4=0,0,31,35;MQ=60;FQ=-226;EFF=NONE(MODIFIER||||||||||1|ERROR_CHROMOSOME_NOT_FOUND)	GT:PL:GQ	1/1:255,199,0:99	1/1:255,199,0:100
NC_003197.1	2865135	0	A	G	222	0	DP=65;VDB=4.993775e-03;AF1=1;AC1=2;DP4=0,0,30,35;MQ=60;FQ=-223;EFF=NONE(MODIFIER||||||||||1|ERROR_CHROMOSOME_NOT_FOUND)	GT:PL:GQ	1/1:255,196,0:99	1/1:255,196,0:100
NC_003197.1	2865138	0	T	C	222	0	DP=65;VDB=2.180156e-03;AF1=1;AC1=2;DP4=0,0,30,35;MQ=60;FQ=-223;EFF=NONE(MODIFIER||||||||||1|ERROR_CHROMOSOME_NOT_FOUND)	GT:PL:GQ	1/1:255,196,0:99	1/1:255,196,0:100
NC_003197.1	2865139	0	A	G	222	0	DP=65;VDB=1.543436e-03;AF1=1;AC1=2;DP4=0,0,30,35;MQ=60;FQ=-223;EFF=NONE(MODIFIER||||||||||1|ERROR_CHROMOSOME_NOT_FOUND)	GT:PL:GQ	1/1:255,196,0:99	1/1:255,196,0:100
NC_003197.1	2865141	0	T	G	222	0	DP=65;VDB=1.103319e-03;AF1=1;AC1=2;DP4=0,0,30,35;MQ=60;FQ=-223;EFF=NONE(MODIFIER||||||||||1|ERROR_CHROMOSOME_NOT_FOUND)	GT:PL:GQ	1/1:255,196,0:99	1/1:255,196,0:100
NC_003197.1	2865150	0	G	C	222	0	DP=73;VDB=7.933880e-02;AF1=1;AC1=2;DP4=0,0,36,36;MQ=59;FQ=-244;EFF=NONE(MODIFIER||||||||||1|ERROR_CHROMOSOME_NOT_FOUND)	GT:PL:GQ	1/1:255,217,0:99	1/1:255,217,0:100
NC_003197.1	2865156	0	A	C	222	0	DP=75;VDB=7.236724e-02;AF1=1;AC1=2;DP4=0,0,36,39;MQ=59;FQ=-253;EFF=NONE(MODIFIER||||||||||1|ERROR_CHROMOSOME_NOT_FOUND)	GT:PL:GQ	1/1:255,226,0:99	1/1:255,226,0:100
NC_003197.1	2865159	0	A	G	222	0	DP=75;VDB=8.306473e-02;AF1=1;AC1=2;DP4=0,0,36,39;MQ=59;FQ=-253;EFF=NONE(MODIFIER||||||||||1|ERROR_CHROMOSOME_NOT_FOUND)	GT:PL:GQ	1/1:255,226,0:99	1/1:255,226,0:100
NC_003197.1	2865225	0	A	G	222	0	DP=79;VDB=3.936284e-01;AF1=1;AC1=2;DP4=0,0,35,44;MQ=60;FQ=-265;EFF=NONE(MODIFIER||||||||||1|ERROR_CHROMOSOME_NOT_FOUND)	GT:PL:GQ	1/1:255,238,0:99	1/1:255,238,0:100
NC_003197.1	2865252	0	A	C	222	0	DP=69;VDB=7.399474e-02;AF1=1;AC1=2;DP4=0,0,28,37;MQ=60;FQ=-223;EFF=NONE(MODIFIER||||||||||1|ERROR_CHROMOSOME_NOT_FOUND)	GT:PL:GQ	1/1:255,196,0:99	1/1:255,196,0:100
NC_003197.1	2865258	0	C	G	222	0	DP=68;VDB=2.306837e-01;AF1=1;AC1=2;DP4=0,0,28,37;MQ=60;FQ=-223;EFF=NONE(MODIFIER||||||||||1|ERROR_CHROMOSOME_NOT_FOUND)	GT:PL:GQ	1/1:255,196,0:99	1/1:255,196,0:100
NC_003197.1	2865270	0	C	T	222	0	DP=64;VDB=1.848151e-01;AF1=1;AC1=2;DP4=0,0,26,37;MQ=60;FQ=-217;EFF=NONE(MODIFIER||||||||||1|ERROR_CHROMOSOME_NOT_FOUND)	GT:PL:GQ	1/1:255,190,0:99	1/1:255,190,0:100
NC_003197.1	2865279	0	G	A	222	0	DP=65;VDB=3.360277e-01;AF1=1;AC1=2;DP4=0,0,26,38;MQ=60;FQ=-220;EFF=NONE(MODIFIER||||||||||1|ERROR_CHROMOSOME_NOT_FOUND)	GT:PL:GQ	1/1:255,193,0:99	1/1:255,193,0:100
NC_003197.1	2865327	0	A	G	222	0	DP=60;VDB=5.151352e-02;AF1=1;AC1=2;DP4=0,0,26,31;MQ=60;FQ=-199;EFF=NONE(MODIFIER||||||||||1|ERROR_CHROMOSOME_NOT_FOUND)	GT:PL:GQ	1/1:255,172,0:99	1/1:255,172,0:100
NC_003197.1	2865339	0	G	T	222	0	DP=67;VDB=4.125931e-01;AF1=1;AC1=2;DP4=0,0,31,34;MQ=60;FQ=-223;EFF=NONE(MODIFIER||||||||||1|ERROR_CHROMOSOME_NOT_FOUND)	GT:PL:GQ	1/1:255,196,0:99	1/1:255,196,0:100
NC_003197.1	2865354	0	C	A	222	0	DP=70;VDB=4.267636e-01;AF1=1;AC1=2;DP4=0,0,28,39;MQ=60;FQ=-229;EFF=NONE(MODIFIER||||||||||1|ERROR_CHROMOSOME_NOT_FOUND)	GT:PL:GQ	1/1:255,202,0:99	1/1:255,202,0:100
NC_003197.1	2865402	0	G	T	222	0	DP=73;VDB=4.151653e-01;AF1=1;AC1=2;DP4=0,0,33,39;MQ=60;FQ=-244;EFF=NONE(MODIFIER||||||||||1|ERROR_CHROMOSOME_NOT_FOUND)	GT:PL:GQ	1/1:255,217,0:99	1/1:255,217,0:100
NC_003197.1	2865405	0	C	T	222	0	DP=72;VDB=4.172655e-01;AF1=1;AC1=2;DP4=0,0,32,39;MQ=60;FQ=-241;EFF=NONE(MODIFIER||||||||||1|ERROR_CHROMOSOME_NOT_FOUND)	GT:PL:GQ	1/1:255,214,0:99	1/1:255,214,0:100
NC_003197.1	2865417	0	G	A	222	0	DP=70;VDB=1.339438e-01;AF1=1;AC1=2;DP4=0,0,27,35;MQ=60;FQ=-214;EFF=NONE(MODIFIER||||||||||1|ERROR_CHROMOSOME_NOT_FOUND)	GT:PL:GQ	1/1:255,187,0:99	1/1:255,187,0:100
NC_003197.1	2865420	0	A	G	222	0	DP=64;VDB=2.208259e-01;AF1=1;AC1=2;DP4=0,0,28,35;MQ=60;FQ=-217;EFF=NONE(MODIFIER||||||||||1|ERROR_CHROMOSOME_NOT_FOUND)	GT:PL:GQ	1/1:255,190,0:99	1/1:255,190,0:100
NC_003197.1	2865603	0	C	T	222	0	DP=72;VDB=2.545865e-01;AF1=1;AC1=2;DP4=0,0,38,31;MQ=60;FQ=-226;EFF=NONE(MODIFIER||||||||||1|ERROR_CHROMOSOME_NOT_FOUND)	GT:PL:GQ	1/1:255,199,0:99	1/1:255,199,0:100
NC_003197.1	2865735	0	C	T	222	0	DP=71;VDB=4.313281e-01;AF1=1;AC1=2;DP4=0,0,34,35;MQ=60;FQ=-232;EFF=NONE(MODIFIER||||||||||1|ERROR_CHROMOSOME_NOT_FOUND)	GT:PL:GQ	1/1:255,205,0:99	1/1:255,205,0:100
NC_003197.1	2865809	0	A	G	222	0	DP=90;VDB=3.595046e-01;AF1=1;AC1=2;DP4=0,0,45,43;MQ=60;FQ=-282;EFF=NONE(MODIFIER||||||||||1|ERROR_CHROMOSOME_NOT_FOUND)	GT:PL:GQ	1/1:255,255,0:99	1/1:255,255,0:100
NC_003197.1	2865828	0	T	A	222	0	DP=89;VDB=3.613994e-01;AF1=1;AC1=2;DP4=0,0,48,40;MQ=60;FQ=-282;EFF=NONE(MODIFIER||||||||||1|ERROR_CHROMOSOME_NOT_FOUND)	GT:PL:GQ	1/1:255,255,0:99	1/1:255,255,0:100
NC_003197.1	2865844	0	C	A	222	0	DP=87;VDB=1.897852e-01;AF1=1;AC1=2;DP4=0,0,46,41;MQ=60;FQ=-282;EFF=NONE(MODIFIER||||||||||1|ERROR_CHROMOSOME_NOT_FOUND)	GT:PL:GQ	1/1:255,255,0:99	1/1:255,255,0:100
NC_003197.1	2865847	0	C	T	222	0	DP=87;VDB=1.456554e-01;AF1=1;AC1=2;DP4=0,0,46,40;MQ=60;FQ=-282;EFF=NONE(MODIFIER||||||||||1|ERROR_CHROMOSOME_NOT_FOUND)	GT:PL:GQ	1/1:255,255,0:99	1/1:255,255,0:100
NC_003197.1	2865850	0	T	C	222	0	DP=90;VDB=3.473497e-01;AF1=1;AC1=2;DP4=0,0,46,41;MQ=60;FQ=-282;EFF=NONE(MODIFIER||||||||||1|ERROR_CHROMOSOME_NOT_FOUND)	GT:PL:GQ	1/1:255,255,0:99	1/1:255,255,0:100
NC_003197.1	2865865	0	G	A	222	0	DP=103;VDB=5.056326e-01;AF1=1;AC1=2;DP4=0,0,49,50;MQ=60;FQ=-282;EFF=NONE(MODIFIER||||||||||1|ERROR_CHROMOSOME_NOT_FOUND)	GT:PL:GQ	1/1:255,255,0:99	1/1:255,255,0:100
NC_003197.1	2865896	0	C	T	222	0	DP=108;VDB=4.786447e-03;AF1=1;AC1=2;DP4=0,0,50,52;MQ=60;FQ=-282;EFF=NONE(MODIFIER||||||||||1|ERROR_CHROMOSOME_NOT_FOUND)	GT:PL:GQ	1/1:255,255,0:99	1/1:255,255,0:100
NC_003197.1	2865899	0	G	A	222	0	DP=106;VDB=3.237672e-03;AF1=1;AC1=2;DP4=0,0,50,51;MQ=60;FQ=-282;EFF=NONE(MODIFIER||||||||||1|ERROR_CHROMOSOME_NOT_FOUND)	GT:PL:GQ	1/1:255,255,0:99	1/1:255,255,0:100
NC_003197.1	2865947	0	A	G	222	0	DP=90;VDB=1.906651e-01;AF1=1;AC1=2;DP4=0,0,46,44;MQ=60;FQ=-282;EFF=NONE(MODIFIER||||||||||1|ERROR_CHROMOSOME_NOT_FOUND)	GT:PL:GQ	1/1:255,255,0:99	1/1:255,255,0:100
NC_003197.1	2865957	0	A	C	222	0	DP=93;VDB=2.201701e-01;AF1=1;AC1=2;DP4=0,0,49,42;MQ=60;FQ=-282;EFF=NONE(MODIFIER||||||||||1|ERROR_CHROMOSOME_NOT_FOUND)	GT:PL:GQ	1/1:255,255,0:99	1/1:255,255,0:100
NC_003197.1	2865959	0	A	C	222	0	DP=93;VDB=3.625228e-01;AF1=1;AC1=2;DP4=0,0,47,44;MQ=60;FQ=-282;EFF=NONE(MODIFIER||||||||||1|ERROR_CHROMOSOME_NOT_FOUND)	GT:PL:GQ	1/1:255,255,0:99	1/1:255,255,0:100
NC_003197.1	2865974	0	A	G	222	0	DP=89;VDB=2.029799e-02;AF1=1;AC1=2;DP4=0,0,43,44;MQ=60;FQ=-282;EFF=NONE(MODIFIER||||||||||1|ERROR_CHROMOSOME_NOT_FOUND)	GT:PL:GQ	1/1:255,255,0:99	1/1:255,255,0:100
NC_003197.1	2865977	0	A	C	222	0	DP=89;VDB=4.016992e-02;AF1=1;AC1=2;DP4=0,0,43,46;MQ=60;FQ=-282;EFF=NONE(MODIFIER||||||||||1|ERROR_CHROMOSOME_NOT_FOUND)	GT:PL:GQ	1/1:255,255,0:99	1/1:255,255,0:100
NC_003197.1	2866004	0	T	C	222	0	DP=86;VDB=2.686282e-01;AF1=1;AC1=2;DP4=0,0,43,43;MQ=60;FQ=-282;EFF=NONE(MODIFIER||||||||||1|ERROR_CHROMOSOME_NOT_FOUND)	GT:PL:GQ	1/1:255,255,0:99	1/1:255,255,0:100
NC_003197.1	2866007	0	C	T	222	0	DP=82;VDB=5.455098e-02;AF1=1;AC1=2;DP4=0,0,41,41;MQ=60;FQ=-274;EFF=NONE(MODIFIER||||||||||1|ERROR_CHROMOSOME_NOT_FOUND)	GT:PL:GQ	1/1:255,247,0:99	1/1:255,247,0:100
NC_003197.1	2866013	0	C	A	222	0	DP=83;VDB=8.214478e-02;AF1=1;AC1=2;DP4=0,0,39,41;MQ=60;FQ=-268;EFF=NONE(MODIFIER||||||||||1|ERROR_CHROMOSOME_NOT_FOUND)	GT:PL:GQ	1/1:255,241,0:99	1/1:255,241,0:100
NC_003197.1	2866028	0	A	T	222	0	DP=72;VDB=1.126730e-02;AF1=1;AC1=2;DP4=0,0,34,37;MQ=60;FQ=-241;EFF=NONE(MODIFIER||||||||||1|ERROR_CHROMOSOME_NOT_FOUND)	GT:PL:GQ	1/1:255,214,0:99	1/1:255,214,0:100
NC_003197.1	2866031	0	G	C	222	0	DP=71;VDB=2.494913e-02;AF1=1;AC1=2;DP4=0,0,34,37;MQ=60;FQ=-241;EFF=NONE(MODIFIER||||||||||1|ERROR_CHROMOSOME_NOT_FOUND)	GT:PL:GQ	1/1:255,214,0:99	1/1:255,214,0:100
NC_003197.1	2866034	0	A	T	222	0	DP=71;VDB=5.212512e-02;AF1=1;AC1=2;DP4=0,0,34,36;MQ=60;FQ=-238;EFF=NONE(MODIFIER||||||||||1|ERROR_CHROMOSOME_NOT_FOUND)	GT:PL:GQ	1/1:255,211,0:99	1/1:255,211,0:100
NC_003197.1	2866037	0	A	G	222	0	DP=71;VDB=1.223418e-01;RPB=-2.439750e-02;AF1=1;AC1=2;DP4=1,0,33,37;MQ=60;FQ=-222;PV4=0.48,1,1,0.32;EFF=NONE(MODIFIER||||||||||1|ERROR_CHROMOSOME_NOT_FOUND)	GT:PL:GQ	1/1:255,195,0:99	1/1:255,195,0:100
NC_003197.1	2866040	0	G	A	222	0	DP=70;VDB=2.245886e-01;AF1=1;AC1=2;DP4=0,0,34,36;MQ=60;FQ=-238;EFF=NONE(MODIFIER||||||||||1|ERROR_CHROMOSOME_NOT_FOUND)	GT:PL:GQ	1/1:255,211,0:99	1/1:255,211,0:100
NC_003197.1	2866082	0	C	T	222	0	DP=75;VDB=1.777825e-02;AF1=1;AC1=2;DP4=0,0,36,39;MQ=60;FQ=-250;EFF=NONE(MODIFIER||||||||||1|ERROR_CHROMOSOME_NOT_FOUND)	GT:PL:GQ	1/1:255,223,0:99	1/1:255,223,0:100
NC_003197.1	2866085	0	G	T	222	0	DP=75;VDB=2.006577e-02;RPB=2.121129e+00;AF1=1;AC1=2;DP4=0,2,36,37;MQ=60;FQ=-217;PV4=0.49,1,1,1;EFF=NONE(MODIFIER||||||||||1|ERROR_CHROMOSOME_NOT_FOUND)	GT:PL:GQ	1/1:255,190,0:99	1/1:255,190,0:100
NC_003197.1	2866130	0	T	C	222	0	DP=64;VDB=4.052717e-01;AF1=1;AC1=2;DP4=0,0,31,32;MQ=60;FQ=-214;EFF=NONE(MODIFIER||||||||||1|ERROR_CHROMOSOME_NOT_FOUND)	GT:PL:GQ	1/1:255,187,0:99	1/1:255,187,0:100
NC_003197.1	2866136	0	C	T	222	0	DP=64;VDB=3.015822e-01;AF1=1;AC1=2;DP4=0,0,32,31;MQ=60;FQ=-217;EFF=NONE(MODIFIER||||||||||1|ERROR_CHROMOSOME_NOT_FOUND)	GT:PL:GQ	1/1:255,190,0:99	1/1:255,190,0:100
NC_003197.1	2866151	0	A	G	222	0	DP=66;VDB=3.190313e-01;AF1=1;AC1=2;DP4=0,0,34,15;MQ=60;FQ=-171;EFF=NONE(MODIFIER||||||||||1|ERROR_CHROMOSOME_NOT_FOUND)	GT:PL:GQ	1/1:255,144,0:99	1/1:255,144,0:100
NC_003197.1	2866154	0	G	C	222	0	DP=65;VDB=2.487824e-01;RPB=-4.042013e-01;AF1=1;AC1=2;DP4=0,1,34,25;MQ=60;FQ=-189;PV4=0.43,1,1,0.4;EFF=NONE(MODIFIER||||||||||1|ERROR_CHROMOSOME_NOT_FOUND)	GT:PL:GQ	1/1:255,162,0:99	1/1:255,162,0:100
NC_003197.1	2866163	0	G	A	222	0	DP=65;VDB=1.959501e-01;AF1=1;AC1=2;DP4=0,0,31,29;MQ=60;FQ=-202;EFF=NONE(MODIFIER||||||||||1|ERROR_CHROMOSOME_NOT_FOUND)	GT:PL:GQ	1/1:255,175,0:99	1/1:255,175,0:100
NC_003197.1	2866214	0	T	C	222	0	DP=58;VDB=2.902050e-01;AF1=1;AC1=2;DP4=0,0,21,35;MQ=60;FQ=-196;EFF=NONE(MODIFIER||||||||||1|ERROR_CHROMOSOME_NOT_FOUND)	GT:PL:GQ	1/1:255,169,0:99	1/1:255,169,0:100
NC_003197.1	2866254	0	A	C	222	0	DP=37;VDB=2.799765e-01;AF1=1;AC1=2;DP4=0,0,17,19;MQ=60;FQ=-135;EFF=NONE(MODIFIER||||||||||1|ERROR_CHROMOSOME_NOT_FOUND)	GT:PL:GQ	1/1:255,108,0:99	1/1:255,108,0:100
NC_003197.1	2866256	0	G	A	222	0	DP=37;VDB=2.972072e-01;AF1=1;AC1=2;DP4=0,0,18,19;MQ=60;FQ=-138;EFF=NONE(MODIFIER||||||||||1|ERROR_CHROMOSOME_NOT_FOUND)	GT:PL:GQ	1/1:255,111,0:99	1/1:255,111,0:100
NC_003197.1	2866259	0	A	C	222	0	DP=37;VDB=3.102089e-01;AF1=1;AC1=2;DP4=0,0,18,18;MQ=60;FQ=-135;EFF=NONE(MODIFIER||||||||||1|ERROR_CHROMOSOME_NOT_FOUND)	GT:PL:GQ	1/1:255,108,0:99	1/1:255,108,0:100
NC_003197.1	2866264	0	A	C	222	0	DP=37;VDB=2.445700e-01;AF1=1;AC1=2;DP4=0,0,18,19;MQ=60;FQ=-138;EFF=NONE(MODIFIER||||||||||1|ERROR_CHROMOSOME_NOT_FOUND)	GT:PL:GQ	1/1:255,111,0:99	1/1:255,111,0:100
NC_003197.1	2866265	0	G	C	222	0	DP=37;VDB=2.096026e-01;AF1=1;AC1=2;DP4=0,0,17,19;MQ=60;FQ=-135;EFF=NONE(MODIFIER||||||||||1|ERROR_CHROMOSOME_NOT_FOUND)	GT:PL:GQ	1/1:255,108,0:99	1/1:255,108,0:100
NC_003197.1	2866334	0	C	T	222	0	DP=56;VDB=3.763924e-01;AF1=1;AC1=2;DP4=0,0,25,30;MQ=60;FQ=-193;EFF=NONE(MODIFIER||||||||||1|ERROR_CHROMOSOME_NOT_FOUND)	GT:PL:GQ	1/1:255,166,0:99	1/1:255,166,0:100
NC_003197.1	2866346	0	C	T	222	0	DP=53;VDB=2.714713e-01;AF1=1;AC1=2;DP4=0,0,23,29;MQ=60;FQ=-184;EFF=NONE(MODIFIER||||||||||1|ERROR_CHROMOSOME_NOT_FOUND)	GT:PL:GQ	1/1:255,157,0:99	1/1:255,157,0:100
NC_003197.1	2866352	0	T	A	222	0	DP=47;VDB=2.798933e-01;AF1=1;AC1=2;DP4=0,0,19,28;MQ=60;FQ=-168;EFF=NONE(MODIFIER||||||||||1|ERROR_CHROMOSOME_NOT_FOUND)	GT:PL:GQ	1/1:255,141,0:99	1/1:255,141,0:100
NC_003197.1	2866355	0	C	T	222	0	DP=46;VDB=2.319863e-01;AF1=1;AC1=2;DP4=0,0,18,28;MQ=60;FQ=-165;EFF=NONE(MODIFIER||||||||||1|ERROR_CHROMOSOME_NOT_FOUND)	GT:PL:GQ	1/1:255,138,0:99	1/1:255,138,0:100
NC_003197.1	2866370	0	A	G	222	0	DP=47;VDB=3.099955e-01;AF1=1;AC1=2;DP4=0,0,19,28;MQ=60;FQ=-168;EFF=NONE(MODIFIER||||||||||1|ERROR_CHROMOSOME_NOT_FOUND)	GT:PL:GQ	1/1:255,141,0:99	1/1:255,141,0:100
NC_003197.1	2866376	0	C	T	222	0	DP=48;VDB=3.301420e-01;AF1=1;AC1=2;DP4=0,0,18,27;MQ=60;FQ=-162;EFF=NONE(MODIFIER||||||||||1|ERROR_CHROMOSOME_NOT_FOUND)	GT:PL:GQ	1/1:255,135,0:99	1/1:255,135,0:100
NC_003197.1	2866385	0	T	A	222	0	DP=49;VDB=3.542319e-01;AF1=1;AC1=2;DP4=0,0,18,29;MQ=60;FQ=-165;EFF=NONE(MODIFIER||||||||||1|ERROR_CHROMOSOME_NOT_FOUND)	GT:PL:GQ	1/1:255,138,0:99	1/1:255,138,0:100
NC_003197.1	2866388	0	G	A	222	0	DP=53;VDB=1.880638e-01;AF1=1;AC1=2;DP4=0,0,22,31;MQ=60;FQ=-187;EFF=NONE(MODIFIER||||||||||1|ERROR_CHROMOSOME_NOT_FOUND)	GT:PL:GQ	1/1:255,160,0:99	1/1:255,160,0:100
NC_003197.1	2866397	0	T	C	222	0	DP=51;VDB=3.150620e-01;AF1=1;AC1=2;DP4=0,0,20,29;MQ=60;FQ=-175;EFF=NONE(MODIFIER||||||||||1|ERROR_CHROMOSOME_NOT_FOUND)	GT:PL:GQ	1/1:255,148,0:99	1/1:255,148,0:100
NC_003197.1	2866406	0	T	C	222	0	DP=48;VDB=7.563148e-02;AF1=1;AC1=2;DP4=0,0,20,28;MQ=60;FQ=-171;EFF=NONE(MODIFIER||||||||||1|ERROR_CHROMOSOME_NOT_FOUND)	GT:PL:GQ	1/1:255,144,0:99	1/1:255,144,0:100
NC_003197.1	2866412	0	C	T	222	0	DP=49;VDB=4.038781e-02;AF1=1;AC1=2;DP4=0,0,20,29;MQ=60;FQ=-175;EFF=NONE(MODIFIER||||||||||1|ERROR_CHROMOSOME_NOT_FOUND)	GT:PL:GQ	1/1:255,148,0:99	1/1:255,148,0:100
NC_003197.1	2866418	0	C	T	222	0	DP=50;VDB=4.045773e-02;AF1=1;AC1=2;DP4=0,0,20,30;MQ=60;FQ=-178;EFF=NONE(MODIFIER||||||||||1|ERROR_CHROMOSOME_NOT_FOUND)	GT:PL:GQ	1/1:255,151,0:99	1/1:255,151,0:100
NC_003197.1	2866427	0	G	A	222	0	DP=47;VDB=1.908768e-02;AF1=1;AC1=2;DP4=0,0,18,28;MQ=60;FQ=-165;EFF=NONE(MODIFIER||||||||||1|ERROR_CHROMOSOME_NOT_FOUND)	GT:PL:GQ	1/1:255,138,0:99	1/1:255,138,0:100
NC_003197.1	2866430	0	T	C	222	0	DP=46;VDB=3.694431e-02;AF1=1;AC1=2;DP4=0,0,18,28;MQ=60;FQ=-165;EFF=NONE(MODIFIER||||||||||1|ERROR_CHROMOSOME_NOT_FOUND)	GT:PL:GQ	1/1:255,138,0:99	1/1:255,138,0:100
NC_003197.1	2866433	0	T	C	222	0	DP=46;VDB=7.898047e-02;AF1=1;AC1=2;DP4=0,0,18,28;MQ=60;FQ=-165;EFF=NONE(MODIFIER||||||||||1|ERROR_CHROMOSOME_NOT_FOUND)	GT:PL:GQ	1/1:255,138,0:99	1/1:255,138,0:100
NC_003197.1	2866448	0	C	T	222	0	DP=51;VDB=3.392895e-01;AF1=1;AC1=2;DP4=0,0,20,29;MQ=60;FQ=-175;EFF=NONE(MODIFIER||||||||||1|ERROR_CHROMOSOME_NOT_FOUND)	GT:PL:GQ	1/1:255,148,0:99	1/1:255,148,0:100
NC_003197.1	2866457	0	A	G	222	0	DP=54;VDB=2.699766e-01;AF1=1;AC1=2;DP4=0,0,23,31;MQ=60;FQ=-190;EFF=NONE(MODIFIER||||||||||1|ERROR_CHROMOSOME_NOT_FOUND)	GT:PL:GQ	1/1:255,163,0:99	1/1:255,163,0:100
NC_003197.1	2866493	0	G	A	222	0	DP=52;VDB=3.339507e-01;AF1=1;AC1=2;DP4=0,0,24,28;MQ=60;FQ=-184;EFF=NONE(MODIFIER||||||||||1|ERROR_CHROMOSOME_NOT_FOUND)	GT:PL:GQ	1/1:255,157,0:99	1/1:255,157,0:100
NC_003197.1	2866505	0	T	C	222	0	DP=39;VDB=5.859711e-03;AF1=1;AC1=2;DP4=0,0,19,20;MQ=60;FQ=-144;EFF=NONE(MODIFIER||||||||||1|ERROR_CHROMOSOME_NOT_FOUND)	GT:PL:GQ	1/1:255,117,0:99	1/1:255,117,0:100
NC_003197.1	2866508	0	G	A	222	0	DP=39;VDB=1.566551e-03;AF1=1;AC1=2;DP4=0,0,19,20;MQ=60;FQ=-144;EFF=NONE(MODIFIER||||||||||1|ERROR_CHROMOSOME_NOT_FOUND)	GT:PL:GQ	1/1:255,117,0:99	1/1:255,117,0:100
NC_003197.1	2866511	0	C	G	222	0	DP=39;VDB=7.194381e-04;AF1=1;AC1=2;DP4=0,0,19,20;MQ=60;FQ=-144;EFF=NONE(MODIFIER||||||||||1|ERROR_CHROMOSOME_NOT_FOUND)	GT:PL:GQ	1/1:255,117,0:99	1/1:255,117,0:100
NC_003197.1	2866514	0	T	G	222	0	DP=39;VDB=6.216146e-04;AF1=1;AC1=2;DP4=0,0,19,20;MQ=60;FQ=-144;EFF=NONE(MODIFIER||||||||||1|ERROR_CHROMOSOME_NOT_FOUND)	GT:PL:GQ	1/1:255,117,0:99	1/1:255,117,0:100
NC_003197.1	2866520	0	T	C	222	0	DP=39;VDB=6.454577e-04;AF1=1;AC1=2;DP4=0,0,19,20;MQ=60;FQ=-144;EFF=NONE(MODIFIER||||||||||1|ERROR_CHROMOSOME_NOT_FOUND)	GT:PL:GQ	1/1:255,117,0:99	1/1:255,117,0:100
NC_003197.1	2866523	0	T	C	222	0	DP=39;VDB=7.635168e-04;AF1=1;AC1=2;DP4=0,0,19,20;MQ=60;FQ=-144;EFF=NONE(MODIFIER||||||||||1|ERROR_CHROMOSOME_NOT_FOUND)	GT:PL:GQ	1/1:255,117,0:99	1/1:255,117,0:100
NC_003197.1	2866526	0	A	C	222	0	DP=39;VDB=5.698214e-04;AF1=1;AC1=2;DP4=0,0,19,20;MQ=60;FQ=-144;EFF=NONE(MODIFIER||||||||||1|ERROR_CHROMOSOME_NOT_FOUND)	GT:PL:GQ	1/1:255,117,0:99	1/1:255,117,0:100
NC_003197.1	2866529	0	T	C	222	0	DP=39;VDB=1.588502e-03;AF1=1;AC1=2;DP4=0,0,19,20;MQ=60;FQ=-144;EFF=NONE(MODIFIER||||||||||1|ERROR_CHROMOSOME_NOT_FOUND)	GT:PL:GQ	1/1:255,117,0:99	1/1:255,117,0:100
NC_003197.1	2866532	0	C	G	222	0	DP=41;VDB=5.948711e-03;AF1=1;AC1=2;DP4=0,0,19,20;MQ=60;FQ=-144;EFF=NONE(MODIFIER||||||||||1|ERROR_CHROMOSOME_NOT_FOUND)	GT:PL:GQ	1/1:255,117,0:99	1/1:255,117,0:100
NC_003197.1	2866553	0	C	T	222	0	DP=49;VDB=3.658161e-02;AF1=1;AC1=2;DP4=0,0,24,25;MQ=60;FQ=-175;EFF=NONE(MODIFIER||||||||||1|ERROR_CHROMOSOME_NOT_FOUND)	GT:PL:GQ	1/1:255,148,0:99	1/1:255,148,0:100
NC_003197.1	2866565	0	G	T	222	0	DP=35;VDB=1.483464e-01;AF1=1;AC1=2;DP4=0,0,18,16;MQ=60;FQ=-129;EFF=NONE(MODIFIER||||||||||1|ERROR_CHROMOSOME_NOT_FOUND)	GT:PL:GQ	1/1:255,102,0:99	1/1:255,102,0:100
NC_003197.1	2866568	0	T	C	222	0	DP=34;VDB=1.046273e-01;AF1=1;AC1=2;DP4=0,0,18,16;MQ=60;FQ=-129;EFF=NONE(MODIFIER||||||||||1|ERROR_CHROMOSOME_NOT_FOUND)	GT:PL:GQ	1/1:255,102,0:99	1/1:255,102,0:100
NC_003197.1	2866571	0	G	A	222	0	DP=34;VDB=6.713860e-02;AF1=1;AC1=2;DP4=0,0,18,16;MQ=60;FQ=-129;EFF=NONE(MODIFIER||||||||||1|ERROR_CHROMOSOME_NOT_FOUND)	GT:PL:GQ	1/1:255,102,0:99	1/1:255,102,0:100
NC_003197.1	2866577	0	C	T	222	0	DP=31;VDB=2.623900e-03;AF1=1;AC1=2;DP4=0,0,16,15;MQ=60;FQ=-120;EFF=NONE(MODIFIER||||||||||1|ERROR_CHROMOSOME_NOT_FOUND)	GT:PL:GQ	1/1:255,93,0:99	1/1:255,93,0:100
NC_003197.1	2866580	0	G	A	222	0	DP=31;VDB=9.182736e-04;AF1=1;AC1=2;DP4=0,0,16,15;MQ=60;FQ=-120;EFF=NONE(MODIFIER||||||||||1|ERROR_CHROMOSOME_NOT_FOUND)	GT:PL:GQ	1/1:255,93,0:99	1/1:255,93,0:100
NC_003197.1	2866583	0	G	T	222	0	DP=31;VDB=3.176998e-04;AF1=1;AC1=2;DP4=0,0,16,15;MQ=60;FQ=-120;EFF=NONE(MODIFIER||||||||||1|ERROR_CHROMOSOME_NOT_FOUND)	GT:PL:GQ	1/1:255,93,0:99	1/1:255,93,0:100
NC_003197.1	2866586	0	A	G	222	0	DP=31;VDB=2.169249e-05;AF1=1;AC1=2;DP4=0,0,16,15;MQ=60;FQ=-120;EFF=NONE(MODIFIER||||||||||1|ERROR_CHROMOSOME_NOT_FOUND)	GT:PL:GQ	1/1:255,93,0:99	1/1:255,93,0:100
NC_003197.1	2866592	0	G	T	222	0	DP=31;VDB=1.151613e-03;AF1=1;AC1=2;DP4=0,0,16,15;MQ=60;FQ=-120;EFF=NONE(MODIFIER||||||||||1|ERROR_CHROMOSOME_NOT_FOUND)	GT:PL:GQ	1/1:255,93,0:99	1/1:255,93,0:100
NC_003197.1	2866595	0	G	A	222	0	DP=31;VDB=4.071965e-03;AF1=1;AC1=2;DP4=0,0,16,15;MQ=60;FQ=-120;EFF=NONE(MODIFIER||||||||||1|ERROR_CHROMOSOME_NOT_FOUND)	GT:PL:GQ	1/1:255,93,0:99	1/1:255,93,0:100
NC_003197.1	2866598	0	A	T	222	0	DP=31;VDB=1.742865e-02;AF1=1;AC1=2;DP4=0,0,16,15;MQ=60;FQ=-120;EFF=NONE(MODIFIER||||||||||1|ERROR_CHROMOSOME_NOT_FOUND)	GT:PL:GQ	1/1:255,93,0:99	1/1:255,93,0:100
NC_003197.1	2866607	0	A	G	222	0	DP=35;VDB=2.929480e-01;AF1=1;AC1=2;DP4=0,0,16,18;MQ=60;FQ=-129;EFF=NONE(MODIFIER||||||||||1|ERROR_CHROMOSOME_NOT_FOUND)	GT:PL:GQ	1/1:255,102,0:99	1/1:255,102,0:100
NC_003197.1	2866611	0	C	T	222	0	DP=35;VDB=2.893514e-01;AF1=1;AC1=2;DP4=0,0,16,19;MQ=60;FQ=-132;EFF=NONE(MODIFIER||||||||||1|ERROR_CHROMOSOME_NOT_FOUND)	GT:PL:GQ	1/1:255,105,0:99	1/1:255,105,0:100
NC_003197.1	2866616	0	T	C	222	0	DP=35;VDB=1.090683e-01;AF1=1;AC1=2;DP4=0,0,16,19;MQ=60;FQ=-132;EFF=NONE(MODIFIER||||||||||1|ERROR_CHROMOSOME_NOT_FOUND)	GT:PL:GQ	1/1:255,105,0:99	1/1:255,105,0:100
NC_003197.1	2866628	0	A	G	222	0	DP=38;VDB=1.513231e-02;AF1=1;AC1=2;DP4=0,0,16,22;MQ=60;FQ=-141;EFF=NONE(MODIFIER||||||||||1|ERROR_CHROMOSOME_NOT_FOUND)	GT:PL:GQ	1/1:255,114,0:99	1/1:255,114,0:100
NC_003197.1	2866634	0	T	C	222	0	DP=34;VDB=8.460568e-04;AF1=1;AC1=2;DP4=0,0,15,19;MQ=60;FQ=-129;EFF=NONE(MODIFIER||||||||||1|ERROR_CHROMOSOME_NOT_FOUND)	GT:PL:GQ	1/1:255,102,0:99	1/1:255,102,0:100
NC_003197.1	2866649	0	G	A	222	0	DP=30;VDB=6.363623e-02;AF1=1;AC1=2;DP4=0,0,14,16;MQ=60;FQ=-117;EFF=NONE(MODIFIER||||||||||1|ERROR_CHROMOSOME_NOT_FOUND)	GT:PL:GQ	1/1:255,90,0:99	1/1:255,90,0:100
NC_003197.1	2866652	0	G	A	222	0	DP=30;VDB=1.297702e-02;AF1=1;AC1=2;DP4=0,0,14,16;MQ=60;FQ=-117;EFF=NONE(MODIFIER||||||||||1|ERROR_CHROMOSOME_NOT_FOUND)	GT:PL:GQ	1/1:255,90,0:99	1/1:255,90,0:100
NC_003197.1	2866661	0	A	T	222	0	DP=32;VDB=4.386626e-04;AF1=1;AC1=2;DP4=0,0,12,18;MQ=59;FQ=-117;EFF=NONE(MODIFIER||||||||||1|ERROR_CHROMOSOME_NOT_FOUND)	GT:PL:GQ	1/1:255,90,0:99	1/1:255,90,0:100
NC_003197.1	2868734	0	G	A	222	0	DP=47;VDB=7.252160e-02;AF1=1;AC1=2;DP4=0,0,31,16;MQ=60;FQ=-168;EFF=NONE(MODIFIER||||||||||1|ERROR_CHROMOSOME_NOT_FOUND)	GT:PL:GQ	1/1:255,141,0:99	1/1:255,141,0:100
NC_003197.1	2869144	0	T	C	222	0	DP=112;VDB=1.587878e-02;AF1=1;AC1=2;DP4=0,0,49,61;MQ=60;FQ=-282;EFF=NONE(MODIFIER||||||||||1|ERROR_CHROMOSOME_NOT_FOUND)	GT:PL:GQ	1/1:255,255,0:99	1/1:255,255,0:100
NC_003197.1	2869157	0	C	T	222	0	DP=110;VDB=1.592208e-02;AF1=1;AC1=2;DP4=0,0,49,59;MQ=60;FQ=-282;EFF=NONE(MODIFIER||||||||||1|ERROR_CHROMOSOME_NOT_FOUND)	GT:PL:GQ	1/1:255,255,0:99	1/1:255,255,0:100
NC_003197.1	2869182	0	A	T	222	0	DP=84;VDB=2.062974e-01;AF1=1;AC1=2;DP4=0,0,39,41;MQ=60;FQ=-268;EFF=NONE(MODIFIER||||||||||1|ERROR_CHROMOSOME_NOT_FOUND)	GT:PL:GQ	1/1:255,241,0:99	1/1:255,241,0:100
NC_003197.1	2869482	0	C	T	222	0	DP=81;VDB=3.299845e-01;AF1=1;AC1=2;DP4=0,0,38,42;MQ=60;FQ=-265;EFF=NONE(MODIFIER||||||||||1|ERROR_CHROMOSOME_NOT_FOUND)	GT:PL:GQ	1/1:255,238,0:99	1/1:255,238,0:100
NC_003197.1	2869866	0	G	A	222	0	DP=57;VDB=2.210646e-01;AF1=1;AC1=2;DP4=0,0,22,25;MQ=60;FQ=-168;EFF=NONE(MODIFIER||||||||||1|ERROR_CHROMOSOME_NOT_FOUND)	GT:PL:GQ	1/1:255,141,0:99	1/1:255,141,0:100
NC_003197.1	2870050	0	C	T	222	0	DP=72;VDB=2.235961e-01;AF1=1;AC1=2;DP4=0,0,29,38;MQ=60;FQ=-229;EFF=NONE(MODIFIER||||||||||1|ERROR_CHROMOSOME_NOT_FOUND)	GT:PL:GQ	1/1:255,202,0:99	1/1:255,202,0:100
NC_003197.1	2870139	0	C	A	222	0	DP=57;VDB=2.895665e-01;AF1=1;AC1=2;DP4=0,0,22,32;MQ=60;FQ=-190;EFF=NONE(MODIFIER||||||||||1|ERROR_CHROMOSOME_NOT_FOUND)	GT:PL:GQ	1/1:255,163,0:99	1/1:255,163,0:100
NC_003197.1	2870149	0	C	T	222	0	DP=48;VDB=1.575385e-01;AF1=1;AC1=2;DP4=0,0,18,27;MQ=60;FQ=-162;EFF=NONE(MODIFIER||||||||||1|ERROR_CHROMOSOME_NOT_FOUND)	GT:PL:GQ	1/1:255,135,0:99	1/1:255,135,0:100
NC_003197.1	2870230	0	C	T	222	0	DP=49;VDB=7.855092e-03;AF1=1;AC1=2;DP4=0,0,27,17;MQ=60;FQ=-159;EFF=NONE(MODIFIER||||||||||1|ERROR_CHROMOSOME_NOT_FOUND)	GT:PL:GQ	1/1:255,132,0:99	1/1:255,132,0:100
NC_003197.1	2870265	0	T	G	222	0	DP=61;VDB=2.122857e-01;AF1=1;AC1=2;DP4=0,0,39,22;MQ=60;FQ=-211;EFF=NONE(MODIFIER||||||||||1|ERROR_CHROMOSOME_NOT_FOUND)	GT:PL:GQ	1/1:255,184,0:99	1/1:255,184,0:100
NC_003197.1	2870275	0	T	A	222	0	DP=61;VDB=3.919681e-01;AF1=1;AC1=2;DP4=0,0,39,22;MQ=60;FQ=-211;EFF=NONE(MODIFIER||||||||||1|ERROR_CHROMOSOME_NOT_FOUND)	GT:PL:GQ	1/1:255,184,0:99	1/1:255,184,0:100
NC_003197.1	2870335	0	G	T	222	0	DP=68;VDB=2.436772e-01;AF1=1;AC1=2;DP4=0,0,39,27;MQ=60;FQ=-226;EFF=NONE(MODIFIER||||||||||1|ERROR_CHROMOSOME_NOT_FOUND)	GT:PL:GQ	1/1:255,199,0:99	1/1:255,199,0:100
NC_003197.1	2870519	0	T	G	222	0	DP=51;VDB=2.842664e-01;AF1=1;AC1=2;DP4=0,0,23,26;MQ=60;FQ=-175;EFF=NONE(MODIFIER||||||||||1|ERROR_CHROMOSOME_NOT_FOUND)	GT:PL:GQ	1/1:255,148,0:99	1/1:255,148,0:100
NC_003197.1	2870534	0	A	G	222	0	DP=48;VDB=3.434622e-01;AF1=1;AC1=2;DP4=0,0,22,22;MQ=60;FQ=-159;EFF=NONE(MODIFIER||||||||||1|ERROR_CHROMOSOME_NOT_FOUND)	GT:PL:GQ	1/1:255,132,0:99	1/1:255,132,0:100
NC_003197.1	2870719	0	T	A	222	0	DP=87;VDB=4.788162e-01;AF1=1;AC1=2;DP4=0,0,40,45;MQ=60;FQ=-282;EFF=NONE(MODIFIER||||||||||1|ERROR_CHROMOSOME_NOT_FOUND)	GT:PL:GQ	1/1:255,255,0:99	1/1:255,255,0:100
NC_003197.1	2870732	0	T	C	222	0	DP=59;VDB=5.252682e-03;AF1=1;AC1=2;DP4=0,0,25,32;MQ=60;FQ=-199;EFF=NONE(MODIFIER||||||||||1|ERROR_CHROMOSOME_NOT_FOUND)	GT:PL:GQ	1/1:255,172,0:99	1/1:255,172,0:100
NC_003197.1	2870733	0	C	T	222	0	DP=57;VDB=4.768352e-03;AF1=1;AC1=2;DP4=0,0,25,32;MQ=60;FQ=-199;EFF=NONE(MODIFIER||||||||||1|ERROR_CHROMOSOME_NOT_FOUND)	GT:PL:GQ	1/1:255,172,0:99	1/1:255,172,0:100
NC_003197.1	2870736	0	G	A	222	0	DP=57;VDB=3.004630e-03;AF1=1;AC1=2;DP4=0,0,25,32;MQ=60;FQ=-199;EFF=NONE(MODIFIER||||||||||1|ERROR_CHROMOSOME_NOT_FOUND)	GT:PL:GQ	1/1:255,172,0:99	1/1:255,172,0:100
NC_003197.1	2870739	0	C	A	222	0	DP=57;VDB=4.379481e-03;AF1=1;AC1=2;DP4=0,0,25,32;MQ=60;FQ=-199;EFF=NONE(MODIFIER||||||||||1|ERROR_CHROMOSOME_NOT_FOUND)	GT:PL:GQ	1/1:255,172,0:99	1/1:255,172,0:100
NC_003197.1	2870745	0	A	G	222	0	DP=60;VDB=2.824887e-02;AF1=1;AC1=2;DP4=0,0,26,33;MQ=60;FQ=-205;EFF=NONE(MODIFIER||||||||||1|ERROR_CHROMOSOME_NOT_FOUND)	GT:PL:GQ	1/1:255,178,0:99	1/1:255,178,0:100
NC_003197.1	2870751	0	G	A	222	0	DP=61;VDB=5.249105e-02;AF1=1;AC1=2;DP4=0,0,28,33;MQ=60;FQ=-211;EFF=NONE(MODIFIER||||||||||1|ERROR_CHROMOSOME_NOT_FOUND)	GT:PL:GQ	1/1:255,184,0:99	1/1:255,184,0:100
NC_003197.1	2870763	0	C	G	222	0	DP=59;VDB=1.359698e-02;AF1=1;AC1=2;DP4=0,0,24,34;MQ=60;FQ=-202;EFF=NONE(MODIFIER||||||||||1|ERROR_CHROMOSOME_NOT_FOUND)	GT:PL:GQ	1/1:255,175,0:99	1/1:255,175,0:100
NC_003197.1	2870766	0	G	T	222	0	DP=58;VDB=3.693024e-02;AF1=1;AC1=2;DP4=0,0,24,34;MQ=60;FQ=-202;EFF=NONE(MODIFIER||||||||||1|ERROR_CHROMOSOME_NOT_FOUND)	GT:PL:GQ	1/1:255,175,0:99	1/1:255,175,0:100
NC_003197.1	2870781	0	G	A	222	0	DP=64;VDB=3.713925e-01;AF1=1;AC1=2;DP4=0,0,29,35;MQ=60;FQ=-220;EFF=NONE(MODIFIER||||||||||1|ERROR_CHROMOSOME_NOT_FOUND)	GT:PL:GQ	1/1:255,193,0:99	1/1:255,193,0:100
NC_003197.1	2870787	0	G	A	222	0	DP=58;VDB=3.960952e-01;AF1=1;AC1=2;DP4=0,0,27,31;MQ=60;FQ=-202;EFF=NONE(MODIFIER||||||||||1|ERROR_CHROMOSOME_NOT_FOUND)	GT:PL:GQ	1/1:255,175,0:99	1/1:255,175,0:100
NC_003197.1	2870790	0	A	G	222	0	DP=57;VDB=3.920023e-01;AF1=1;AC1=2;DP4=0,0,26,31;MQ=60;FQ=-199;EFF=NONE(MODIFIER||||||||||1|ERROR_CHROMOSOME_NOT_FOUND)	GT:PL:GQ	1/1:255,172,0:99	1/1:255,172,0:100
NC_003197.1	2870802	0	G	A	222	0	DP=55;VDB=2.439738e-01;AF1=1;AC1=2;DP4=0,0,22,32;MQ=60;FQ=-190;EFF=NONE(MODIFIER||||||||||1|ERROR_CHROMOSOME_NOT_FOUND)	GT:PL:GQ	1/1:255,163,0:99	1/1:255,163,0:100
NC_003197.1	2870809	0	C	G	222	0	DP=31;VDB=1.159164e-02;AF1=1;AC1=2;DP4=0,0,11,20;MQ=60;FQ=-120;EFF=NONE(MODIFIER||||||||||1|ERROR_CHROMOSOME_NOT_FOUND)	GT:PL:GQ	1/1:255,93,0:99	1/1:255,93,0:100
NC_003197.1	2870814	0	T	C	222	0	DP=30;VDB=8.756951e-04;AF1=1;AC1=2;DP4=0,0,9,20;MQ=60;FQ=-114;EFF=NONE(MODIFIER||||||||||1|ERROR_CHROMOSOME_NOT_FOUND)	GT:PL:GQ	1/1:255,87,0:99	1/1:255,87,0:100
NC_003197.1	2870817	0	G	T	222	0	DP=30;VDB=3.783072e-04;AF1=1;AC1=2;DP4=0,0,10,20;MQ=60;FQ=-117;EFF=NONE(MODIFIER||||||||||1|ERROR_CHROMOSOME_NOT_FOUND)	GT:PL:GQ	1/1:255,90,0:99	1/1:255,90,0:100
NC_003197.1	2870823	0	A	G	222	0	DP=29;VDB=1.749676e-04;AF1=1;AC1=2;DP4=0,0,9,20;MQ=60;FQ=-114;EFF=NONE(MODIFIER||||||||||1|ERROR_CHROMOSOME_NOT_FOUND)	GT:PL:GQ	1/1:255,87,0:99	1/1:255,87,0:100
NC_003197.1	2870825	0	G	T	222	0	DP=29;VDB=2.549290e-04;AF1=1;AC1=2;DP4=0,0,9,20;MQ=60;FQ=-114;EFF=NONE(MODIFIER||||||||||1|ERROR_CHROMOSOME_NOT_FOUND)	GT:PL:GQ	1/1:255,87,0:99	1/1:255,87,0:100
NC_003197.1	2870826	0	C	T	222	0	DP=29;VDB=2.565115e-04;AF1=1;AC1=2;DP4=0,0,9,20;MQ=60;FQ=-114;EFF=NONE(MODIFIER||||||||||1|ERROR_CHROMOSOME_NOT_FOUND)	GT:PL:GQ	1/1:255,87,0:99	1/1:255,87,0:100
NC_003197.1	2870835	0	T	G	222	0	DP=29;VDB=4.681875e-03;AF1=1;AC1=2;DP4=0,0,9,20;MQ=60;FQ=-114;EFF=NONE(MODIFIER||||||||||1|ERROR_CHROMOSOME_NOT_FOUND)	GT:PL:GQ	1/1:255,87,0:99	1/1:255,87,0:100
NC_003197.1	2870838	0	G	T	222	0	DP=29;VDB=1.206224e-02;AF1=1;AC1=2;DP4=0,0,8,20;MQ=60;FQ=-111;EFF=NONE(MODIFIER||||||||||1|ERROR_CHROMOSOME_NOT_FOUND)	GT:PL:GQ	1/1:255,84,0:99	1/1:255,84,0:100
NC_003197.1	2870840	0	G	T	222	0	DP=29;VDB=3.503053e-02;AF1=1;AC1=2;DP4=0,0,9,20;MQ=60;FQ=-114;EFF=NONE(MODIFIER||||||||||1|ERROR_CHROMOSOME_NOT_FOUND)	GT:PL:GQ	1/1:255,87,0:99	1/1:255,87,0:100
NC_003197.1	2870843	0	C	T	222	0	DP=30;VDB=3.550494e-02;AF1=1;AC1=2;DP4=0,0,9,20;MQ=60;FQ=-114;EFF=NONE(MODIFIER||||||||||1|ERROR_CHROMOSOME_NOT_FOUND)	GT:PL:GQ	1/1:255,87,0:99	1/1:255,87,0:100
NC_003197.1	2870852	0	G	A	222	0	DP=40;VDB=2.985335e-01;AF1=1;AC1=2;DP4=0,0,14,26;MQ=60;FQ=-147;EFF=NONE(MODIFIER||||||||||1|ERROR_CHROMOSOME_NOT_FOUND)	GT:PL:GQ	1/1:255,120,0:99	1/1:255,120,0:100
NC_003197.1	2870856	0	G	A	222	0	DP=43;VDB=3.303217e-01;AF1=1;AC1=2;DP4=0,0,14,27;MQ=60;FQ=-150;EFF=NONE(MODIFIER||||||||||1|ERROR_CHROMOSOME_NOT_FOUND)	GT:PL:GQ	1/1:255,123,0:99	1/1:255,123,0:100
NC_003197.1	2870871	0	A	G	222	0	DP=59;VDB=1.411970e-01;AF1=1;AC1=2;DP4=0,0,27,29;MQ=59;FQ=-196;EFF=NONE(MODIFIER||||||||||1|ERROR_CHROMOSOME_NOT_FOUND)	GT:PL:GQ	1/1:255,169,0:99	1/1:255,169,0:100
NC_003197.1	2870880	0	T	C	222	0	DP=63;VDB=3.803896e-01;AF1=1;AC1=2;DP4=0,0,31,30;MQ=59;FQ=-208;EFF=NONE(MODIFIER||||||||||1|ERROR_CHROMOSOME_NOT_FOUND)	GT:PL:GQ	1/1:255,181,0:99	1/1:255,181,0:100
NC_003197.1	2870901	0	G	A	222	0	DP=56;VDB=3.746038e-02;AF1=1;AC1=2;DP4=0,0,26,29;MQ=58;FQ=-193;EFF=NONE(MODIFIER||||||||||1|ERROR_CHROMOSOME_NOT_FOUND)	GT:PL:GQ	1/1:255,166,0:99	1/1:255,166,0:100
NC_003197.1	2870907	0	T	A	222	0	DP=55;VDB=2.519649e-01;AF1=1;AC1=2;DP4=0,0,26,29;MQ=58;FQ=-193;EFF=NONE(MODIFIER||||||||||1|ERROR_CHROMOSOME_NOT_FOUND)	GT:PL:GQ	1/1:255,166,0:99	1/1:255,166,0:100
NC_003197.1	2870913	0	C	A	222	0	DP=42;VDB=3.649063e-05;RPB=-1.732620e+00;AF1=1;AC1=2;DP4=1,0,20,18;MQ=58;FQ=-128;PV4=1,1,1,0.44;EFF=NONE(MODIFIER||||||||||1|ERROR_CHROMOSOME_NOT_FOUND)	GT:PL:GQ	1/1:255,101,0:99	1/1:255,101,0:100
NC_003197.1	2870916	0	A	T	222	0	DP=38;VDB=6.372599e-05;AF1=1;AC1=2;DP4=0,0,20,18;MQ=59;FQ=-141;EFF=NONE(MODIFIER||||||||||1|ERROR_CHROMOSOME_NOT_FOUND)	GT:PL:GQ	1/1:255,114,0:99	1/1:255,114,0:100
NC_003197.1	2870919	0	T	A	222	0	DP=38;VDB=4.182172e-05;AF1=1;AC1=2;DP4=0,0,20,18;MQ=59;FQ=-141;EFF=NONE(MODIFIER||||||||||1|ERROR_CHROMOSOME_NOT_FOUND)	GT:PL:GQ	1/1:255,114,0:99	1/1:255,114,0:100
NC_003197.1	2870925	0	T	A	222	0	DP=38;VDB=1.392261e-05;AF1=1;AC1=2;DP4=0,0,20,18;MQ=59;FQ=-141;EFF=NONE(MODIFIER||||||||||1|ERROR_CHROMOSOME_NOT_FOUND)	GT:PL:GQ	1/1:255,114,0:99	1/1:255,114,0:100
NC_003197.1	2870927	0	C	T	222	0	DP=38;VDB=7.763537e-06;AF1=1;AC1=2;DP4=0,0,20,18;MQ=59;FQ=-141;EFF=NONE(MODIFIER||||||||||1|ERROR_CHROMOSOME_NOT_FOUND)	GT:PL:GQ	1/1:255,114,0:99	1/1:255,114,0:100
NC_003197.1	2870928	0	C	G	222	0	DP=38;VDB=4.753098e-06;AF1=1;AC1=2;DP4=0,0,20,18;MQ=59;FQ=-141;EFF=NONE(MODIFIER||||||||||1|ERROR_CHROMOSOME_NOT_FOUND)	GT:PL:GQ	1/1:255,114,0:99	1/1:255,114,0:100
NC_003197.1	2870934	0	C	A	222	0	DP=40;VDB=1.620610e-05;AF1=1;AC1=2;DP4=0,0,21,19;MQ=59;FQ=-147;EFF=NONE(MODIFIER||||||||||1|ERROR_CHROMOSOME_NOT_FOUND)	GT:PL:GQ	1/1:255,120,0:99	1/1:255,120,0:100
NC_003197.1	2870937	0	A	G	222	0	DP=43;VDB=4.282393e-06;AF1=1;AC1=2;DP4=0,0,21,19;MQ=59;FQ=-147;EFF=NONE(MODIFIER||||||||||1|ERROR_CHROMOSOME_NOT_FOUND)	GT:PL:GQ	1/1:255,120,0:99	1/1:255,120,0:100
NC_003197.1	2870943	0	A	G	222	0	DP=67;VDB=6.051867e-11;AF1=1;AC1=2;DP4=0,0,35,32;MQ=55;FQ=-229;EFF=NONE(MODIFIER||||||||||1|ERROR_CHROMOSOME_NOT_FOUND)	GT:PL:GQ	1/1:255,202,0:99	1/1:255,202,0:100
NC_003197.1	2870964	0	C	T	222	0	DP=64;VDB=7.719976e-05;RPB=1.136797e+00;AF1=1;AC1=2;DP4=1,0,34,29;MQ=55;FQ=-202;PV4=1,1,1,1;EFF=NONE(MODIFIER||||||||||1|ERROR_CHROMOSOME_NOT_FOUND)	GT:PL:GQ	1/1:255,175,0:99	1/1:255,175,0:100
NC_003197.1	2871000	0	T	A	222	0	DP=12;VDB=1.112063e-01;AF1=1;AC1=2;DP4=0,0,6,6;MQ=60;FQ=-63;EFF=NONE(MODIFIER||||||||||1|ERROR_CHROMOSOME_NOT_FOUND)	GT:PL:GQ	1/1:255,36,0:69	1/1:255,36,0:70
NC_003197.1	2871009	0	G	T	222	0	DP=12;VDB=1.393173e-03;AF1=1;AC1=2;DP4=0,0,6,6;MQ=60;FQ=-63;EFF=NONE(MODIFIER||||||||||1|ERROR_CHROMOSOME_NOT_FOUND)	GT:PL:GQ	1/1:255,36,0:69	1/1:255,36,0:70
NC_003197.1	2871015	0	C	T	222	0	DP=12;VDB=3.810452e-05;AF1=1;AC1=2;DP4=0,0,6,6;MQ=60;FQ=-63;EFF=NONE(MODIFIER||||||||||1|ERROR_CHROMOSOME_NOT_FOUND)	GT:PL:GQ	1/1:255,36,0:69	1/1:255,36,0:70
NC_003197.1	2871018	0	G	A	222	0	DP=12;VDB=3.901174e-04;AF1=1;AC1=2;DP4=0,0,6,6;MQ=60;FQ=-63;EFF=NONE(MODIFIER||||||||||1|ERROR_CHROMOSOME_NOT_FOUND)	GT:PL:GQ	1/1:255,36,0:69	1/1:255,36,0:70
NC_003197.1	2871024	0	T	A	222	0	DP=13;VDB=2.346321e-02;AF1=1;AC1=2;DP4=0,0,6,6;MQ=60;FQ=-63;EFF=NONE(MODIFIER||||||||||1|ERROR_CHROMOSOME_NOT_FOUND)	GT:PL:GQ	1/1:255,36,0:69	1/1:255,36,0:70
NC_003197.1	2871042	0	A	G	222	0	DP=13;VDB=3.505823e-02;AF1=1;AC1=2;DP4=0,0,6,7;MQ=60;FQ=-66;EFF=NONE(MODIFIER||||||||||1|ERROR_CHROMOSOME_NOT_FOUND)	GT:PL:GQ	1/1:255,39,0:75	1/1:255,39,0:76
NC_003197.1	2871051	0	A	G	222	0	DP=13;VDB=1.379341e-01;AF1=1;AC1=2;DP4=0,0,6,7;MQ=60;FQ=-66;EFF=NONE(MODIFIER||||||||||1|ERROR_CHROMOSOME_NOT_FOUND)	GT:PL:GQ	1/1:255,39,0:75	1/1:255,39,0:76
NC_003197.1	2871054	0	A	G	222	0	DP=13;VDB=1.558906e-01;AF1=1;AC1=2;DP4=0,0,6,7;MQ=60;FQ=-66;EFF=NONE(MODIFIER||||||||||1|ERROR_CHROMOSOME_NOT_FOUND)	GT:PL:GQ	1/1:255,39,0:75	1/1:255,39,0:76
NC_003197.1	2871063	0	G	A	222	0	DP=12;VDB=4.959668e-02;AF1=1;AC1=2;DP4=0,0,5,7;MQ=60;FQ=-63;EFF=NONE(MODIFIER||||||||||1|ERROR_CHROMOSOME_NOT_FOUND)	GT:PL:GQ	1/1:255,36,0:69	1/1:255,36,0:70
NC_003197.1	2871069	0	G	A	222	0	DP=11;VDB=8.975133e-03;AF1=1;AC1=2;DP4=0,0,4,7;MQ=60;FQ=-60;EFF=NONE(MODIFIER||||||||||1|ERROR_CHROMOSOME_NOT_FOUND)	GT:PL:GQ	1/1:255,33,0:63	1/1:255,33,0:64
NC_003197.1	2871075	0	C	A	193	0	DP=10;VDB=1.957443e-03;AF1=1;AC1=2;DP4=0,0,2,7;MQ=60;FQ=-54;EFF=NONE(MODIFIER||||||||||1|ERROR_CHROMOSOME_NOT_FOUND)	GT:PL:GQ	1/1:226,27,0:51	1/1:226,27,0:52
NC_003197.1	2871162	0	G	A	222	0	DP=68;VDB=8.054621e-18;AF1=1;AC1=2;DP4=0,0,31,37;MQ=60;FQ=-232;EFF=NONE(MODIFIER||||||||||1|ERROR_CHROMOSOME_NOT_FOUND)	GT:PL:GQ	1/1:255,205,0:99	1/1:255,205,0:100
NC_003197.1	2871183	0	G	C	222	0	DP=67;VDB=2.164285e-06;AF1=1;AC1=2;DP4=0,0,29,35;MQ=60;FQ=-220;EFF=NONE(MODIFIER||||||||||1|ERROR_CHROMOSOME_NOT_FOUND)	GT:PL:GQ	1/1:255,193,0:99	1/1:255,193,0:100
NC_003197.1	2871195	0	T	A	222	0	DP=66;VDB=2.551769e-08;AF1=1;AC1=2;DP4=0,0,29,37;MQ=60;FQ=-226;EFF=NONE(MODIFIER||||||||||1|ERROR_CHROMOSOME_NOT_FOUND)	GT:PL:GQ	1/1:255,199,0:99	1/1:255,199,0:100
NC_003197.1	2871204	0	G	T	222	0	DP=65;VDB=1.732333e-11;AF1=1;AC1=2;DP4=0,0,28,37;MQ=60;FQ=-223;EFF=NONE(MODIFIER||||||||||1|ERROR_CHROMOSOME_NOT_FOUND)	GT:PL:GQ	1/1:255,196,0:99	1/1:255,196,0:100
NC_003197.1	2871207	0	C	T	222	0	DP=62;VDB=2.563371e-14;AF1=1;AC1=2;DP4=0,0,27,34;MQ=60;FQ=-211;EFF=NONE(MODIFIER||||||||||1|ERROR_CHROMOSOME_NOT_FOUND)	GT:PL:GQ	1/1:255,184,0:99	1/1:255,184,0:100
NC_003197.1	2871219	0	G	T	222	0	DP=60;VDB=1.289556e-01;AF1=1;AC1=2;DP4=0,0,26,34;MQ=60;FQ=-208;EFF=NONE(MODIFIER||||||||||1|ERROR_CHROMOSOME_NOT_FOUND)	GT:PL:GQ	1/1:255,181,0:99	1/1:255,181,0:100
NC_003197.1	2871222	0	T	C	222	0	DP=56;VDB=1.050653e-01;AF1=1;AC1=2;DP4=0,0,25,31;MQ=60;FQ=-196;EFF=NONE(MODIFIER||||||||||1|ERROR_CHROMOSOME_NOT_FOUND)	GT:PL:GQ	1/1:255,169,0:99	1/1:255,169,0:100
NC_003197.1	2871228	0	G	A	222	0	DP=56;VDB=3.858651e-01;AF1=1;AC1=2;DP4=0,0,25,30;MQ=59;FQ=-193;EFF=NONE(MODIFIER||||||||||1|ERROR_CHROMOSOME_NOT_FOUND)	GT:PL:GQ	1/1:255,166,0:99	1/1:255,166,0:100
NC_003197.1	2871234	0	G	A	222	0	DP=54;VDB=3.717228e-01;AF1=1;AC1=2;DP4=0,0,25,28;MQ=59;FQ=-187;EFF=NONE(MODIFIER||||||||||1|ERROR_CHROMOSOME_NOT_FOUND)	GT:PL:GQ	1/1:255,160,0:99	1/1:255,160,0:100
NC_003197.1	2871240	0	C	T	222	0	DP=52;VDB=3.540848e-01;AF1=1;AC1=2;DP4=0,0,24,27;MQ=59;FQ=-181;EFF=NONE(MODIFIER||||||||||1|ERROR_CHROMOSOME_NOT_FOUND)	GT:PL:GQ	1/1:255,154,0:99	1/1:255,154,0:100
NC_003197.1	2871246	0	G	C	222	0	DP=40;VDB=2.356946e-12;AF1=1;AC1=2;DP4=0,0,19,20;MQ=59;FQ=-144;EFF=NONE(MODIFIER||||||||||1|ERROR_CHROMOSOME_NOT_FOUND)	GT:PL:GQ	1/1:255,117,0:99	1/1:255,117,0:100
NC_003197.1	2871249	0	A	G	222	0	DP=38;VDB=1.831686e-14;AF1=1;AC1=2;DP4=0,0,18,20;MQ=59;FQ=-141;EFF=NONE(MODIFIER||||||||||1|ERROR_CHROMOSOME_NOT_FOUND)	GT:PL:GQ	1/1:255,114,0:99	1/1:255,114,0:100
NC_003197.1	2871252	0	G	A	222	0	DP=38;VDB=5.304015e-14;AF1=1;AC1=2;DP4=0,0,18,20;MQ=59;FQ=-141;EFF=NONE(MODIFIER||||||||||1|ERROR_CHROMOSOME_NOT_FOUND)	GT:PL:GQ	1/1:255,114,0:99	1/1:255,114,0:100
NC_003197.1	2871253	0	G	T	222	0	DP=38;VDB=1.115137e-13;AF1=1;AC1=2;DP4=0,0,18,20;MQ=59;FQ=-141;EFF=NONE(MODIFIER||||||||||1|ERROR_CHROMOSOME_NOT_FOUND)	GT:PL:GQ	1/1:255,114,0:99	1/1:255,114,0:100
NC_003197.1	2871255	0	G	A	222	0	DP=38;VDB=1.192516e-13;AF1=1;AC1=2;DP4=0,0,18,20;MQ=59;FQ=-141;EFF=NONE(MODIFIER||||||||||1|ERROR_CHROMOSOME_NOT_FOUND)	GT:PL:GQ	1/1:255,114,0:99	1/1:255,114,0:100
NC_003197.1	2871282	0	G	A	222	0	DP=58;VDB=1.573517e-03;AF1=1;AC1=2;DP4=0,0,24,33;MQ=55;FQ=-199;EFF=NONE(MODIFIER||||||||||1|ERROR_CHROMOSOME_NOT_FOUND)	GT:PL:GQ	1/1:255,172,0:99	1/1:255,172,0:100
NC_003197.1	2871296	0	G	A	222	0	DP=14;VDB=3.339546e-04;AF1=1;AC1=2;DP4=0,0,7,7;MQ=60;FQ=-69;EFF=NONE(MODIFIER||||||||||1|ERROR_CHROMOSOME_NOT_FOUND)	GT:PL:GQ	1/1:255,42,0:81	1/1:255,42,0:82
NC_003197.1	2871299	0	G	A	222	0	DP=14;VDB=2.540345e-04;AF1=1;AC1=2;DP4=0,0,7,7;MQ=60;FQ=-69;EFF=NONE(MODIFIER||||||||||1|ERROR_CHROMOSOME_NOT_FOUND)	GT:PL:GQ	1/1:255,42,0:81	1/1:255,42,0:82
NC_003197.1	2871300	0	C	T	222	0	DP=14;VDB=2.245300e-04;AF1=1;AC1=2;DP4=0,0,7,7;MQ=60;FQ=-69;EFF=NONE(MODIFIER||||||||||1|ERROR_CHROMOSOME_NOT_FOUND)	GT:PL:GQ	1/1:255,42,0:81	1/1:255,42,0:82
NC_003197.1	2871303	0	G	A	222	0	DP=14;VDB=2.700929e-04;AF1=1;AC1=2;DP4=0,0,7,7;MQ=60;FQ=-69;EFF=NONE(MODIFIER||||||||||1|ERROR_CHROMOSOME_NOT_FOUND)	GT:PL:GQ	1/1:255,42,0:81	1/1:255,42,0:82
NC_003197.1	2871306	0	G	A	222	0	DP=14;VDB=4.494481e-04;AF1=1;AC1=2;DP4=0,0,7,7;MQ=60;FQ=-69;EFF=NONE(MODIFIER||||||||||1|ERROR_CHROMOSOME_NOT_FOUND)	GT:PL:GQ	1/1:255,42,0:81	1/1:255,42,0:82
NC_003197.1	2871311	0	A	C	222	0	DP=14;VDB=2.500687e-03;AF1=1;AC1=2;DP4=0,0,7,7;MQ=60;FQ=-69;EFF=NONE(MODIFIER||||||||||1|ERROR_CHROMOSOME_NOT_FOUND)	GT:PL:GQ	1/1:255,42,0:81	1/1:255,42,0:82
NC_003197.1	2871312	0	A	G	222	0	DP=14;VDB=3.267654e-03;AF1=1;AC1=2;DP4=0,0,7,7;MQ=60;FQ=-69;EFF=NONE(MODIFIER||||||||||1|ERROR_CHROMOSOME_NOT_FOUND)	GT:PL:GQ	1/1:255,42,0:81	1/1:255,42,0:82
NC_003197.1	2871315	0	A	G	222	0	DP=14;VDB=7.775862e-03;AF1=1;AC1=2;DP4=0,0,7,7;MQ=60;FQ=-69;EFF=NONE(MODIFIER||||||||||1|ERROR_CHROMOSOME_NOT_FOUND)	GT:PL:GQ	1/1:255,42,0:81	1/1:255,42,0:82
NC_003197.1	2871333	0	A	G	222	0	DP=19;VDB=1.854711e-01;AF1=1;AC1=2;DP4=0,0,8,11;MQ=51;FQ=-84;EFF=NONE(MODIFIER||||||||||1|ERROR_CHROMOSOME_NOT_FOUND)	GT:PL:GQ	1/1:255,57,0:99	1/1:255,57,0:100
NC_003197.1	2871336	0	G	A	222	0	DP=19;VDB=1.520723e-01;AF1=1;AC1=2;DP4=0,0,8,11;MQ=51;FQ=-84;EFF=NONE(MODIFIER||||||||||1|ERROR_CHROMOSOME_NOT_FOUND)	GT:PL:GQ	1/1:255,57,0:99	1/1:255,57,0:100
NC_003197.1	2871341	0	G	A	222	0	DP=19;VDB=2.846569e-02;AF1=1;AC1=2;DP4=0,0,8,11;MQ=51;FQ=-84;EFF=NONE(MODIFIER||||||||||1|ERROR_CHROMOSOME_NOT_FOUND)	GT:PL:GQ	1/1:255,57,0:99	1/1:255,57,0:100
NC_003197.1	2871342	0	A	C	222	0	DP=19;VDB=1.392842e-02;AF1=1;AC1=2;DP4=0,0,8,11;MQ=51;FQ=-84;EFF=NONE(MODIFIER||||||||||1|ERROR_CHROMOSOME_NOT_FOUND)	GT:PL:GQ	1/1:255,57,0:99	1/1:255,57,0:100
NC_003197.1	2871345	0	A	G	222	0	DP=19;VDB=2.373611e-03;AF1=1;AC1=2;DP4=0,0,8,11;MQ=51;FQ=-84;EFF=NONE(MODIFIER||||||||||1|ERROR_CHROMOSOME_NOT_FOUND)	GT:PL:GQ	1/1:255,57,0:99	1/1:255,57,0:100
NC_003197.1	2871354	0	C	A	222	0	DP=19;VDB=9.215527e-03;AF1=1;AC1=2;DP4=0,0,8,11;MQ=51;FQ=-84;EFF=NONE(MODIFIER||||||||||1|ERROR_CHROMOSOME_NOT_FOUND)	GT:PL:GQ	1/1:255,57,0:99	1/1:255,57,0:100
NC_003197.1	2871357	0	G	T	222	0	DP=19;VDB=5.918936e-02;AF1=1;AC1=2;DP4=0,0,8,11;MQ=51;FQ=-84;EFF=NONE(MODIFIER||||||||||1|ERROR_CHROMOSOME_NOT_FOUND)	GT:PL:GQ	1/1:255,57,0:99	1/1:255,57,0:100
NC_003197.1	2871369	0	G	A	222	0	DP=19;VDB=1.044492e-01;AF1=1;AC1=2;DP4=0,0,8,11;MQ=51;FQ=-84;EFF=NONE(MODIFIER||||||||||1|ERROR_CHROMOSOME_NOT_FOUND)	GT:PL:GQ	1/1:255,57,0:99	1/1:255,57,0:100
NC_003197.1	2871378	0	T	A	222	0	DP=16;VDB=8.610495e-03;AF1=1;AC1=2;DP4=0,0,5,10;MQ=48;FQ=-72;EFF=NONE(MODIFIER||||||||||1|ERROR_CHROMOSOME_NOT_FOUND)	GT:PL:GQ	1/1:255,45,0:87	1/1:255,45,0:88
NC_003197.1	2871381	0	A	C	222	0	DP=15;VDB=3.156364e-03;AF1=1;AC1=2;DP4=0,0,5,10;MQ=48;FQ=-72;EFF=NONE(MODIFIER||||||||||1|ERROR_CHROMOSOME_NOT_FOUND)	GT:PL:GQ	1/1:255,45,0:87	1/1:255,45,0:88
NC_003197.1	2871384	0	G	C	222	0	DP=15;VDB=1.545678e-03;AF1=1;AC1=2;DP4=0,0,5,10;MQ=48;FQ=-72;EFF=NONE(MODIFIER||||||||||1|ERROR_CHROMOSOME_NOT_FOUND)	GT:PL:GQ	1/1:255,45,0:87	1/1:255,45,0:88
NC_003197.1	2871387	0	G	C	215	0	DP=15;VDB=9.148306e-04;AF1=1;AC1=2;DP4=0,0,5,9;MQ=49;FQ=-69;EFF=NONE(MODIFIER||||||||||1|ERROR_CHROMOSOME_NOT_FOUND)	GT:PL:GQ	1/1:248,42,0:81	1/1:248,42,0:82
NC_003197.1	2871393	0	G	A	184	0	DP=15;VDB=8.190513e-05;AF1=1;AC1=2;DP4=0,0,5,10;MQ=48;FQ=-72;EFF=NONE(MODIFIER||||||||||1|ERROR_CHROMOSOME_NOT_FOUND)	GT:PL:GQ	1/1:217,45,0:87	1/1:217,45,0:88
NC_003197.1	2871528	0	G	A	222	0	DP=20;VDB=7.185610e-06;AF1=1;AC1=2;DP4=0,0,11,9;MQ=58;FQ=-87;EFF=NONE(MODIFIER||||||||||1|ERROR_CHROMOSOME_NOT_FOUND)	GT:PL:GQ	1/1:255,60,0:99	1/1:255,60,0:100
NC_003197.1	2871537	0	G	A	222	0	DP=23;VDB=2.986869e-03;AF1=1;AC1=2;DP4=0,0,12,10;MQ=58;FQ=-93;EFF=NONE(MODIFIER||||||||||1|ERROR_CHROMOSOME_NOT_FOUND)	GT:PL:GQ	1/1:255,66,0:99	1/1:255,66,0:100
NC_003197.1	2871549	0	A	G	222	0	DP=24;VDB=1.341481e-01;AF1=1;AC1=2;DP4=0,0,13,11;MQ=58;FQ=-99;EFF=NONE(MODIFIER||||||||||1|ERROR_CHROMOSOME_NOT_FOUND)	GT:PL:GQ	1/1:255,72,0:99	1/1:255,72,0:100
NC_003197.1	2871552	0	A	G	222	0	DP=24;VDB=2.322578e-01;AF1=1;AC1=2;DP4=0,0,13,11;MQ=58;FQ=-99;EFF=NONE(MODIFIER||||||||||1|ERROR_CHROMOSOME_NOT_FOUND)	GT:PL:GQ	1/1:255,72,0:99	1/1:255,72,0:100
NC_003197.1	2871555	0	C	A	222	0	DP=24;VDB=2.505635e-01;AF1=1;AC1=2;DP4=0,0,13,11;MQ=58;FQ=-99;EFF=NONE(MODIFIER||||||||||1|ERROR_CHROMOSOME_NOT_FOUND)	GT:PL:GQ	1/1:255,72,0:99	1/1:255,72,0:100
NC_003197.1	2871558	0	C	G	222	0	DP=27;VDB=2.545565e-01;AF1=1;AC1=2;DP4=0,0,15,12;MQ=59;FQ=-108;EFF=NONE(MODIFIER||||||||||1|ERROR_CHROMOSOME_NOT_FOUND)	GT:PL:GQ	1/1:255,81,0:99	1/1:255,81,0:100
NC_003197.1	2871567	0	T	A	222	0	DP=37;VDB=1.693950e-02;AF1=1;AC1=2;DP4=0,0,17,14;MQ=59;FQ=-120;EFF=NONE(MODIFIER||||||||||1|ERROR_CHROMOSOME_NOT_FOUND)	GT:PL:GQ	1/1:255,93,0:99	1/1:255,93,0:100
NC_003197.1	2871585	0	C	A	222	0	DP=40;VDB=4.556517e-02;AF1=1;AC1=2;DP4=0,0,23,15;MQ=59;FQ=-141;EFF=NONE(MODIFIER||||||||||1|ERROR_CHROMOSOME_NOT_FOUND)	GT:PL:GQ	1/1:255,114,0:99	1/1:255,114,0:100
NC_003197.1	2871594	0	C	A	222	0	DP=39;VDB=1.353541e-01;AF1=1;AC1=2;DP4=0,0,23,16;MQ=60;FQ=-144;EFF=NONE(MODIFIER||||||||||1|ERROR_CHROMOSOME_NOT_FOUND)	GT:PL:GQ	1/1:255,117,0:99	1/1:255,117,0:100
NC_003197.1	2871597	0	C	T	222	0	DP=40;VDB=1.304430e-01;AF1=1;AC1=2;DP4=0,0,23,16;MQ=60;FQ=-144;EFF=NONE(MODIFIER||||||||||1|ERROR_CHROMOSOME_NOT_FOUND)	GT:PL:GQ	1/1:255,117,0:99	1/1:255,117,0:100
NC_003197.1	2871615	0	T	C	222	0	DP=56;VDB=3.674480e-01;AF1=1;AC1=2;DP4=0,0,30,21;MQ=60;FQ=-181;EFF=NONE(MODIFIER||||||||||1|ERROR_CHROMOSOME_NOT_FOUND)	GT:PL:GQ	1/1:255,154,0:99	1/1:255,154,0:100
NC_003197.1	2871621	0	A	G	222	0	DP=58;VDB=3.475584e-01;AF1=1;AC1=2;DP4=0,0,32,26;MQ=60;FQ=-202;EFF=NONE(MODIFIER||||||||||1|ERROR_CHROMOSOME_NOT_FOUND)	GT:PL:GQ	1/1:255,175,0:99	1/1:255,175,0:100
NC_003197.1	2871627	0	G	A	222	0	DP=60;VDB=4.031324e-01;AF1=1;AC1=2;DP4=0,0,34,26;MQ=60;FQ=-208;EFF=NONE(MODIFIER||||||||||1|ERROR_CHROMOSOME_NOT_FOUND)	GT:PL:GQ	1/1:255,181,0:99	1/1:255,181,0:100
NC_003197.1	2871633	0	C	A	222	0	DP=60;VDB=3.117993e-01;AF1=1;AC1=2;DP4=0,0,34,26;MQ=60;FQ=-208;EFF=NONE(MODIFIER||||||||||1|ERROR_CHROMOSOME_NOT_FOUND)	GT:PL:GQ	1/1:255,181,0:99	1/1:255,181,0:100
NC_003197.1	2871643	0	T	C	222	0	DP=61;VDB=3.028197e-02;AF1=1;AC1=2;DP4=0,0,33,27;MQ=60;FQ=-208;EFF=NONE(MODIFIER||||||||||1|ERROR_CHROMOSOME_NOT_FOUND)	GT:PL:GQ	1/1:255,181,0:99	1/1:255,181,0:100
NC_003197.1	2871654	0	C	T	222	0	DP=67;VDB=3.127113e-02;AF1=1;AC1=2;DP4=0,0,38,29;MQ=60;FQ=-229;EFF=NONE(MODIFIER||||||||||1|ERROR_CHROMOSOME_NOT_FOUND)	GT:PL:GQ	1/1:255,202,0:99	1/1:255,202,0:100
NC_003197.1	2871660	0	G	A	222	0	DP=67;VDB=4.887289e-03;AF1=1;AC1=2;DP4=0,0,38,29;MQ=60;FQ=-229;EFF=NONE(MODIFIER||||||||||1|ERROR_CHROMOSOME_NOT_FOUND)	GT:PL:GQ	1/1:255,202,0:99	1/1:255,202,0:100
NC_003197.1	2871663	0	T	C	222	0	DP=67;VDB=6.470897e-03;AF1=1;AC1=2;DP4=0,0,38,29;MQ=60;FQ=-229;EFF=NONE(MODIFIER||||||||||1|ERROR_CHROMOSOME_NOT_FOUND)	GT:PL:GQ	1/1:255,202,0:99	1/1:255,202,0:100
NC_003197.1	2871693	0	G	C	222	0	DP=63;VDB=7.847422e-03;AF1=1;AC1=2;DP4=0,0,35,28;MQ=59;FQ=-217;EFF=NONE(MODIFIER||||||||||1|ERROR_CHROMOSOME_NOT_FOUND)	GT:PL:GQ	1/1:255,190,0:99	1/1:255,190,0:100
NC_003197.1	2871695	0	T	C	222	0	DP=63;VDB=4.174766e-03;AF1=1;AC1=2;DP4=0,0,35,28;MQ=59;FQ=-217;EFF=NONE(MODIFIER||||||||||1|ERROR_CHROMOSOME_NOT_FOUND)	GT:PL:GQ	1/1:255,190,0:99	1/1:255,190,0:100
NC_003197.1	2871699	0	C	T	222	0	DP=63;VDB=6.466614e-04;AF1=1;AC1=2;DP4=0,0,35,28;MQ=59;FQ=-217;EFF=NONE(MODIFIER||||||||||1|ERROR_CHROMOSOME_NOT_FOUND)	GT:PL:GQ	1/1:255,190,0:99	1/1:255,190,0:100
NC_003197.1	2871705	0	C	A	222	0	DP=63;VDB=1.841118e-04;AF1=1;AC1=2;DP4=0,0,35,28;MQ=59;FQ=-217;EFF=NONE(MODIFIER||||||||||1|ERROR_CHROMOSOME_NOT_FOUND)	GT:PL:GQ	1/1:255,190,0:99	1/1:255,190,0:100
NC_003197.1	2871708	0	G	A	222	0	DP=63;VDB=1.792569e-04;AF1=1;AC1=2;DP4=0,0,35,28;MQ=59;FQ=-217;EFF=NONE(MODIFIER||||||||||1|ERROR_CHROMOSOME_NOT_FOUND)	GT:PL:GQ	1/1:255,190,0:99	1/1:255,190,0:100
NC_003197.1	2871714	0	G	A	222	0	DP=64;VDB=2.116246e-03;AF1=1;AC1=2;DP4=0,0,34,29;MQ=59;FQ=-217;EFF=NONE(MODIFIER||||||||||1|ERROR_CHROMOSOME_NOT_FOUND)	GT:PL:GQ	1/1:255,190,0:99	1/1:255,190,0:100
NC_003197.1	2871726	0	T	C	222	0	DP=60;VDB=1.114178e-01;AF1=1;AC1=2;DP4=0,0,31,28;MQ=58;FQ=-205;EFF=NONE(MODIFIER||||||||||1|ERROR_CHROMOSOME_NOT_FOUND)	GT:PL:GQ	1/1:255,178,0:99	1/1:255,178,0:100
NC_003197.1	2871729	0	G	A	222	0	DP=59;VDB=2.062396e-01;AF1=1;AC1=2;DP4=0,0,31,22;MQ=59;FQ=-187;EFF=NONE(MODIFIER||||||||||1|ERROR_CHROMOSOME_NOT_FOUND)	GT:PL:GQ	1/1:255,160,0:99	1/1:255,160,0:100
NC_003197.1	2871741	0	G	A	222	0	DP=53;VDB=1.458153e-01;AF1=1;AC1=2;DP4=0,0,26,25;MQ=56;FQ=-178;EFF=NONE(MODIFIER||||||||||1|ERROR_CHROMOSOME_NOT_FOUND)	GT:PL:GQ	1/1:255,151,0:99	1/1:255,151,0:100
NC_003197.1	2871747	0	G	A	222	0	DP=44;VDB=2.545497e-01;AF1=1;AC1=2;DP4=0,0,21,20;MQ=56;FQ=-150;EFF=NONE(MODIFIER||||||||||1|ERROR_CHROMOSOME_NOT_FOUND)	GT:PL:GQ	1/1:255,123,0:99	1/1:255,123,0:100
NC_003197.1	2871750	0	G	C	222	0	DP=41;VDB=1.928547e-01;AF1=1;AC1=2;DP4=0,0,21,20;MQ=56;FQ=-150;EFF=NONE(MODIFIER||||||||||1|ERROR_CHROMOSOME_NOT_FOUND)	GT:PL:GQ	1/1:255,123,0:99	1/1:255,123,0:100
NC_003197.1	2871757	0	G	A	222	0	DP=41;VDB=1.463005e-01;AF1=1;AC1=2;DP4=0,0,20,20;MQ=55;FQ=-147;EFF=NONE(MODIFIER||||||||||1|ERROR_CHROMOSOME_NOT_FOUND)	GT:PL:GQ	1/1:255,120,0:99	1/1:255,120,0:100
NC_003197.1	2871762	0	G	A	222	0	DP=34;VDB=2.870057e-01;AF1=1;AC1=2;DP4=0,0,17,17;MQ=54;FQ=-129;EFF=NONE(MODIFIER||||||||||1|ERROR_CHROMOSOME_NOT_FOUND)	GT:PL:GQ	1/1:255,102,0:99	1/1:255,102,0:100
NC_003197.1	2871774	0	C	G	222	0	DP=32;VDB=1.124941e-01;AF1=1;AC1=2;DP4=0,0,15,17;MQ=51;FQ=-123;EFF=NONE(MODIFIER||||||||||1|ERROR_CHROMOSOME_NOT_FOUND)	GT:PL:GQ	1/1:255,96,0:99	1/1:255,96,0:100
NC_003197.1	2871777	0	T	A	222	0	DP=32;VDB=9.460724e-02;AF1=1;AC1=2;DP4=0,0,15,17;MQ=51;FQ=-123;EFF=NONE(MODIFIER||||||||||1|ERROR_CHROMOSOME_NOT_FOUND)	GT:PL:GQ	1/1:255,96,0:99	1/1:255,96,0:100
NC_003197.1	2871780	0	G	T	222	0	DP=32;VDB=9.562606e-02;AF1=1;AC1=2;DP4=0,0,15,17;MQ=51;FQ=-123;EFF=NONE(MODIFIER||||||||||1|ERROR_CHROMOSOME_NOT_FOUND)	GT:PL:GQ	1/1:255,96,0:99	1/1:255,96,0:100
NC_003197.1	2871786	0	C	T	222	0	DP=32;VDB=1.210855e-01;AF1=1;AC1=2;DP4=0,0,15,17;MQ=51;FQ=-123;EFF=NONE(MODIFIER||||||||||1|ERROR_CHROMOSOME_NOT_FOUND)	GT:PL:GQ	1/1:255,96,0:99	1/1:255,96,0:100
NC_003197.1	2871790	0	T	C	222	0	DP=32;VDB=1.247862e-01;AF1=1;AC1=2;DP4=0,0,15,17;MQ=51;FQ=-123;EFF=NONE(MODIFIER||||||||||1|ERROR_CHROMOSOME_NOT_FOUND)	GT:PL:GQ	1/1:255,96,0:99	1/1:255,96,0:100
NC_003197.1	2871801	0	G	A	222	0	DP=31;VDB=6.842887e-02;AF1=1;AC1=2;DP4=0,0,13,14;MQ=49;FQ=-108;EFF=NONE(MODIFIER||||||||||1|ERROR_CHROMOSOME_NOT_FOUND)	GT:PL:GQ	1/1:255,81,0:99	1/1:255,81,0:100
NC_003197.1	2871804	0	G	A	222	0	DP=28;VDB=1.533960e-01;AF1=1;AC1=2;DP4=0,0,13,14;MQ=49;FQ=-108;EFF=NONE(MODIFIER||||||||||1|ERROR_CHROMOSOME_NOT_FOUND)	GT:PL:GQ	1/1:255,81,0:99	1/1:255,81,0:100
NC_003197.1	2871807	0	G	A	222	0	DP=28;VDB=2.249835e-01;AF1=1;AC1=2;DP4=0,0,13,14;MQ=49;FQ=-108;EFF=NONE(MODIFIER||||||||||1|ERROR_CHROMOSOME_NOT_FOUND)	GT:PL:GQ	1/1:255,81,0:99	1/1:255,81,0:100
NC_003197.1	2871819	0	C	T	222	0	DP=28;VDB=2.005379e-01;AF1=1;AC1=2;DP4=0,0,12,14;MQ=49;FQ=-105;EFF=NONE(MODIFIER||||||||||1|ERROR_CHROMOSOME_NOT_FOUND)	GT:PL:GQ	1/1:255,78,0:99	1/1:255,78,0:100
NC_003197.1	2871828	0	C	T	222	0	DP=28;VDB=2.391838e-01;AF1=1;AC1=2;DP4=0,0,11,16;MQ=47;FQ=-108;EFF=NONE(MODIFIER||||||||||1|ERROR_CHROMOSOME_NOT_FOUND)	GT:PL:GQ	1/1:255,81,0:99	1/1:255,81,0:100
NC_003197.1	2871834	0	G	A	222	0	DP=26;VDB=2.572902e-01;AF1=1;AC1=2;DP4=0,0,11,14;MQ=46;FQ=-102;EFF=NONE(MODIFIER||||||||||1|ERROR_CHROMOSOME_NOT_FOUND)	GT:PL:GQ	1/1:255,75,0:99	1/1:255,75,0:100
NC_003197.1	2871842	0	G	T	222	0	DP=19;VDB=4.390159e-02;AF1=1;AC1=2;DP4=0,0,6,12;MQ=39;FQ=-81;EFF=NONE(MODIFIER||||||||||1|ERROR_CHROMOSOME_NOT_FOUND)	GT:PL:GQ	1/1:255,54,0:99	1/1:255,54,0:100
NC_003197.1	2871846	0	C	T	222	0	DP=18;VDB=5.676566e-02;AF1=1;AC1=2;DP4=0,0,6,12;MQ=39;FQ=-81;EFF=NONE(MODIFIER||||||||||1|ERROR_CHROMOSOME_NOT_FOUND)	GT:PL:GQ	1/1:255,54,0:99	1/1:255,54,0:100
NC_003197.1	2871852	0	G	C	222	0	DP=18;VDB=5.728108e-02;AF1=1;AC1=2;DP4=0,0,6,12;MQ=39;FQ=-81;EFF=NONE(MODIFIER||||||||||1|ERROR_CHROMOSOME_NOT_FOUND)	GT:PL:GQ	1/1:255,54,0:99	1/1:255,54,0:100
NC_003197.1	2871855	0	A	G	204	0	DP=18;VDB=1.796107e-02;AF1=1;AC1=2;DP4=0,0,4,12;MQ=36;FQ=-75;EFF=NONE(MODIFIER||||||||||1|ERROR_CHROMOSOME_NOT_FOUND)	GT:PL:GQ	1/1:237,48,0:93	1/1:237,48,0:94
NC_003197.1	2871856	0	C	T	215	0	DP=18;VDB=2.376276e-02;AF1=1;AC1=2;DP4=0,0,5,12;MQ=37;FQ=-78;EFF=NONE(MODIFIER||||||||||1|ERROR_CHROMOSOME_NOT_FOUND)	GT:PL:GQ	1/1:248,51,0:99	1/1:248,51,0:100
NC_003197.1	2871864	0	G	A	203	0	DP=16;VDB=3.607176e-03;AF1=1;AC1=2;DP4=0,0,4,12;MQ=36;FQ=-75;EFF=NONE(MODIFIER||||||||||1|ERROR_CHROMOSOME_NOT_FOUND)	GT:PL:GQ	1/1:236,48,0:93	1/1:236,48,0:94
[truncated: 571 more rows]

## Sheet: DT8(PB469)
##SnpEffVersion="3.4i (build 2014-01-16), by Pablo Cingolani"
[truncated: 2,531 more rows]

[truncated: 3 more sheets: DT8(PB880), DT8(ERS007592) , DT30(MS57)]
