# Supplementary material for: Whole genome sequencing provides possible explanations for the difference in phage susceptibility among two Salmonella Typhimurium phage types (DT8 and DT30) associated with a single foodborne outbreak
Source: BMC Res Notes. 2015 Nov 27;8:728. doi: 10.1186/s13104-015-1687-6 (PMC4661946; doi:10.1186/s13104-015-1687-6)
Supplement: Supplementary file 2 — 10.1186/s13104-015-1687-6 Gene-by-gene information for DT8 and DT30 variants. [file 13104_2015_1687_MOESM2_ESM.xls]

## Sheet: DT30(MS57)
#GeneId	GeneName	BioType	Bases affected (DOWNSTREAM)	Total score (DOWNSTREAM)	Length (DOWNSTREAM)	Bases affected (EXON)	Total score (EXON)	Length (EXON)	Bases affected (GENE)	Total score (GENE)	Length (GENE)	Bases affected (UPSTREAM)	Total score (UPSTREAM)	Length (UPSTREAM)	Count (CODON_CHANGE_PLUS_CODON_DELETION)	Count (CODON_CHANGE_PLUS_CODON_INSERTION)	Count (CODON_DELETION)	Count (CODON_INSERTION)	Count (DOWNSTREAM)	Count (FRAME_SHIFT)	Count (NON_SYNONYMOUS_CODING)	Count (NON_SYNONYMOUS_START)	Count (START_LOST)	Count (STOP_GAINED)	Count (STOP_LOST)	Count (SYNONYMOUS_CODING)	Count (SYNONYMOUS_STOP)	Count (UPSTREAM)
STM2737	STM2737		50	0	5000	22	0	240	0	0	240	0	0	5000	0	0	0	0	50	0	0	0	0	0	1	21	0	0
STM3352	oadA		4	0	5000	14	0	1776	0	0	1776	2	0	5000	0	0	0	0	4	0	0	0	0	0	0	14	0	2
STM3351	oadB		0	0	5000	4	0	1302	0	0	1302	0	0	5000	0	0	0	0	0	0	0	0	0	0	0	4	0	0
STM2738	STM2738		55	0	5000	3	0	633	0	0	633	85	0	5000	0	0	0	0	55	0	0	0	0	0	0	3	0	85
STM4261	STM4261		0	0	5000	3	0	16680	3	0	16680	0	0	5000	0	0	0	0	0	0	0	0	0	0	0	3	0	0
STM0370	prpD		0	0	5000	2	0	1452	0	0	1452	2	0	5000	0	0	0	0	0	0	0	0	0	0	0	2	0	2
STM0598	entA		0	0	5000	2	0	756	0	0	756	0	0	5000	0	0	0	0	0	0	0	0	0	0	0	2	0	0
STM0609	ahpF		0	0	5000	2	0	1566	0	0	1566	0	0	5000	0	0	0	0	0	0	0	0	0	0	0	2	0	0
STM0791	hutH		0	0	5000	2	0	1521	0	0	1521	0	0	5000	0	0	0	0	0	0	0	0	0	0	0	2	0	0
STM0935	poxB		0	0	5000	2	0	1719	0	0	1719	2	0	5000	0	0	0	0	0	0	0	0	0	0	0	2	0	2
STM0960	ftsK		1	0	5000	12	0	4056	0	0	4056	0	0	5000	9	0	0	0	1	0	0	0	0	1	0	2	0	0
STM1020	STM1020		2	0	5000	3	0	603	0	0	603	0	0	5000	0	0	0	0	2	0	0	0	0	0	1	2	0	0
STM1786	STM1786		0	0	5000	2	0	1119	0	0	1119	1	0	5000	0	0	0	0	0	0	0	0	0	0	0	2	0	1
STM2318	nuoL		1	0	5000	2	0	1842	0	0	1842	0	0	5000	0	0	0	0	1	0	0	0	0	0	0	2	0	0
STM2716	STM2716		16	0	5000	2	0	216	0	0	216	0	0	5000	0	0	0	0	16	0	0	0	0	0	0	2	0	0
STM2721	STM2721		32	0	5000	2	0	834	0	0	834	1	0	5000	0	0	0	0	32	0	0	0	0	0	0	2	0	1
STM3965	metE		0	0	5000	2	0	2265	0	0	2265	0	0	5000	0	0	0	0	0	0	0	0	0	0	0	2	0	0
STM4153	rpoB		0	0	5000	2	0	4029	0	0	4029	0	0	5000	0	0	0	0	0	0	0	0	0	0	0	2	0	0
STM4409	ytfM		1	0	5000	2	0	1734	0	0	1734	0	0	5000	0	0	0	0	1	0	0	0	0	0	0	2	0	0
STM0002	thrA		0	0	5000	1	0	2463	0	0	2463	0	0	0	0	0	0	0	0	0	0	0	0	0	0	1	0	0
STM0032	STM0032		1	0	5000	1	0	1719	0	0	1719	3	0	5000	0	0	0	0	1	0	0	0	0	0	0	1	0	3
STM0037	STM0037		0	0	5000	1	0	1254	0	0	1254	0	0	5000	0	0	0	0	0	0	0	0	0	0	0	1	0	0
STM0057	STM0057		0	0	5000	1	0	1341	0	0	1341	0	0	5000	0	0	0	0	0	0	0	0	0	0	0	1	0	0
STM0068	caiF		0	0	5000	1	0	396	0	0	396	0	0	5000	0	0	0	0	0	0	0	0	0	0	0	1	0	0
STM0122	ftsI		0	0	5000	1	0	1767	0	0	1767	0	0	5000	0	0	0	0	0	0	0	0	0	0	0	1	0	0
STM0136	secA		0	0	5000	1	0	2706	0	0	2706	1	0	5000	0	0	0	0	0	0	0	0	0	0	0	1	0	1
STM0142	hofC		0	0	5000	1	0	1203	0	0	1203	0	0	5000	0	0	0	0	0	0	0	0	0	0	0	1	0	0
STM0152	aceE		0	0	5000	1	0	2664	0	0	2664	0	0	5000	0	0	0	0	0	0	0	0	0	0	0	1	0	0
STM0162	STM0162		0	0	5000	1	0	1272	0	0	1272	0	0	5000	0	0	0	0	0	0	0	0	0	0	0	1	0	0
STM0178	yadI		0	0	5000	1	0	441	0	0	441	0	0	5000	0	0	0	0	0	0	0	0	0	0	0	1	0	0
STM0190	mrcB		2	0	5000	1	0	2523	0	0	2523	1	0	5000	0	0	0	0	2	0	0	0	0	0	0	1	0	1
STM0217	tsf		0	0	5000	1	0	852	0	0	852	0	0	5000	0	0	0	0	0	0	0	0	0	0	0	1	0	0
STM0224	yaeT		0	0	5000	1	0	2415	0	0	2415	0	0	5000	0	0	0	0	0	0	0	0	0	0	0	1	0	0
STM0231	dnaE		0	0	5000	1	0	3483	0	0	3483	0	0	5000	0	0	0	0	0	0	0	0	0	0	0	1	0	0
STM0358.S	res		0	0	5000	1	0	2976	0	0	2976	0	0	5000	0	0	0	0	0	0	0	0	0	0	0	1	0	0
STM0368	prpB		0	0	5000	1	0	888	0	0	888	0	0	5000	0	0	0	0	0	0	0	0	0	0	0	1	0	0
STM0385	adrA		0	0	5000	1	0	1113	0	0	1113	0	0	5000	0	0	0	0	0	0	0	0	0	0	0	1	0	0
STM0395	sbcC		0	0	5000	1	0	3141	0	0	3141	0	0	5000	0	0	0	0	0	0	0	0	0	0	0	1	0	0
STM0396	sbcD		1	0	5000	1	0	1203	0	0	1203	0	0	5000	0	0	0	0	1	0	0	0	0	0	0	1	0	0
STM0437	STM0437		0	0	5000	1	0	1512	0	0	1512	0	0	5000	0	0	0	0	0	0	0	0	0	0	0	1	0	0
STM0452	cypD		0	0	5000	1	0	1872	0	0	1872	1	0	5000	0	0	0	0	0	0	0	0	0	0	0	1	0	1
STM0519	glxR		0	0	5000	1	0	879	0	0	879	0	0	5000	0	0	0	0	0	0	0	0	0	0	0	1	0	0
STM0525	glxK		0	0	5000	1	0	1149	0	0	1149	0	0	5000	0	0	0	0	0	0	0	0	0	0	0	1	0	0
STM0526	ylbA		0	0	5000	1	0	786	0	0	786	1	0	5000	0	0	0	0	0	0	0	0	0	0	0	1	0	1
STM0530	ylbE		0	0	5000	1	0	1260	0	0	1260	0	0	5000	0	0	0	0	0	0	0	0	0	0	0	1	0	0
STM0569	ybdG		0	0	5000	1	0	1248	0	0	1248	1	0	5000	0	0	0	0	0	0	0	0	0	0	0	1	0	1
STM0571	STM0571		0	0	5000	1	0	2730	0	0	2730	0	0	5000	0	0	0	0	0	0	0	0	0	0	0	1	0	0
STM0600	cstA		0	0	5000	1	0	2106	0	0	2106	0	0	5000	0	0	0	0	0	0	0	0	0	0	0	1	0	0
STM0646	holA		0	0	5000	1	0	1032	0	0	1032	0	0	5000	0	0	0	0	0	0	0	0	0	0	0	1	0	0
STM0656	ybeS		0	0	5000	1	0	1434	0	0	1434	0	0	5000	0	0	0	0	0	0	0	0	0	0	0	1	0	0
STM0685	nagE		0	0	5000	1	0	1953	0	0	1953	0	0	5000	0	0	0	0	0	0	0	0	0	0	0	1	0	0
STM0713	ybgK		3	0	5000	1	0	933	0	0	933	0	0	5000	0	0	0	0	3	0	0	0	0	0	0	1	0	0
STM0718	STM0718		0	0	5000	1	0	741	0	0	741	0	0	5000	0	0	0	0	0	0	0	0	0	0	0	1	0	0
STM0721	STM0721		0	0	5000	1	0	1134	0	0	1134	3	0	5000	0	0	0	0	0	0	0	0	0	0	0	1	0	3
STM0740	cydA		0	0	5000	1	0	1569	0	0	1569	1	0	5000	0	0	0	0	0	0	0	0	0	0	0	1	0	1
STM0748	tolB		1	0	5000	1	0	1293	0	0	1293	0	0	5000	0	0	0	0	1	0	0	0	0	0	0	1	0	0
STM0786	ybhC		0	0	5000	1	0	1284	0	0	1284	1	0	5000	0	0	0	0	0	0	0	0	0	0	0	1	0	1
STM0827	ybiO		0	0	5000	1	0	2223	0	0	2223	0	0	5000	0	0	0	0	0	0	0	0	0	0	0	1	0	0
STM0906	STM0906		83	0	5000	1	0	345	0	0	345	2	0	5000	0	0	0	0	83	0	0	0	0	0	0	1	0	2
STM0962	ycaJ		0	0	5000	1	0	1344	0	0	1344	0	0	5000	0	0	0	0	0	0	0	0	0	0	0	1	0	0
STM0973	pflB		0	0	5000	1	0	2283	0	0	2283	1	0	5000	0	0	0	0	0	0	0	0	0	0	0	1	0	1
STM0990	ycbC		0	0	5000	1	0	777	0	0	777	0	0	5000	0	0	0	0	0	0	0	0	0	0	0	1	0	0
STM1002	STM1002		0	0	5000	1	0	1215	0	0	1215	2	0	5000	0	0	0	0	0	0	0	0	0	0	0	1	0	2
STM1021.1n	STM1021.1n		0	0	5000	1	0	147	0	0	147	0	0	5000	0	0	0	0	0	0	0	0	0	0	0	1	0	0
STM1041	STM1041		0	0	5000	1	0	2988	0	0	2988	0	0	5000	0	0	0	0	0	0	0	0	0	0	0	1	0	0
STM1062	uup		0	0	5000	1	0	1908	0	0	1908	0	0	5000	0	0	0	0	0	0	0	0	0	0	0	1	0	0
STM1067	fabA		0	0	5000	1	0	519	0	0	519	0	0	5000	0	0	0	0	0	0	0	0	0	0	0	1	0	0
STM1100	hpaR		0	0	5000	1	0	441	0	0	441	0	0	5000	0	0	0	0	0	0	0	0	0	0	0	1	0	0
STM1125	putP		1	0	5000	1	0	1509	0	0	1509	1	0	5000	0	0	0	0	1	0	0	0	0	0	0	1	0	1
STM1218	lolD		0	0	5000	1	0	702	0	0	702	0	0	5000	0	0	0	0	0	0	0	0	0	0	0	1	0	0
STM1349	pps		2	0	5000	1	0	2379	0	0	2379	0	0	5000	0	0	0	0	2	0	0	0	0	0	0	1	0	0
STM1365	ydiJ		1	0	5000	1	0	3057	0	0	3057	0	0	5000	0	0	0	0	1	0	0	0	0	0	0	1	0	0
STM1567	adhP		0	0	5000	1	0	1011	0	0	1011	0	0	5000	0	0	0	0	0	0	0	0	0	0	0	1	0	0
STM1583	STM1583		0	0	5000	1	0	633	0	0	633	0	0	5000	0	0	0	0	0	0	0	0	0	0	0	1	0	0
STM1598	ydcR		0	0	5000	1	0	1425	0	0	1425	0	0	5000	0	0	0	0	0	0	0	0	0	0	0	1	0	0
STM1617	STM1617		0	0	5000	1	0	633	0	0	633	0	0	5000	0	0	0	0	0	0	0	0	0	0	0	1	0	0
STM1640	ydcF		0	0	5000	1	0	801	0	0	801	0	0	5000	0	0	0	0	0	0	0	0	0	0	0	1	0	0
STM1658	ydaL		0	0	5000	1	0	564	0	0	564	0	0	5000	0	0	0	0	0	0	0	0	0	0	0	1	0	0
STM1684	ycjF		0	0	5000	1	0	1062	0	0	1062	0	0	5000	0	0	0	0	0	0	0	0	0	0	0	1	0	0
STM1698A	STM1698A		1	0	5000	1	0	180	0	0	180	4	0	5000	0	0	0	0	1	0	0	0	0	0	0	1	0	4
STM1800	ldcA		0	0	5000	1	0	915	0	0	915	0	0	5000	0	0	0	0	0	0	0	0	0	0	0	1	0	0
STM1818	fadD		0	0	5000	1	0	1686	0	0	1686	0	0	5000	0	0	0	0	0	0	0	0	0	0	0	1	0	0
STM1919	cheM		0	0	5000	1	0	1662	0	0	1662	0	0	5000	0	0	0	0	0	0	0	0	0	0	0	1	0	0
STM1937	tyrP		0	0	5000	1	0	1212	0	0	1212	1	0	5000	0	0	0	0	0	0	0	0	0	0	0	1	0	1
STM1963	amyA		0	0	5000	1	0	1485	0	0	1485	0	0	5000	0	0	0	0	0	0	0	0	0	0	0	1	0	0
STM1982	rcsA		0	0	5000	1	0	624	0	0	624	0	0	5000	0	0	0	0	0	0	0	0	0	0	0	1	0	0
STM1990	yedA		1	0	5000	1	0	921	0	0	921	0	0	5000	0	0	0	0	1	0	0	0	0	0	0	1	0	0
STM2011.1n	STM2011.1n		0	0	5000	1	0	168	0	0	168	0	0	5000	0	0	0	0	0	0	0	0	0	0	0	1	0	0
STM2020	cbiO		0	0	5000	1	0	816	0	0	816	0	0	5000	0	0	0	0	0	0	0	0	0	0	0	1	0	0
STM2069	yeeY		0	0	5000	1	0	915	0	0	915	0	0	5000	0	0	0	0	0	0	0	0	0	0	0	1	0	0
STM2080	udg		0	0	5000	1	0	1167	0	0	1167	0	0	5000	0	0	0	0	0	0	0	0	0	0	0	1	0	0
STM2097	rfbB		0	0	5000	1	0	1086	0	0	1086	0	0	5000	0	0	0	0	0	0	0	0	0	0	0	1	0	0
STM2123	yegE		0	0	5000	1	0	2991	0	0	2991	0	0	5000	0	0	0	0	0	0	0	0	0	0	0	1	0	0
STM2128	yegO		1	0	5000	1	0	3081	0	0	3081	0	0	5000	0	0	0	0	1	0	0	0	0	0	0	1	0	0
STM2130	baeS		0	0	5000	1	0	1404	0	0	1404	1	0	5000	0	0	0	0	0	0	0	0	0	0	0	1	0	1
STM2179	STM2179		0	0	5000	1	0	1359	0	0	1359	0	0	5000	0	0	0	0	0	0	0	0	0	0	0	1	0	0
STM2195	STM2195		1	0	5000	1	0	390	0	0	390	0	0	5000	0	0	0	0	1	0	0	0	0	0	0	1	0	0
STM2230.1c	STM2230.1c		1	0	5000	1	0	471	0	0	471	0	0	5000	0	0	0	0	1	0	0	0	0	0	0	1	0	0
STM2247	ccmH		0	0	5000	1	0	1044	0	0	1044	0	0	5000	0	0	0	0	0	0	0	0	0	0	0	1	0	0
STM2258	napG		0	0	5000	1	0	696	0	0	696	0	0	5000	0	0	0	0	0	0	0	0	0	0	0	1	0	0
STM2270	rcsB		0	0	5000	1	0	651	0	0	651	0	0	5000	0	0	0	0	0	0	0	0	0	0	0	1	0	0
STM2283	glpT		0	0	5000	1	0	1359	0	0	1359	0	0	5000	0	0	0	0	0	0	0	0	0	0	0	1	0	0
STM2346	STM2346		0	0	5000	1	0	555	0	0	555	0	0	5000	0	0	0	0	0	0	0	0	0	0	0	1	0	0
STM2357	STM2357		0	0	5000	1	0	1407	0	0	1407	0	0	5000	0	0	0	0	0	0	0	0	0	0	0	1	0	0
STM2361	STM2361		0	0	5000	1	0	1428	0	0	1428	0	0	5000	0	0	0	0	0	0	0	0	0	0	0	1	0	0
STM2362	purF		1	0	5000	1	0	1518	0	0	1518	0	0	5000	0	0	0	0	1	0	0	0	0	0	0	1	0	0
STM2369	usg		0	0	5000	1	0	1014	0	0	1014	0	0	5000	0	0	0	0	0	0	0	0	0	0	0	1	0	0
STM2391	fadL		0	0	5000	1	0	1314	0	0	1314	0	0	5000	0	0	0	0	0	0	0	0	0	0	0	1	0	0
STM2399	pgtP		0	0	5000	1	0	1392	0	0	1392	0	0	5000	0	0	0	0	0	0	0	0	0	0	0	1	0	0
STM2427	ligA		0	0	5000	1	0	2016	0	0	2016	0	0	5000	0	0	0	0	0	0	0	0	0	0	0	1	0	0
STM2455	eutK		0	0	5000	1	0	495	0	0	495	0	0	5000	0	0	0	0	0	0	0	0	0	0	0	1	0	0
STM2472	maeB		0	0	5000	1	0	2280	0	0	2280	2	0	5000	0	0	0	0	0	0	0	0	0	0	0	1	0	2
STM2479	aegA		0	0	5000	1	0	1962	0	0	1962	2	0	5000	0	0	0	0	0	0	0	0	0	0	0	1	0	2
STM2501	ppk		0	0	5000	1	0	2067	0	0	2067	0	0	5000	0	0	0	0	0	0	0	0	0	0	0	1	0	0
STM2503	STM2503		1	0	5000	1	0	2214	0	0	2214	1	0	5000	0	0	0	0	1	0	0	0	0	0	0	1	0	1
STM2513	shdA		1	0	5000	1	0	6120	1	0	6120	2	0	5000	0	0	0	0	1	0	0	0	0	0	0	1	0	2
STM2525	yfgB		0	0	5000	1	0	1167	0	0	1167	0	0	5000	0	0	0	0	0	0	0	0	0	0	0	1	0	0
STM2560	yjdL		0	0	5000	1	0	1461	0	0	1461	0	0	5000	0	0	0	0	0	0	0	0	0	0	0	1	0	0
STM2582	lepB		0	0	5000	1	0	975	0	0	975	0	0	5000	0	0	0	0	0	0	0	0	0	0	0	1	0	0
STM2583	lepA		0	0	5000	1	0	1800	0	0	1800	13	0	5000	0	0	0	0	0	0	0	0	0	0	0	1	0	13
STM2611.S	STM2611.S		0	0	5000	1	0	474	0	0	474	0	0	5000	0	0	0	0	0	0	0	0	0	0	0	1	0	0
STM2614	STM2614		0	0	5000	1	0	687	0	0	687	0	0	5000	0	0	0	0	0	0	0	0	0	0	0	1	0	0
STM2649	trxC		0	0	5000	1	0	420	0	0	420	0	0	5000	0	0	0	0	0	0	0	0	0	0	0	1	0	0
STM2702	STM2702		0	0	5000	1	0	558	0	0	558	0	0	5000	0	0	0	0	0	0	0	0	0	0	0	1	0	0
STM2727	STM2727		4	0	5000	1	0	306	0	0	306	0	0	5000	0	0	0	0	4	0	0	0	0	0	0	1	0	0
STM2728	STM2728		1	0	5000	1	0	189	0	0	189	0	0	5000	0	0	0	0	1	0	0	0	0	0	0	1	0	0
STM2756	STM2756		0	0	5000	1	0	564	0	0	564	0	0	5000	0	0	0	0	0	0	0	0	0	0	0	1	0	0
STM2771	fljB		0	0	5000	1	0	1521	0	0	1521	0	0	5000	0	0	0	0	0	0	0	0	0	0	0	1	0	0
STM2781	virK		0	0	5000	1	0	930	0	0	930	1	0	5000	0	0	0	0	0	0	0	0	0	0	0	1	0	1
STM2791	gabD		1	0	5000	1	0	1449	0	0	1449	0	0	5000	0	0	0	0	1	0	0	0	0	0	0	1	0	0
STM2794	ygaE		0	0	5000	1	0	678	0	0	678	0	0	5000	0	0	0	0	0	0	0	0	0	0	0	1	0	0
STM2816	STM2816		0	0	5000	1	0	1371	0	0	1371	0	0	5000	0	0	0	0	0	0	0	0	0	0	0	1	0	0
STM2831	mltB		0	0	5000	1	0	1080	0	0	1080	0	0	5000	0	0	0	0	0	0	0	0	0	0	0	1	0	0
STM2863	sitC		1	0	5000	1	0	861	0	0	861	0	0	5000	0	0	0	0	1	0	0	0	0	0	0	1	0	0
STM2951	ygcF		2	0	5000	1	0	672	0	0	672	0	0	5000	0	0	0	0	2	0	0	0	0	0	0	1	0	0
STM2965	yqcC		0	0	5000	1	0	330	0	0	330	0	0	5000	0	0	0	0	0	0	0	0	0	0	0	1	0	0
STM2969	ygdH		0	0	5000	1	0	1365	0	0	1365	0	0	5000	0	0	0	0	0	0	0	0	0	0	0	1	0	0
STM2995	ptr		0	0	5000	1	0	2889	0	0	2889	2	0	5000	0	0	0	0	0	0	0	0	0	0	0	1	0	2
STM3003	ptsP		0	0	5000	1	0	2247	0	0	2247	0	0	5000	0	0	0	0	0	0	0	0	0	0	0	1	0	0
STM3099	yggR		0	0	5000	1	0	981	0	0	981	0	0	5000	0	0	0	0	0	0	0	0	0	0	0	1	0	0
STM3156	STM3156		0	0	5000	1	0	405	0	0	405	0	0	5000	0	0	0	0	0	0	0	0	0	0	0	1	0	0
STM3170	STM3170		0	0	5000	1	0	483	0	0	483	0	0	5000	0	0	0	0	0	0	0	0	0	0	0	1	0	0
STM3205	uppP		0	0	5000	1	0	822	0	0	822	0	0	5000	0	0	0	0	0	0	0	0	0	0	0	1	0	0
STM3223	ygjR		0	0	5000	1	0	999	0	0	999	0	0	5000	0	0	0	0	0	0	0	0	0	0	0	1	0	0
STM3279	mtr		1	0	5000	1	0	1245	0	0	1245	0	0	5000	0	0	0	0	1	0	0	0	0	0	0	1	0	0
STM3287	nusA		0	0	5000	1	0	1503	0	0	1503	0	0	5000	0	0	0	0	0	0	0	0	0	0	0	1	0	0
STM3296	hflB		0	0	5000	1	0	1935	0	0	1935	0	0	5000	0	0	0	0	0	0	0	0	0	0	0	1	0	0
STM3368	tldD		0	0	5000	1	0	1446	0	0	1446	1	0	5000	0	0	0	0	0	0	0	0	0	0	0	1	0	1
STM3370	cafA		0	0	5000	1	0	1470	0	0	1470	0	0	5000	0	0	0	0	0	0	0	0	0	0	0	1	0	0
STM3384	yhdG		0	0	5000	1	0	966	0	0	966	0	0	5000	0	0	0	0	0	0	0	0	0	0	0	1	0	0
STM3427.S	rpsN		0	0	5000	1	0	306	0	0	306	0	0	5000	0	0	0	0	0	0	0	0	0	0	0	1	0	0
STM3440	rplC		0	0	5000	1	0	630	0	0	630	0	0	5000	0	0	0	0	0	0	0	0	0	0	0	1	0	0
STM3512	gntT		0	0	5000	1	0	1317	0	0	1317	0	0	5000	0	0	0	0	0	0	0	0	0	0	0	1	0	0
STM3543	gntR		0	0	5000	1	0	996	0	0	996	0	0	5000	0	0	0	0	0	0	0	0	0	0	0	1	0	0
STM3547.Sc	STM3547.Sc		0	0	5000	1	0	948	0	0	948	0	0	5000	0	0	0	0	0	0	0	0	0	0	0	1	0	0
STM3553	ugpQ		0	0	5000	1	0	741	0	0	741	0	0	5000	0	0	0	0	0	0	0	0	0	0	0	1	0	0
STM3556	ugpA		0	0	5000	1	0	888	0	0	888	0	0	5000	0	0	0	0	0	0	0	0	0	0	0	1	0	0
STM3571	ftsY		0	0	5000	1	0	1476	0	0	1476	0	0	5000	0	0	0	0	0	0	0	0	0	0	0	1	0	0
STM3579	yhhQ		0	0	5000	1	0	666	0	0	666	0	0	5000	0	0	0	0	0	0	0	0	0	0	0	1	0	0
STM3587	yhiI		0	0	5000	1	0	1068	0	0	1068	0	0	5000	0	0	0	0	0	0	0	0	0	0	0	1	0	0
STM3603	treF		0	0	5000	1	0	1650	0	0	1650	0	0	5000	0	0	0	0	0	0	0	0	0	0	0	1	0	0
STM3615	yhjK		0	0	5000	1	0	1974	0	0	1974	0	0	5000	0	0	0	0	0	0	0	0	0	0	0	1	0	0
STM3638	lpfC		10	0	5000	1	0	2529	0	0	2529	1	0	5000	0	0	0	0	10	0	0	0	0	0	0	1	0	1
STM3655	glyS		0	0	5000	1	0	2070	0	0	2070	0	0	5000	0	0	0	0	0	0	0	0	0	0	0	1	0	0
STM3664	malS		1	0	5000	1	0	2028	0	0	2028	0	0	5000	0	0	0	0	1	0	0	0	0	0	0	1	0	0
STM3677	sgbE		0	0	5000	1	0	696	0	0	696	0	0	5000	0	0	0	0	0	0	0	0	0	0	0	1	0	0
STM3684	yibF		0	0	5000	1	0	609	0	0	609	0	0	5000	0	0	0	0	0	0	0	0	0	0	0	1	0	0
STM3687	mtlR		0	0	5000	1	0	591	0	0	591	0	0	5000	0	0	0	0	0	0	0	0	0	0	0	1	0	0
STM3692	lldP		0	0	5000	1	0	1656	0	0	1656	0	0	5000	0	0	0	0	0	0	0	0	0	0	0	1	0	0
STM3705	yibP		0	0	5000	1	0	1284	0	0	1284	0	0	5000	0	0	0	0	0	0	0	0	0	0	0	1	0	0
STM3719	rfaB		0	0	5000	1	0	1080	0	0	1080	0	0	5000	0	0	0	0	0	0	0	0	0	0	0	1	0	0
STM3750	yicJ		0	0	5000	1	0	1383	0	0	1383	0	0	5000	0	0	0	0	0	0	0	0	0	0	0	1	0	0
STM3763	mgtB		0	0	5000	1	0	2727	0	0	2727	1	0	5000	0	0	0	0	0	0	0	0	0	0	0	1	0	1
STM3782	STM3782		0	0	5000	1	0	1359	0	0	1359	0	0	5000	0	0	0	0	0	0	0	0	0	0	0	1	0	0
STM3799	STM3799		0	0	5000	1	0	1086	0	0	1086	1	0	5000	0	0	0	0	0	0	0	0	0	0	0	1	0	1
STM3800	dsdC		0	0	5000	1	0	924	0	0	924	0	0	5000	0	0	0	0	0	0	0	0	0	0	0	1	0	0
STM3803	yidF		0	0	5000	1	0	531	0	0	531	0	0	5000	0	0	0	0	0	0	0	0	0	0	0	1	0	0
STM3880	trkD		1	0	5000	1	0	1869	0	0	1869	0	0	5000	0	0	0	0	1	0	0	0	0	0	0	1	0	0
STM3930	yifK		0	0	5000	1	0	1386	0	0	1386	0	0	5000	0	0	0	0	0	0	0	0	0	0	0	1	0	0
STM4037	fdoG		0	0	5000	1	0	3051	0	0	3051	0	0	5000	0	0	0	0	0	0	0	0	0	0	0	1	0	0
STM4048	rhaS		0	0	5000	1	0	837	0	0	837	0	0	5000	0	0	0	0	0	0	0	0	0	0	0	1	0	0
STM4066	STM4066		0	0	5000	1	0	960	0	0	960	0	0	5000	0	0	0	0	0	0	0	0	0	0	0	1	0	0
STM4102	STM4102		0	0	5000	1	0	858	0	0	858	0	0	5000	0	0	0	0	0	0	0	0	0	0	0	1	0	0
STM4106	katG		0	0	5000	1	0	2181	0	0	2181	0	0	5000	0	0	0	0	0	0	0	0	0	0	0	1	0	0
STM4202	STM4202		0	0	5000	1	0	1116	0	0	1116	1	0	5000	0	0	0	0	0	0	0	0	0	0	0	1	0	1
STM4207	STM4207		0	0	5000	1	0	723	0	0	723	1	0	5000	0	0	0	0	0	0	0	0	0	0	0	1	0	1
STM4244	pspG		0	0	5000	1	0	243	0	0	243	0	0	5000	0	0	0	0	0	0	0	0	0	0	0	1	0	0
STM4256	ssb		0	0	5000	1	0	531	0	0	531	0	0	5000	0	0	0	0	0	0	0	0	0	0	0	1	0	0
STM4308	STM4308		1	0	5000	1	0	654	0	0	654	0	0	5000	0	0	0	0	1	0	0	0	0	0	0	1	0	0
STM4347	yjeP		0	0	5000	1	0	3327	0	0	3327	0	0	5000	0	0	0	0	0	0	0	0	0	0	0	1	0	0
STM4356	yjeF		2	0	5000	1	0	1548	0	0	1548	0	0	5000	0	0	0	0	2	0	0	0	0	0	0	1	0	0
STM4360	miaA		2	0	5000	1	0	951	0	0	951	0	0	5000	0	0	0	0	2	0	0	0	0	0	0	1	0	0
STM4362	hflX		0	0	5000	1	0	1281	0	0	1281	0	0	5000	0	0	0	0	0	0	0	0	0	0	0	1	0	0
STM4372	STM4372		0	0	5000	1	0	1071	0	0	1071	0	0	5000	0	0	0	0	0	0	0	0	0	0	0	1	0	0
STM4407	ytfL		0	0	5000	1	0	1344	0	0	1344	0	0	5000	0	0	0	0	0	0	0	0	0	0	0	1	0	0
STM4448	STM4448		1	0	5000	1	0	1914	0	0	1914	1	0	5000	0	0	0	0	1	0	0	0	0	0	0	1	0	1
STM4453	treC		0	0	5000	1	0	1653	0	0	1653	0	0	5000	0	0	0	0	0	0	0	0	0	0	0	1	0	0
STM4469	argI		0	0	5000	1	0	1005	0	0	1005	0	0	5000	0	0	0	0	0	0	0	0	0	0	0	1	0	0
STM4482	idnT		0	0	5000	1	0	1320	0	0	1320	0	0	5000	0	0	0	0	0	0	0	0	0	0	0	1	0	0
STM4533	tsr		0	0	5000	1	0	1662	0	0	1662	0	0	5000	0	0	0	0	0	0	0	0	0	0	0	1	0	0
STM2514	ratB		0	0	5000	2	0	7308	0	0	7308	1	0	5000	0	0	0	0	0	1	0	0	0	0	0	1	0	1
STM3768	STM3768		0	0	5000	2	0	1110	0	0	1110	0	0	5000	0	0	0	0	0	1	0	0	0	0	0	1	0	0
STM4104	STM4104		0	0	5000	2	0	1557	0	0	1557	0	0	5000	0	0	0	0	0	1	0	0	0	0	0	1	0	0
STM0001	thrL		0	0	5000	0	0	66	0	0	66	0	0	0	0	0	0	0	0	0	0	0	0	0	0	0	0	0
STM0003	thrB		0	0	5000	0	0	930	0	0	930	1	0	0	0	0	0	0	0	0	0	0	0	0	0	0	0	1
STM0004	thrC		1	0	5000	0	0	1287	0	0	1287	0	0	0	0	0	0	0	1	0	0	0	0	0	0	0	0	0
STM0005	yaaA		1	0	5000	0	0	774	0	0	774	1	0	5000	0	0	0	0	1	0	0	0	0	0	0	0	0	1
STM0006	yaaJ		0	0	5000	0	0	1431	0	0	1431	0	0	5000	0	0	0	0	0	0	0	0	0	0	0	0	0	0
STM0008	mogA		0	0	5000	0	0	591	0	0	591	0	0	5000	0	0	0	0	0	0	0	0	0	0	0	0	0	0
STM0009	yaaH		0	0	5000	0	0	567	0	0	567	0	0	5000	0	0	0	0	0	0	0	0	0	0	0	0	0	0
STM0010	htgA		0	0	5000	0	0	714	0	0	714	0	0	5000	0	0	0	0	0	0	0	0	0	0	0	0	0	0
STM0011	yaaI		0	0	5000	0	0	405	0	0	405	0	0	5000	0	0	0	0	0	0	0	0	0	0	0	0	0	0
STM0012	dnaK		0	0	5000	0	0	1917	0	0	1917	0	0	5000	0	0	0	0	0	0	0	0	0	0	0	0	0	0
STM0013	dnaJ		1	0	5000	0	0	1140	0	0	1140	0	0	5000	0	0	0	0	1	0	0	0	0	0	0	0	0	0
STM0015	STM0015		0	0	5000	0	0	345	0	0	345	0	0	5000	0	0	0	0	0	0	0	0	0	0	0	0	0	0
STM0016	STM0016		0	0	5000	0	0	534	0	0	534	0	0	5000	0	0	0	0	0	0	0	0	0	0	0	0	0	0
STM0017	STM0017		0	0	5000	0	0	444	0	0	444	0	0	5000	0	0	0	0	0	0	0	0	0	0	0	0	0	0
STM0018	STM0018		0	0	5000	0	0	2100	0	0	2100	0	0	5000	0	0	0	0	0	0	0	0	0	0	0	0	0	0
STM0019	STM0019		1	0	5000	0	0	2997	0	0	2997	2	0	5000	0	0	0	0	1	0	0	0	0	0	0	0	0	2
STM0020	STM0020		0	0	5000	0	0	705	0	0	705	1	0	5000	0	0	0	0	0	0	0	0	0	0	0	0	0	1
STM0021	bcfA		0	0	5000	0	0	543	0	0	543	0	0	5000	0	0	0	0	0	0	0	0	0	0	0	0	0	0
STM0022	bcfB		0	0	5000	0	0	687	0	0	687	0	0	5000	0	0	0	0	0	0	0	0	0	0	0	0	0	0
STM0023	bcfC		0	0	5000	0	0	2622	0	0	2622	0	0	5000	0	0	0	0	0	0	0	0	0	0	0	0	0	0
STM0024	bcfD		0	0	5000	0	0	1008	0	0	1008	0	0	5000	0	0	0	0	0	0	0	0	0	0	0	0	0	0
STM0025	bcfE		1	0	5000	0	0	546	0	0	546	0	0	5000	0	0	0	0	1	0	0	0	0	0	0	0	0	0
STM0026	bcfF		1	0	5000	0	0	519	0	0	519	0	0	5000	0	0	0	0	1	0	0	0	0	0	0	0	0	0
STM0027	bcfG		1	0	5000	0	0	732	0	0	732	0	0	5000	0	0	0	0	1	0	0	0	0	0	0	0	0	0
STM0028	bcfH		0	0	5000	0	0	846	0	0	846	0	0	5000	0	0	0	0	0	0	0	0	0	0	0	0	0	0
STM0028.1n	STM0028.1n		0	0	5000	0	0	330	0	0	330	0	0	5000	0	0	0	0	0	0	0	0	0	0	0	0	0	0
STM0029	STM0029		0	0	5000	0	0	450	0	0	450	0	0	5000	0	0	0	0	0	0	0	0	0	0	0	0	0	0
STM0033	STM0033		0	0	5000	0	0	1572	0	0	1572	1	0	5000	0	0	0	0	0	0	0	0	0	0	0	0	0	1
STM0034	STM0034		0	0	5000	0	0	762	0	0	762	0	0	5000	0	0	0	0	0	0	0	0	0	0	0	0	0	0
STM0035	STM0035		2	0	5000	0	0	1494	0	0	1494	2	0	5000	0	0	0	0	2	0	0	0	0	0	0	0	0	2
STM0036	STM0036		0	0	5000	0	0	1191	0	0	1191	0	0	5000	0	0	0	0	0	0	0	0	0	0	0	0	0	0
STM0038	STM0038		0	0	5000	1	0	1716	0	0	1716	0	0	5000	0	1	0	0	0	0	0	0	0	0	0	0	0	0
STM0039	nhaA		0	0	5000	0	0	1167	0	0	1167	0	0	5000	0	0	0	0	0	0	0	0	0	0	0	0	0	0
STM0040	nhaR		0	0	5000	0	0	900	0	0	900	1	0	5000	0	0	0	0	0	0	0	0	0	0	0	0	0	1
STM0041	STM0041		0	0	5000	0	0	2040	0	0	2040	0	0	5000	0	0	0	0	0	0	0	0	0	0	0	0	0	0
STM0042	STM0042		0	0	5000	0	0	1374	0	0	1374	0	0	5000	0	0	0	0	0	0	0	0	0	0	0	0	0	0
STM0043	rpsT		0	0	5000	0	0	264	0	0	264	0	0	5000	0	0	0	0	0	0	0	0	0	0	0	0	0	0
STM0044	yaaY		0	0	5000	0	0	216	0	0	216	0	0	5000	0	0	0	0	0	0	0	0	0	0	0	0	0	0
STM0045	ribF		0	0	5000	0	0	939	0	0	939	0	0	5000	0	0	0	0	0	0	0	0	0	0	0	0	0	0
STM0046	ileS		0	0	5000	0	0	2835	0	0	2835	0	0	5000	0	0	0	0	0	0	0	0	0	0	0	0	0	0
STM0047	lspA		0	0	5000	0	0	501	0	0	501	0	0	5000	0	0	0	0	0	0	0	0	0	0	0	0	0	0
STM0048	slpA		1	0	5000	0	0	450	0	0	450	0	0	5000	0	0	0	0	1	0	0	0	0	0	0	0	0	0
STM0049	ispH		0	0	5000	0	0	951	0	0	951	0	0	5000	0	0	0	0	0	0	0	0	0	0	0	0	0	0
STM0050	STM0050		0	0	5000	0	0	1203	0	0	1203	0	0	5000	0	0	0	0	0	0	0	0	0	0	0	0	0	0
STM0051	rihC		0	0	5000	0	0	921	0	0	921	0	0	5000	0	0	0	0	0	0	0	0	0	0	0	0	0	0
STM0052	STM0052		0	0	5000	0	0	687	0	0	687	9	0	5000	0	0	0	0	0	0	0	0	0	0	0	0	0	9
STM0055	STM0055		7	0	5000	0	0	1776	0	0	1776	0	0	5000	0	0	0	0	7	0	0	0	0	0	0	0	0	0
STM0056	STM0056		0	0	5000	0	0	240	0	0	240	0	0	5000	0	0	0	0	0	0	0	0	0	0	0	0	0	0
STM0058	citC2		1	0	5000	0	0	1044	0	0	1044	0	0	5000	0	0	0	0	1	0	0	0	0	0	0	0	0	0
STM0059	citD2		0	0	5000	0	0	294	0	0	294	0	0	5000	0	0	0	0	0	0	0	0	0	0	0	0	0	0
STM0061	citF2		0	0	5000	0	0	1521	0	0	1521	0	0	5000	0	0	0	0	0	0	0	0	0	0	0	0	0	0
STM0062	citX2		0	0	5000	0	0	552	0	0	552	2	0	5000	0	0	0	0	0	0	0	0	0	0	0	0	0	2
STM0063	citG2		0	0	5000	0	0	909	0	0	909	0	0	5000	0	0	0	0	0	0	0	0	0	0	0	0	0	0
STM0064	dapB		0	0	5000	0	0	822	0	0	822	0	0	5000	0	0	0	0	0	0	0	0	0	0	0	0	0	0
STM0066	carA		0	0	5000	0	0	1149	0	0	1149	1	0	5000	0	0	0	0	0	0	0	0	0	0	0	0	0	1
STM0067	carB		0	0	5000	0	0	3228	0	0	3228	0	0	5000	0	0	0	0	0	0	0	0	0	0	0	0	0	0
STM0069	caiE		0	0	5000	0	0	597	0	0	597	0	0	5000	0	0	0	0	0	0	0	0	0	0	0	0	0	0
STM0070	caiD		0	0	5000	0	0	786	0	0	786	1	0	5000	0	0	0	0	0	0	0	0	0	0	0	0	0	1
STM0071	caiC		0	0	5000	0	0	1554	0	0	1554	0	0	5000	0	0	0	0	0	0	0	0	0	0	0	0	0	0
STM0072	caiB		1	0	5000	0	0	1218	0	0	1218	0	0	5000	0	0	0	0	1	0	0	0	0	0	0	0	0	0
STM0073	caiA		0	0	5000	0	0	1143	0	0	1143	0	0	5000	0	0	0	0	0	0	0	0	0	0	0	0	0	0
STM0075	fixA		1	0	5000	0	0	771	0	0	771	0	0	5000	0	0	0	0	1	0	0	0	0	0	0	0	0	0
STM0076	fixB		0	0	5000	0	0	942	0	0	942	0	0	5000	0	0	0	0	0	0	0	0	0	0	0	0	0	0
STM0078	fixX		0	0	5000	0	0	288	0	0	288	0	0	5000	0	0	0	0	0	0	0	0	0	0	0	0	0	0
STM0079	yaaU		0	0	5000	0	0	1341	0	0	1341	0	0	5000	0	0	0	0	0	0	0	0	0	0	0	0	0	0
STM0080	STM0080		0	0	5000	0	0	231	0	0	231	1	0	5000	0	0	0	0	0	0	0	0	0	0	0	0	0	1
STM0081	STM0081		0	0	5000	0	0	417	0	0	417	0	0	5000	0	0	0	0	0	0	0	0	0	0	0	0	0	0
STM0082	STM0082		0	0	5000	0	0	291	0	0	291	0	0	5000	0	0	0	0	0	0	0	0	0	0	0	0	0	0
STM0084	STM0084		0	0	5000	0	0	1890	0	0	1890	0	0	5000	0	0	0	0	0	0	0	0	0	0	0	0	0	0
STM0085	yabF		0	0	5000	0	0	531	0	0	531	0	0	5000	0	0	0	0	0	0	0	0	0	0	0	0	0	0
STM0086	kefC		0	0	5000	0	0	1863	0	0	1863	0	0	5000	0	0	0	0	0	0	0	0	0	0	0	0	0	0
STM0087	folA		0	0	5000	0	0	480	0	0	480	0	0	5000	0	0	0	0	0	0	0	0	0	0	0	0	0	0
STM0088	apaH		0	0	5000	0	0	849	0	0	849	3	0	5000	0	0	0	0	0	0	0	0	0	0	0	0	0	3
STM0089	apaG		0	0	5000	0	0	378	0	0	378	0	0	5000	0	0	0	0	0	0	0	0	0	0	0	0	0	0
STM0092	surA		1	0	5000	0	0	1287	0	0	1287	0	0	5000	0	0	0	0	1	0	0	0	0	0	0	0	0	0
STM0094	djlA		0	0	5000	0	0	813	0	0	813	0	0	5000	0	0	0	0	0	0	0	0	0	0	0	0	0	0
STM0095	rluA		1	0	5000	0	0	660	0	0	660	0	0	5000	0	0	0	0	1	0	0	0	0	0	0	0	0	0
STM0096	hepA		0	0	5000	0	0	2907	0	0	2907	0	0	5000	0	0	0	0	0	0	0	0	0	0	0	0	0	0
STM0097	polB		0	0	5000	0	0	2352	0	0	2352	0	0	5000	0	0	0	0	0	0	0	0	0	0	0	0	0	0
STM0098	STM0098		0	0	5000	0	0	621	0	0	621	0	0	5000	0	0	0	0	0	0	0	0	0	0	0	0	0	0
STM0100	STM0100		0	0	5000	0	0	420	0	0	420	0	0	5000	0	0	0	0	0	0	0	0	0	0	0	0	0	0
STM0101	araD		0	0	5000	0	0	696	0	0	696	0	0	5000	0	0	0	0	0	0	0	0	0	0	0	0	0	0
STM0102	araA		0	0	5000	0	0	1503	0	0	1503	0	0	5000	0	0	0	0	0	0	0	0	0	0	0	0	0	0
STM0103	araB		0	0	5000	0	0	1710	0	0	1710	1	0	5000	0	0	0	0	0	0	0	0	0	0	0	0	0	1
STM0104	araC		0	0	5000	0	0	846	0	0	846	0	0	5000	0	0	0	0	0	0	0	0	0	0	0	0	0	0
STM0106	thiQ		0	0	5000	0	0	708	0	0	708	2	0	5000	0	0	0	0	0	0	0	0	0	0	0	0	0	2
STM0107	thiP		0	0	5000	0	0	1611	0	0	1611	0	0	5000	0	0	0	0	0	0	0	0	0	0	0	0	0	0
STM0108	tbpA		0	0	5000	0	0	984	0	0	984	0	0	5000	0	0	0	0	0	0	0	0	0	0	0	0	0	0
STM0110	leuD		1	0	5000	0	0	606	0	0	606	0	0	5000	0	0	0	0	1	0	0	0	0	0	0	0	0	0
STM0111	leuC		0	0	5000	0	0	1401	0	0	1401	0	0	5000	0	0	0	0	0	0	0	0	0	0	0	0	0	0
STM0112	leuB		0	0	5000	0	0	1092	0	0	1092	0	0	5000	0	0	0	0	0	0	0	0	0	0	0	0	0	0
STM0113	leuA		0	0	5000	0	0	1572	0	0	1572	0	0	5000	0	0	0	0	0	0	0	0	0	0	0	0	0	0
STM0114	leuL		0	0	5000	0	0	87	0	0	87	0	0	5000	0	0	0	0	0	0	0	0	0	0	0	0	0	0
STM0115	leuO		1	0	5000	0	0	945	0	0	945	0	0	5000	0	0	0	0	1	0	0	0	0	0	0	0	0	0
STM0116	ilvI		0	0	5000	0	0	1662	0	0	1662	0	0	5000	0	0	0	0	0	0	0	0	0	0	0	0	0	0
STM0117	ilvH		0	0	5000	0	0	492	0	0	492	1	0	5000	0	0	0	0	0	0	0	0	0	0	0	0	0	1
STM0118	fruR		1	0	5000	0	0	1005	0	0	1005	0	0	5000	0	0	0	0	1	0	0	0	0	0	0	0	0	0
STM0119	yabB		0	0	5000	0	0	459	0	0	459	0	0	5000	0	0	0	0	0	0	0	0	0	0	0	0	0	0
STM0120	mraW		0	0	5000	0	0	942	0	0	942	0	0	5000	0	0	0	0	0	0	0	0	0	0	0	0	0	0
STM0121	ftsL		0	0	5000	0	0	366	0	0	366	0	0	5000	0	0	0	0	0	0	0	0	0	0	0	0	0	0
STM0123	murE		0	0	5000	0	0	1488	0	0	1488	1	0	5000	0	0	0	0	0	0	0	0	0	0	0	0	0	1
STM0124	murF		0	0	5000	0	0	1359	0	0	1359	0	0	5000	0	0	0	0	0	0	0	0	0	0	0	0	0	0
STM0125	mraY		0	0	5000	0	0	1083	0	0	1083	0	0	5000	0	0	0	0	0	0	0	0	0	0	0	0	0	0
STM0126	murD		0	0	5000	0	0	1317	0	0	1317	0	0	5000	0	0	0	0	0	0	0	0	0	0	0	0	0	0
STM0127	ftsW		0	0	5000	0	0	1245	0	0	1245	0	0	5000	0	0	0	0	0	0	0	0	0	0	0	0	0	0
STM0128	murG		0	0	5000	0	0	1068	0	0	1068	0	0	5000	0	0	0	0	0	0	0	0	0	0	0	0	0	0
STM0129	murC		0	0	5000	0	0	1476	0	0	1476	0	0	5000	0	0	0	0	0	0	0	0	0	0	0	0	0	0
STM0130	ddl		1	0	5000	0	0	921	0	0	921	0	0	5000	0	0	0	0	1	0	0	0	0	0	0	0	0	0
STM0131	ftsQ		0	0	5000	0	0	831	0	0	831	0	0	5000	0	0	0	0	0	0	0	0	0	0	0	0	0	0
STM0132	ftsA		0	0	5000	0	0	1263	0	0	1263	0	0	5000	0	0	0	0	0	0	0	0	0	0	0	0	0	0
STM0133	ftsZ		1	0	5000	0	0	1152	0	0	1152	0	0	5000	0	0	0	0	1	0	0	0	0	0	0	0	0	0
STM0134	lpxC		0	0	5000	0	0	918	0	0	918	0	0	5000	0	0	0	0	0	0	0	0	0	0	0	0	0	0
STM0135	yacA		0	0	5000	0	0	498	0	0	498	0	0	5000	0	0	0	0	0	0	0	0	0	0	0	0	0	0
STM0137.1N	STM0137.1N		0	0	0	0	0	0	0	0	1	0	0	0	0	0	0	0	0	0	0	0	0	0	0	0	0	0
STM0138	yacG		1	0	5000	0	0	192	0	0	192	0	0	5000	0	0	0	0	1	0	0	0	0	0	0	0	0	0
STM0139	yacF		0	0	5000	0	0	744	0	0	744	2	0	5000	0	0	0	0	0	0	0	0	0	0	0	0	0	2
STM0140	coaE		0	0	5000	0	0	621	0	0	621	0	0	5000	0	0	0	0	0	0	0	0	0	0	0	0	0	0
STM0141	guaC		1	0	5000	0	0	1044	0	0	1044	1	0	5000	0	0	0	0	1	0	0	0	0	0	0	0	0	1
STM0144	ppdD		2	0	5000	0	0	438	0	0	438	0	0	5000	0	0	0	0	2	0	0	0	0	0	0	0	0	0
STM0145	nadC		0	0	5000	0	0	894	0	0	894	1	0	5000	0	0	0	0	0	0	0	0	0	0	0	0	0	1
STM0147	ampE		0	0	5000	0	0	855	0	0	855	1	0	5000	0	0	0	0	0	0	0	0	0	0	0	0	0	1
STM0148	STM0148		0	0	5000	0	0	951	0	0	951	0	0	5000	0	0	0	0	0	0	0	0	0	0	0	0	0	0
STM0149	STM0149		0	0	5000	0	0	1407	0	0	1407	0	0	5000	0	0	0	0	0	0	0	0	0	0	0	0	0	0
STM0151	pdhR		3	0	5000	0	0	765	0	0	765	0	0	5000	0	0	0	0	3	0	0	0	0	0	0	0	0	0
STM0154	lpdA		0	0	5000	0	0	1425	0	0	1425	2	0	5000	0	0	0	0	0	0	0	0	0	0	0	0	0	2
STM0155	STM0155		0	0	5000	0	0	285	0	0	285	0	0	5000	0	0	0	0	0	0	0	0	0	0	0	0	0	0
STM0156	STM0156		0	0	5000	0	0	792	0	0	792	0	0	5000	0	0	0	0	0	0	0	0	0	0	0	0	0	0
STM0158	acnB		1	0	5000	0	0	2598	0	0	2598	11	0	5000	0	0	0	0	1	0	0	0	0	0	0	0	0	11
STM0159	STM0159		0	0	5000	0	0	843	0	0	843	0	0	5000	0	0	0	0	0	0	0	0	0	0	0	0	0	0
STM0160	yacL		0	0	5000	0	0	363	0	0	363	0	0	5000	0	0	0	0	0	0	0	0	0	0	0	0	0	0
STM0161	kdgT		0	0	5000	0	0	954	0	0	954	0	0	5000	0	0	0	0	0	0	0	0	0	0	0	0	0	0
STM0163	pdxA		0	0	5000	0	0	984	0	0	984	1	0	5000	0	0	0	0	0	0	0	0	0	0	0	0	0	1
STM0164	STM0164		0	0	5000	0	0	768	0	0	768	0	0	5000	0	0	0	0	0	0	0	0	0	0	0	0	0	0
STM0165	speD		0	0	5000	0	0	795	0	0	795	0	0	5000	0	0	0	0	0	0	0	0	0	0	0	0	0	0
STM0166	speE		0	0	5000	0	0	861	0	0	861	1	0	5000	0	0	0	0	0	0	0	0	0	0	0	0	0	1
STM0167	yacC		0	0	5000	0	0	348	0	0	348	1	0	5000	0	0	0	0	0	0	0	0	0	0	0	0	0	1
STM0168	cueO		0	0	5000	0	0	1611	0	0	1611	0	0	5000	0	0	0	0	0	0	0	0	0	0	0	0	0	0
STM0171	yadF		2	0	5000	0	0	663	0	0	663	0	0	5000	0	0	0	0	2	0	0	0	0	0	0	0	0	0
STM0172	yadG		0	0	5000	0	0	927	0	0	927	0	0	5000	0	0	0	0	0	0	0	0	0	0	0	0	0	0
STM0174	stiH		1	0	5000	0	0	1080	0	0	1080	2	0	5000	0	0	0	0	1	0	0	0	0	0	0	0	0	2
STM0175	stiC		0	0	5000	0	0	2547	0	0	2547	0	0	5000	0	0	0	0	0	0	0	0	0	0	0	0	0	0
STM0176	stiB		0	0	5000	0	0	684	0	0	684	0	0	5000	0	0	0	0	0	0	0	0	0	0	0	0	0	0
STM0177	stiA		0	0	5000	0	0	540	0	0	540	0	0	5000	0	0	0	0	0	0	0	0	0	0	0	0	0	0
STM0179	yadE		0	0	5000	0	0	1230	0	0	1230	0	0	5000	0	0	0	0	0	0	0	0	0	0	0	0	0	0
STM0180	panD		2	0	5000	0	0	381	0	0	381	0	0	5000	0	0	0	0	2	0	0	0	0	0	0	0	0	0
STM0181	panC		0	0	5000	0	0	855	0	0	855	0	0	5000	0	0	0	0	0	0	0	0	0	0	0	0	0	0
STM0182	panB		0	0	5000	0	0	792	0	0	792	0	0	5000	0	0	0	0	0	0	0	0	0	0	0	0	0	0
STM0183	folK		0	0	5000	0	0	480	0	0	480	0	0	5000	0	0	0	0	0	0	0	0	0	0	0	0	0	0
STM0184	pcnB		0	0	5000	0	0	1419	0	0	1419	0	0	5000	0	0	0	0	0	0	0	0	0	0	0	0	0	0
STM0185	yadB		0	0	5000	0	0	897	0	0	897	1	0	5000	0	0	0	0	0	0	0	0	0	0	0	0	0	1
STM0186	dksA		0	0	5000	0	0	456	0	0	456	0	0	5000	0	0	0	0	0	0	0	0	0	0	0	0	0	0
STM0187	sfsA		0	0	5000	0	0	705	0	0	705	0	0	5000	0	0	0	0	0	0	0	0	0	0	0	0	0	0
STM0188	ligT		0	0	5000	0	0	531	0	0	531	0	0	5000	0	0	0	0	0	0	0	0	0	0	0	0	0	0
STM0189	hrpB		2	0	5000	0	0	2475	0	0	2475	0	0	5000	0	0	0	0	2	0	0	0	0	0	0	0	0	0
STM0191	fhuA		1	0	5000	0	0	2190	0	0	2190	0	0	5000	0	0	0	0	1	0	0	0	0	0	0	0	0	0
STM0192	fhuC		0	0	5000	0	0	798	0	0	798	0	0	5000	0	0	0	0	0	0	0	0	0	0	0	0	0	0
STM0193	fhuD		0	0	5000	0	0	891	0	0	891	1	0	5000	0	0	0	0	0	0	0	0	0	0	0	0	0	1
STM0195	stfA		0	0	5000	0	0	561	0	0	561	1	0	5000	0	0	0	0	0	0	0	0	0	0	0	0	0	1
STM0196	stfC		0	0	5000	0	0	2658	0	0	2658	0	0	5000	0	0	0	0	0	0	0	0	0	0	0	0	0	0
STM0197	stfD		0	0	5000	1	0	753	0	0	753	3	0	5000	0	0	0	0	0	0	0	0	0	1	0	0	0	3
STM0198	stfE		0	0	5000	0	0	513	0	0	513	1	0	5000	0	0	0	0	0	0	0	0	0	0	0	0	0	1
STM0199	stfF		0	0	5000	0	0	477	0	0	477	0	0	5000	0	0	0	0	0	0	0	0	0	0	0	0	0	0
STM0200	stfG		0	0	5000	0	0	531	0	0	531	0	0	5000	0	0	0	0	0	0	0	0	0	0	0	0	0	0
STM0201	STM0201		0	0	5000	0	0	840	0	0	840	0	0	5000	0	0	0	0	0	0	0	0	0	0	0	0	0	0
STM0204.S	yadR		0	0	5000	0	0	345	0	0	345	0	0	5000	0	0	0	0	0	0	0	0	0	0	0	0	0	0
STM0205	yadS		0	0	5000	0	0	624	0	0	624	0	0	5000	0	0	0	0	0	0	0	0	0	0	0	0	0	0
STM0206	btuF		0	0	5000	0	0	801	0	0	801	0	0	5000	0	0	0	0	0	0	0	0	0	0	0	0	0	0
STM0207	pfs		2	0	5000	0	0	699	0	0	699	0	0	5000	0	0	0	0	2	0	0	0	0	0	0	0	0	0
STM0208	dgt		0	0	5000	0	0	1518	0	0	1518	1	0	5000	0	0	0	0	0	0	0	0	0	0	0	0	0	1
STM0209	htrA		0	0	5000	0	0	1428	0	0	1428	0	0	5000	0	0	0	0	0	0	0	0	0	0	0	0	0	0
STM0210	cdaR		0	0	5000	0	0	1158	0	0	1158	1	0	5000	0	0	0	0	0	0	0	0	0	0	0	0	0	1
STM0211	yaeH		1	0	5000	0	0	387	0	0	387	0	0	5000	0	0	0	0	1	0	0	0	0	0	0	0	0	0
STM0212	STM0212		0	0	5000	0	0	1302	0	0	1302	0	0	5000	0	0	0	0	0	0	0	0	0	0	0	0	0	0
STM0213	dapD		0	0	5000	0	0	825	0	0	825	0	0	5000	0	0	0	0	0	0	0	0	0	0	0	0	0	0
STM0214	glnD		0	0	5000	0	0	2673	0	0	2673	0	0	5000	0	0	0	0	0	0	0	0	0	0	0	0	0	0
STM0215	map		0	0	5000	0	0	795	0	0	795	0	0	5000	0	0	0	0	0	0	0	0	0	0	0	0	0	0
STM0216	rpsB		1	0	5000	0	0	726	0	0	726	0	0	5000	0	0	0	0	1	0	0	0	0	0	0	0	0	0
STM0218	pyrH		0	0	5000	0	0	726	0	0	726	1	0	5000	0	0	0	0	0	0	0	0	0	0	0	0	0	1
STM0219	frr		0	0	5000	0	0	558	0	0	558	0	0	5000	0	0	0	0	0	0	0	0	0	0	0	0	0	0
STM0220	dxr		0	0	5000	0	0	1197	0	0	1197	0	0	5000	0	0	0	0	0	0	0	0	0	0	0	0	0	0
STM0221	uppS		1	0	5000	0	0	759	0	0	759	0	0	5000	0	0	0	0	1	0	0	0	0	0	0	0	0	0
STM0222	cdsA		0	0	5000	0	0	858	0	0	858	0	0	5000	0	0	0	0	0	0	0	0	0	0	0	0	0	0
STM0223	yaeL		0	0	5000	0	0	1353	0	0	1353	0	0	5000	0	0	0	0	0	0	0	0	0	0	0	0	0	0
STM0225	hlpA		0	0	5000	0	0	486	0	0	486	1	0	5000	0	0	0	0	0	0	0	0	0	0	0	0	0	1
STM0226	lpxD		0	0	5000	0	0	1026	0	0	1026	0	0	5000	0	0	0	0	0	0	0	0	0	0	0	0	0	0
STM0227	fabZ		0	0	5000	0	0	456	0	0	456	0	0	5000	0	0	0	0	0	0	0	0	0	0	0	0	0	0
STM0228	lpxA		0	0	5000	0	0	789	0	0	789	0	0	5000	0	0	0	0	0	0	0	0	0	0	0	0	0	0
STM0229	lpxB		1	0	5000	0	0	1149	0	0	1149	0	0	5000	0	0	0	0	1	0	0	0	0	0	0	0	0	0
STM0230	rnhB		1	0	5000	0	0	597	0	0	597	0	0	5000	0	0	0	0	1	0	0	0	0	0	0	0	0	0
STM0232	accA		0	0	5000	0	0	960	0	0	960	0	0	5000	0	0	0	0	0	0	0	0	0	0	0	0	0	0
STM0233	STM0233		0	0	5000	0	0	1764	0	0	1764	2	0	5000	0	0	0	0	0	0	0	0	0	0	0	0	0	2
STM0234	ldcC		0	0	5000	0	0	2142	0	0	2142	0	0	5000	0	0	0	0	0	0	0	0	0	0	0	0	0	0
STM0235	yaeR		0	0	5000	0	0	390	0	0	390	0	0	5000	0	0	0	0	0	0	0	0	0	0	0	0	0	0
STM0236	tilS		0	0	5000	0	0	1293	0	0	1293	0	0	5000	0	0	0	0	0	0	0	0	0	0	0	0	0	0
STM0237	rof		0	0	5000	0	0	261	0	0	261	4	0	5000	0	0	0	0	0	0	0	0	0	0	0	0	0	4
STM0238	yaeP		0	0	5000	0	0	219	0	0	219	0	0	5000	0	0	0	0	0	0	0	0	0	0	0	0	0	0
STM0239	yaeQ		0	0	5000	0	0	546	0	0	546	0	0	5000	0	0	0	0	0	0	0	0	0	0	0	0	0	0
STM0240	yaeJ		0	0	5000	0	0	423	0	0	423	0	0	5000	0	0	0	0	0	0	0	0	0	0	0	0	0	0
STM0241	cutF		0	0	0	0	0	0	0	0	1	0	0	0	0	0	0	0	0	0	0	0	0	0	0	0	0	0
STM0242	proS		4	0	5000	0	0	1719	0	0	1719	0	0	5000	0	0	0	0	4	0	0	0	0	0	0	0	0	0
STM0243	yaeB		0	0	5000	0	0	708	0	0	708	0	0	5000	0	0	0	0	0	0	0	0	0	0	0	0	0	0
STM0244	rcsF		0	0	5000	0	0	405	0	0	405	0	0	5000	0	0	0	0	0	0	0	0	0	0	0	0	0	0
STM0245	metQ		0	0	5000	0	0	816	0	0	816	5	0	5000	0	0	0	0	0	0	0	0	0	0	0	0	0	5
STM0246	yaeE		0	0	5000	0	0	654	0	0	654	0	0	5000	0	0	0	0	0	0	0	0	0	0	0	0	0	0
STM0247	metN		0	0	5000	0	0	1032	0	0	1032	0	0	5000	0	0	0	0	0	0	0	0	0	0	0	0	0	0
STM0248	yaeD		5	0	5000	0	0	567	0	0	567	0	0	5000	0	0	0	0	5	0	0	0	0	0	0	0	0	0
STM0249	rrsH		0	0	0	0	0	0	0	0	1	0	0	0	0	0	0	0	0	0	0	0	0	0	0	0	0	0
STM0250	ileV		0	0	0	0	0	0	0	0	1	0	0	0	0	0	0	0	0	0	0	0	0	0	0	0	0	0
STM0251	alaV		0	0	0	0	0	0	0	0	1	0	0	0	0	0	0	0	0	0	0	0	0	0	0	0	0	0
STM0252	rrlH		0	0	0	0	0	0	0	0	1	0	0	0	0	0	0	0	0	0	0	0	0	0	0	0	0	0
STM0253	rrfH		0	0	0	0	0	0	0	0	1	0	0	0	0	0	0	0	0	0	0	0	0	0	0	0	0	0
STM0254	aspU		0	0	0	0	0	0	0	0	1	0	0	0	0	0	0	0	0	0	0	0	0	0	0	0	0	0
STM0258	yafD		0	0	5000	0	0	780	0	0	780	0	0	5000	0	0	0	0	0	0	0	0	0	0	0	0	0	0
STM0259	yafE		0	0	5000	0	0	771	0	0	771	0	0	5000	0	0	0	0	0	0	0	0	0	0	0	0	0	0
STM0260	mltD		2	0	5000	0	0	1368	0	0	1368	0	0	5000	0	0	0	0	2	0	0	0	0	0	0	0	0	0
STM0261	gloB		0	0	5000	0	0	756	0	0	756	0	0	5000	0	0	0	0	0	0	0	0	0	0	0	0	0	0
STM0262	yafS		1	0	5000	0	0	723	0	0	723	0	0	5000	0	0	0	0	1	0	0	0	0	0	0	0	0	0
STM0263	rnhA		0	0	5000	0	0	468	0	0	468	0	0	5000	0	0	0	0	0	0	0	0	0	0	0	0	0	0
STM0264	dnaQ		0	0	5000	0	0	732	0	0	732	0	0	5000	0	0	0	0	0	0	0	0	0	0	0	0	0	0
STM0265	aspV		0	0	0	0	0	0	0	0	1	0	0	0	0	0	0	0	0	0	0	0	0	0	0	0	0	0
STM0266	STM0266		0	0	5000	0	0	1056	0	0	1056	1	0	5000	0	0	0	0	0	0	0	0	0	0	0	0	0	1
STM0267	STM0267		0	0	5000	0	0	996	0	0	996	0	0	5000	0	0	0	0	0	0	0	0	0	0	0	0	0	0
STM0269	STM0269		0	0	5000	0	0	495	0	0	495	0	0	5000	0	0	0	0	0	0	0	0	0	0	0	0	0	0
STM0270	STM0270		0	0	5000	0	0	825	0	0	825	15	0	5000	0	0	0	0	0	0	0	0	0	0	0	0	0	15
STM0271	STM0271		0	0	5000	0	0	903	0	0	903	0	0	5000	0	0	0	0	0	0	0	0	0	0	0	0	0	0
STM0272	STM0272		15	0	5000	0	0	2640	0	0	2640	0	0	5000	0	0	0	0	15	0	0	0	0	0	0	0	0	0
STM0273	STM0273		0	0	5000	0	0	543	0	0	543	0	0	5000	0	0	0	0	0	0	0	0	0	0	0	0	0	0
STM0274	STM0274		0	0	5000	15	0	1509	0	0	1509	0	0	5000	0	0	15	0	0	0	0	0	0	0	0	0	0	0
STM0274A	STM0274A		0	0	5000	0	0	111	0	0	111	0	0	5000	0	0	0	0	0	0	0	0	0	0	0	0	0	0
STM0275.s	STM0275.s		0	0	5000	0	0	447	0	0	447	0	0	5000	0	0	0	0	0	0	0	0	0	0	0	0	0	0
STM0276	STM0276		0	0	5000	0	0	486	0	0	486	0	0	5000	0	0	0	0	0	0	0	0	0	0	0	0	0	0
STM0277	STM0277		0	0	5000	0	0	486	0	0	486	0	0	5000	0	0	0	0	0	0	0	0	0	0	0	0	0	0
STM0278	STM0278		0	0	5000	0	0	384	0	0	384	0	0	5000	0	0	0	0	0	0	0	0	0	0	0	0	0	0
STM0279	STM0279		0	0	5000	0	0	486	0	0	486	0	0	5000	0	0	0	0	0	0	0	0	0	0	0	0	0	0
STM0280	STM0280		0	0	5000	0	0	537	0	0	537	0	0	5000	0	0	0	0	0	0	0	0	0	0	0	0	0	0
STM0281	STM0281		0	0	5000	0	0	1344	0	0	1344	0	0	5000	0	0	0	0	0	0	0	0	0	0	0	0	0	0
STM0282	STM0282		1	0	5000	0	0	1305	0	0	1305	0	0	5000	0	0	0	0	1	0	0	0	0	0	0	0	0	0
STM0283	STM0283		0	0	5000	0	0	774	0	0	774	0	0	5000	0	0	0	0	0	0	0	0	0	0	0	0	0	0
STM0284	STM0284		0	0	5000	0	0	432	0	0	432	0	0	5000	0	0	0	0	0	0	0	0	0	0	0	0	0	0
STM0286	STM0286		0	0	5000	0	0	789	0	0	789	0	0	5000	0	0	0	0	0	0	0	0	0	0	0	0	0	0
STM0287	STM0287		0	0	5000	0	0	417	0	0	417	0	0	5000	0	0	0	0	0	0	0	0	0	0	0	0	0	0
STM0288	STM0288		0	0	5000	0	0	522	0	0	522	1	0	5000	0	0	0	0	0	0	0	0	0	0	0	0	0	1
STM0290	STM0290		0	0	5000	0	0	447	0	0	447	1	0	5000	0	0	0	0	0	0	0	0	0	0	0	0	0	1
STM0291	STM0291		1	0	5000	0	0	4095	0	0	4095	0	0	5000	0	0	0	0	1	0	0	0	0	0	0	0	0	0
STM0293	STM0293		0	0	5000	0	0	447	0	0	447	0	0	5000	0	0	0	0	0	0	0	0	0	0	0	0	0	0
STM0294	STM0294		0	0	5000	0	0	438	0	0	438	0	0	5000	0	0	0	0	0	0	0	0	0	0	0	0	0	0
STM0294.1N	STM0294.1N		0	0	5000	0	0	276	0	0	276	0	0	5000	0	0	0	0	0	0	0	0	0	0	0	0	0	0
STM0294.1c	STM0294.1c		0	0	0	0	0	0	0	0	1	0	0	0	0	0	0	0	0	0	0	0	0	0	0	0	0	0
STM0295	STM0295		0	0	5000	0	0	309	0	0	309	0	0	5000	0	0	0	0	0	0	0	0	0	0	0	0	0	0
STM0296	STM0296		0	0	0	0	0	0	0	0	1	0	0	0	0	0	0	0	0	0	0	0	0	0	0	0	0	0
STM0297	STM0297		0	0	5000	0	0	198	0	0	198	1	0	5000	0	0	0	0	0	0	0	0	0	0	0	0	0	1
STM0298	STM0298		0	0	0	0	0	0	0	0	1	0	0	0	0	0	0	0	0	0	0	0	0	0	0	0	0	0
STM0299	safA		0	0	5000	0	0	513	0	0	513	2	0	5000	0	0	0	0	0	0	0	0	0	0	0	0	0	2
STM0300	safB		0	0	5000	0	0	714	0	0	714	0	0	5000	0	0	0	0	0	0	0	0	0	0	0	0	0	0
STM0301	safC		0	0	5000	0	0	2511	0	0	2511	0	0	5000	0	0	0	0	0	0	0	0	0	0	0	0	0	0
STM0302	safD		0	0	5000	0	0	471	0	0	471	0	0	5000	0	0	0	0	0	0	0	0	0	0	0	0	0	0
STM0303	ybeJ		0	0	5000	0	0	822	0	0	822	0	0	5000	0	0	0	0	0	0	0	0	0	0	0	0	0	0
STM0304	sinR		0	0	5000	1	0	948	0	0	948	0	0	5000	0	0	0	0	0	0	0	0	0	1	0	0	0	0
STM0305	STM0305		0	0	5000	0	0	216	0	0	216	1	0	5000	0	0	0	0	0	0	0	0	0	0	0	0	0	1
STM0306	STM0306		1	0	5000	0	0	720	0	0	720	0	0	5000	0	0	0	0	1	0	0	0	0	0	0	0	0	0
STM0307	STM0307		0	0	5000	0	0	408	0	0	408	0	0	5000	0	0	0	0	0	0	0	0	0	0	0	0	0	0
STM0308	yafV		0	0	5000	0	0	768	0	0	768	0	0	5000	0	0	0	0	0	0	0	0	0	0	0	0	0	0
STM0309	fadE		0	0	5000	0	0	2445	0	0	2445	1	0	5000	0	0	0	0	0	0	0	0	0	0	0	0	0	1
STM0310	gmhA		1	0	5000	0	0	579	0	0	579	0	0	5000	0	0	0	0	1	0	0	0	0	0	0	0	0	0
STM0311	yafJ		0	0	5000	0	0	768	0	0	768	0	0	5000	0	0	0	0	0	0	0	0	0	0	0	0	0	0
STM0312	yafK		0	0	5000	0	0	741	0	0	741	0	0	5000	0	0	0	0	0	0	0	0	0	0	0	0	0	0
STM0313	dinP		0	0	5000	0	0	1056	0	0	1056	0	0	5000	0	0	0	0	0	0	0	0	0	0	0	0	0	0
STM0314	STM0314		0	0	0	0	0	0	0	0	1	0	0	0	0	0	0	0	0	0	0	0	0	0	0	0	0	0
STM0315	prfH		0	0	5000	0	0	615	0	0	615	0	0	5000	0	0	0	0	0	0	0	0	0	0	0	0	0	0
STM0316	pepD		0	0	5000	0	0	1458	0	0	1458	0	0	5000	0	0	0	0	0	0	0	0	0	0	0	0	0	0
STM0317	gpt		0	0	5000	0	0	459	0	0	459	0	0	5000	0	0	0	0	0	0	0	0	0	0	0	0	0	0
STM0318	frsA		0	0	5000	0	0	1245	0	0	1245	0	0	5000	0	0	0	0	0	0	0	0	0	0	0	0	0	0
STM0319	crl		0	0	5000	0	0	402	0	0	402	0	0	5000	0	0	0	0	0	0	0	0	0	0	0	0	0	0
STM0320	phoE		0	0	5000	0	0	1053	0	0	1053	0	0	5000	0	0	0	0	0	0	0	0	0	0	0	0	0	0
STM0321	proB		1	0	5000	0	0	1104	0	0	1104	0	0	5000	0	0	0	0	1	0	0	0	0	0	0	0	0	0
STM0322	proA		0	0	5000	0	0	1251	0	0	1251	0	0	5000	0	0	0	0	0	0	0	0	0	0	0	0	0	0
STM0323	thrW		0	0	0	0	0	0	0	0	1	0	0	0	0	0	0	0	0	0	0	0	0	0	0	0	0	0
STM0325	STM0325		0	0	5000	0	0	801	0	0	801	0	0	5000	0	0	0	0	0	0	0	0	0	0	0	0	0	0
STM0326	STM0326		0	0	0	0	0	0	0	0	1	0	0	0	0	0	0	0	0	0	0	0	0	0	0	0	0	0
STM0327	STM0327		0	0	5000	0	0	324	0	0	324	0	0	5000	0	0	0	0	0	0	0	0	0	0	0	0	0	0
STM0329	STM0329		1	0	5000	0	0	1422	0	0	1422	1	0	5000	0	0	0	0	1	0	0	0	0	0	0	0	0	1
STM0330	STM0330		0	0	5000	0	0	627	0	0	627	0	0	5000	0	0	0	0	0	0	0	0	0	0	0	0	0	0
STM0331	STM0331		0	0	5000	0	0	879	0	0	879	0	0	5000	0	0	0	0	0	0	0	0	0	0	0	0	0	0
STM0332	STM0332		0	0	5000	0	0	915	0	0	915	0	0	5000	0	0	0	0	0	0	0	0	0	0	0	0	0	0
STM0333	STM0333		2	0	5000	0	0	966	0	0	966	0	0	5000	0	0	0	0	2	0	0	0	0	0	0	0	0	0
STM0334	STM0334		0	0	5000	0	0	273	0	0	273	3	0	5000	0	0	0	0	0	0	0	0	0	0	0	0	0	3
STM0335	STM0335		1	0	5000	0	0	399	0	0	399	0	0	5000	0	0	0	0	1	0	0	0	0	0	0	0	0	0
STM0337	stbD		0	0	5000	0	0	1326	0	0	1326	0	0	5000	0	0	0	0	0	0	0	0	0	0	0	0	0	0
STM0339	stbB		0	0	5000	0	0	762	0	0	762	0	0	5000	0	0	0	0	0	0	0	0	0	0	0	0	0	0
STM0340	stbA		0	0	5000	0	0	537	0	0	537	1	0	5000	0	0	0	0	0	0	0	0	0	0	0	0	0	1
STM0341	STM0341		4	0	5000	0	0	765	0	0	765	0	0	5000	0	0	0	0	4	0	0	0	0	0	0	0	0	0
STM0343	STM0343		0	0	5000	0	0	1575	0	0	1575	0	0	5000	0	0	0	0	0	0	0	0	0	0	0	0	0	0
STM0344	STM0344		0	0	5000	0	0	744	0	0	744	0	0	5000	0	0	0	0	0	0	0	0	0	0	0	0	0	0
STM0347	STM0347		0	0	5000	0	0	642	0	0	642	1	0	5000	0	0	0	0	0	0	0	0	0	0	0	0	0	1
STM0348	STM0348		0	0	5000	0	0	225	0	0	225	0	0	5000	0	0	0	0	0	0	0	0	0	0	0	0	0	0
STM0349	STM0349		0	0	5000	0	0	360	0	0	360	0	0	5000	0	0	0	0	0	0	0	0	0	0	0	0	0	0
STM0350.S	STM0350.S		0	0	5000	0	0	1458	0	0	1458	0	0	5000	0	0	0	0	0	0	0	0	0	0	0	0	0	0
STM0351	STM0351		0	0	5000	0	0	3168	0	0	3168	0	0	5000	0	0	0	0	0	0	0	0	0	0	0	0	0	0
STM0352.S	STM0352.S		0	0	5000	0	0	1206	0	0	1206	0	0	5000	0	0	0	0	0	0	0	0	0	0	0	0	0	0
STM0353	STM0353		0	0	5000	0	0	2289	0	0	2289	0	0	5000	0	0	0	0	0	0	0	0	0	0	0	0	0	0
STM0354	STM0354		0	0	5000	0	0	465	0	0	465	0	0	5000	0	0	0	0	0	0	0	0	0	0	0	0	0	0
STM0355	STM0355		0	0	5000	0	0	195	0	0	195	0	0	5000	0	0	0	0	0	0	0	0	0	0	0	0	0	0
STM0356	STM0356		0	0	5000	0	0	1254	0	0	1254	0	0	5000	0	0	0	0	0	0	0	0	0	0	0	0	0	0
STM0357	mod		1	0	5000	0	0	1959	0	0	1959	0	0	5000	0	0	0	0	1	0	0	0	0	0	0	0	0	0
STM0359	STM0359		1	0	5000	0	0	102	0	0	102	0	0	5000	0	0	0	0	1	0	0	0	0	0	0	0	0	0
STM0360	STM0360		0	0	5000	0	0	1404	0	0	1404	0	0	5000	0	0	0	0	0	0	0	0	0	0	0	0	0	0
STM0361	STM0361		0	0	5000	0	0	1011	0	0	1011	0	0	5000	0	0	0	0	0	0	0	0	0	0	0	0	0	0
STM0362	STM0362		0	0	5000	0	0	225	0	0	225	1	0	5000	0	0	0	0	0	0	0	0	0	0	0	0	0	1
STM0363	STM0363		0	0	5000	0	0	1005	0	0	1005	0	0	5000	0	0	0	0	0	0	0	0	0	0	0	0	0	0
STM0365	yahN		0	0	5000	0	0	633	0	0	633	0	0	5000	0	0	0	0	0	0	0	0	0	0	0	0	0	0
STM0366	yahO		3	0	5000	0	0	276	0	0	276	1	0	5000	0	0	0	0	3	0	0	0	0	0	0	0	0	1
STM0367	prpR		1	0	5000	0	0	1626	0	0	1626	0	0	5000	0	0	0	0	1	0	0	0	0	0	0	0	0	0
STM0369	prpC		1	0	5000	0	0	1170	0	0	1170	0	0	5000	0	0	0	0	1	0	0	0	0	0	0	0	0	0
STM0371	prpE		0	0	5000	0	0	1887	0	0	1887	2	0	5000	0	0	0	0	0	0	0	0	0	0	0	0	0	2
STM0372	hemB		0	0	5000	0	0	975	0	0	975	0	0	5000	0	0	0	0	0	0	0	0	0	0	0	0	0	0
STM0373	yaiU		1	0	5000	0	0	2937	0	0	2937	1	0	5000	0	0	0	0	1	0	0	0	0	0	0	0	0	1
STM0374	yaiV		0	0	5000	0	0	624	0	0	624	0	0	5000	0	0	0	0	0	0	0	0	0	0	0	0	0	0
STM0375	ampH		0	0	5000	0	0	1158	0	0	1158	0	0	5000	0	0	0	0	0	0	0	0	0	0	0	0	0	0
STM0376	sbmA		2	0	5000	0	0	1221	0	0	1221	0	0	5000	0	0	0	0	2	0	0	0	0	0	0	0	0	0
STM0378	yaiY		0	0	5000	0	0	309	0	0	309	0	0	5000	0	0	0	0	0	0	0	0	0	0	0	0	0	0
STM0379	yaiZ		0	0	5000	0	0	216	0	0	216	1	0	5000	0	0	0	0	0	0	0	0	0	0	0	0	0	1
STM0380	ddl		0	0	5000	0	0	1095	0	0	1095	0	0	5000	0	0	0	0	0	0	0	0	0	0	0	0	0	0
STM0382	STM0382		0	0	5000	0	0	1212	0	0	1212	2	0	5000	0	0	0	0	0	0	0	0	0	0	0	0	0	2
STM0383	yaiB		0	0	5000	0	0	261	0	0	261	0	0	5000	0	0	0	0	0	0	0	0	0	0	0	0	0	0
STM0384	psiF		0	0	5000	0	0	321	0	0	321	0	0	5000	0	0	0	0	0	0	0	0	0	0	0	0	0	0
STM0386	proC		0	0	5000	0	0	810	0	0	810	0	0	5000	0	0	0	0	0	0	0	0	0	0	0	0	0	0
STM0387	yaiI		0	0	5000	0	0	456	0	0	456	1	0	5000	0	0	0	0	0	0	0	0	0	0	0	0	0	1
STM0388	aroL		0	0	5000	0	0	546	0	0	546	0	0	5000	0	0	0	0	0	0	0	0	0	0	0	0	0	0
STM0389	yaiA		0	0	5000	0	0	192	0	0	192	0	0	5000	0	0	0	0	0	0	0	0	0	0	0	0	0	0
STM0390	aroM		0	0	5000	0	0	678	0	0	678	0	0	5000	0	0	0	0	0	0	0	0	0	0	0	0	0	0
STM0391	yaiE		0	0	5000	0	0	285	0	0	285	0	0	5000	0	0	0	0	0	0	0	0	0	0	0	0	0	0
STM0392	rdgC		0	0	5000	0	0	912	0	0	912	0	0	5000	0	0	0	0	0	0	0	0	0	0	0	0	0	0
STM0393	yajF		0	0	5000	0	0	909	0	0	909	0	0	5000	0	0	0	0	0	0	0	0	0	0	0	0	0	0
STM0394	araJ		0	0	5000	0	0	1173	0	0	1173	0	0	5000	0	0	0	0	0	0	0	0	0	0	0	0	0	0
STM0397	phoB		1	0	5000	0	0	690	0	0	690	2	0	5000	0	0	0	0	1	0	0	0	0	0	0	0	0	2
STM0398	phoR		0	0	5000	0	0	1296	0	0	1296	0	0	5000	0	0	0	0	0	0	0	0	0	0	0	0	0	0
STM0399	brnQ		0	0	5000	0	0	1320	0	0	1320	1	0	5000	0	0	0	0	0	0	0	0	0	0	0	0	0	1
STM0400	proY		0	0	5000	0	0	1371	0	0	1371	0	0	5000	0	0	0	0	0	0	0	0	0	0	0	0	0	0
STM0401	malZ		1	0	5000	0	0	1818	0	0	1818	0	0	5000	0	0	0	0	1	0	0	0	0	0	0	0	0	0
STM0402	STM0402		0	0	5000	0	0	603	0	0	603	1	0	5000	0	0	0	0	0	0	0	0	0	0	0	0	0	1
STM0403	yajB		0	0	5000	0	0	582	0	0	582	0	0	5000	0	0	0	0	0	0	0	0	0	0	0	0	0	0
STM0404	queA		0	0	5000	0	0	1065	0	0	1065	0	0	5000	0	0	0	0	0	0	0	0	0	0	0	0	0	0
STM0405	tgt		0	0	5000	0	0	1128	0	0	1128	0	0	5000	0	0	0	0	0	0	0	0	0	0	0	0	0	0
STM0406	yajC		0	0	5000	0	0	333	0	0	333	0	0	5000	0	0	0	0	0	0	0	0	0	0	0	0	0	0
STM0408	secF		0	0	5000	0	0	972	0	0	972	1	0	5000	0	0	0	0	0	0	0	0	0	0	0	0	0	1
STM0409	STM0409		0	0	5000	0	0	366	0	0	366	0	0	5000	0	0	0	0	0	0	0	0	0	0	0	0	0	0
STM0410	STM0410		0	0	5000	0	0	693	0	0	693	0	0	5000	0	0	0	0	0	0	0	0	0	0	0	0	0	0
STM0411	yajD		0	0	5000	0	0	348	0	0	348	0	0	5000	0	0	0	0	0	0	0	0	0	0	0	0	0	0
STM0412	STM0412		0	0	0	0	0	0	0	0	1	0	0	0	0	0	0	0	0	0	0	0	0	0	0	0	0	0
STM0413	tsx		0	0	5000	0	0	864	0	0	864	0	0	5000	0	0	0	0	0	0	0	0	0	0	0	0	0	0
STM0414	yajI		1	0	5000	0	0	540	0	0	540	0	0	5000	0	0	0	0	1	0	0	0	0	0	0	0	0	0
STM0415	nrdR		0	0	5000	0	0	450	0	0	450	0	0	5000	0	0	0	0	0	0	0	0	0	0	0	0	0	0
STM0416	ribD		0	0	5000	0	0	1104	0	0	1104	0	0	5000	0	0	0	0	0	0	0	0	0	0	0	0	0	0
STM0417	ribH		0	0	5000	0	0	471	0	0	471	0	0	5000	0	0	0	0	0	0	0	0	0	0	0	0	0	0
STM0418	nusB		0	0	5000	0	0	420	0	0	420	0	0	5000	0	0	0	0	0	0	0	0	0	0	0	0	0	0
STM0419	thiL		0	0	5000	0	0	978	0	0	978	0	0	5000	0	0	0	0	0	0	0	0	0	0	0	0	0	0
STM0420	pgpA		0	0	5000	0	0	516	0	0	516	0	0	5000	0	0	0	0	0	0	0	0	0	0	0	0	0	0
STM0421	yajO		0	0	5000	0	0	975	0	0	975	0	0	5000	0	0	0	0	0	0	0	0	0	0	0	0	0	0
STM0422	dxs		0	0	5000	0	0	1863	0	0	1863	0	0	5000	0	0	0	0	0	0	0	0	0	0	0	0	0	0
STM0423	ispA		0	0	5000	0	0	900	0	0	900	0	0	5000	0	0	0	0	0	0	0	0	0	0	0	0	0	0
STM0424	xseB		0	0	5000	0	0	243	0	0	243	0	0	5000	0	0	0	0	0	0	0	0	0	0	0	0	0	0
STM0425	thiI		0	0	5000	0	0	1449	0	0	1449	0	0	5000	0	0	0	0	0	0	0	0	0	0	0	0	0	0
STM0426	phnV		0	0	5000	0	0	798	0	0	798	0	0	5000	0	0	0	0	0	0	0	0	0	0	0	0	0	0
STM0427	phnU		0	0	5000	0	0	861	0	0	861	0	0	5000	0	0	0	0	0	0	0	0	0	0	0	0	0	0
STM0428	phnT		0	0	5000	0	0	1110	0	0	1110	0	0	5000	0	0	0	0	0	0	0	0	0	0	0	0	0	0
STM0429	phnS		0	0	5000	0	0	1014	0	0	1014	0	0	5000	0	0	0	0	0	0	0	0	0	0	0	0	0	0
STM0430	phnR		0	0	5000	0	0	720	0	0	720	0	0	5000	0	0	0	0	0	0	0	0	0	0	0	0	0	0
STM0431	phnW		0	0	5000	0	0	1104	0	0	1104	0	0	5000	0	0	0	0	0	0	0	0	0	0	0	0	0	0
STM0432	phnX		0	0	5000	0	0	813	0	0	813	0	0	5000	0	0	0	0	0	0	0	0	0	0	0	0	0	0
STM0433	thiJ		0	0	5000	0	0	591	0	0	591	0	0	5000	0	0	0	0	0	0	0	0	0	0	0	0	0	0
STM0434	apbA		0	0	5000	0	0	912	0	0	912	0	0	5000	0	0	0	0	0	0	0	0	0	0	0	0	0	0
STM0435	yajQ		0	0	5000	0	0	492	0	0	492	0	0	5000	0	0	0	0	0	0	0	0	0	0	0	0	0	0
STM0436.S	yajR		0	0	5000	0	0	1365	0	0	1365	1	0	5000	0	0	0	0	0	0	0	0	0	0	0	0	0	1
STM0436A	STM0436A		0	0	0	0	0	0	0	0	1	0	0	0	0	0	0	0	0	0	0	0	0	0	0	0	0	0
STM0438	STM0438		0	0	5000	0	0	1284	0	0	1284	0	0	5000	0	0	0	0	0	0	0	0	0	0	0	0	0	0
STM0439	cyoE		0	0	5000	0	0	891	0	0	891	0	0	5000	0	0	0	0	0	0	0	0	0	0	0	0	0	0
STM0440	cyoD		1	0	5000	0	0	330	0	0	330	0	0	5000	0	0	0	0	1	0	0	0	0	0	0	0	0	0
STM0441	cyoC		0	0	5000	0	0	615	0	0	615	0	0	5000	0	0	0	0	0	0	0	0	0	0	0	0	0	0
STM0442	cyoB		0	0	5000	0	0	1992	0	0	1992	0	0	5000	0	0	0	0	0	0	0	0	0	0	0	0	0	0
STM0443	cyoA		0	0	5000	0	0	957	0	0	957	0	0	5000	0	0	0	0	0	0	0	0	0	0	0	0	0	0
STM0444	ampG		0	0	5000	0	0	1476	0	0	1476	0	0	5000	0	0	0	0	0	0	0	0	0	0	0	0	0	0
STM0445	yajG		0	0	5000	0	0	579	0	0	579	0	0	5000	0	0	0	0	0	0	0	0	0	0	0	0	0	0
STM0446	bolA		0	0	5000	0	0	318	0	0	318	0	0	5000	0	0	0	0	0	0	0	0	0	0	0	0	0	0
STM0447	tig		0	0	5000	0	0	1299	0	0	1299	0	0	5000	0	0	0	0	0	0	0	0	0	0	0	0	0	0
STM0448	clpP		1	0	5000	0	0	624	0	0	624	0	0	5000	0	0	0	0	1	0	0	0	0	0	0	0	0	0
STM0449	clpX		0	0	5000	0	0	1272	0	0	1272	0	0	5000	0	0	0	0	0	0	0	0	0	0	0	0	0	0
STM0450	lon		0	0	5000	0	0	2355	0	0	2355	0	0	5000	0	0	0	0	0	0	0	0	0	0	0	0	0	0
STM0451	hupB		0	0	5000	0	0	273	0	0	273	0	0	5000	0	0	0	0	0	0	0	0	0	0	0	0	0	0
STM0453	ybaV		0	0	5000	0	0	375	0	0	375	2	0	5000	0	0	0	0	0	0	0	0	0	0	0	0	0	2
STM0454	ybaW		0	0	5000	0	0	399	0	0	399	0	0	5000	0	0	0	0	0	0	0	0	0	0	0	0	0	0
STM0455	ybaX		0	0	5000	0	0	696	0	0	696	0	0	5000	0	0	0	0	0	0	0	0	0	0	0	0	0	0
STM0456	ybaE		0	0	5000	0	0	1701	0	0	1701	0	0	5000	0	0	0	0	0	0	0	0	0	0	0	0	0	0
STM0457	cof		0	0	5000	0	0	819	0	0	819	0	0	5000	0	0	0	0	0	0	0	0	0	0	0	0	0	0
STM0458	STM0458		2	0	5000	0	0	1056	0	0	1056	0	0	5000	0	0	0	0	2	0	0	0	0	0	0	0	0	0
STM0459	ybaO		0	0	5000	0	0	459	0	0	459	0	0	5000	0	0	0	0	0	0	0	0	0	0	0	0	0	0
STM0460	mdlA		1	0	5000	0	0	1773	0	0	1773	0	0	5000	0	0	0	0	1	0	0	0	0	0	0	0	0	0
STM0461	mdlB		0	0	5000	0	0	1782	0	0	1782	0	0	5000	0	0	0	0	0	0	0	0	0	0	0	0	0	0
STM0462	glnK		0	0	5000	0	0	339	0	0	339	1	0	5000	0	0	0	0	0	0	0	0	0	0	0	0	0	1
STM0463	amtB		0	0	5000	0	0	1287	0	0	1287	0	0	5000	0	0	0	0	0	0	0	0	0	0	0	0	0	0
STM0464	tesB		0	0	5000	0	0	861	0	0	861	0	0	5000	0	0	0	0	0	0	0	0	0	0	0	0	0	0
STM0465	ybaY		0	0	5000	0	0	570	0	0	570	0	0	5000	0	0	0	0	0	0	0	0	0	0	0	0	0	0
STM0466	ybaZ		0	0	5000	0	0	390	0	0	390	0	0	5000	0	0	0	0	0	0	0	0	0	0	0	0	0	0
STM0467	ffs		0	0	0	0	0	0	0	0	1	0	0	0	0	0	0	0	0	0	0	0	0	0	0	0	0	0
STM0468	ylaB		1	0	5000	0	0	1551	0	0	1551	0	0	5000	0	0	0	0	1	0	0	0	0	0	0	0	0	0
STM0469	rpmE2		0	0	5000	0	0	261	0	0	261	0	0	5000	0	0	0	0	0	0	0	0	0	0	0	0	0	0
STM0470	rpmJ		0	0	5000	0	0	141	0	0	141	0	0	5000	0	0	0	0	0	0	0	0	0	0	0	0	0	0
STM0471	ylaC		0	0	5000	0	0	471	0	0	471	0	0	5000	0	0	0	0	0	0	0	0	0	0	0	0	0	0
STM0472	maa		0	0	5000	0	0	552	0	0	552	0	0	5000	0	0	0	0	0	0	0	0	0	0	0	0	0	0
STM0473	hha		0	0	5000	0	0	219	0	0	219	0	0	5000	0	0	0	0	0	0	0	0	0	0	0	0	0	0
STM0474	ybaJ		0	0	5000	0	0	375	0	0	375	0	0	5000	0	0	0	0	0	0	0	0	0	0	0	0	0	0
STM0475	acrB		0	0	5000	0	0	3150	0	0	3150	0	0	5000	0	0	0	0	0	0	0	0	0	0	0	0	0	0
STM0476	acrA		0	0	5000	0	0	1194	0	0	1194	0	0	5000	0	0	0	0	0	0	0	0	0	0	0	0	0	0
STM0477	acrR		0	0	5000	0	0	654	0	0	654	0	0	5000	0	0	0	0	0	0	0	0	0	0	0	0	0	0
STM0478	aefA		1	0	5000	0	0	3363	0	0	3363	0	0	5000	0	0	0	0	1	0	0	0	0	0	0	0	0	0
STM0479	STM0479		0	0	5000	0	0	936	0	0	936	0	0	5000	0	0	0	0	0	0	0	0	0	0	0	0	0	0
STM0480	ybaM		0	0	5000	0	0	168	0	0	168	0	0	5000	0	0	0	0	0	0	0	0	0	0	0	0	0	0
STM0481	priC		0	0	5000	0	0	516	0	0	516	0	0	5000	0	0	0	0	0	0	0	0	0	0	0	0	0	0
STM0482	ybaN		0	0	5000	0	0	378	0	0	378	0	0	5000	0	0	0	0	0	0	0	0	0	0	0	0	0	0
STM0484	dnaX		0	0	5000	0	0	1929	0	0	1929	1	0	5000	0	0	0	0	0	0	0	0	0	0	0	0	0	1
STM0485	ybaB		0	0	5000	0	0	330	0	0	330	0	0	5000	0	0	0	0	0	0	0	0	0	0	0	0	0	0
STM0486	recR		0	0	5000	0	0	606	0	0	606	0	0	5000	0	0	0	0	0	0	0	0	0	0	0	0	0	0
STM0487.S	htpG		0	0	5000	0	0	1875	0	0	1875	0	0	5000	0	0	0	0	0	0	0	0	0	0	0	0	0	0
STM0488	adk		0	0	5000	0	0	645	0	0	645	0	0	5000	0	0	0	0	0	0	0	0	0	0	0	0	0	0
STM0489	hemH		0	0	5000	0	0	963	0	0	963	0	0	5000	0	0	0	0	0	0	0	0	0	0	0	0	0	0
STM0490	aes		0	0	5000	0	0	972	0	0	972	0	0	5000	0	0	0	0	0	0	0	0	0	0	0	0	0	0
STM0491	gsk		2	0	5000	0	0	1305	0	0	1305	0	0	5000	0	0	0	0	2	0	0	0	0	0	0	0	0	0
STM0492	ybaL		0	0	5000	0	0	1677	0	0	1677	2	0	5000	0	0	0	0	0	0	0	0	0	0	0	0	0	2
STM0493	fsr		0	0	5000	0	0	1221	0	0	1221	0	0	5000	0	0	0	0	0	0	0	0	0	0	0	0	0	0
STM0495	ybaK		0	0	5000	0	0	480	0	0	480	0	0	5000	0	0	0	0	0	0	0	0	0	0	0	0	0	0
STM0496	ybaP		0	0	5000	0	0	795	0	0	795	1	0	5000	0	0	0	0	0	0	0	0	0	0	0	0	0	1
STM0498	copA		1	0	5000	0	0	2502	0	0	2502	1	0	5000	0	0	0	0	1	0	0	0	0	0	0	0	0	1
STM0499	cueR		0	0	5000	0	0	417	0	0	417	0	0	5000	0	0	0	0	0	0	0	0	0	0	0	0	0	0
STM0500	ybbJ		0	0	5000	0	0	453	0	0	453	0	0	5000	0	0	0	0	0	0	0	0	0	0	0	0	0	0
STM0501	ybbK		0	0	5000	0	0	918	0	0	918	0	0	5000	0	0	0	0	0	0	0	0	0	0	0	0	0	0
STM0502	ybbL		0	0	5000	0	0	678	0	0	678	0	0	5000	0	0	0	0	0	0	0	0	0	0	0	0	0	0
STM0503	ybbM		0	0	5000	0	0	780	0	0	780	0	0	5000	0	0	0	0	0	0	0	0	0	0	0	0	0	0
STM0504	ybbN		0	0	5000	0	0	855	0	0	855	0	0	5000	0	0	0	0	0	0	0	0	0	0	0	0	0	0
STM0505	ybbO		1	0	5000	0	0	771	0	0	771	0	0	5000	0	0	0	0	1	0	0	0	0	0	0	0	0	0
STM0506	tesA		0	0	5000	0	0	615	0	0	615	0	0	5000	0	0	0	0	0	0	0	0	0	0	0	0	0	0
STM0507	ybbA		0	0	5000	0	0	687	0	0	687	0	0	5000	0	0	0	0	0	0	0	0	0	0	0	0	0	0
STM0508	ybbP		0	0	5000	0	0	2415	0	0	2415	0	0	5000	0	0	0	0	0	0	0	0	0	0	0	0	0	0
STM0509	STM0509		0	0	5000	0	0	1134	0	0	1134	0	0	5000	0	0	0	0	0	0	0	0	0	0	0	0	0	0
STM0510	sfbA		0	0	5000	0	0	831	0	0	831	0	0	5000	0	0	0	0	0	0	0	0	0	0	0	0	0	0
STM0511	sfbB		0	0	5000	0	0	1017	0	0	1017	0	0	5000	0	0	0	0	0	0	0	0	0	0	0	0	0	0
STM0512	sfbC		0	0	5000	0	0	660	0	0	660	0	0	5000	0	0	0	0	0	0	0	0	0	0	0	0	0	0
STM0513	ybbB		0	0	5000	0	0	1095	0	0	1095	0	0	5000	0	0	0	0	0	0	0	0	0	0	0	0	0	0
STM0514	ybbS		0	0	5000	0	0	927	0	0	927	1	0	5000	0	0	0	0	0	0	0	0	0	0	0	0	0	1
STM0515	allA		1	0	5000	0	0	483	0	0	483	0	0	5000	0	0	0	0	1	0	0	0	0	0	0	0	0	0
STM0516	allR		0	0	5000	0	0	819	0	0	819	0	0	5000	0	0	0	0	0	0	0	0	0	0	0	0	0	0
STM0517	gcl		0	0	5000	0	0	1782	0	0	1782	0	0	5000	0	0	0	0	0	0	0	0	0	0	0	0	0	0
STM0518	gip		0	0	5000	0	0	777	0	0	777	0	0	5000	0	0	0	0	0	0	0	0	0	0	0	0	0	0
STM0520	STM0520		0	0	5000	0	0	1248	0	0	1248	0	0	5000	0	0	0	0	0	0	0	0	0	0	0	0	0	0
STM0521	ybbV		0	0	5000	0	0	255	0	0	255	0	0	5000	0	0	0	0	0	0	0	0	0	0	0	0	0	0
STM0522	allP		0	0	5000	0	0	1314	0	0	1314	0	0	5000	0	0	0	0	0	0	0	0	0	0	0	0	0	0
STM0523	allB		2	0	5000	0	0	1362	0	0	1362	0	0	5000	0	0	0	0	2	0	0	0	0	0	0	0	0	0
STM0524	ybbY		0	0	5000	0	0	1299	0	0	1299	0	0	5000	0	0	0	0	0	0	0	0	0	0	0	0	0	0
STM0527	allC		0	0	5000	0	0	1236	0	0	1236	0	0	5000	0	0	0	0	0	0	0	0	0	0	0	0	0	0
STM0528	allD		0	0	5000	0	0	1050	0	0	1050	0	0	5000	0	0	0	0	0	0	0	0	0	0	0	0	0	0
STM0529	fdrA		0	0	5000	0	0	1665	0	0	1665	2	0	5000	0	0	0	0	0	0	0	0	0	0	0	0	0	2
STM0531	ylbF		0	0	5000	0	0	810	0	0	810	0	0	5000	0	0	0	0	0	0	0	0	0	0	0	0	0	0
STM0532	arcC		0	0	5000	0	0	894	0	0	894	0	0	5000	0	0	0	0	0	0	0	0	0	0	0	0	0	0
STM0533	purK		1	0	5000	0	0	1068	0	0	1068	0	0	5000	0	0	0	0	1	0	0	0	0	0	0	0	0	0
STM0534	purE		0	0	5000	0	0	510	0	0	510	1	0	5000	0	0	0	0	0	0	0	0	0	0	0	0	0	1
STM0535	lpxH		0	0	5000	0	0	723	0	0	723	0	0	5000	0	0	0	0	0	0	0	0	0	0	0	0	0	0
STM0536	ppiB		0	0	5000	0	0	495	0	0	495	0	0	5000	0	0	0	0	0	0	0	0	0	0	0	0	0	0
STM0537	cysS		0	0	5000	0	0	1386	0	0	1386	0	0	5000	0	0	0	0	0	0	0	0	0	0	0	0	0	0
STM0538	STM0538		0	0	5000	0	0	825	0	0	825	0	0	5000	0	0	0	0	0	0	0	0	0	0	0	0	0	0
STM0539	STM0539		0	0	5000	0	0	438	0	0	438	0	0	5000	0	0	0	0	0	0	0	0	0	0	0	0	0	0
STM0541	ybcJ		1	0	5000	0	0	213	0	0	213	0	0	5000	0	0	0	0	1	0	0	0	0	0	0	0	0	0
STM0542	folD		0	0	5000	0	0	867	0	0	867	0	0	5000	0	0	0	0	0	0	0	0	0	0	0	0	0	0
STM0543	fimA		0	0	5000	0	0	558	0	0	558	0	0	5000	0	0	0	0	0	0	0	0	0	0	0	0	0	0
STM0544	fimI		0	0	5000	0	0	534	0	0	534	0	0	5000	0	0	0	0	0	0	0	0	0	0	0	0	0	0
STM0545	fimC		0	0	5000	0	0	693	0	0	693	0	0	5000	0	0	0	0	0	0	0	0	0	0	0	0	0	0
STM0546	fimD		0	0	5000	0	0	2613	0	0	2613	0	0	5000	0	0	0	0	0	0	0	0	0	0	0	0	0	0
STM0547	fimH		0	0	5000	0	0	1008	0	0	1008	0	0	5000	0	0	0	0	0	0	0	0	0	0	0	0	0	0
STM0548	fimF		0	0	5000	0	0	519	0	0	519	0	0	5000	0	0	0	0	0	0	0	0	0	0	0	0	0	0
STM0549	fimZ		0	0	5000	0	0	633	0	0	633	0	0	5000	0	0	0	0	0	0	0	0	0	0	0	0	0	0
STM0550	fimY		0	0	5000	0	0	723	0	0	723	0	0	5000	0	0	0	0	0	0	0	0	0	0	0	0	0	0
STM0551	STM0551		0	0	5000	0	0	312	0	0	312	0	0	5000	0	0	0	0	0	0	0	0	0	0	0	0	0	0
STM0552	fimW		0	0	5000	0	0	597	0	0	597	0	0	5000	0	0	0	0	0	0	0	0	0	0	0	0	0	0
STM0553	argU		0	0	0	0	0	0	0	0	1	0	0	0	0	0	0	0	0	0	0	0	0	0	0	0	0	0
STM0554	STM0554		0	0	5000	0	0	189	0	0	189	0	0	5000	0	0	0	0	0	0	0	0	0	0	0	0	0	0
STM0555	STM0555		0	0	0	0	0	0	0	0	1	0	0	0	0	0	0	0	0	0	0	0	0	0	0	0	0	0
STM05559.T1	STM05559.T1		0	0	0	0	0	0	0	0	1	0	0	0	0	0	0	0	0	0	0	0	0	0	0	0	0	0
STM0557	STM0557		0	0	5000	0	0	1653	0	0	1653	0	0	5000	0	0	0	0	0	0	0	0	0	0	0	0	0	0
STM0558	yfdH		0	0	5000	0	0	927	0	0	927	1	0	5000	0	0	0	0	0	0	0	0	0	0	0	0	0	1
STM0559	rfbI		0	0	5000	0	0	363	0	0	363	0	0	5000	0	0	0	0	0	0	0	0	0	0	0	0	0	0
STM0560	STM0560		0	0	0	0	0	0	0	0	1	0	0	0	0	0	0	0	0	0	0	0	0	0	0	0	0	0
STM0561	STM0561		0	0	5000	0	0	330	0	0	330	0	0	5000	0	0	0	0	0	0	0	0	0	0	0	0	0	0
STM0562	STM0562		0	0	0	0	0	0	0	0	1	0	0	0	0	0	0	0	0	0	0	0	0	0	0	0	0	0
STM0563	STM0563		0	0	5000	0	0	855	0	0	855	0	0	5000	0	0	0	0	0	0	0	0	0	0	0	0	0	0
STM0565	STM0565		0	0	5000	0	0	237	0	0	237	0	0	5000	0	0	0	0	0	0	0	0	0	0	0	0	0	0
STM0566	STM0566		0	0	5000	0	0	561	0	0	561	0	0	5000	0	0	0	0	0	0	0	0	0	0	0	0	0	0
STM0567	STM0567		1	0	5000	0	0	1176	0	0	1176	0	0	5000	0	0	0	0	1	0	0	0	0	0	0	0	0	0
STM0568	pheP		1	0	5000	0	0	1395	0	0	1395	0	0	5000	0	0	0	0	1	0	0	0	0	0	0	0	0	0
STM0570	apeE		0	0	5000	0	0	1971	0	0	1971	2	0	5000	0	0	0	0	0	0	0	0	0	0	0	0	0	2
STM0572	STM0572		0	0	5000	0	0	987	0	0	987	0	0	5000	0	0	0	0	0	0	0	0	0	0	0	0	0	0
STM0573	STM0573		0	0	5000	0	0	1044	0	0	1044	0	0	5000	0	0	0	0	0	0	0	0	0	0	0	0	0	0
STM0574	STM0574		1	0	5000	0	0	855	0	0	855	0	0	5000	0	0	0	0	1	0	0	0	0	0	0	0	0	0
STM0575	STM0575		0	0	5000	0	0	744	0	0	744	0	0	5000	0	0	0	0	0	0	0	0	0	0	0	0	0	0
STM0576	STM0576		0	0	5000	0	0	471	0	0	471	0	0	5000	0	0	0	0	0	0	0	0	0	0	0	0	0	0
STM0577	STM0577		0	0	5000	0	0	450	0	0	450	0	0	5000	0	0	0	0	0	0	0	0	0	0	0	0	0	0
STM0578	nfnB		0	0	5000	0	0	654	0	0	654	0	0	5000	0	0	0	0	0	0	0	0	0	0	0	0	0	0
STM0579	ybdF		0	0	5000	0	0	369	0	0	369	0	0	5000	0	0	0	0	0	0	0	0	0	0	0	0	0	0
STM0580	STM0580		0	0	5000	0	0	582	0	0	582	0	0	5000	0	0	0	0	0	0	0	0	0	0	0	0	0	0
STM0581	STM0581		1	0	5000	0	0	342	0	0	342	0	0	5000	0	0	0	0	1	0	0	0	0	0	0	0	0	0
STM0582	ybdJ		0	0	5000	0	0	249	0	0	249	0	0	5000	0	0	0	0	0	0	0	0	0	0	0	0	0	0
STM0583	ybdK		0	0	5000	0	0	1119	0	0	1119	0	0	5000	0	0	0	0	0	0	0	0	0	0	0	0	0	0
STM0584	entD		0	0	5000	0	0	705	0	0	705	0	0	5000	0	0	0	0	0	0	0	0	0	0	0	0	0	0
STM0586	fes		0	0	5000	0	0	1215	0	0	1215	1	0	5000	0	0	0	0	0	0	0	0	0	0	0	0	0	1
STM0587	ybdZ		0	0	5000	0	0	219	0	0	219	0	0	5000	0	0	0	0	0	0	0	0	0	0	0	0	0	0
STM0588	entF		3	0	5000	0	0	3885	0	0	3885	0	0	5000	0	0	0	0	3	0	0	0	0	0	0	0	0	0
STM0590	fepC		0	0	5000	0	0	795	0	0	795	0	0	5000	0	0	0	0	0	0	0	0	0	0	0	0	0	0
STM0591	fepG		0	0	5000	0	0	990	0	0	990	0	0	5000	0	0	0	0	0	0	0	0	0	0	0	0	0	0
STM0592	fepD		0	0	5000	0	0	1008	0	0	1008	0	0	5000	0	0	0	0	0	0	0	0	0	0	0	0	0	0
STM0593	ybdA		0	0	5000	0	0	1245	0	0	1245	3	0	5000	0	0	0	0	0	0	0	0	0	0	0	0	0	3
STM0594	fepB		0	0	5000	0	0	957	0	0	957	0	0	5000	0	0	0	0	0	0	0	0	0	0	0	0	0	0
STM0595	entC		0	0	5000	0	0	1176	0	0	1176	0	0	5000	0	0	0	0	0	0	0	0	0	0	0	0	0	0
STM0596	entE		0	0	5000	0	0	1611	0	0	1611	0	0	5000	0	0	0	0	0	0	0	0	0	0	0	0	0	0
STM0597	entB		0	0	5000	0	0	858	0	0	858	0	0	5000	0	0	0	0	0	0	0	0	0	0	0	0	0	0
STM0599	ybdB		0	0	5000	0	0	414	0	0	414	0	0	5000	0	0	0	0	0	0	0	0	0	0	0	0	0	0
STM0601	ybdD		0	0	5000	0	0	198	0	0	198	3	0	5000	0	0	0	0	0	0	0	0	0	0	0	0	0	3
STM0602	ybdH		3	0	5000	0	0	1089	0	0	1089	0	0	5000	0	0	0	0	3	0	0	0	0	0	0	0	0	0
STM0603	ybdL		0	0	5000	0	0	1161	0	0	1161	0	0	5000	0	0	0	0	0	0	0	0	0	0	0	0	0	0
STM0604	ybdM		0	0	5000	0	0	618	0	0	618	0	0	5000	0	0	0	0	0	0	0	0	0	0	0	0	0	0
STM0605	ybdN		0	0	5000	0	0	1236	0	0	1236	0	0	5000	0	0	0	0	0	0	0	0	0	0	0	0	0	0
STM0606	ybdO		0	0	5000	1	0	903	0	0	903	0	0	5000	0	0	0	0	0	0	0	0	0	1	0	0	0	0
STM0607	dsbG		1	0	5000	0	0	747	0	0	747	0	0	5000	0	0	0	0	1	0	0	0	0	0	0	0	0	0
STM0608	ahpC		2	0	5000	0	0	564	0	0	564	0	0	5000	0	0	0	0	2	0	0	0	0	0	0	0	0	0
STM0610	STM0610		0	0	5000	0	0	561	0	0	561	3	0	5000	0	0	0	0	0	0	0	0	0	0	0	0	0	3
STM0611	STM0611		0	0	5000	0	0	2280	0	0	2280	0	0	5000	0	0	0	0	0	0	0	0	0	0	0	0	0	0
STM0612	STM0612		0	0	5000	0	0	558	0	0	558	0	0	5000	0	0	0	0	0	0	0	0	0	0	0	0	0	0
STM0613	STM0613		0	0	5000	0	0	768	0	0	768	0	0	5000	0	0	0	0	0	0	0	0	0	0	0	0	0	0
STM0614	ybdQ		0	0	5000	0	0	429	0	0	429	1	0	5000	0	0	0	0	0	0	0	0	0	0	0	0	0	1
STM0615	ybdR		0	0	5000	0	0	1239	0	0	1239	0	0	5000	0	0	0	0	0	0	0	0	0	0	0	0	0	0
STM0616	rnk		0	0	5000	0	0	411	0	0	411	0	0	5000	0	0	0	0	0	0	0	0	0	0	0	0	0	0
STM0617	rna		0	0	5000	1	0	807	0	0	807	0	0	5000	0	0	0	0	0	0	0	0	0	1	0	0	0	0
STM0618	citT		0	0	5000	0	0	1464	0	0	1464	0	0	5000	0	0	0	0	0	0	0	0	0	0	0	0	0	0
STM0619	citG		1	0	5000	0	0	897	0	0	897	0	0	5000	0	0	0	0	1	0	0	0	0	0	0	0	0	0
STM0620	citX		0	0	5000	0	0	552	0	0	552	0	0	5000	0	0	0	0	0	0	0	0	0	0	0	0	0	0
STM0621	citF		0	0	5000	0	0	1530	0	0	1530	0	0	5000	0	0	0	0	0	0	0	0	0	0	0	0	0	0
STM0622	citE		0	0	5000	0	0	909	0	0	909	0	0	5000	0	0	0	0	0	0	0	0	0	0	0	0	0	0
STM0623	citD		0	0	5000	0	0	297	0	0	297	0	0	5000	0	0	0	0	0	0	0	0	0	0	0	0	0	0
STM0624	citC		0	0	5000	0	0	1077	0	0	1077	0	0	5000	0	0	0	0	0	0	0	0	0	0	0	0	0	0
STM0625	dpiB		0	0	5000	0	0	1662	0	0	1662	0	0	5000	0	0	0	0	0	0	0	0	0	0	0	0	0	0
STM0626	dpiA		0	0	5000	0	0	681	0	0	681	0	0	5000	0	0	0	0	0	0	0	0	0	0	0	0	0	0
STM0627	dcuC		0	0	5000	0	0	1386	0	0	1386	0	0	5000	0	0	0	0	0	0	0	0	0	0	0	0	0	0
STM0628	pagP		0	0	5000	0	0	573	0	0	573	0	0	5000	0	0	0	0	0	0	0	0	0	0	0	0	0	0
STM0629	cspE		0	0	5000	0	0	210	0	0	210	0	0	5000	0	0	0	0	0	0	0	0	0	0	0	0	0	0
STM0630	ccrB		0	0	5000	0	0	384	0	0	384	0	0	5000	0	0	0	0	0	0	0	0	0	0	0	0	0	0
STM0631	ybeM		0	0	5000	0	0	789	0	0	789	0	0	5000	0	0	0	0	0	0	0	0	0	0	0	0	0	0
STM0632	tatE		0	0	5000	0	0	204	0	0	204	0	0	5000	0	0	0	0	0	0	0	0	0	0	0	0	0	0
STM0633	lipA		0	0	5000	0	0	966	0	0	966	0	0	5000	0	0	0	0	0	0	0	0	0	0	0	0	0	0
STM0634	ybeF		0	0	5000	0	0	954	0	0	954	0	0	5000	0	0	0	0	0	0	0	0	0	0	0	0	0	0
STM0635.S	lipB		0	0	5000	0	0	642	0	0	642	0	0	5000	0	0	0	0	0	0	0	0	0	0	0	0	0	0
STM0636	ybeD		0	0	5000	0	0	264	0	0	264	0	0	5000	0	0	0	0	0	0	0	0	0	0	0	0	0	0
STM0637	dacA		0	0	5000	0	0	1212	0	0	1212	0	0	5000	0	0	0	0	0	0	0	0	0	0	0	0	0	0
STM0638	rlpA		0	0	5000	0	0	1146	0	0	1146	0	0	5000	0	0	0	0	0	0	0	0	0	0	0	0	0	0
STM0639	mrdB		0	0	5000	0	0	1113	0	0	1113	0	0	5000	0	0	0	0	0	0	0	0	0	0	0	0	0	0
STM0640	mrdA		0	0	5000	0	0	1902	0	0	1902	1	0	5000	0	0	0	0	0	0	0	0	0	0	0	0	0	1
STM0641	ybeA		0	0	5000	0	0	468	0	0	468	0	0	5000	0	0	0	0	0	0	0	0	0	0	0	0	0	0
STM0642	ybeB		0	0	5000	0	0	318	0	0	318	0	0	5000	0	0	0	0	0	0	0	0	0	0	0	0	0	0
STM0643	cobC		0	0	5000	0	0	609	0	0	609	0	0	5000	0	0	0	0	0	0	0	0	0	0	0	0	0	0
STM0644	cobD		0	0	5000	0	0	1095	0	0	1095	0	0	5000	0	0	0	0	0	0	0	0	0	0	0	0	0	0
STM0645	nadD		0	0	5000	0	0	642	0	0	642	0	0	5000	0	0	0	0	0	0	0	0	0	0	0	0	0	0
STM0647	rlpB		1	0	5000	0	0	591	0	0	591	0	0	5000	0	0	0	0	1	0	0	0	0	0	0	0	0	0
STM0648	leuS		0	0	5000	0	0	2583	0	0	2583	0	0	5000	0	0	0	0	0	0	0	0	0	0	0	0	0	0
STM0649.S	STM0649.S		0	0	5000	0	0	291	0	0	291	0	0	5000	0	0	0	0	0	0	0	0	0	0	0	0	0	0
STM0650	STM0650		0	0	5000	0	0	1173	0	0	1173	0	0	5000	0	0	0	0	0	0	0	0	0	0	0	0	0	0
STM0651	STM0651		0	0	5000	0	0	954	0	0	954	0	0	5000	0	0	0	0	0	0	0	0	0	0	0	0	0	0
STM0652	STM0652		2	0	5000	0	0	1929	0	0	1929	0	0	5000	0	0	0	0	2	0	0	0	0	0	0	0	0	0
STM0653	ybeL		0	0	5000	0	0	474	0	0	474	0	0	5000	0	0	0	0	0	0	0	0	0	0	0	0	0	0
STM0654	ybeQ		0	0	5000	0	0	996	0	0	996	0	0	5000	0	0	0	0	0	0	0	0	0	0	0	0	0	0
STM0655	ybeR		0	0	5000	0	0	708	0	0	708	0	0	5000	0	0	0	0	0	0	0	0	0	0	0	0	0	0
STM0658	ybeV		0	0	5000	0	0	1473	0	0	1473	1	0	5000	0	0	0	0	0	0	0	0	0	0	0	0	0	1
STM0660	STM0660		0	0	5000	0	0	1239	0	0	1239	0	0	5000	0	0	0	0	0	0	0	0	0	0	0	0	0	0
STM0661	rihA		0	0	5000	0	0	936	0	0	936	0	0	5000	0	0	0	0	0	0	0	0	0	0	0	0	0	0
STM0662	gltL		0	0	5000	0	0	726	0	0	726	0	0	5000	0	0	0	0	0	0	0	0	0	0	0	0	0	0
STM0663	gltK		0	0	5000	0	0	675	0	0	675	0	0	5000	0	0	0	0	0	0	0	0	0	0	0	0	0	0
STM0664	gltJ		1	0	5000	0	0	741	0	0	741	0	0	5000	0	0	0	0	1	0	0	0	0	0	0	0	0	0
STM0666	lnt		1	0	5000	0	0	1539	0	0	1539	0	0	5000	0	0	0	0	1	0	0	0	0	0	0	0	0	0
STM0667	ybeX		0	0	5000	0	0	879	0	0	879	0	0	5000	0	0	0	0	0	0	0	0	0	0	0	0	0	0
STM0668	ybeY		0	0	5000	0	0	474	0	0	474	1	0	5000	0	0	0	0	0	0	0	0	0	0	0	0	0	1
STM0669	phoL		0	0	5000	0	0	1047	0	0	1047	0	0	5000	0	0	0	0	0	0	0	0	0	0	0	0	0	0
STM0670	miaB		0	0	5000	0	0	1425	0	0	1425	0	0	5000	0	0	0	0	0	0	0	0	0	0	0	0	0	0
STM0671	ubiF		0	0	5000	0	0	1176	0	0	1176	0	0	5000	0	0	0	0	0	0	0	0	0	0	0	0	0	0
STM0672	STM0672		0	0	5000	0	0	576	0	0	576	0	0	5000	0	0	0	0	0	0	0	0	0	0	0	0	0	0
STM0673	glnX		0	0	0	0	0	0	0	0	1	0	0	0	0	0	0	0	0	0	0	0	0	0	0	0	0	0
STM0674	glnV		0	0	0	0	0	0	0	0	1	0	0	0	0	0	0	0	0	0	0	0	0	0	0	0	0	0
STM0675	metU		0	0	0	0	0	0	0	0	1	0	0	0	0	0	0	0	0	0	0	0	0	0	0	0	0	0
STM0676	glnW		0	0	0	0	0	0	0	0	1	0	0	0	0	0	0	0	0	0	0	0	0	0	0	0	0	0
STM0677	glnU		0	0	0	0	0	0	0	0	1	0	0	0	0	0	0	0	0	0	0	0	0	0	0	0	0	0
STM0678	leuW		0	0	0	0	0	0	0	0	1	0	0	0	0	0	0	0	0	0	0	0	0	0	0	0	0	0
STM0679	metT		0	0	0	0	0	0	0	0	1	0	0	0	0	0	0	0	0	0	0	0	0	0	0	0	0	0
STM0680	asnB		1	0	5000	0	0	1665	0	0	1665	0	0	5000	0	0	0	0	1	0	0	0	0	0	0	0	0	0
STM0681	nagD		0	0	5000	0	0	753	0	0	753	0	0	5000	0	0	0	0	0	0	0	0	0	0	0	0	0	0
STM0682	nagC		0	0	5000	0	0	1221	0	0	1221	0	0	5000	0	0	0	0	0	0	0	0	0	0	0	0	0	0
STM0683	nagA		0	0	5000	0	0	1155	0	0	1155	0	0	5000	0	0	0	0	0	0	0	0	0	0	0	0	0	0
STM0684	nagB		0	0	5000	0	0	801	0	0	801	0	0	5000	0	0	0	0	0	0	0	0	0	0	0	0	0	0
STM0686	glnS		0	0	5000	0	0	1668	0	0	1668	1	0	5000	0	0	0	0	0	0	0	0	0	0	0	0	0	1
STM0687	ybfM		0	0	5000	0	0	1407	0	0	1407	0	0	5000	0	0	0	0	0	0	0	0	0	0	0	0	0	0
STM0688	ybfN		0	0	5000	0	0	333	0	0	333	0	0	5000	0	0	0	0	0	0	0	0	0	0	0	0	0	0
STM0689	citA		1	0	5000	0	0	1305	0	0	1305	0	0	5000	0	0	0	0	1	0	0	0	0	0	0	0	0	0
STM0690	citB		0	0	5000	0	0	1140	0	0	1140	1	0	5000	0	0	0	0	0	0	0	0	0	0	0	0	0	1
STM0691	STM0691		0	0	5000	0	0	1404	0	0	1404	0	0	5000	0	0	0	0	0	0	0	0	0	0	0	0	0	0
STM0692	STM0692		0	0	5000	0	0	927	0	0	927	0	0	5000	0	0	0	0	0	0	0	0	0	0	0	0	0	0
STM0693	fur		0	0	5000	0	0	453	0	0	453	0	0	5000	0	0	0	0	0	0	0	0	0	0	0	0	0	0
STM0694	fldA		0	0	5000	0	0	531	0	0	531	0	0	5000	0	0	0	0	0	0	0	0	0	0	0	0	0	0
STM0695	ybfE		0	0	5000	1	0	294	0	0	294	0	0	5000	0	0	0	0	0	0	0	0	0	1	0	0	0	0
STM0696	ybfF		1	0	5000	0	0	771	0	0	771	0	0	5000	0	0	0	0	1	0	0	0	0	0	0	0	0	0
STM0697	seqA		0	0	5000	0	0	543	0	0	543	0	0	5000	0	0	0	0	0	0	0	0	0	0	0	0	0	0
STM0698	pgm		0	0	5000	0	0	1641	0	0	1641	0	0	5000	0	0	0	0	0	0	0	0	0	0	0	0	0	0
STM0699	STM0699		0	0	5000	0	0	486	0	0	486	2	0	5000	0	0	0	0	0	0	0	0	0	0	0	0	0	2
STM0700	potE		0	0	5000	0	0	1320	0	0	1320	0	0	5000	0	0	0	0	0	0	0	0	0	0	0	0	0	0
STM0701	speF		0	0	5000	0	0	2199	0	0	2199	0	0	5000	0	0	0	0	0	0	0	0	0	0	0	0	0	0
STM0702	kdpE		2	0	5000	0	0	678	0	0	678	0	0	5000	0	0	0	0	2	0	0	0	0	0	0	0	0	0
STM0703	kdpD		0	0	5000	0	0	2685	0	0	2685	0	0	5000	0	0	0	0	0	0	0	0	0	0	0	0	0	0
STM0704	kdpC		0	0	5000	0	0	585	0	0	585	0	0	5000	0	0	0	0	0	0	0	0	0	0	0	0	0	0
STM0705	kdpB		0	0	5000	0	0	2049	0	0	2049	0	0	5000	0	0	0	0	0	0	0	0	0	0	0	0	0	0
STM0707	kdpF		1	0	5000	0	0	90	0	0	90	0	0	5000	0	0	0	0	1	0	0	0	0	0	0	0	0	0
STM0708	ybfA		0	0	5000	0	0	207	0	0	207	0	0	5000	0	0	0	0	0	0	0	0	0	0	0	0	0	0
STM0709	phrB		1	0	5000	0	0	1422	0	0	1422	0	0	5000	0	0	0	0	1	0	0	0	0	0	0	0	0	0
STM0710	ybgH		0	0	5000	0	0	1482	0	0	1482	0	0	5000	0	0	0	0	0	0	0	0	0	0	0	0	0	0
STM0711	ybgI		0	0	5000	0	0	744	0	0	744	1	0	5000	0	0	0	0	0	0	0	0	0	0	0	0	0	1
STM0712	ybgJ		0	0	5000	0	0	657	0	0	657	0	0	5000	0	0	0	0	0	0	0	0	0	0	0	0	0	0
STM0714	ybgL		0	0	5000	0	0	735	0	0	735	1	0	5000	0	0	0	0	0	0	0	0	0	0	0	0	0	1
STM0715	STM0715		0	0	5000	0	0	132	0	0	132	0	0	5000	0	0	0	0	0	0	0	0	0	0	0	0	0	0
STM0717	STM0717		0	0	5000	0	0	336	0	0	336	0	0	5000	0	0	0	0	0	0	0	0	0	0	0	0	0	0
STM0719	STM0719		0	0	5000	0	0	1152	0	0	1152	0	0	5000	0	0	0	0	0	0	0	0	0	0	0	0	0	0
STM0720	STM0720		0	0	5000	0	0	897	0	0	897	0	0	5000	0	0	0	0	0	0	0	0	0	0	0	0	0	0
STM0722	STM0722		0	0	5000	0	0	771	0	0	771	1	0	5000	0	0	0	0	0	0	0	0	0	0	0	0	0	1
STM0723	STM0723		0	0	5000	0	0	711	0	0	711	0	0	5000	0	0	0	0	0	0	0	0	0	0	0	0	0	0
STM0724	STM0724		0	0	5000	0	0	1779	0	0	1779	0	0	5000	0	0	0	0	0	0	0	0	0	0	0	0	0	0
STM0725	STM0725		0	0	5000	0	0	834	0	0	834	0	0	5000	0	0	0	0	0	0	0	0	0	0	0	0	0	0
STM0726	STM0726		1	0	5000	0	0	1896	0	0	1896	0	0	5000	0	0	0	0	1	0	0	0	0	0	0	0	0	0
STM0727	STM0727		0	0	5000	0	0	138	0	0	138	0	0	5000	0	0	0	0	0	0	0	0	0	0	0	0	0	0
STM0728	nei		0	0	5000	0	0	792	0	0	792	0	0	5000	0	0	0	0	0	0	0	0	0	0	0	0	0	0
STM0729	abrB		0	0	5000	0	0	1047	0	0	1047	0	0	5000	0	0	0	0	0	0	0	0	0	0	0	0	0	0
STM0731	STM0731		0	0	5000	0	0	387	0	0	387	1	0	5000	0	0	0	0	0	0	0	0	0	0	0	0	0	1
STM0732	sdhC		0	0	5000	0	0	390	0	0	390	0	0	5000	0	0	0	0	0	0	0	0	0	0	0	0	0	0
STM0733	sdhD		0	0	5000	0	0	348	0	0	348	0	0	5000	0	0	0	0	0	0	0	0	0	0	0	0	0	0
STM0734	sdhA		0	0	5000	0	0	1767	0	0	1767	0	0	5000	0	0	0	0	0	0	0	0	0	0	0	0	0	0
STM0735	sdhB		0	0	5000	0	0	720	0	0	720	0	0	5000	0	0	0	0	0	0	0	0	0	0	0	0	0	0
STM0736	sucA		1	0	5000	0	0	2802	0	0	2802	0	0	5000	0	0	0	0	1	0	0	0	0	0	0	0	0	0
STM0737	sucB		1	0	5000	0	0	1209	0	0	1209	0	0	5000	0	0	0	0	1	0	0	0	0	0	0	0	0	0
STM0738	sucC		0	0	5000	0	0	1167	0	0	1167	0	0	5000	0	0	0	0	0	0	0	0	0	0	0	0	0	0
STM0739	sucD		0	0	5000	0	0	870	0	0	870	0	0	5000	0	0	0	0	0	0	0	0	0	0	0	0	0	0
STM0741	cydB		1	0	5000	0	0	1140	0	0	1140	0	0	5000	0	0	0	0	1	0	0	0	0	0	0	0	0	0
STM0742	ybgT		0	0	5000	0	0	114	0	0	114	1	0	5000	0	0	0	0	0	0	0	0	0	0	0	0	0	1
STM0743	ybgE		0	0	5000	0	0	282	0	0	282	0	0	5000	0	0	0	0	0	0	0	0	0	0	0	0	0	0
STM0744	ybgC		0	0	5000	0	0	405	0	0	405	0	0	5000	0	0	0	0	0	0	0	0	0	0	0	0	0	0
STM0745	tolQ		0	0	5000	0	0	693	0	0	693	0	0	5000	0	0	0	0	0	0	0	0	0	0	0	0	0	0
STM0746	tolR		0	0	5000	0	0	429	0	0	429	0	0	5000	0	0	0	0	0	0	0	0	0	0	0	0	0	0
STM0747	tolA		0	0	5000	0	0	1224	0	0	1224	0	0	5000	0	0	0	0	0	0	0	0	0	0	0	0	0	0
STM0749	pal		0	0	5000	0	0	525	0	0	525	1	0	5000	0	0	0	0	0	0	0	0	0	0	0	0	0	1
STM0750	ybgF		0	0	5000	0	0	789	0	0	789	0	0	5000	0	0	0	0	0	0	0	0	0	0	0	0	0	0
STM0751	lysT		0	0	0	0	0	0	0	0	1	0	0	0	0	0	0	0	0	0	0	0	0	0	0	0	0	0
STM0752	valT		0	0	0	0	0	0	0	0	1	0	0	0	0	0	0	0	0	0	0	0	0	0	0	0	0	0
STM0753	lysW		0	0	0	0	0	0	0	0	1	0	0	0	0	0	0	0	0	0	0	0	0	0	0	0	0	0
STM0754	lysY		0	0	0	0	0	0	0	0	1	0	0	0	0	0	0	0	0	0	0	0	0	0	0	0	0	0
STM0755	lysZ		0	0	0	0	0	0	0	0	1	0	0	0	0	0	0	0	0	0	0	0	0	0	0	0	0	0
STM0756	nadA		0	0	5000	0	0	1044	0	0	1044	0	0	5000	0	0	0	0	0	0	0	0	0	0	0	0	0	0
STM0757	pnuC		0	0	5000	0	0	720	0	0	720	0	0	5000	0	0	0	0	0	0	0	0	0	0	0	0	0	0
STM0758	ybgR		0	0	5000	0	0	939	0	0	939	0	0	5000	0	0	0	0	0	0	0	0	0	0	0	0	0	0
STM0759	ybgS		1	0	5000	0	0	387	0	0	387	0	0	5000	0	0	0	0	1	0	0	0	0	0	0	0	0	0
STM0760	aroG		0	0	5000	0	0	1053	0	0	1053	2	0	5000	0	0	0	0	0	0	0	0	0	0	0	0	0	2
STM0761	STM0761		0	0	5000	0	0	546	0	0	546	0	0	5000	0	0	0	0	0	0	0	0	0	0	0	0	0	0
STM0762	STM0762		0	0	5000	0	0	846	0	0	846	35	0	5000	0	0	0	0	0	0	0	0	0	0	0	0	0	35
STM0764	STM0764		1	0	5000	0	0	984	0	0	984	12	0	5000	0	0	0	0	1	0	0	0	0	0	0	0	0	12
STM0766	dcoC		0	0	5000	0	0	246	0	0	246	0	0	5000	0	0	0	0	0	0	0	0	0	0	0	0	0	0
STM0767	dcoA		0	0	0	0	0	0	0	0	1	0	0	0	0	0	0	0	0	0	0	0	0	0	0	0	0	0
STM0769	STM0769		0	0	5000	0	0	699	0	0	699	0	0	5000	0	0	0	0	0	0	0	0	0	0	0	0	0	0
STM0770	STM0770		0	0	5000	0	0	1080	0	0	1080	0	0	5000	0	0	0	0	0	0	0	0	0	0	0	0	0	0
STM0771	STM0771		0	0	5000	0	0	777	0	0	777	0	0	5000	0	0	0	0	0	0	0	0	0	0	0	0	0	0
STM0772	gpmA		0	0	5000	0	0	753	0	0	753	0	0	5000	0	0	0	0	0	0	0	0	0	0	0	0	0	0
STM0773	galM		0	0	5000	0	0	1041	0	0	1041	1	0	5000	0	0	0	0	0	0	0	0	0	0	0	0	0	1
STM0774	galK		0	0	5000	0	0	1149	0	0	1149	0	0	5000	0	0	0	0	0	0	0	0	0	0	0	0	0	0
STM0775	galT		0	0	5000	0	0	1047	0	0	1047	0	0	5000	0	0	0	0	0	0	0	0	0	0	0	0	0	0
STM0776	galE		0	0	5000	0	0	1017	0	0	1017	0	0	5000	0	0	0	0	0	0	0	0	0	0	0	0	0	0
STM0778	modF		1	0	5000	0	0	1476	0	0	1476	0	0	5000	0	0	0	0	1	0	0	0	0	0	0	0	0	0
STM0779	modE		0	0	5000	0	0	789	0	0	789	0	0	5000	0	0	0	0	0	0	0	0	0	0	0	0	0	0
STM0780	STM0780		4	0	5000	0	0	150	0	0	150	0	0	5000	0	0	0	0	4	0	0	0	0	0	0	0	0	0
STM0782	modB		0	0	5000	0	0	690	0	0	690	1	0	5000	0	0	0	0	0	0	0	0	0	0	0	0	0	1
STM0783	modC		0	0	5000	0	0	1059	0	0	1059	0	0	5000	0	0	0	0	0	0	0	0	0	0	0	0	0	0
STM0784	ybhA		0	0	5000	0	0	819	0	0	819	0	0	5000	0	0	0	0	0	0	0	0	0	0	0	0	0	0
STM0785	ybhE		0	0	5000	2	0	996	0	0	996	0	0	5000	0	1	0	1	0	0	0	0	0	0	0	0	0	0
STM0787	hutI		3	0	5000	0	0	1224	0	0	1224	4	0	5000	0	0	0	0	3	0	0	0	0	0	0	0	0	4
STM0788	hutG		0	0	5000	0	0	942	0	0	942	0	0	5000	0	0	0	0	0	0	0	0	0	0	0	0	0	0
STM0789	hutC		0	0	5000	0	0	726	0	0	726	0	0	5000	0	0	0	0	0	0	0	0	0	0	0	0	0	0
STM0790	hutU		0	0	0	0	0	0	0	0	1	0	0	0	0	0	0	0	0	0	0	0	0	0	0	0	0	0
STM0792	ybhB		0	0	5000	0	0	477	0	0	477	0	0	5000	0	0	0	0	0	0	0	0	0	0	0	0	0	0
STM0793	bioA		0	0	5000	0	0	1290	0	0	1290	0	0	5000	0	0	0	0	0	0	0	0	0	0	0	0	0	0
STM0794	bioB		0	0	5000	0	0	1041	0	0	1041	1	0	5000	0	0	0	0	0	0	0	0	0	0	0	0	0	1
STM0795	bioF		0	0	5000	0	0	1158	0	0	1158	0	0	5000	0	0	0	0	0	0	0	0	0	0	0	0	0	0
STM0796	bioC		0	0	5000	0	0	756	0	0	756	1	0	5000	0	0	0	0	0	0	0	0	0	0	0	0	0	1
STM0797	bioD		0	0	5000	0	0	687	0	0	687	0	0	5000	0	0	0	0	0	0	0	0	0	0	0	0	0	0
STM0798	uvrB		0	0	5000	0	0	2022	0	0	2022	0	0	5000	0	0	0	0	0	0	0	0	0	0	0	0	0	0
STM0799.1N	STM0799.1N		0	0	0	0	0	0	0	0	1	0	0	0	0	0	0	0	0	0	0	0	0	0	0	0	0	0
STM0800	slrP		0	0	5000	0	0	2298	0	0	2298	0	0	5000	0	0	0	0	0	0	0	0	0	0	0	0	0	0
STM0801	ybhK		0	0	5000	0	0	909	0	0	909	0	0	5000	0	0	0	0	0	0	0	0	0	0	0	0	0	0
STM0802	moaA		0	0	5000	0	0	990	0	0	990	0	0	5000	0	0	0	0	0	0	0	0	0	0	0	0	0	0
STM0803	moaB		0	0	5000	0	0	513	0	0	513	0	0	5000	0	0	0	0	0	0	0	0	0	0	0	0	0	0
STM0804	moaC		0	0	5000	0	0	486	0	0	486	0	0	5000	0	0	0	0	0	0	0	0	0	0	0	0	0	0
STM0805	moaD		0	0	5000	0	0	246	0	0	246	0	0	5000	0	0	0	0	0	0	0	0	0	0	0	0	0	0
STM0806	moaE		0	0	5000	0	0	453	0	0	453	0	0	5000	0	0	0	0	0	0	0	0	0	0	0	0	0	0
STM0807	ybhL		0	0	5000	0	0	705	0	0	705	0	0	5000	0	0	0	0	0	0	0	0	0	0	0	0	0	0
STM0808	ybhM		0	0	5000	0	0	708	0	0	708	0	0	5000	0	0	0	0	0	0	0	0	0	0	0	0	0	0
STM0809	STM0809		0	0	5000	0	0	609	0	0	609	0	0	5000	0	0	0	0	0	0	0	0	0	0	0	0	0	0
STM0810	STM0810		0	0	5000	0	0	561	0	0	561	0	0	5000	0	0	0	0	0	0	0	0	0	0	0	0	0	0
STM0811	ybhN		0	0	5000	0	0	963	0	0	963	0	0	5000	0	0	0	0	0	0	0	0	0	0	0	0	0	0
STM0812	ybhO		0	0	5000	0	0	1242	0	0	1242	0	0	5000	0	0	0	0	0	0	0	0	0	0	0	0	0	0
STM0813	ybhP		0	0	5000	0	0	759	0	0	759	0	0	5000	0	0	0	0	0	0	0	0	0	0	0	0	0	0
STM0814	ybhQ		0	0	5000	0	0	411	0	0	411	0	0	5000	0	0	0	0	0	0	0	0	0	0	0	0	0	0
STM0815	ybhR		0	0	5000	0	0	1107	0	0	1107	0	0	5000	0	0	0	0	0	0	0	0	0	0	0	0	0	0
STM0816	ybhS		0	0	5000	0	0	1131	0	0	1131	0	0	5000	0	0	0	0	0	0	0	0	0	0	0	0	0	0
STM0817	ybhF		0	0	5000	0	0	1737	0	0	1737	0	0	5000	0	0	0	0	0	0	0	0	0	0	0	0	0	0
STM0818	STM0818		0	0	5000	0	0	996	0	0	996	0	0	5000	0	0	0	0	0	0	0	0	0	0	0	0	0	0
STM0819	ybiH		0	0	5000	0	0	675	0	0	675	0	0	5000	0	0	0	0	0	0	0	0	0	0	0	0	0	0
STM0820	rhlE		0	0	5000	0	0	1365	0	0	1365	0	0	5000	0	0	0	0	0	0	0	0	0	0	0	0	0	0
STM0821	dinG		1	0	5000	0	0	2145	0	0	2145	0	0	5000	0	0	0	0	1	0	0	0	0	0	0	0	0	0
STM0822	ybiB		0	0	5000	0	0	975	0	0	975	0	0	5000	0	0	0	0	0	0	0	0	0	0	0	0	0	0
STM0823	ybiJ		0	0	5000	0	0	261	0	0	261	1	0	5000	0	0	0	0	0	0	0	0	0	0	0	0	0	1
STM0825	ybiI		0	0	5000	0	0	267	0	0	267	0	0	5000	0	0	0	0	0	0	0	0	0	0	0	0	0	0
STM0826	ybiN		0	0	5000	0	0	927	0	0	927	0	0	5000	0	0	0	0	0	0	0	0	0	0	0	0	0	0
STM0828	glnQ		0	0	5000	0	0	723	0	0	723	0	0	5000	0	0	0	0	0	0	0	0	0	0	0	0	0	0
STM0829	glnP		0	0	5000	0	0	660	0	0	660	0	0	5000	0	0	0	0	0	0	0	0	0	0	0	0	0	0
STM0830	glnH		0	0	5000	0	0	747	0	0	747	0	0	5000	0	0	0	0	0	0	0	0	0	0	0	0	0	0
STM0831	dps		0	0	5000	0	0	504	0	0	504	0	0	5000	0	0	0	0	0	0	0	0	0	0	0	0	0	0
STM0832	ybiF		0	0	5000	0	0	888	0	0	888	0	0	5000	0	0	0	0	0	0	0	0	0	0	0	0	0	0
STM0833	ompX		0	0	5000	0	0	516	0	0	516	1	0	5000	0	0	0	0	0	0	0	0	0	0	0	0	0	1
STM0834	ybiP		1	0	5000	0	0	1581	0	0	1581	0	0	5000	0	0	0	0	1	0	0	0	0	0	0	0	0	0
STM0835	STM0835		0	0	5000	0	0	474	0	0	474	0	0	5000	0	0	0	0	0	0	0	0	0	0	0	0	0	0
STM0836	ybiR		0	0	5000	0	0	1113	0	0	1113	0	0	5000	0	0	0	0	0	0	0	0	0	0	0	0	0	0
STM0837	ybiS		0	0	5000	0	0	921	0	0	921	1	0	5000	0	0	0	0	0	0	0	0	0	0	0	0	0	1
STM0838	ybiT		0	0	5000	0	0	1593	0	0	1593	0	0	5000	0	0	0	0	0	0	0	0	0	0	0	0	0	0
STM0839	STM0839		0	0	5000	0	0	744	0	0	744	0	0	5000	0	0	0	0	0	0	0	0	0	0	0	0	0	0
STM0840	ybiV(2)		0	0	5000	0	0	720	0	0	720	0	0	5000	0	0	0	0	0	0	0	0	0	0	0	0	0	0
STM0841	ybiU		1	0	5000	0	0	1266	0	0	1266	0	0	5000	0	0	0	0	1	0	0	0	0	0	0	0	0	0
STM0842	ybiV(1)		0	0	5000	0	0	810	0	0	810	0	0	5000	0	0	0	0	0	0	0	0	0	0	0	0	0	0
STM0843	pflF		0	0	5000	0	0	2433	0	0	2433	0	0	5000	0	0	0	0	0	0	0	0	0	0	0	0	0	0
STM0844	pflE		0	0	5000	0	0	900	0	0	900	0	0	5000	0	0	0	0	0	0	0	0	0	0	0	0	0	0
STM0845	moeB		0	0	5000	0	0	750	0	0	750	0	0	5000	0	0	0	0	0	0	0	0	0	0	0	0	0	0
STM0846	moeA		0	0	5000	0	0	1236	0	0	1236	0	0	5000	0	0	0	0	0	0	0	0	0	0	0	0	0	0
STM0847	ybiK		0	0	5000	0	0	942	0	0	942	0	0	5000	0	0	0	0	0	0	0	0	0	0	0	0	0	0
STM0848	yliA		0	0	5000	0	0	1872	0	0	1872	0	0	5000	0	0	0	0	0	0	0	0	0	0	0	0	0	0
STM0849	yliB		0	0	5000	0	0	1539	0	0	1539	0	0	5000	0	0	0	0	0	0	0	0	0	0	0	0	0	0
STM0850	yliC		0	0	5000	0	0	921	0	0	921	0	0	5000	0	0	0	0	0	0	0	0	0	0	0	0	0	0
STM0851	yliD		0	0	5000	0	0	912	0	0	912	0	0	5000	0	0	0	0	0	0	0	0	0	0	0	0	0	0
STM0852	rimO		0	0	5000	0	0	1326	0	0	1326	0	0	5000	0	0	0	0	0	0	0	0	0	0	0	0	0	0
STM0853	bssR		0	0	5000	0	0	384	0	0	384	0	0	5000	0	0	0	0	0	0	0	0	0	0	0	0	0	0
STM0854	STM0854		0	0	5000	0	0	516	0	0	516	0	0	5000	0	0	0	0	0	0	0	0	0	0	0	0	0	0
STM0855	STM0855		0	0	5000	0	0	855	0	0	855	0	0	5000	0	0	0	0	0	0	0	0	0	0	0	0	0	0
STM0856	STM0856		0	0	5000	0	0	948	0	0	948	0	0	5000	0	0	0	0	0	0	0	0	0	0	0	0	0	0
STM0857	STM0857		0	0	5000	0	0	1164	0	0	1164	0	0	5000	0	0	0	0	0	0	0	0	0	0	0	0	0	0
STM0858	STM0858		0	0	5000	0	0	1686	0	0	1686	0	0	5000	0	0	0	0	0	0	0	0	0	0	0	0	0	0
STM0859	STM0859		0	0	5000	0	0	891	0	0	891	0	0	5000	0	0	0	0	0	0	0	0	0	0	0	0	0	0
STM0860	STM0860		0	0	5000	0	0	426	0	0	426	0	0	5000	0	0	0	0	0	0	0	0	0	0	0	0	0	0
STM0861	yliI		0	0	0	0	0	0	0	0	1	0	0	0	0	0	0	0	0	0	0	0	0	0	0	0	0	0
STM0862	yliJ		1	0	5000	0	0	627	0	0	627	0	0	5000	0	0	0	0	1	0	0	0	0	0	0	0	0	0
STM0863	dacC		0	0	5000	0	0	1203	0	0	1203	1	0	5000	0	0	0	0	0	0	0	0	0	0	0	0	0	1
STM0864	deoR		0	0	5000	0	0	759	0	0	759	0	0	5000	0	0	0	0	0	0	0	0	0	0	0	0	0	0
STM0865	ybjG		0	0	5000	0	0	609	0	0	609	0	0	5000	0	0	0	0	0	0	0	0	0	0	0	0	0	0
STM0867	STM0867		0	0	5000	0	0	816	0	0	816	0	0	5000	0	0	0	0	0	0	0	0	0	0	0	0	0	0
STM0868	STM0868		1	0	5000	0	0	1212	0	0	1212	0	0	5000	0	0	0	0	1	0	0	0	0	0	0	0	0	0
STM0869	STM0869		0	0	5000	0	0	621	0	0	621	1	0	5000	0	0	0	0	0	0	0	0	0	0	0	0	0	1
STM0870	STM0870		0	0	5000	0	0	1686	0	0	1686	0	0	5000	0	0	0	0	0	0	0	0	0	0	0	0	0	0
STM0871	ybjM		1	0	5000	0	0	378	0	0	378	0	0	5000	0	0	0	0	1	0	0	0	0	0	0	0	0	0
STM0872	grxA		0	0	5000	0	0	264	0	0	264	0	0	5000	0	0	0	0	0	0	0	0	0	0	0	0	0	0
STM0873	ybjC		0	0	5000	0	0	291	0	0	291	0	0	5000	0	0	0	0	0	0	0	0	0	0	0	0	0	0
STM0874	mdaA		0	0	5000	0	0	723	0	0	723	0	0	5000	0	0	0	0	0	0	0	0	0	0	0	0	0	0
STM0875	rimK		3	0	5000	0	0	903	0	0	903	0	0	5000	0	0	0	0	3	0	0	0	0	0	0	0	0	0
STM0876	ybjN		0	0	5000	0	0	477	0	0	477	0	0	5000	0	0	0	0	0	0	0	0	0	0	0	0	0	0
STM0877	potF		0	0	5000	0	0	1113	0	0	1113	1	0	5000	0	0	0	0	0	0	0	0	0	0	0	0	0	1
STM0878	potG		0	0	5000	0	0	1134	0	0	1134	0	0	5000	0	0	0	0	0	0	0	0	0	0	0	0	0	0
STM0879	potH		2	0	5000	3	0	954	0	0	954	0	0	5000	0	0	3	0	2	0	0	0	0	0	0	0	0	0
STM0880	potI		0	0	5000	0	0	846	0	0	846	3	0	5000	0	0	0	0	0	0	0	0	0	0	0	0	0	3
STM0881	ybjO		0	0	5000	0	0	474	0	0	474	0	0	5000	0	0	0	0	0	0	0	0	0	0	0	0	0	0
STM0885	STM0885		0	0	5000	0	0	321	0	0	321	1	0	5000	0	0	0	0	0	0	0	0	0	0	0	0	0	1
STM0886	STM0886		0	0	5000	0	0	1488	0	0	1488	0	0	5000	0	0	0	0	0	0	0	0	0	0	0	0	0	0
STM0887	artJ		0	0	5000	0	0	732	0	0	732	0	0	5000	0	0	0	0	0	0	0	0	0	0	0	0	0	0
STM0888	artM		0	0	5000	0	0	669	0	0	669	1	0	5000	0	0	0	0	0	0	0	0	0	0	0	0	0	1
STM0889	artQ		0	0	5000	0	0	717	0	0	717	0	0	5000	0	0	0	0	0	0	0	0	0	0	0	0	0	0
STM0890	artI		0	0	5000	0	0	732	0	0	732	0	0	5000	0	0	0	0	0	0	0	0	0	0	0	0	0	0
STM0891	artP		0	0	5000	0	0	729	0	0	729	0	0	5000	0	0	0	0	0	0	0	0	0	0	0	0	0	0
STM0892	ybjP		0	0	5000	0	0	516	0	0	516	0	0	5000	0	0	0	0	0	0	0	0	0	0	0	0	0	0
STM0893	STM0893		0	0	5000	0	0	1326	0	0	1326	0	0	5000	0	0	0	0	0	0	0	0	0	0	0	0	0	0
STM0894	STM0894		0	0	5000	0	0	243	0	0	243	0	0	5000	0	0	0	0	0	0	0	0	0	0	0	0	0	0
STM0895	STM0895		1	0	5000	0	0	309	0	0	309	0	0	5000	0	0	0	0	1	0	0	0	0	0	0	0	0	0
STM0895.1n	STM0895.1n		0	0	5000	0	0	147	0	0	147	0	0	5000	0	0	0	0	0	0	0	0	0	0	0	0	0	0
STM0896	STM0896		0	0	5000	0	0	393	0	0	393	0	0	5000	0	0	0	0	0	0	0	0	0	0	0	0	0	0
STM0897	STM0897		0	0	5000	0	0	417	0	0	417	0	0	5000	0	0	0	0	0	0	0	0	0	0	0	0	0	0
STM0898	STM0898		0	0	5000	0	0	696	0	0	696	0	0	5000	0	0	0	0	0	0	0	0	0	0	0	0	0	0
STM0898A	STM0898A		0	0	5000	0	0	255	0	0	255	0	0	5000	0	0	0	0	0	0	0	0	0	0	0	0	0	0
STM0899	STM0899		0	0	5000	0	0	369	0	0	369	0	0	5000	0	0	0	0	0	0	0	0	0	0	0	0	0	0
STM0900	STM0900		0	0	5000	0	0	1584	0	0	1584	0	0	5000	0	0	0	0	0	0	0	0	0	0	0	0	0	0
STM0901	STM0901		3	0	5000	0	0	969	0	0	969	0	0	5000	0	0	0	0	3	0	0	0	0	0	0	0	0	0
STM0902	STM0902		0	0	5000	0	0	861	0	0	861	0	0	5000	0	0	0	0	0	0	0	0	0	0	0	0	0	0
STM0903	STM0903		0	0	5000	0	0	816	0	0	816	0	0	5000	0	0	0	0	0	0	0	0	0	0	0	0	0	0
STM0904	STM0904		0	0	5000	0	0	393	0	0	393	0	0	5000	0	0	0	0	0	0	0	0	0	0	0	0	0	0
STM0905	STM0905		0	0	5000	0	0	399	0	0	399	0	0	5000	0	0	0	0	0	0	0	0	0	0	0	0	0	0
STM0909	STM0909		0	0	5000	0	0	492	0	0	492	0	0	5000	0	0	0	0	0	0	0	0	0	0	0	0	0	0
STM0910	STM0910		0	0	5000	0	0	2109	0	0	2109	0	0	5000	0	0	0	0	0	0	0	0	0	0	0	0	0	0
STM0911	STM0911		0	0	5000	0	0	1536	0	0	1536	83	0	5000	0	0	0	0	0	0	0	0	0	0	0	0	0	83
STM0912	STM0912		0	0	5000	0	0	2187	0	0	2187	0	0	5000	0	0	0	0	0	0	0	0	0	0	0	0	0	0
STM0913	STM0913		0	0	5000	0	0	672	0	0	672	0	0	5000	0	0	0	0	0	0	0	0	0	0	0	0	0	0
STM0914	STM0914		0	0	5000	0	0	585	0	0	585	0	0	5000	0	0	0	0	0	0	0	0	0	0	0	0	0	0
STM0915	STM0915		0	0	5000	0	0	402	0	0	402	0	0	5000	0	0	0	0	0	0	0	0	0	0	0	0	0	0
STM0916	STM0916		0	0	5000	0	0	744	0	0	744	0	0	5000	0	0	0	0	0	0	0	0	0	0	0	0	0	0
STM0916.1N	STM0916.1N		0	0	5000	0	0	405	0	0	405	0	0	5000	0	0	0	0	0	0	0	0	0	0	0	0	0	0
STM0917	STM0917		0	0	5000	0	0	318	0	0	318	0	0	5000	0	0	0	0	0	0	0	0	0	0	0	0	0	0
STM0918	STM0918		0	0	5000	0	0	3162	0	0	3162	0	0	5000	0	0	0	0	0	0	0	0	0	0	0	0	0	0
STM0919	STM0919		0	0	5000	0	0	330	0	0	330	0	0	5000	0	0	0	0	0	0	0	0	0	0	0	0	0	0
STM0920	STM0920		0	0	5000	0	0	519	0	0	519	0	0	5000	0	0	0	0	0	0	0	0	0	0	0	0	0	0
STM0921	STM0921		0	0	5000	0	0	696	0	0	696	0	0	5000	0	0	0	0	0	0	0	0	0	0	0	0	0	0
STM0922	STM0922		0	0	5000	0	0	735	0	0	735	0	0	5000	0	0	0	0	0	0	0	0	0	0	0	0	0	0
STM0923	STM0923		0	0	5000	0	0	678	0	0	678	0	0	5000	0	0	0	0	0	0	0	0	0	0	0	0	0	0
STM0924	STM0924		0	0	5000	0	0	525	0	0	525	0	0	5000	0	0	0	0	0	0	0	0	0	0	0	0	0	0
STM0925.S	STM0925.S		0	0	5000	0	0	3396	0	0	3396	0	0	5000	0	0	0	0	0	0	0	0	0	0	0	0	0	0
STM0928	nanH		139	0	5000	0	0	1239	0	0	1239	1	0	5000	0	0	0	0	139	0	0	0	0	0	0	0	0	1
STM0928.1c	STM0928.1c		0	0	0	0	0	0	0	0	1	0	0	0	0	0	0	0	0	0	0	0	0	0	0	0	0	0
STM0929	STM0929		0	0	5000	0	0	372	0	0	372	0	0	5000	0	0	0	0	0	0	0	0	0	0	0	0	0	0
STM0930	orfB		0	0	5000	0	0	324	0	0	324	139	0	5000	0	0	0	0	0	0	0	0	0	0	0	0	0	139
STM0932	STM0932		0	0	5000	0	0	1014	0	0	1014	3	0	5000	0	0	0	0	0	0	0	0	0	0	0	0	0	3
STM0934	ltaA		0	0	5000	0	0	1002	0	0	1002	0	0	5000	0	0	0	0	0	0	0	0	0	0	0	0	0	0
STM0936	hcr		3	0	5000	0	0	972	0	0	972	0	0	5000	0	0	0	0	3	0	0	0	0	0	0	0	0	0
STM0937	hcp		0	0	5000	0	0	1653	0	0	1653	0	0	5000	0	0	0	0	0	0	0	0	0	0	0	0	0	0
STM0938	ybjE		0	0	5000	0	0	900	0	0	900	0	0	5000	0	0	0	0	0	0	0	0	0	0	0	0	0	0
STM0940	ybjX		2	0	5000	0	0	969	0	0	969	0	0	5000	0	0	0	0	2	0	0	0	0	0	0	0	0	0
STM0941	ybjY		0	0	5000	0	0	1119	0	0	1119	0	0	5000	0	0	0	0	0	0	0	0	0	0	0	0	0	0
STM0942	ybjZ		0	0	5000	0	0	1947	0	0	1947	0	0	5000	0	0	0	0	0	0	0	0	0	0	0	0	0	0
STM0943	cspD		0	0	5000	0	0	222	0	0	222	0	0	5000	0	0	0	0	0	0	0	0	0	0	0	0	0	0
STM0944	clpS		0	0	5000	0	0	321	0	0	321	0	0	5000	0	0	0	0	0	0	0	0	0	0	0	0	0	0
STM0945	clpA		0	0	5000	0	0	2277	0	0	2277	0	0	5000	0	0	0	0	0	0	0	0	0	0	0	0	0	0
STM0946	tnpA_1		0	0	5000	0	0	459	0	0	459	0	0	5000	0	0	0	0	0	0	0	0	0	0	0	0	0	0
STM0947	STM0947		0	0	5000	0	0	684	0	0	684	0	0	5000	0	0	0	0	0	0	0	0	0	0	0	0	0	0
STM0948	STM0948		0	0	5000	0	0	402	0	0	402	0	0	5000	0	0	0	0	0	0	0	0	0	0	0	0	0	0
STM0949	serW		0	0	0	0	0	0	0	0	1	0	0	0	0	0	0	0	0	0	0	0	0	0	0	0	0	0
STM0950	STM0950		0	0	5000	0	0	678	0	0	678	0	0	5000	0	0	0	0	0	0	0	0	0	0	0	0	0	0
STM0951	STM0951		0	0	5000	0	0	861	0	0	861	0	0	5000	0	0	0	0	0	0	0	0	0	0	0	0	0	0
STM0952	STM0952		0	0	5000	0	0	912	0	0	912	0	0	5000	0	0	0	0	0	0	0	0	0	0	0	0	0	0
STM0953	infA		0	0	5000	0	0	219	0	0	219	1	0	5000	0	0	0	0	0	0	0	0	0	0	0	0	0	1
STM0954	STM0954		0	0	5000	0	0	384	0	0	384	0	0	5000	0	0	0	0	0	0	0	0	0	0	0	0	0	0
STM0955	aat		0	0	5000	0	0	705	0	0	705	0	0	5000	0	0	0	0	0	0	0	0	0	0	0	0	0	0
STM0956	cydC		0	0	5000	0	0	1722	0	0	1722	0	0	5000	0	0	0	0	0	0	0	0	0	0	0	0	0	0
STM0958	trxB		1	0	5000	0	0	969	0	0	969	0	0	5000	0	0	0	0	1	0	0	0	0	0	0	0	0	0
STM0959	lrp		12	0	5000	0	0	495	0	0	495	0	0	5000	0	0	0	0	12	0	0	0	0	0	0	0	0	0
STM0961	lolA		0	0	5000	0	0	615	0	0	615	0	0	5000	0	0	0	0	0	0	0	0	0	0	0	0	0	0
STM0963	serS		0	0	5000	0	0	1293	0	0	1293	0	0	5000	0	0	0	0	0	0	0	0	0	0	0	0	0	0
STM0964	dmsA		0	0	5000	0	0	2445	0	0	2445	1	0	5000	0	0	0	0	0	0	0	0	0	0	0	0	0	1
STM0965	dmsB		0	0	5000	0	0	618	0	0	618	0	0	5000	0	0	0	0	0	0	0	0	0	0	0	0	0	0
STM0966	dmsC		0	0	5000	0	0	864	0	0	864	0	0	5000	0	0	0	0	0	0	0	0	0	0	0	0	0	0
STM0968	ycaD		0	0	5000	0	0	1149	0	0	1149	0	0	5000	0	0	0	0	0	0	0	0	0	0	0	0	0	0
STM0969	ycaM		1	0	5000	0	0	1422	0	0	1422	0	0	5000	0	0	0	0	1	0	0	0	0	0	0	0	0	0
STM0970	pflA		0	0	5000	0	0	798	0	0	798	1	0	5000	0	0	0	0	0	0	0	0	0	0	0	0	0	1
STM0971	STM0971		0	0	5000	0	0	327	0	0	327	0	0	5000	0	0	0	0	0	0	0	0	0	0	0	0	0	0
STM0972	STM0972		0	0	5000	0	0	960	0	0	960	0	0	5000	0	0	0	0	0	0	0	0	0	0	0	0	0	0
STM0974	focA		0	0	5000	0	0	858	0	0	858	0	0	5000	0	0	0	0	0	0	0	0	0	0	0	0	0	0
STM0975	ycaO		0	0	5000	0	0	1761	0	0	1761	0	0	5000	0	0	0	0	0	0	0	0	0	0	0	0	0	0
STM0976	ycaP		1	0	5000	0	0	693	0	0	693	0	0	5000	0	0	0	0	1	0	0	0	0	0	0	0	0	0
STM0977	serC		1	0	5000	0	0	1089	0	0	1089	0	0	5000	0	0	0	0	1	0	0	0	0	0	0	0	0	0
STM0978	aroA		0	0	5000	0	0	1284	0	0	1284	0	0	5000	0	0	0	0	0	0	0	0	0	0	0	0	0	0
STM0979	ycaL		0	0	5000	0	0	762	0	0	762	0	0	5000	0	0	0	0	0	0	0	0	0	0	0	0	0	0
STM0980	cmk		0	0	5000	0	0	684	0	0	684	0	0	5000	0	0	0	0	0	0	0	0	0	0	0	0	0	0
STM0982	ihfB		0	0	5000	0	0	285	0	0	285	1	0	5000	0	0	0	0	0	0	0	0	0	0	0	0	0	1
STM0983	ycaI		0	0	5000	0	0	2265	0	0	2265	0	0	5000	0	0	0	0	0	0	0	0	0	0	0	0	0	0
STM0984	msbA		0	0	5000	0	0	1749	0	0	1749	0	0	5000	0	0	0	0	0	0	0	0	0	0	0	0	0	0
STM0985	lpxK		2	0	5000	0	0	978	0	0	978	0	0	5000	0	0	0	0	2	0	0	0	0	0	0	0	0	0
STM0987	ycaR		0	0	5000	0	0	183	0	0	183	0	0	5000	0	0	0	0	0	0	0	0	0	0	0	0	0	0
STM0988	kdsB		0	0	5000	0	0	747	0	0	747	0	0	5000	0	0	0	0	0	0	0	0	0	0	0	0	0	0
STM0989	STM0989		0	0	5000	0	0	894	0	0	894	0	0	5000	0	0	0	0	0	0	0	0	0	0	0	0	0	0
STM0991	smtA		0	0	5000	0	0	804	0	0	804	2	0	5000	0	0	0	0	0	0	0	0	0	0	0	0	0	2
STM0992	mukF		0	0	5000	0	0	1323	0	0	1323	0	0	5000	0	0	0	0	0	0	0	0	0	0	0	0	0	0
STM0993	mukE		0	0	5000	0	0	705	0	0	705	0	0	5000	0	0	0	0	0	0	0	0	0	0	0	0	0	0
STM0994	mukB		0	0	5000	0	0	4467	0	0	4467	0	0	5000	0	0	0	0	0	0	0	0	0	0	0	0	0	0
STM0995	ycbB		1	0	5000	0	0	1842	0	0	1842	0	0	5000	0	0	0	0	1	0	0	0	0	0	0	0	0	0
STM0996	ycbK		1	0	5000	0	0	549	0	0	549	0	0	5000	0	0	0	0	1	0	0	0	0	0	0	0	0	0
STM0997	ycbL		0	0	5000	0	0	648	0	0	648	0	0	5000	0	0	0	0	0	0	0	0	0	0	0	0	0	0
STM0998	aspC		0	0	5000	0	0	1191	0	0	1191	0	0	5000	0	0	0	0	0	0	0	0	0	0	0	0	0	0
STM0999	ompF		0	0	5000	0	0	1092	0	0	1092	0	0	5000	0	0	0	0	0	0	0	0	0	0	0	0	0	0
STM1001	STM1001		0	0	5000	0	0	462	0	0	462	0	0	5000	0	0	0	0	0	0	0	0	0	0	0	0	0	0
STM1003	STM1003		0	0	5000	0	0	1437	0	0	1437	1	0	5000	0	0	0	0	0	0	0	0	0	0	0	0	0	1
STM1004	pncB		0	0	5000	0	0	1203	0	0	1203	31	0	5000	0	0	0	0	0	0	0	0	0	0	0	0	0	31
STM1005	STM1005		1	0	5000	0	0	1293	0	0	1293	0	0	5000	0	0	0	0	1	0	0	0	0	0	0	0	0	0
STM1006	STM1006		0	0	5000	0	0	249	0	0	249	0	0	5000	0	0	0	0	0	0	0	0	0	0	0	0	0	0
STM1009	STM1009		32	0	5000	0	0	2886	0	0	2886	0	0	5000	0	0	0	0	32	0	0	0	0	0	0	0	0	0
STM1010	STM1010		0	0	5000	0	0	300	0	0	300	0	0	5000	0	0	0	0	0	0	0	0	0	0	0	0	0	0
STM1010.1n	STM1010.1n		0	0	5000	0	0	159	0	0	159	0	0	5000	0	0	0	0	0	0	0	0	0	0	0	0	0	0
STM1012	STM1012		1	0	5000	0	0	411	0	0	411	0	0	5000	0	0	0	0	1	0	0	0	0	0	0	0	0	0
STM1013	STM1013		0	0	5000	0	0	375	0	0	375	0	0	5000	0	0	0	0	0	0	0	0	0	0	0	0	0	0
STM1014	STM1014		0	0	5000	0	0	984	0	0	984	0	0	5000	0	0	0	0	0	0	0	0	0	0	0	0	0	0
STM1015	STM1015		29	0	5000	0	0	750	0	0	750	0	0	5000	0	0	0	0	29	0	0	0	0	0	0	0	0	0
STM1016	STM1016		0	0	5000	0	0	348	0	0	348	0	0	5000	0	0	0	0	0	0	0	0	0	0	0	0	0	0
STM1017	STM1017		0	0	5000	0	0	312	0	0	312	0	0	5000	0	0	0	0	0	0	0	0	0	0	0	0	0	0
STM1018	STM1018		5	0	5000	0	0	291	0	0	291	0	0	5000	0	0	0	0	5	0	0	0	0	0	0	0	0	0
STM1019	STM1019		4	0	5000	0	0	234	0	0	234	0	0	5000	0	0	0	0	4	0	0	0	0	0	0	0	0	0
STM1023	STM1023		0	0	5000	1	0	318	0	0	318	0	0	5000	0	0	0	0	0	0	0	0	1	0	0	0	0	0
STM1024	STM1024		0	0	5000	0	0	126	0	0	126	29	0	5000	0	0	0	0	0	0	0	0	0	0	0	0	0	29
STM1025	STM1025		0	0	5000	0	0	450	0	0	450	0	0	5000	0	0	0	0	0	0	0	0	0	0	0	0	0	0
STM1027	STM1027		0	0	5000	0	0	249	0	0	249	10	0	5000	0	0	0	0	0	0	0	0	0	0	0	0	0	10
STM1029	STM1029		0	0	5000	0	0	480	0	0	480	2	0	5000	0	0	0	0	0	0	0	0	0	0	0	0	0	2
STM1030	STM1030		0	0	5000	0	0	534	0	0	534	0	0	5000	0	0	0	0	0	0	0	0	0	0	0	0	0	0
STM1031	STM1031		0	0	5000	0	0	2139	0	0	2139	0	0	5000	0	0	0	0	0	0	0	0	0	0	0	0	0	0
STM1032	STM1032		0	0	5000	0	0	1314	0	0	1314	0	0	5000	0	0	0	0	0	0	0	0	0	0	0	0	0	0
STM1033	STM1033		1	0	5000	0	0	2082	0	0	2082	0	0	5000	0	0	0	0	1	0	0	0	0	0	0	0	0	0
STM1034	STM1034		0	0	5000	0	0	324	0	0	324	0	0	5000	0	0	0	0	0	0	0	0	0	0	0	0	0	0
STM1035	STM1035		0	0	5000	0	0	300	0	0	300	0	0	5000	0	0	0	0	0	0	0	0	0	0	0	0	0	0
STM1036	STM1036		0	0	5000	0	0	567	0	0	567	0	0	5000	0	0	0	0	0	0	0	0	0	0	0	0	0	0
STM1037	STM1037		0	0	5000	0	0	402	0	0	402	0	0	5000	0	0	0	0	0	0	0	0	0	0	0	0	0	0
STM1038	STM1038		0	0	5000	0	0	750	0	0	750	0	0	5000	0	0	0	0	0	0	0	0	0	0	0	0	0	0
STM1039	STM1039		1	0	5000	0	0	399	0	0	399	0	0	5000	0	0	0	0	1	0	0	0	0	0	0	0	0	0
STM1040	STM1040		0	0	5000	0	0	330	0	0	330	0	0	5000	0	0	0	0	0	0	0	0	0	0	0	0	0	0
STM1042	STM1042		0	0	5000	0	0	333	0	0	333	1	0	5000	0	0	0	0	0	0	0	0	0	0	0	0	0	1
STM1043	STM1043		0	0	5000	0	0	498	0	0	498	0	0	5000	0	0	0	0	0	0	0	0	0	0	0	0	0	0
STM1045	STM1045		0	0	5000	0	0	696	0	0	696	16	0	5000	0	0	0	0	0	0	0	0	0	0	0	0	0	16
STM1046	STM1046		2	0	5000	0	0	738	0	0	738	0	0	5000	0	0	0	0	2	0	0	0	0	0	0	0	0	0
STM1047	STM1047		0	0	5000	0	0	705	0	0	705	0	0	5000	0	0	0	0	0	0	0	0	0	0	0	0	0	0
STM1051	sseI		0	0	5000	0	0	969	0	0	969	56	0	5000	0	0	0	0	0	0	0	0	0	0	0	0	0	56
STM1052	STM1052		0	0	0	0	0	0	0	0	1	0	0	0	0	0	0	0	0	0	0	0	0	0	0	0	0	0
STM1053	STM1053		0	0	5000	0	0	627	0	0	627	0	0	5000	0	0	0	0	0	0	0	0	0	0	0	0	0	0
STM1054	STM1054		0	0	5000	0	0	300	0	0	300	1	0	5000	0	0	0	0	0	0	0	0	0	0	0	0	0	1
STM1055	STM1055		0	0	5000	0	0	687	0	0	687	0	0	5000	0	0	0	0	0	0	0	0	0	0	0	0	0	0
STM1056	STM1056		1	0	5000	0	0	192	0	0	192	0	0	5000	0	0	0	0	1	0	0	0	0	0	0	0	0	0
STM1057	pepN		0	0	5000	0	0	2613	0	0	2613	0	0	5000	0	0	0	0	0	0	0	0	0	0	0	0	0	0
STM1058	pyrD		0	0	5000	0	0	1011	0	0	1011	0	0	5000	0	0	0	0	0	0	0	0	0	0	0	0	0	0
STM1059	ycbW		1	0	5000	0	0	543	0	0	543	0	0	5000	0	0	0	0	1	0	0	0	0	0	0	0	0	0
STM1060	STM1060		0	0	5000	0	0	1110	0	0	1110	0	0	5000	0	0	0	0	0	0	0	0	0	0	0	0	0	0
STM1061	rlmL		0	0	5000	0	0	2109	0	0	2109	0	0	5000	0	0	0	0	0	0	0	0	0	0	0	0	0	0
STM1063	pqiA		1	0	5000	0	0	1254	0	0	1254	1	0	5000	0	0	0	0	1	0	0	0	0	0	0	0	0	1
STM1064	pqiB		0	0	5000	0	0	1641	0	0	1641	0	0	5000	0	0	0	0	0	0	0	0	0	0	0	0	0	0
STM1065	ymbA		0	0	5000	0	0	564	0	0	564	0	0	5000	0	0	0	0	0	0	0	0	0	0	0	0	0	0
STM1066	rmf		0	0	5000	0	0	168	0	0	168	0	0	5000	0	0	0	0	0	0	0	0	0	0	0	0	0	0
STM1069	ycbG		0	0	5000	0	0	453	0	0	453	2	0	5000	0	0	0	0	0	0	0	0	0	0	0	0	0	2
STM1070	ompA		0	0	5000	0	0	1053	0	0	1053	0	0	5000	0	0	0	0	0	0	0	0	0	0	0	0	0	0
STM1071	sulA		0	0	5000	0	0	510	0	0	510	0	0	5000	0	0	0	0	0	0	0	0	0	0	0	0	0	0
STM1072	yccR		0	0	5000	0	0	606	0	0	606	0	0	5000	0	0	0	0	0	0	0	0	0	0	0	0	0	0
STM1073	yccS		0	0	5000	0	0	2154	0	0	2154	0	0	5000	0	0	0	0	0	0	0	0	0	0	0	0	0	0
STM1074	yccF		0	0	5000	0	0	447	0	0	447	0	0	5000	0	0	0	0	0	0	0	0	0	0	0	0	0	0
STM1075	helD		0	0	5000	0	0	2055	0	0	2055	0	0	5000	0	0	0	0	0	0	0	0	0	0	0	0	0	0
STM1076	mgsA		0	0	5000	0	0	459	0	0	459	0	0	5000	0	0	0	0	0	0	0	0	0	0	0	0	0	0
STM1077	yccT		0	0	5000	0	0	663	0	0	663	0	0	5000	0	0	0	0	0	0	0	0	0	0	0	0	0	0
STM1078	STM1078		0	0	5000	0	0	417	0	0	417	0	0	5000	0	0	0	0	0	0	0	0	0	0	0	0	0	0
STM1079	yccV		0	0	5000	0	0	318	0	0	318	0	0	5000	0	0	0	0	0	0	0	0	0	0	0	0	0	0
STM1080	yccW		0	0	5000	0	0	1212	0	0	1212	0	0	5000	0	0	0	0	0	0	0	0	0	0	0	0	0	0
STM1081	STM1081		0	0	5000	0	0	549	0	0	549	0	0	5000	0	0	0	0	0	0	0	0	0	0	0	0	0	0
STM1082	STM1082		0	0	5000	0	0	780	0	0	780	0	0	5000	0	0	0	0	0	0	0	0	0	0	0	0	0	0
STM1083	yccX		0	0	5000	0	0	282	0	0	282	0	0	5000	0	0	0	0	0	0	0	0	0	0	0	0	0	0
STM1084	yccK		0	0	5000	0	0	330	0	0	330	0	0	5000	0	0	0	0	0	0	0	0	0	0	0	0	0	0
STM1085	yccA		0	0	5000	0	0	660	0	0	660	0	0	5000	0	0	0	0	0	0	0	0	0	0	0	0	0	0
STM1086	serT		0	0	0	0	0	0	0	0	1	0	0	0	0	0	0	0	0	0	0	0	0	0	0	0	0	0
STM1087	pipA		0	0	5000	0	0	681	0	0	681	23	0	5000	0	0	0	0	0	0	0	0	0	0	0	0	0	23
STM1088	pipB		0	0	5000	0	0	876	0	0	876	0	0	5000	0	0	0	0	0	0	0	0	0	0	0	0	0	0
STM1090	pipC		0	0	5000	0	0	342	0	0	342	0	0	5000	0	0	0	0	0	0	0	0	0	0	0	0	0	0
STM1091	sopB		0	0	5000	0	0	1686	0	0	1686	0	0	5000	0	0	0	0	0	0	0	0	0	0	0	0	0	0
STM1092	orfX		0	0	5000	0	0	171	0	0	171	0	0	5000	0	0	0	0	0	0	0	0	0	0	0	0	0	0
STM1093	STM1093		0	0	5000	0	0	111	0	0	111	0	0	5000	0	0	0	0	0	0	0	0	0	0	0	0	0	0
STM1094	pipD		0	0	5000	0	0	1470	0	0	1470	0	0	5000	0	0	0	0	0	0	0	0	0	0	0	0	0	0
STM1095	copS		23	0	5000	0	0	1365	0	0	1365	0	0	5000	0	0	0	0	23	0	0	0	0	0	0	0	0	0
STM1096	copR		0	0	5000	0	0	681	0	0	681	0	0	5000	0	0	0	0	0	0	0	0	0	0	0	0	0	0
STM1097	STM1097		2	0	5000	0	0	411	0	0	411	0	0	5000	0	0	0	0	2	0	0	0	0	0	0	0	0	0
STM1098	hpaC		0	0	5000	0	0	513	0	0	513	0	0	5000	0	0	0	0	0	0	0	0	0	0	0	0	0	0
STM1099	hpaB		0	0	5000	0	0	1563	0	0	1563	0	0	5000	0	0	0	0	0	0	0	0	0	0	0	0	0	0
STM1101	hpaG		0	0	5000	0	0	1290	0	0	1290	0	0	5000	0	0	0	0	0	0	0	0	0	0	0	0	0	0
STM1102	hpaE		0	0	5000	0	0	1467	0	0	1467	0	0	5000	0	0	0	0	0	0	0	0	0	0	0	0	0	0
STM1103	hpaD		0	0	5000	0	0	852	0	0	852	2	0	5000	0	0	0	0	0	0	0	0	0	0	0	0	0	2
STM1104	hpaF		0	0	5000	0	0	381	0	0	381	0	0	5000	0	0	0	0	0	0	0	0	0	0	0	0	0	0
STM1105	hpaH		0	0	5000	0	0	804	0	0	804	0	0	5000	0	0	0	0	0	0	0	0	0	0	0	0	0	0
STM1106	hpaI		0	0	5000	0	0	792	0	0	792	0	0	5000	0	0	0	0	0	0	0	0	0	0	0	0	0	0
STM1107	hpaX		0	0	5000	0	0	1377	0	0	1377	0	0	5000	0	0	0	0	0	0	0	0	0	0	0	0	0	0
STM1108	hpaA		0	0	5000	0	0	897	0	0	897	0	0	5000	0	0	0	0	0	0	0	0	0	0	0	0	0	0
STM1109	STM1109		0	0	5000	0	0	939	0	0	939	0	0	5000	0	0	0	0	0	0	0	0	0	0	0	0	0	0
STM1111	yccD		0	0	5000	0	0	306	0	0	306	0	0	5000	0	0	0	0	0	0	0	0	0	0	0	0	0	0
STM1112	cbpA		1	0	5000	0	0	921	0	0	921	0	0	5000	0	0	0	0	1	0	0	0	0	0	0	0	0	0
STM1113	scsA		0	0	5000	0	0	363	0	0	363	1	0	5000	0	0	0	0	0	0	0	0	0	0	0	0	0	1
STM1114	scsB		0	0	5000	0	0	1887	0	0	1887	0	0	5000	0	0	0	0	0	0	0	0	0	0	0	0	0	0
STM1115	scsC		1	0	5000	0	0	624	0	0	624	0	0	5000	0	0	0	0	1	0	0	0	0	0	0	0	0	0
STM1116	scsD		1	0	5000	0	0	507	0	0	507	0	0	5000	0	0	0	0	1	0	0	0	0	0	0	0	0	0
STM1117	agp		0	0	5000	0	0	1242	0	0	1242	0	0	5000	0	0	0	0	0	0	0	0	0	0	0	0	0	0
STM1118	yccJ		0	0	5000	0	0	228	0	0	228	2	0	5000	0	0	0	0	0	0	0	0	0	0	0	0	0	2
STM1119	wraB		0	0	5000	0	0	597	0	0	597	0	0	5000	0	0	0	0	0	0	0	0	0	0	0	0	0	0
STM1120	ycdF		0	0	0	0	0	0	0	0	1	0	0	0	0	0	0	0	0	0	0	0	0	0	0	0	0	0
STM1121	ymdF		1	0	5000	0	0	168	0	0	168	0	0	5000	0	0	0	0	1	0	0	0	0	0	0	0	0	0
STM1122	ycdC		0	0	5000	0	0	639	0	0	639	0	0	5000	0	0	0	0	0	0	0	0	0	0	0	0	0	0
STM1123	STM1123		0	0	5000	0	0	396	0	0	396	0	0	5000	0	0	0	0	0	0	0	0	0	0	0	0	0	0
STM1124	putA		0	0	0	0	0	0	0	0	1	0	0	0	0	0	0	0	0	0	0	0	0	0	0	0	0	0
STM1126	phoH		0	0	0	0	0	0	0	0	1	0	0	0	0	0	0	0	0	0	0	0	0	0	0	0	0	0
STM1127	STM1127		1	0	5000	0	0	882	0	0	882	0	0	5000	0	0	0	0	1	0	0	0	0	0	0	0	0	0
STM1128	STM1128		0	0	5000	0	0	1497	0	0	1497	0	0	5000	0	0	0	0	0	0	0	0	0	0	0	0	0	0
STM1130	STM1130		2	0	5000	0	0	1161	0	0	1161	0	0	5000	0	0	0	0	2	0	0	0	0	0	0	0	0	0
STM1131	STM1131		0	0	5000	0	0	693	0	0	693	1	0	5000	0	0	0	0	0	0	0	0	0	0	0	0	0	1
STM1132	STM1132		0	0	5000	0	0	1281	0	0	1281	1	0	5000	0	0	0	0	0	0	0	0	0	0	0	0	0	1
STM1133	STM1133		0	0	5000	0	0	1107	0	0	1107	0	0	5000	0	0	0	0	0	0	0	0	0	0	0	0	0	0
STM1134	serX		0	0	0	0	0	0	0	0	1	0	0	0	0	0	0	0	0	0	0	0	0	0	0	0	0	0
STM1136	ycdX		0	0	5000	0	0	738	0	0	738	2	0	5000	0	0	0	0	0	0	0	0	0	0	0	0	0	2
STM1137	ycdY		0	0	5000	0	0	555	0	0	555	0	0	5000	0	0	0	0	0	0	0	0	0	0	0	0	0	0
STM1139	csgG		0	0	5000	0	0	834	0	0	834	0	0	5000	0	0	0	0	0	0	0	0	0	0	0	0	0	0
STM1140	csgF		2	0	5000	0	0	417	0	0	417	0	0	5000	0	0	0	0	2	0	0	0	0	0	0	0	0	0
STM1142	csgD		1	0	5000	0	0	651	0	0	651	0	0	5000	0	0	0	0	1	0	0	0	0	0	0	0	0	0
STM1143	csgB		0	0	5000	0	0	456	0	0	456	2	0	5000	0	0	0	0	0	0	0	0	0	0	0	0	0	2
STM1144	csgA		0	0	5000	0	0	456	0	0	456	0	0	5000	0	0	0	0	0	0	0	0	0	0	0	0	0	0
STM1145	csgC		0	0	5000	0	0	327	0	0	327	0	0	5000	0	0	0	0	0	0	0	0	0	0	0	0	0	0
STM1146	ymdA		0	0	5000	0	0	321	0	0	321	0	0	5000	0	0	0	0	0	0	0	0	0	0	0	0	0	0
STM1147	STM1147		1	0	5000	0	0	540	0	0	540	0	0	5000	0	0	0	0	1	0	0	0	0	0	0	0	0	0
STM1148.S	ymdC		0	0	5000	0	0	1488	0	0	1488	0	0	5000	0	0	0	0	0	0	0	0	0	0	0	0	0	0
STM1149	mdoC		0	0	5000	0	0	1155	0	0	1155	0	0	5000	0	0	0	0	0	0	0	0	0	0	0	0	0	0
STM1151	mdoH		0	0	5000	0	0	2544	0	0	2544	1	0	5000	0	0	0	0	0	0	0	0	0	0	0	0	0	1
STM1152	yceK		0	0	5000	0	0	228	0	0	228	0	0	5000	0	0	0	0	0	0	0	0	0	0	0	0	0	0
STM1153	msyB		0	0	5000	0	0	375	0	0	375	0	0	5000	0	0	0	0	0	0	0	0	0	0	0	0	0	0
STM1154	yceE		0	0	5000	0	0	1215	0	0	1215	0	0	5000	0	0	0	0	0	0	0	0	0	0	0	0	0	0
STM1155	htrB		0	0	5000	0	0	921	0	0	921	0	0	5000	0	0	0	0	0	0	0	0	0	0	0	0	0	0
STM1156	yceA		0	0	5000	0	0	1053	0	0	1053	0	0	5000	0	0	0	0	0	0	0	0	0	0	0	0	0	0
STM1157	yceI		0	0	5000	0	0	576	0	0	576	0	0	5000	0	0	0	0	0	0	0	0	0	0	0	0	0	0
STM1158	STM1158		0	0	5000	0	0	573	0	0	573	0	0	5000	0	0	0	0	0	0	0	0	0	0	0	0	0	0
STM1159	yceO		0	0	5000	0	0	114	0	0	114	0	0	5000	0	0	0	0	0	0	0	0	0	0	0	0	0	0
STM1160	solA		0	0	5000	0	0	1119	0	0	1119	0	0	5000	0	0	0	0	0	0	0	0	0	0	0	0	0	0
STM1162	dinI		1	0	5000	0	0	246	0	0	246	0	0	5000	0	0	0	0	1	0	0	0	0	0	0	0	0	0
STM1163	pyrC		0	0	5000	0	0	1047	0	0	1047	1	0	5000	0	0	0	0	0	0	0	0	0	0	0	0	0	1
STM1164	yceB		0	0	5000	0	0	561	0	0	561	0	0	5000	0	0	0	0	0	0	0	0	0	0	0	0	0	0
STM1165	grxB		1	0	5000	0	0	648	0	0	648	0	0	5000	0	0	0	0	1	0	0	0	0	0	0	0	0	0
STM1167	rimJ		0	0	5000	0	0	585	0	0	585	5	0	5000	0	0	0	0	0	0	0	0	0	0	0	0	0	5
STM1168	yceH		0	0	5000	0	0	648	0	0	648	0	0	5000	0	0	0	0	0	0	0	0	0	0	0	0	0	0
STM1170	mviN		0	0	5000	0	0	1575	0	0	1575	0	0	5000	0	0	0	0	0	0	0	0	0	0	0	0	0	0
STM1171	flgN		4	0	5000	0	0	423	0	0	423	0	0	5000	0	0	0	0	4	0	0	0	0	0	0	0	0	0
STM1172	flgM		0	0	5000	0	0	294	0	0	294	0	0	5000	0	0	0	0	0	0	0	0	0	0	0	0	0	0
STM1173	flgA		0	0	5000	0	0	660	0	0	660	0	0	5000	0	0	0	0	0	0	0	0	0	0	0	0	0	0
STM1174	flgB		0	0	5000	0	0	417	0	0	417	0	0	5000	0	0	0	0	0	0	0	0	0	0	0	0	0	0
STM1175	flgC		0	0	5000	0	0	405	0	0	405	0	0	5000	0	0	0	0	0	0	0	0	0	0	0	0	0	0
STM1176	flgD		0	0	5000	0	0	699	0	0	699	0	0	5000	0	0	0	0	0	0	0	0	0	0	0	0	0	0
STM1177	flgE		0	0	5000	0	0	1212	0	0	1212	0	0	5000	0	0	0	0	0	0	0	0	0	0	0	0	0	0
STM1178	flgF		0	0	5000	0	0	756	0	0	756	0	0	5000	0	0	0	0	0	0	0	0	0	0	0	0	0	0
STM1179	flgG		0	0	5000	0	0	783	0	0	783	0	0	5000	0	0	0	0	0	0	0	0	0	0	0	0	0	0
STM1180	flgH		0	0	5000	0	0	699	0	0	699	0	0	5000	0	0	0	0	0	0	0	0	0	0	0	0	0	0
STM1181	flgI		0	0	5000	0	0	1098	0	0	1098	0	0	5000	0	0	0	0	0	0	0	0	0	0	0	0	0	0
STM1182	flgJ		0	0	5000	0	0	951	0	0	951	0	0	5000	0	0	0	0	0	0	0	0	0	0	0	0	0	0
STM1183	flgK		0	0	5000	0	0	1662	0	0	1662	0	0	5000	0	0	0	0	0	0	0	0	0	0	0	0	0	0
STM1184	flgL		0	0	5000	0	0	954	0	0	954	0	0	5000	0	0	0	0	0	0	0	0	0	0	0	0	0	0
STM1185	rne		0	0	5000	0	0	3204	0	0	3204	0	0	5000	0	0	0	0	0	0	0	0	0	0	0	0	0	0
STM1186	STM1186		0	0	0	0	0	0	0	0	1	0	0	0	0	0	0	0	0	0	0	0	0	0	0	0	0	0
STM1187	rluC		1	0	5000	0	0	960	0	0	960	0	0	5000	0	0	0	0	1	0	0	0	0	0	0	0	0	0
STM1189	maf		0	0	5000	0	0	585	0	0	585	0	0	5000	0	0	0	0	0	0	0	0	0	0	0	0	0	0
STM1190	yceD		0	0	5000	0	0	522	0	0	522	0	0	5000	0	0	0	0	0	0	0	0	0	0	0	0	0	0
STM1191	rpmF		0	0	5000	0	0	174	0	0	174	0	0	5000	0	0	0	0	0	0	0	0	0	0	0	0	0	0
STM1192	plsX		0	0	5000	0	0	1080	0	0	1080	0	0	5000	0	0	0	0	0	0	0	0	0	0	0	0	0	0
STM1193	fabH		0	0	5000	0	0	954	0	0	954	0	0	5000	0	0	0	0	0	0	0	0	0	0	0	0	0	0
STM1194	fabD		0	0	5000	0	0	930	0	0	930	1	0	5000	0	0	0	0	0	0	0	0	0	0	0	0	0	1
STM1195	fabG		0	0	5000	0	0	735	0	0	735	0	0	5000	0	0	0	0	0	0	0	0	0	0	0	0	0	0
STM1196	acpP		0	0	5000	0	0	237	0	0	237	0	0	5000	0	0	0	0	0	0	0	0	0	0	0	0	0	0
STM1197	fabF		0	0	5000	0	0	1242	0	0	1242	0	0	5000	0	0	0	0	0	0	0	0	0	0	0	0	0	0
STM1198	pabC		1	0	5000	0	0	810	0	0	810	0	0	5000	0	0	0	0	1	0	0	0	0	0	0	0	0	0
STM1199	yceG		0	0	5000	0	0	1023	0	0	1023	0	0	5000	0	0	0	0	0	0	0	0	0	0	0	0	0	0
STM1200	tmk		0	0	5000	0	0	642	0	0	642	0	0	5000	0	0	0	0	0	0	0	0	0	0	0	0	0	0
STM1201	holB		0	0	5000	0	0	1005	0	0	1005	0	0	5000	0	0	0	0	0	0	0	0	0	0	0	0	0	0
STM1202	ycfH		0	0	5000	0	0	798	0	0	798	0	0	5000	0	0	0	0	0	0	0	0	0	0	0	0	0	0
STM1204	fhuE		0	0	5000	0	0	2175	0	0	2175	0	0	5000	0	0	0	0	0	0	0	0	0	0	0	0	0	0
STM1205	ycfF		1	0	5000	0	0	360	0	0	360	1	0	5000	0	0	0	0	1	0	0	0	0	0	0	0	0	1
STM1206	ycfL		0	0	5000	0	0	375	0	0	375	0	0	5000	0	0	0	0	0	0	0	0	0	0	0	0	0	0
STM1207	ycfM		0	0	5000	0	0	639	0	0	639	0	0	5000	0	0	0	0	0	0	0	0	0	0	0	0	0	0
STM1208	thiK		0	0	5000	0	0	825	0	0	825	0	0	5000	0	0	0	0	0	0	0	0	0	0	0	0	0	0
STM1209	nagZ		0	0	5000	0	0	1026	0	0	1026	0	0	5000	0	0	0	0	0	0	0	0	0	0	0	0	0	0
STM1210	ycfP		1	0	5000	0	0	543	0	0	543	0	0	5000	0	0	0	0	1	0	0	0	0	0	0	0	0	0
STM1212	ycfJ		0	0	5000	0	0	540	0	0	540	1	0	5000	0	0	0	0	0	0	0	0	0	0	0	0	0	1
STM1213	ycfQ		0	0	5000	0	0	636	0	0	636	1	0	5000	0	0	0	0	0	0	0	0	0	0	0	0	0	1
STM1214	ycfR		0	0	5000	0	0	258	0	0	258	0	0	5000	0	0	0	0	0	0	0	0	0	0	0	0	0	0
STM1215	ycfS		0	0	5000	0	0	966	0	0	966	0	0	5000	0	0	0	0	0	0	0	0	0	0	0	0	0	0
STM1219	ycfW		0	0	5000	0	0	1245	0	0	1245	0	0	5000	0	0	0	0	0	0	0	0	0	0	0	0	0	0
STM1220	ycfX		0	0	5000	0	0	912	0	0	912	0	0	5000	0	0	0	0	0	0	0	0	0	0	0	0	0	0
STM1221	cobB		0	0	5000	0	0	822	0	0	822	2	0	5000	0	0	0	0	0	0	0	0	0	0	0	0	0	2
STM1222	potD		2	0	5000	0	0	1047	0	0	1047	0	0	5000	0	0	0	0	2	0	0	0	0	0	0	0	0	0
STM1223	potC		0	0	5000	0	0	780	0	0	780	0	0	5000	0	0	0	0	0	0	0	0	0	0	0	0	0	0
STM1224	sifA		0	0	5000	0	0	1011	0	0	1011	0	0	5000	0	0	0	0	0	0	0	0	0	0	0	0	0	0
STM1225	potB		0	0	5000	0	0	864	0	0	864	0	0	5000	0	0	0	0	0	0	0	0	0	0	0	0	0	0
STM1226	potA		0	0	5000	0	0	1137	0	0	1137	0	0	5000	0	0	0	0	0	0	0	0	0	0	0	0	0	0
STM1227	pepT		0	0	5000	0	0	1230	0	0	1230	0	0	5000	0	0	0	0	0	0	0	0	0	0	0	0	0	0
STM1228	STM1228		0	0	5000	0	0	1335	0	0	1335	0	0	5000	0	0	0	0	0	0	0	0	0	0	0	0	0	0
STM1229	ycfD		0	0	5000	0	0	1122	0	0	1122	0	0	5000	0	0	0	0	0	0	0	0	0	0	0	0	0	0
STM1230	phoQ		0	0	5000	0	0	1464	0	0	1464	0	0	5000	0	0	0	0	0	0	0	0	0	0	0	0	0	0
STM1231	phoP		0	0	5000	0	0	675	0	0	675	0	0	5000	0	0	0	0	0	0	0	0	0	0	0	0	0	0
STM1232	purB		0	0	5000	0	0	1371	0	0	1371	0	0	5000	0	0	0	0	0	0	0	0	0	0	0	0	0	0
STM1233	ycfC		0	0	5000	0	0	648	0	0	648	0	0	5000	0	0	0	0	0	0	0	0	0	0	0	0	0	0
STM1234.S	mnmA		0	0	5000	0	0	1107	0	0	1107	0	0	5000	0	0	0	0	0	0	0	0	0	0	0	0	0	0
STM1235	ymfB		0	0	5000	0	0	462	0	0	462	0	0	5000	0	0	0	0	0	0	0	0	0	0	0	0	0	0
STM1236	STM1236		0	0	5000	0	0	330	0	0	330	1	0	5000	0	0	0	0	0	0	0	0	0	0	0	0	0	1
STM1237	ymfC		0	0	5000	0	0	666	0	0	666	0	0	5000	0	0	0	0	0	0	0	0	0	0	0	0	0	0
STM1238	icdA		0	0	5000	0	0	1251	0	0	1251	0	0	5000	0	0	0	0	0	0	0	0	0	0	0	0	0	0
STM1239	STM1239		0	0	5000	0	0	1125	0	0	1125	0	0	5000	0	0	0	0	0	0	0	0	0	0	0	0	0	0
STM1241	msgA		1	0	5000	0	0	240	0	0	240	0	0	5000	0	0	0	0	1	0	0	0	0	0	0	0	0	0
STM1241.1N	STM1241.1N		0	0	0	0	0	0	0	0	1	0	0	0	0	0	0	0	0	0	0	0	0	0	0	0	0	0
STM1242	envE		0	0	5000	0	0	522	0	0	522	0	0	5000	0	0	0	0	0	0	0	0	0	0	0	0	0	0
STM1243	STM1243		0	0	5000	0	0	213	0	0	213	0	0	5000	0	0	0	0	0	0	0	0	0	0	0	0	0	0
STM1244	pagD		0	0	5000	0	0	264	0	0	264	0	0	5000	0	0	0	0	0	0	0	0	0	0	0	0	0	0
STM1245	STM1245		0	0	0	0	0	0	0	0	1	0	0	0	0	0	0	0	0	0	0	0	0	0	0	0	0	0
STM1246	pagC		0	0	5000	0	0	558	0	0	558	0	0	5000	0	0	0	0	0	0	0	0	0	0	0	0	0	0
STM1247	STM1247		0	0	0	0	0	0	0	0	1	0	0	0	0	0	0	0	0	0	0	0	0	0	0	0	0	0
STM1248	STM1248		0	0	0	0	0	0	0	0	1	0	0	0	0	0	0	0	0	0	0	0	0	0	0	0	0	0
STM1249	pliC		1	0	5000	0	0	345	0	0	345	0	0	5000	0	0	0	0	1	0	0	0	0	0	0	0	0	0
STM1250	STM1250		0	0	5000	0	0	273	0	0	273	0	0	5000	0	0	0	0	0	0	0	0	0	0	0	0	0	0
STM1251	STM1251		0	0	5000	0	0	468	0	0	468	0	0	5000	0	0	0	0	0	0	0	0	0	0	0	0	0	0
STM1252	STM1252		0	0	5000	0	0	1044	0	0	1044	0	0	5000	0	0	0	0	0	0	0	0	0	0	0	0	0	0
STM1253	STM1253		0	0	5000	0	0	531	0	0	531	0	0	5000	0	0	0	0	0	0	0	0	0	0	0	0	0	0
STM1254	STM1254		0	0	5000	0	0	315	0	0	315	0	0	5000	0	0	0	0	0	0	0	0	0	0	0	0	0	0
STM1255	STM1255		0	0	5000	0	0	1635	0	0	1635	0	0	5000	0	0	0	0	0	0	0	0	0	0	0	0	0	0
STM1256	STM1256		0	0	5000	0	0	975	0	0	975	0	0	5000	0	0	0	0	0	0	0	0	0	0	0	0	0	0
STM1257	STM1257		0	0	5000	0	0	813	0	0	813	0	0	5000	0	0	0	0	0	0	0	0	0	0	0	0	0	0
STM1258	STM1258		1	0	5000	0	0	798	0	0	798	0	0	5000	0	0	0	0	1	0	0	0	0	0	0	0	0	0
STM1259	STM1259		0	0	5000	0	0	591	0	0	591	0	0	5000	0	0	0	0	0	0	0	0	0	0	0	0	0	0
STM1260	STM1260		0	0	5000	0	0	1134	0	0	1134	0	0	5000	0	0	0	0	0	0	0	0	0	0	0	0	0	0
STM1261	STM1261		0	0	5000	0	0	327	0	0	327	0	0	5000	0	0	0	0	0	0	0	0	0	0	0	0	0	0
STM1262	STM1262		0	0	0	0	0	0	0	0	1	0	0	0	0	0	0	0	0	0	0	0	0	0	0	0	0	0
STM1263	STM1263		0	0	5000	0	0	651	0	0	651	0	0	5000	0	0	0	0	0	0	0	0	0	0	0	0	0	0
STM1264	aadA		0	0	5000	0	0	789	0	0	789	0	0	5000	0	0	0	0	0	0	0	0	0	0	0	0	0	0
STM1265	STM1265		0	0	5000	1	0	594	0	0	594	0	0	5000	0	1	0	0	0	0	0	0	0	0	0	0	0	0
STM1266	STM1266		2	0	5000	0	0	849	0	0	849	1	0	5000	0	0	0	0	2	0	0	0	0	0	0	0	0	1
STM1268	STM1268		0	0	5000	0	0	150	0	0	150	0	0	5000	0	0	0	0	0	0	0	0	0	0	0	0	0	0
STM1269	STM1269		0	0	5000	0	0	546	0	0	546	0	0	5000	0	0	0	0	0	0	0	0	0	0	0	0	0	0
STM1270	yeaS		0	0	5000	0	0	639	0	0	639	0	0	5000	0	0	0	0	0	0	0	0	0	0	0	0	0	0
STM1272	yoaG		0	0	5000	0	0	183	0	0	183	0	0	5000	0	0	0	0	0	0	0	0	0	0	0	0	0	0
STM1273	STM1273		0	0	5000	0	0	642	0	0	642	0	0	5000	0	0	0	0	0	0	0	0	0	0	0	0	0	0
STM1273.1n	STM1273.1n		0	0	5000	0	0	186	0	0	186	0	0	5000	0	0	0	0	0	0	0	0	0	0	0	0	0	0
STM1274	yeaQ		0	0	5000	0	0	249	0	0	249	2	0	5000	0	0	0	0	0	0	0	0	0	0	0	0	0	2
STM1275	yaoF		0	0	5000	0	0	252	0	0	252	0	0	5000	0	0	0	0	0	0	0	0	0	0	0	0	0	0
STM1276	STM1276		0	0	5000	0	0	312	0	0	312	0	0	5000	0	0	0	0	0	0	0	0	0	0	0	0	0	0
STM1277	yeaO		0	0	5000	0	0	348	0	0	348	0	0	5000	0	0	0	0	0	0	0	0	0	0	0	0	0	0
STM1278	yeaN		0	0	5000	0	0	1185	0	0	1185	0	0	5000	0	0	0	0	0	0	0	0	0	0	0	0	0	0
STM1279	yeaM		0	0	5000	0	0	795	0	0	795	0	0	5000	0	0	0	0	0	0	0	0	0	0	0	0	0	0
STM1281	STM1281		0	0	5000	0	0	108	0	0	108	1	0	5000	0	0	0	0	0	0	0	0	0	0	0	0	0	1
STM1282	yeaK		1	0	5000	0	0	519	0	0	519	0	0	5000	0	0	0	0	1	0	0	0	0	0	0	0	0	0
STM1283	yeaJ		0	0	5000	0	0	1494	0	0	1494	0	0	5000	0	0	0	0	0	0	0	0	0	0	0	0	0	0
STM1284	yeaH		0	0	5000	0	0	1287	0	0	1287	0	0	5000	0	0	0	0	0	0	0	0	0	0	0	0	0	0
STM1285	yeaG		0	0	5000	0	0	1935	0	0	1935	0	0	5000	0	0	0	0	0	0	0	0	0	0	0	0	0	0
STM1286	mipA		0	0	5000	0	0	747	0	0	747	0	0	5000	0	0	0	0	0	0	0	0	0	0	0	0	0	0
STM1287	STM1287		0	0	5000	0	0	1197	0	0	1197	0	0	5000	0	0	0	0	0	0	0	0	0	0	0	0	0	0
STM1288	STM1288		0	0	5000	0	0	858	0	0	858	0	0	5000	0	0	0	0	0	0	0	0	0	0	0	0	0	0
STM1289	yeaD		0	0	5000	0	0	885	0	0	885	0	0	5000	0	0	0	0	0	0	0	0	0	0	0	0	0	0
STM1290	gapA		0	0	5000	0	0	996	0	0	996	0	0	5000	0	0	0	0	0	0	0	0	0	0	0	0	0	0
STM1291	yeaA		0	0	5000	0	0	444	0	0	444	0	0	5000	0	0	0	0	0	0	0	0	0	0	0	0	0	0
STM1292	yeaC		0	0	5000	0	0	279	0	0	279	0	0	5000	0	0	0	0	0	0	0	0	0	0	0	0	0	0
STM1293	pncA		0	0	5000	0	0	657	0	0	657	0	0	5000	0	0	0	0	0	0	0	0	0	0	0	0	0	0
STM1294	ansA		0	0	5000	0	0	1017	0	0	1017	0	0	5000	0	0	0	0	0	0	0	0	0	0	0	0	0	0
STM1295	sppA		0	0	5000	0	0	1857	0	0	1857	0	0	5000	0	0	0	0	0	0	0	0	0	0	0	0	0	0
STM1296	ydjA		0	0	5000	0	0	552	0	0	552	0	0	5000	0	0	0	0	0	0	0	0	0	0	0	0	0	0
STM1297	selD		0	0	5000	0	0	1044	0	0	1044	0	0	5000	0	0	0	0	0	0	0	0	0	0	0	0	0	0
STM1298	topB		0	0	5000	0	0	1950	0	0	1950	0	0	5000	0	0	0	0	0	0	0	0	0	0	0	0	0	0
STM1299	gdhA		0	0	5000	0	0	1344	0	0	1344	0	0	5000	0	0	0	0	0	0	0	0	0	0	0	0	0	0
STM1301	STM1301		1	0	5000	0	0	417	0	0	417	0	0	5000	0	0	0	0	1	0	0	0	0	0	0	0	0	0
STM1302	xthA		0	0	5000	0	0	807	0	0	807	0	0	5000	0	0	0	0	0	0	0	0	0	0	0	0	0	0
STM1303	argD		0	0	5000	0	0	1227	0	0	1227	1	0	5000	0	0	0	0	0	0	0	0	0	0	0	0	0	1
STM1304	astA		0	0	5000	0	0	1035	0	0	1035	0	0	5000	0	0	0	0	0	0	0	0	0	0	0	0	0	0
STM1305	astD		0	0	5000	0	0	1479	0	0	1479	0	0	5000	0	0	0	0	0	0	0	0	0	0	0	0	0	0
STM1307	astE		0	0	5000	0	0	969	0	0	969	0	0	5000	0	0	0	0	0	0	0	0	0	0	0	0	0	0
STM1308	spy		0	0	5000	0	0	486	0	0	486	0	0	5000	0	0	0	0	0	0	0	0	0	0	0	0	0	0
STM1309	STM1309		1	0	5000	0	0	909	0	0	909	0	0	5000	0	0	0	0	1	0	0	0	0	0	0	0	0	0
STM1310	nadE		0	0	5000	0	0	828	0	0	828	0	0	5000	0	0	0	0	0	0	0	0	0	0	0	0	0	0
STM1311	osmE		0	0	5000	0	0	342	0	0	342	1	0	5000	0	0	0	0	0	0	0	0	0	0	0	0	0	1
STM1312	celA		0	0	5000	0	0	321	0	0	321	0	0	5000	0	0	0	0	0	0	0	0	0	0	0	0	0	0
STM1313	celB		0	0	5000	0	0	1359	0	0	1359	0	0	5000	0	0	0	0	0	0	0	0	0	0	0	0	0	0
STM1314	celC		0	0	5000	0	0	348	0	0	348	0	0	5000	0	0	0	0	0	0	0	0	0	0	0	0	0	0
STM1315	celD		1	0	5000	0	0	843	0	0	843	0	0	5000	0	0	0	0	1	0	0	0	0	0	0	0	0	0
STM1316	celF		0	0	5000	0	0	1356	0	0	1356	0	0	5000	0	0	0	0	0	0	0	0	0	0	0	0	0	0
STM1317	celG		0	0	5000	0	0	759	0	0	759	0	0	5000	0	0	0	0	0	0	0	0	0	0	0	0	0	0
STM1318	katE		0	0	5000	0	0	2253	0	0	2253	0	0	5000	0	0	0	0	0	0	0	0	0	0	0	0	0	0
STM1320	ydjN		1	0	5000	0	0	1392	0	0	1392	0	0	5000	0	0	0	0	1	0	0	0	0	0	0	0	0	0
STM1321	ydjM		0	0	5000	0	0	588	0	0	588	0	0	5000	0	0	0	0	0	0	0	0	0	0	0	0	0	0
STM1322	yniC		0	0	5000	0	0	669	0	0	669	0	0	5000	0	0	0	0	0	0	0	0	0	0	0	0	0	0
STM1323	yniB		0	0	5000	0	0	537	0	0	537	1	0	5000	0	0	0	0	0	0	0	0	0	0	0	0	0	1
STM1324	STM1324		0	0	5000	0	0	861	0	0	861	0	0	5000	0	0	0	0	0	0	0	0	0	0	0	0	0	0
STM1325	ydiZ		0	0	5000	0	0	291	0	0	291	0	0	5000	0	0	0	0	0	0	0	0	0	0	0	0	0	0
STM1326	pfkB		0	0	5000	0	0	933	0	0	933	0	0	5000	0	0	0	0	0	0	0	0	0	0	0	0	0	0
STM1327	ydiY		0	0	5000	0	0	759	0	0	759	0	0	5000	0	0	0	0	0	0	0	0	0	0	0	0	0	0
STM1328	STM1328		0	0	5000	0	0	960	0	0	960	0	0	5000	0	0	0	0	0	0	0	0	0	0	0	0	0	0
STM1329	STM1329		0	0	5000	0	0	315	0	0	315	0	0	5000	0	0	0	0	0	0	0	0	0	0	0	0	0	0
STM1330	STM1330		0	0	5000	0	0	855	0	0	855	0	0	5000	0	0	0	0	0	0	0	0	0	0	0	0	0	0
STM1332	rfc		0	0	5000	0	0	1224	0	0	1224	0	0	5000	0	0	0	0	0	0	0	0	0	0	0	0	0	0
STM1333	thrS		0	0	5000	0	0	1929	0	0	1929	0	0	5000	0	0	0	0	0	0	0	0	0	0	0	0	0	0
STM1334.c	infC		0	0	5000	0	0	543	0	0	543	0	0	5000	0	0	0	0	0	0	0	0	0	0	0	0	0	0
STM1335	rpmI		0	0	5000	0	0	198	0	0	198	0	0	5000	0	0	0	0	0	0	0	0	0	0	0	0	0	0
STM1336	rplT		0	0	5000	0	0	357	0	0	357	0	0	5000	0	0	0	0	0	0	0	0	0	0	0	0	0	0
STM1337	pheS		0	0	5000	0	0	984	0	0	984	0	0	5000	0	0	0	0	0	0	0	0	0	0	0	0	0	0
STM1338	pheT		0	0	5000	0	0	2388	0	0	2388	0	0	5000	0	0	0	0	0	0	0	0	0	0	0	0	0	0
STM1339	ihfA		1	0	5000	0	0	300	0	0	300	0	0	5000	0	0	0	0	1	0	0	0	0	0	0	0	0	0
STM1340	btuC		0	0	5000	0	0	981	0	0	981	0	0	5000	0	0	0	0	0	0	0	0	0	0	0	0	0	0
STM1341	btuE		0	0	5000	0	0	552	0	0	552	0	0	5000	0	0	0	0	0	0	0	0	0	0	0	0	0	0
STM1342	btuD		0	0	5000	0	0	750	0	0	750	0	0	5000	0	0	0	0	0	0	0	0	0	0	0	0	0	0
STM1343	nlpC		0	0	5000	0	0	465	0	0	465	0	0	5000	0	0	0	0	0	0	0	0	0	0	0	0	0	0
STM1344	ydiV		0	0	5000	0	0	714	0	0	714	1	0	5000	0	0	0	0	0	0	0	0	0	0	0	0	0	1
STM1345	ydiU		1	0	5000	0	0	1443	0	0	1443	0	0	5000	0	0	0	0	1	0	0	0	0	0	0	0	0	0
STM1346	ydiE		0	0	5000	0	0	192	0	0	192	2	0	5000	0	0	0	0	0	0	0	0	0	0	0	0	0	2
STM1347	aroH		0	0	5000	0	0	1047	0	0	1047	0	0	5000	0	0	0	0	0	0	0	0	0	0	0	0	0	0
STM1348	ydiA		0	0	5000	0	0	834	0	0	834	0	0	5000	0	0	0	0	0	0	0	0	0	0	0	0	0	0
STM1350	ydiD		0	0	5000	0	0	1641	0	0	1641	0	0	5000	0	0	0	0	0	0	0	0	0	0	0	0	0	0
STM1351	ydiT		0	0	5000	0	0	294	0	0	294	0	0	5000	0	0	0	0	0	0	0	0	0	0	0	0	0	0
STM1352	ydiS		0	0	5000	0	0	1287	0	0	1287	1	0	5000	0	0	0	0	0	0	0	0	0	0	0	0	0	1
STM1353	ydiR		0	0	5000	0	0	936	0	0	936	0	0	5000	0	0	0	0	0	0	0	0	0	0	0	0	0	0
STM1355	ydiP		0	0	5000	0	0	891	0	0	891	3	0	5000	0	0	0	0	0	0	0	0	0	0	0	0	0	3
STM1356	ydiO		1	0	5000	0	0	1152	0	0	1152	0	0	5000	0	0	0	0	1	0	0	0	0	0	0	0	0	0
STM1358	aroD		1	0	5000	0	0	759	0	0	759	0	0	5000	0	0	0	0	1	0	0	0	0	0	0	0	0	0
STM1359	aroE		0	0	5000	0	0	867	0	0	867	0	0	5000	0	0	0	0	0	0	0	0	0	0	0	0	0	0
STM1360	ydiN		0	0	5000	0	0	1236	0	0	1236	1	0	5000	0	0	0	0	0	0	0	0	0	0	0	0	0	1
STM1361	ydiM		0	0	5000	0	0	1212	0	0	1212	0	0	5000	0	0	0	0	0	0	0	0	0	0	0	0	0	0
STM1362	ydiL		0	0	5000	0	0	360	0	0	360	0	0	5000	0	0	0	0	0	0	0	0	0	0	0	0	0	0
STM1363	rprA		0	0	0	0	0	0	0	0	1	0	0	0	0	0	0	0	0	0	0	0	0	0	0	0	0	0
STM1364	ydiK		0	0	5000	0	0	1119	0	0	1119	0	0	5000	0	0	0	0	0	0	0	0	0	0	0	0	0	0
STM1366	STM1366		0	0	5000	0	0	411	0	0	411	0	0	5000	0	0	0	0	0	0	0	0	0	0	0	0	0	0
STM1367	ydiH		0	0	5000	0	0	228	0	0	228	0	0	5000	0	0	0	0	0	0	0	0	0	0	0	0	0	0
STM1369	sufA		0	0	5000	0	0	369	0	0	369	0	0	5000	0	0	0	0	0	0	0	0	0	0	0	0	0	0
STM1370	sufB		0	0	5000	0	0	1488	0	0	1488	0	0	5000	0	0	0	0	0	0	0	0	0	0	0	0	0	0
STM1371	sufC		0	0	5000	0	0	747	0	0	747	0	0	5000	0	0	0	0	0	0	0	0	0	0	0	0	0	0
STM1372	sufD		0	0	5000	0	0	1272	0	0	1272	1	0	5000	0	0	0	0	0	0	0	0	0	0	0	0	0	1
STM1373	sufS		0	0	5000	0	0	1221	0	0	1221	0	0	5000	0	0	0	0	0	0	0	0	0	0	0	0	0	0
STM1374	ynhA		0	0	5000	0	0	417	0	0	417	0	0	5000	0	0	0	0	0	0	0	0	0	0	0	0	0	0
STM1375	ynhG		0	0	5000	0	0	1002	0	0	1002	0	0	5000	0	0	0	0	0	0	0	0	0	0	0	0	0	0
STM1376	lppB		0	0	5000	0	0	240	0	0	240	2	0	5000	0	0	0	0	0	0	0	0	0	0	0	0	0	2
STM1377	lpp		0	0	5000	0	0	237	0	0	237	0	0	5000	0	0	0	0	0	0	0	0	0	0	0	0	0	0
STM1378	pykF		0	0	5000	0	0	1413	0	0	1413	0	0	5000	0	0	0	0	0	0	0	0	0	0	0	0	0	0
STM1379	orf48		0	0	5000	0	0	1344	0	0	1344	0	0	5000	0	0	0	0	0	0	0	0	0	0	0	0	0	0
STM1380	orf32		1	0	5000	0	0	894	0	0	894	0	0	5000	0	0	0	0	1	0	0	0	0	0	0	0	0	0
STM1381	orf245		1	0	5000	0	0	738	0	0	738	0	0	5000	0	0	0	0	1	0	0	0	0	0	0	0	0	0
STM1382	orf408		0	0	5000	0	0	1227	0	0	1227	0	0	5000	0	0	0	0	0	0	0	0	0	0	0	0	0	0
STM1383	ttrA		0	0	5000	0	0	3063	0	0	3063	2	0	5000	0	0	0	0	0	0	0	0	0	0	0	0	0	2
STM1385	ttrB		0	0	5000	0	0	753	0	0	753	2	0	5000	0	0	0	0	0	0	0	0	0	0	0	0	0	2
STM1386	ttrS		0	0	5000	0	0	1779	0	0	1779	0	0	5000	0	0	0	0	0	0	0	0	0	0	0	0	0	0
STM1387	ttrR		0	0	5000	0	0	639	0	0	639	0	0	5000	0	0	0	0	0	0	0	0	0	0	0	0	0	0
STM1388	orf70		0	0	5000	0	0	213	0	0	213	0	0	5000	0	0	0	0	0	0	0	0	0	0	0	0	0	0
STM1389	orf319		2	0	5000	0	0	960	0	0	960	0	0	5000	0	0	0	0	2	0	0	0	0	0	0	0	0	0
STM1391	ssrB		2	0	5000	0	0	639	0	0	639	0	0	5000	0	0	0	0	2	0	0	0	0	0	0	0	0	0
STM1392	ssrA		0	0	5000	0	0	2763	0	0	2763	0	0	5000	0	0	0	0	0	0	0	0	0	0	0	0	0	0
STM1393	ssaB		0	0	5000	0	0	402	0	0	402	0	0	5000	0	0	0	0	0	0	0	0	0	0	0	0	0	0
STM1394	ssaC		0	0	5000	0	0	1494	0	0	1494	0	0	5000	0	0	0	0	0	0	0	0	0	0	0	0	0	0
STM1395	ssaD		0	0	5000	0	0	1212	0	0	1212	0	0	5000	0	0	0	0	0	0	0	0	0	0	0	0	0	0
STM1396	ssaE		0	0	5000	0	0	243	0	0	243	0	0	5000	0	0	0	0	0	0	0	0	0	0	0	0	0	0
STM1397	sseA		0	0	5000	0	0	327	0	0	327	0	0	5000	0	0	0	0	0	0	0	0	0	0	0	0	0	0
STM1398	sseB		0	0	5000	0	0	591	0	0	591	0	0	5000	0	0	0	0	0	0	0	0	0	0	0	0	0	0
STM1399	sscA		1	0	5000	0	0	474	0	0	474	0	0	5000	0	0	0	0	1	0	0	0	0	0	0	0	0	0
STM1400	sseC		1	0	5000	0	0	1455	0	0	1455	0	0	5000	0	0	0	0	1	0	0	0	0	0	0	0	0	0
STM1401	sseD		0	0	5000	0	0	588	0	0	588	0	0	5000	0	0	0	0	0	0	0	0	0	0	0	0	0	0
STM1402	sseE		0	0	5000	0	0	417	0	0	417	0	0	5000	0	0	0	0	0	0	0	0	0	0	0	0	0	0
STM1403	sscB		0	0	5000	0	0	435	0	0	435	0	0	5000	0	0	0	0	0	0	0	0	0	0	0	0	0	0
STM1405	sseG		0	0	5000	0	0	690	0	0	690	1	0	5000	0	0	0	0	0	0	0	0	0	0	0	0	0	1
STM1406	ssaG		0	0	5000	0	0	216	0	0	216	0	0	5000	0	0	0	0	0	0	0	0	0	0	0	0	0	0
STM1407	ssaH		0	0	5000	0	0	228	0	0	228	0	0	5000	0	0	0	0	0	0	0	0	0	0	0	0	0	0
STM1408	ssaI		0	0	5000	0	0	249	0	0	249	0	0	5000	0	0	0	0	0	0	0	0	0	0	0	0	0	0
STM1410	STM1410		0	0	5000	0	0	549	0	0	549	1	0	5000	0	0	0	0	0	0	0	0	0	0	0	0	0	1
STM1411	ssaK		0	0	5000	0	0	675	0	0	675	0	0	5000	0	0	0	0	0	0	0	0	0	0	0	0	0	0
STM1412	ssaL		0	0	5000	0	0	1017	0	0	1017	0	0	5000	0	0	0	0	0	0	0	0	0	0	0	0	0	0
STM1413	ssaM		0	0	5000	0	0	369	0	0	369	0	0	5000	0	0	0	0	0	0	0	0	0	0	0	0	0	0
STM1414	ssaV		0	0	5000	0	0	2046	0	0	2046	0	0	5000	0	0	0	0	0	0	0	0	0	0	0	0	0	0
STM1415	ssaN		0	0	5000	0	0	1302	0	0	1302	0	0	5000	0	0	0	0	0	0	0	0	0	0	0	0	0	0
STM1416	ssaO		0	0	5000	0	0	378	0	0	378	0	0	5000	0	0	0	0	0	0	0	0	0	0	0	0	0	0
STM1417	ssaP		0	0	5000	0	0	375	0	0	375	0	0	5000	0	0	0	0	0	0	0	0	0	0	0	0	0	0
STM1418	ssaQ		3	0	5000	0	0	969	0	0	969	0	0	5000	0	0	0	0	3	0	0	0	0	0	0	0	0	0
STM1419	ssaR		0	0	5000	0	0	648	0	0	648	0	0	5000	0	0	0	0	0	0	0	0	0	0	0	0	0	0
STM1420	ssaS		0	0	5000	0	0	267	0	0	267	0	0	5000	0	0	0	0	0	0	0	0	0	0	0	0	0	0
STM1421	ssaT		0	0	5000	0	0	780	0	0	780	0	0	5000	0	0	0	0	0	0	0	0	0	0	0	0	0	0
STM1422	ssaU		0	0	5000	0	0	1059	0	0	1059	0	0	5000	0	0	0	0	0	0	0	0	0	0	0	0	0	0
STM1423	valW		0	0	0	0	0	0	0	0	1	0	0	0	0	0	0	0	0	0	0	0	0	0	0	0	0	0
STM1424	valV		0	0	0	0	0	0	0	0	1	0	0	0	0	0	0	0	0	0	0	0	0	0	0	0	0	0
STM1426	ribE		0	0	5000	0	0	642	0	0	642	1	0	5000	0	0	0	0	0	0	0	0	0	0	0	0	0	1
STM1427	cfa		0	0	5000	0	0	1149	0	0	1149	0	0	5000	0	0	0	0	0	0	0	0	0	0	0	0	0	0
STM1428	ydhC		0	0	5000	0	0	1206	0	0	1206	1	0	5000	0	0	0	0	0	0	0	0	0	0	0	0	0	1
STM1429	ydhB		0	0	5000	0	0	933	0	0	933	2	0	5000	0	0	0	0	0	0	0	0	0	0	0	0	0	2
STM1430	purR		0	0	5000	0	0	1026	0	0	1026	1	0	5000	0	0	0	0	0	0	0	0	0	0	0	0	0	1
STM1432	ydhO		0	0	5000	0	0	855	0	0	855	0	0	5000	0	0	0	0	0	0	0	0	0	0	0	0	0	0
STM1433	ydhD		0	0	5000	0	0	348	0	0	348	0	0	5000	0	0	0	0	0	0	0	0	0	0	0	0	0	0
STM1434	rnt		0	0	5000	0	0	648	0	0	648	0	0	5000	0	0	0	0	0	0	0	0	0	0	0	0	0	0
STM1435	gloA		1	0	5000	0	0	408	0	0	408	0	0	5000	0	0	0	0	1	0	0	0	0	0	0	0	0	0
STM1437	ydhM		1	0	5000	0	0	600	0	0	600	0	0	5000	0	0	0	0	1	0	0	0	0	0	0	0	0	0
STM1438	ydhL		0	0	5000	0	0	240	0	0	240	0	0	5000	0	0	0	0	0	0	0	0	0	0	0	0	0	0
STM1439	ydhF		0	0	5000	0	0	897	0	0	897	0	0	5000	0	0	0	0	0	0	0	0	0	0	0	0	0	0
STM1440	sodC		0	0	5000	0	0	522	0	0	522	0	0	5000	0	0	0	0	0	0	0	0	0	0	0	0	0	0
STM1441	STM1441		0	0	5000	0	0	2040	0	0	2040	0	0	5000	0	0	0	0	0	0	0	0	0	0	0	0	0	0
STM1442	ydhJ		0	0	5000	0	0	897	0	0	897	0	0	5000	0	0	0	0	0	0	0	0	0	0	0	0	0	0
STM1443	ydhI		0	0	5000	0	0	237	0	0	237	0	0	5000	0	0	0	0	0	0	0	0	0	0	0	0	0	0
STM1445	slyB		2	0	5000	0	0	468	0	0	468	0	0	5000	0	0	0	0	2	0	0	0	0	0	0	0	0	0
STM1446	anmK		0	0	5000	0	0	1122	0	0	1122	2	0	5000	0	0	0	0	0	0	0	0	0	0	0	0	0	2
STM1447	mliC		1	0	5000	0	0	330	0	0	330	0	0	5000	0	0	0	0	1	0	0	0	0	0	0	0	0	0
STM1448	pdxH		0	0	5000	0	0	657	0	0	657	0	0	5000	0	0	0	0	0	0	0	0	0	0	0	0	0	0
STM1449	tyrS		0	0	5000	0	0	1275	0	0	1275	0	0	5000	0	0	0	0	0	0	0	0	0	0	0	0	0	0
STM1450	pdxY		0	0	5000	0	0	861	0	0	861	0	0	5000	0	0	0	0	0	0	0	0	0	0	0	0	0	0
STM1451	gst		0	0	5000	0	0	606	0	0	606	1	0	5000	0	0	0	0	0	0	0	0	0	0	0	0	0	1
STM1452	tppB		0	0	5000	0	0	1506	0	0	1506	0	0	5000	0	0	0	0	0	0	0	0	0	0	0	0	0	0
STM1453	nth		0	0	5000	0	0	636	0	0	636	0	0	5000	0	0	0	0	0	0	0	0	0	0	0	0	0	0
STM1454	ydgQ		0	0	5000	0	0	693	0	0	693	0	0	5000	0	0	0	0	0	0	0	0	0	0	0	0	0	0
STM1455	ydgP		0	0	5000	0	0	621	0	0	621	0	0	5000	0	0	0	0	0	0	0	0	0	0	0	0	0	0
STM1456	rnfD		0	0	5000	0	0	1059	0	0	1059	0	0	5000	0	0	0	0	0	0	0	0	0	0	0	0	0	0
STM1457	STM1457		0	0	5000	0	0	2208	0	0	2208	2	0	5000	0	0	0	0	0	0	0	0	0	0	0	0	0	2
STM1458	ydgM		0	0	5000	0	0	579	0	0	579	0	0	5000	0	0	0	0	0	0	0	0	0	0	0	0	0	0
STM1459	STM1459		0	0	5000	0	0	582	0	0	582	0	0	5000	0	0	0	0	0	0	0	0	0	0	0	0	0	0
STM1460	ydgK		0	0	5000	0	0	441	0	0	441	0	0	5000	0	0	0	0	0	0	0	0	0	0	0	0	0	0
STM1461.S	ydgT		0	0	5000	0	0	216	0	0	216	0	0	5000	0	0	0	0	0	0	0	0	0	0	0	0	0	0
STM1463	add		2	0	5000	0	0	1002	0	0	1002	0	0	5000	0	0	0	0	2	0	0	0	0	0	0	0	0	0
STM1464	malY		0	0	0	0	0	0	0	0	1	0	0	0	0	0	0	0	0	0	0	0	0	0	0	0	0	0
STM1465	malX		0	0	0	0	0	0	0	0	1	0	0	0	0	0	0	0	0	0	0	0	0	0	0	0	0	0
STM1466	ydgA		0	0	5000	0	0	1509	0	0	1509	0	0	5000	0	0	0	0	0	0	0	0	0	0	0	0	0	0
STM1467	manA		0	0	5000	0	0	1176	0	0	1176	0	0	5000	0	0	0	0	0	0	0	0	0	0	0	0	0	0
STM1469	fumC		0	0	5000	0	0	1404	0	0	1404	1	0	5000	0	0	0	0	0	0	0	0	0	0	0	0	0	1
STM1470	tus		0	0	5000	0	0	930	0	0	930	1	0	5000	0	0	0	0	0	0	0	0	0	0	0	0	0	1
STM1471	rstB		0	0	5000	0	0	1302	0	0	1302	1	0	5000	0	0	0	0	0	0	0	0	0	0	0	0	0	1
STM1472	STM1472		1	0	5000	0	0	1707	0	0	1707	0	0	5000	0	0	0	0	1	0	0	0	0	0	0	0	0	0
STM1473	ompN		1	0	5000	0	0	1134	0	0	1134	0	0	5000	0	0	0	0	1	0	0	0	0	0	0	0	0	0
STM1474	STM1474		0	0	0	0	0	0	0	0	1	0	0	0	0	0	0	0	0	0	0	0	0	0	0	0	0	0
STM1475	rstA		0	0	5000	0	0	732	0	0	732	0	0	5000	0	0	0	0	0	0	0	0	0	0	0	0	0	0
STM1477	ydgI		2	0	5000	0	0	1383	0	0	1383	1	0	5000	0	0	0	0	2	0	0	0	0	0	0	0	0	1
STM1478	ydgH		0	0	5000	0	0	945	0	0	945	0	0	5000	0	0	0	0	0	0	0	0	0	0	0	0	0	0
STM1479	pntA		0	0	5000	0	0	1530	0	0	1530	0	0	5000	0	0	0	0	0	0	0	0	0	0	0	0	0	0
STM1480	pntB		0	0	5000	0	0	1389	0	0	1389	0	0	5000	0	0	0	0	0	0	0	0	0	0	0	0	0	0
STM1481	tqsA		0	0	5000	0	0	1035	0	0	1035	0	0	5000	0	0	0	0	0	0	0	0	0	0	0	0	0	0
STM1482	ydgF		0	0	5000	0	0	363	0	0	363	0	0	5000	0	0	0	0	0	0	0	0	0	0	0	0	0	0
STM1483	ydgE		0	0	5000	0	0	330	0	0	330	0	0	5000	0	0	0	0	0	0	0	0	0	0	0	0	0	0
STM1484	STM1484		0	0	5000	0	0	822	0	0	822	1	0	5000	0	0	0	0	0	0	0	0	0	0	0	0	0	1
STM1485	STM1485		0	0	5000	0	0	249	0	0	249	0	0	5000	0	0	0	0	0	0	0	0	0	0	0	0	0	0
STM1486	ynfM		0	0	5000	0	0	1254	0	0	1254	0	0	5000	0	0	0	0	0	0	0	0	0	0	0	0	0	0
STM1487	ynfL		0	0	5000	0	0	900	0	0	900	0	0	5000	0	0	0	0	0	0	0	0	0	0	0	0	0	0
STM1488	mlc		0	0	5000	0	0	1221	0	0	1221	0	0	5000	0	0	0	0	0	0	0	0	0	0	0	0	0	0
STM1489	bioD		0	0	5000	0	0	696	0	0	696	0	0	5000	0	0	0	0	0	0	0	0	0	0	0	0	0	0
STM1490	STM1490		1	0	5000	0	0	1254	0	0	1254	0	0	5000	0	0	0	0	1	0	0	0	0	0	0	0	0	0
STM1491	STM1491		0	0	5000	0	0	1149	0	0	1149	0	0	5000	0	0	0	0	0	0	0	0	0	0	0	0	0	0
STM1492	STM1492		0	0	5000	0	0	648	0	0	648	0	0	5000	0	0	0	0	0	0	0	0	0	0	0	0	0	0
STM1493	STM1493		0	0	5000	0	0	903	0	0	903	0	0	5000	0	0	0	0	0	0	0	0	0	0	0	0	0	0
STM1494	STM1494		0	0	5000	0	0	711	0	0	711	1	0	5000	0	0	0	0	0	0	0	0	0	0	0	0	0	1
STM1495	ynfI		0	0	5000	0	0	615	0	0	615	0	0	5000	0	0	0	0	0	0	0	0	0	0	0	0	0	0
STM1496	STM1496		0	0	5000	0	0	858	0	0	858	0	0	5000	0	0	0	0	0	0	0	0	0	0	0	0	0	0
STM1497	STM1497		0	0	5000	0	0	618	0	0	618	0	0	5000	0	0	0	0	0	0	0	0	0	0	0	0	0	0
STM1498	STM1498		0	0	5000	0	0	2436	0	0	2436	0	0	5000	0	0	0	0	0	0	0	0	0	0	0	0	0	0
STM1499	STM1499		1	0	5000	0	0	2442	0	0	2442	0	0	5000	0	0	0	0	1	0	0	0	0	0	0	0	0	0
STM1500	ynfD		0	0	5000	0	0	309	0	0	309	0	0	5000	0	0	0	0	0	0	0	0	0	0	0	0	0	0
STM1501	ynfC		0	0	5000	0	0	711	0	0	711	0	0	5000	0	0	0	0	0	0	0	0	0	0	0	0	0	0
STM1502	speG		0	0	5000	0	0	561	0	0	561	0	0	5000	0	0	0	0	0	0	0	0	0	0	0	0	0	0
STM1503	ynfB		0	0	5000	0	0	342	0	0	342	0	0	5000	0	0	0	0	0	0	0	0	0	0	0	0	0	0
STM1504	ynfA		0	0	5000	0	0	327	0	0	327	0	0	5000	0	0	0	0	0	0	0	0	0	0	0	0	0	0
STM1505	rspA		0	0	5000	0	0	1215	0	0	1215	0	0	5000	0	0	0	0	0	0	0	0	0	0	0	0	0	0
STM1506	rspB		0	0	5000	0	0	1020	0	0	1020	0	0	5000	0	0	0	0	0	0	0	0	0	0	0	0	0	0
STM1507	ydfJ		0	0	0	0	0	0	0	0	1	0	0	0	0	0	0	0	0	0	0	0	0	0	0	0	0	0
STM1508	ydfI		0	0	5000	0	0	1467	0	0	1467	0	0	5000	0	0	0	0	0	0	0	0	0	0	0	0	0	0
STM1509	ydfZ		0	0	5000	0	0	204	0	0	204	0	0	5000	0	0	0	0	0	0	0	0	0	0	0	0	0	0
STM1510	ydfH		0	0	5000	0	0	687	0	0	687	0	0	5000	0	0	0	0	0	0	0	0	0	0	0	0	0	0
STM1511	ydfG		0	0	5000	0	0	747	0	0	747	2	0	5000	0	0	0	0	0	0	0	0	0	0	0	0	0	2
STM1512	dcp		4	0	5000	0	0	2043	0	0	2043	0	0	5000	0	0	0	0	4	0	0	0	0	0	0	0	0	0
STM1513	STM1513		0	0	5000	0	0	183	0	0	183	0	0	5000	0	0	0	0	0	0	0	0	0	0	0	0	0	0
STM1514	ydeJ		0	0	5000	0	0	528	0	0	528	1	0	5000	0	0	0	0	0	0	0	0	0	0	0	0	0	1
STM1518	marB		0	0	5000	0	0	216	0	0	216	0	0	5000	0	0	0	0	0	0	0	0	0	0	0	0	0	0
STM1519.S	marA		0	0	5000	0	0	384	0	0	384	0	0	5000	0	0	0	0	0	0	0	0	0	0	0	0	0	0
STM1520	marR		0	0	5000	0	0	435	0	0	435	0	0	5000	0	0	0	0	0	0	0	0	0	0	0	0	0	0
STM1521	marC		0	0	5000	0	0	666	0	0	666	0	0	5000	0	0	0	0	0	0	0	0	0	0	0	0	0	0
STM1522	ydeA		0	0	5000	0	0	1191	0	0	1191	0	0	5000	0	0	0	0	0	0	0	0	0	0	0	0	0	0
STM1523	yneJ		0	0	5000	0	0	873	0	0	873	0	0	5000	0	0	0	0	0	0	0	0	0	0	0	0	0	0
STM1524	yneI		0	0	5000	0	0	1389	0	0	1389	0	0	5000	0	0	0	0	0	0	0	0	0	0	0	0	0	0
STM1525	yneH		0	0	5000	0	0	927	0	0	927	0	0	5000	0	0	0	0	0	0	0	0	0	0	0	0	0	0
STM1526	yneG		0	0	5000	0	0	360	0	0	360	0	0	5000	0	0	0	0	0	0	0	0	0	0	0	0	0	0
STM1527	STM1527		0	0	5000	0	0	948	0	0	948	0	0	5000	0	0	0	0	0	0	0	0	0	0	0	0	0	0
STM1528	STM1528		0	0	5000	0	0	543	0	0	543	0	0	5000	0	0	0	0	0	0	0	0	0	0	0	0	0	0
STM1530	STM1530		0	0	5000	0	0	1119	0	0	1119	0	0	5000	0	0	0	0	0	0	0	0	0	0	0	0	0	0
STM1531	STM1531		0	0	5000	0	0	342	0	0	342	0	0	5000	0	0	0	0	0	0	0	0	0	0	0	0	0	0
STM1532	STM1532		0	0	5000	0	0	888	0	0	888	0	0	5000	0	0	0	0	0	0	0	0	0	0	0	0	0	0
STM1533	STM1533		0	0	5000	0	0	1062	0	0	1062	0	0	5000	0	0	0	0	0	0	0	0	0	0	0	0	0	0
STM1534	STM1534		0	0	5000	0	0	411	0	0	411	0	0	5000	0	0	0	0	0	0	0	0	0	0	0	0	0	0
STM1535	STM1535		0	0	5000	0	0	300	0	0	300	0	0	5000	0	0	0	0	0	0	0	0	0	0	0	0	0	0
STM1536	STM1536		0	0	5000	0	0	609	0	0	609	0	0	5000	0	0	0	0	0	0	0	0	0	0	0	0	0	0
STM1537	STM1537		0	0	5000	0	0	744	0	0	744	0	0	5000	0	0	0	0	0	0	0	0	0	0	0	0	0	0
STM1538	STM1538		0	0	5000	0	0	1803	0	0	1803	0	0	5000	0	0	0	0	0	0	0	0	0	0	0	0	0	0
STM1539	STM1539		0	0	5000	0	0	1104	0	0	1104	2	0	5000	0	0	0	0	0	0	0	0	0	0	0	0	0	2
STM1542	STM1542		1	0	5000	0	0	1026	0	0	1026	0	0	5000	0	0	0	0	1	0	0	0	0	0	0	0	0	0
STM1543	STM1543		0	0	5000	0	0	1287	0	0	1287	0	0	5000	0	0	0	0	0	0	0	0	0	0	0	0	0	0
STM1544	pqaA		0	0	5000	0	0	1557	0	0	1557	0	0	5000	0	0	0	0	0	0	0	0	0	0	0	0	0	0
STM1545	STM1545		1	0	5000	0	0	1242	0	0	1242	0	0	5000	0	0	0	0	1	0	0	0	0	0	0	0	0	0
STM1546	STM1546		0	0	5000	0	0	1509	0	0	1509	1	0	5000	0	0	0	0	0	0	0	0	0	0	0	0	0	1
STM1547	STM1547		2	0	5000	0	0	489	0	0	489	0	0	5000	0	0	0	0	2	0	0	0	0	0	0	0	0	0
STM1548.s	STM1548.s		0	0	5000	0	0	1080	0	0	1080	1	0	5000	0	0	0	0	0	0	0	0	0	0	0	0	0	1
STM1549	STM1549		0	0	5000	0	0	390	0	0	390	0	0	5000	0	0	0	0	0	0	0	0	0	0	0	0	0	0
STM1550	STM1550		0	0	5000	0	0	285	0	0	285	0	0	5000	0	0	0	0	0	0	0	0	0	0	0	0	0	0
STM1551	STM1551		0	0	5000	0	0	249	0	0	249	0	0	5000	0	0	0	0	0	0	0	0	0	0	0	0	0	0
STM1551.1n	STM1551.1n		0	0	5000	0	0	333	0	0	333	0	0	5000	0	0	0	0	0	0	0	0	0	0	0	0	0	0
STM1553	STM1553		0	0	0	0	0	0	0	0	1	0	0	0	0	0	0	0	0	0	0	0	0	0	0	0	0	0
STM1554	STM1554		0	0	5000	0	0	1467	0	0	1467	0	0	5000	0	0	0	0	0	0	0	0	0	0	0	0	0	0
STM1555	STM1555		0	0	5000	0	0	1008	0	0	1008	0	0	5000	0	0	0	0	0	0	0	0	0	0	0	0	0	0
STM1556	STM1556		0	0	5000	0	0	1452	0	0	1452	0	0	5000	0	0	0	0	0	0	0	0	0	0	0	0	0	0
STM1557	STM1557		0	0	5000	0	0	1203	0	0	1203	0	0	5000	0	0	0	0	0	0	0	0	0	0	0	0	0	0
STM1558	STM1558		0	0	5000	0	0	2076	0	0	2076	0	0	5000	0	0	0	0	0	0	0	0	0	0	0	0	0	0
STM1559	STM1559		0	0	5000	0	0	2529	0	0	2529	0	0	5000	0	0	0	0	0	0	0	0	0	0	0	0	0	0
STM1560	STM1560		0	0	5000	0	0	1785	0	0	1785	0	0	5000	0	0	0	0	0	0	0	0	0	0	0	0	0	0
STM1561	STM1561		0	0	5000	0	0	786	0	0	786	1	0	5000	0	0	0	0	0	0	0	0	0	0	0	0	0	1
STM1562	hdeB		0	0	5000	0	0	330	0	0	330	0	0	5000	0	0	0	0	0	0	0	0	0	0	0	0	0	0
STM1563	osmC		0	0	5000	0	0	432	0	0	432	0	0	5000	0	0	0	0	0	0	0	0	0	0	0	0	0	0
STM1564	yddX		0	0	5000	0	0	216	0	0	216	0	0	5000	0	0	0	0	0	0	0	0	0	0	0	0	0	0
STM1565	rpsV		1	0	5000	0	0	144	0	0	144	0	0	5000	0	0	0	0	1	0	0	0	0	0	0	0	0	0
STM1566	sfcA		0	0	5000	0	0	1698	0	0	1698	0	0	5000	0	0	0	0	0	0	0	0	0	0	0	0	0	0
STM1568	fdnI		0	0	5000	0	0	657	0	0	657	0	0	5000	0	0	0	0	0	0	0	0	0	0	0	0	0	0
STM1569	fdnH		0	0	5000	0	0	885	0	0	885	0	0	5000	0	0	0	0	0	0	0	0	0	0	0	0	0	0
STM1570	fdnG		0	0	5000	0	0	3048	0	0	3048	0	0	5000	0	0	0	0	0	0	0	0	0	0	0	0	0	0
STM1571	yddG		1	0	5000	0	0	882	0	0	882	0	0	5000	0	0	0	0	1	0	0	0	0	0	0	0	0	0
STM1572	nmpC		0	0	5000	0	0	1089	0	0	1089	0	0	5000	0	0	0	0	0	0	0	0	0	0	0	0	0	0
STM1573.Sc	STM1573.Sc		0	0	5000	0	0	441	0	0	441	0	0	5000	0	0	0	0	0	0	0	0	0	0	0	0	0	0
STM1574	smvA		0	0	5000	0	0	1488	0	0	1488	0	0	5000	0	0	0	0	0	0	0	0	0	0	0	0	0	0
STM1575	STM1575		0	0	5000	0	0	579	0	0	579	1	0	5000	0	0	0	0	0	0	0	0	0	0	0	0	0	1
STM1576	narU		0	0	5000	0	0	1389	0	0	1389	0	0	5000	0	0	0	0	0	0	0	0	0	0	0	0	0	0
STM1577	narZ		0	0	5000	0	0	3741	0	0	3741	0	0	5000	0	0	0	0	0	0	0	0	0	0	0	0	0	0
STM1578	narY		2	0	5000	0	0	1545	0	0	1545	0	0	5000	0	0	0	0	2	0	0	0	0	0	0	0	0	0
STM1579	narW		0	0	5000	0	0	696	0	0	696	0	0	5000	0	0	0	0	0	0	0	0	0	0	0	0	0	0
STM1580	narV		0	0	5000	0	0	681	0	0	681	0	0	5000	0	0	0	0	0	0	0	0	0	0	0	0	0	0
STM1581	yddE		0	0	5000	0	0	894	0	0	894	0	0	5000	0	0	0	0	0	0	0	0	0	0	0	0	0	0
STM1582	nhoA		0	0	5000	0	0	846	0	0	846	2	0	5000	0	0	0	0	0	0	0	0	0	0	0	0	0	2
STM1584	ansP		0	0	5000	0	0	1494	0	0	1494	0	0	5000	0	0	0	0	0	0	0	0	0	0	0	0	0	0
STM1585	STM1585		0	0	5000	0	0	222	0	0	222	0	0	5000	0	0	0	0	0	0	0	0	0	0	0	0	0	0
STM1586	STM1586		0	0	5000	0	0	1062	0	0	1062	0	0	5000	0	0	0	0	0	0	0	0	0	0	0	0	0	0
STM1587	yncD		0	0	5000	0	0	2121	0	0	2121	0	0	5000	0	0	0	0	0	0	0	0	0	0	0	0	0	0
STM1588	yncC		0	0	5000	0	0	666	0	0	666	0	0	5000	0	0	0	0	0	0	0	0	0	0	0	0	0	0
STM1590	yncA		0	0	5000	0	0	516	0	0	516	1	0	5000	0	0	0	0	0	0	0	0	0	0	0	0	0	1
STM1591	ydcZ		0	0	5000	0	0	450	0	0	450	0	0	5000	0	0	0	0	0	0	0	0	0	0	0	0	0	0
STM1592	ydcY		1	0	5000	0	0	234	0	0	234	0	0	5000	0	0	0	0	1	0	0	0	0	0	0	0	0	0
STM1593	srfA		0	0	5000	0	0	1320	0	0	1320	0	0	5000	0	0	0	0	0	0	0	0	0	0	0	0	0	0
STM1594	srfB		0	0	5000	0	0	2982	0	0	2982	0	0	5000	0	0	0	0	0	0	0	0	0	0	0	0	0	0
STM1595	srfC		0	0	5000	0	0	2145	0	0	2145	0	0	5000	0	0	0	0	0	0	0	0	0	0	0	0	0	0
STM1596	ydcX		0	0	5000	0	0	264	0	0	264	1	0	5000	0	0	0	0	0	0	0	0	0	0	0	0	0	1
STM1597	ydcW		0	0	5000	0	0	1425	0	0	1425	0	0	5000	0	0	0	0	0	0	0	0	0	0	0	0	0	0
STM1599	pdgL		1	0	5000	0	0	771	0	0	771	0	0	5000	0	0	0	0	1	0	0	0	0	0	0	0	0	0
STM1601	ugtL		0	0	5000	0	0	399	0	0	399	0	0	5000	0	0	0	0	0	0	0	0	0	0	0	0	0	0
STM1602	sifB		0	0	5000	0	0	951	0	0	951	0	0	5000	0	0	0	0	0	0	0	0	0	0	0	0	0	0
STM1603	yncJ		0	0	5000	0	0	231	0	0	231	0	0	5000	0	0	0	0	0	0	0	0	0	0	0	0	0	0
STM1604	ydcP		0	0	5000	0	0	1965	0	0	1965	0	0	5000	0	0	0	0	0	0	0	0	0	0	0	0	0	0
STM1605	ydcN		0	0	5000	0	0	537	0	0	537	0	0	5000	0	0	0	0	0	0	0	0	0	0	0	0	0	0
STM1606	STM1606		0	0	5000	0	0	1179	0	0	1179	0	0	5000	0	0	0	0	0	0	0	0	0	0	0	0	0	0
STM1607	STM1607		0	0	5000	0	0	669	0	0	669	0	0	5000	0	0	0	0	0	0	0	0	0	0	0	0	0	0
STM1608	tehB		0	0	5000	0	0	597	0	0	597	0	0	5000	0	0	0	0	0	0	0	0	0	0	0	0	0	0
STM1609	tehA		0	0	5000	0	0	1014	0	0	1014	0	0	5000	0	0	0	0	0	0	0	0	0	0	0	0	0	0
STM1610	ydcK		0	0	5000	0	0	981	0	0	981	0	0	5000	0	0	0	0	0	0	0	0	0	0	0	0	0	0
STM1611	rimL		0	0	5000	0	0	540	0	0	540	0	0	5000	0	0	0	0	0	0	0	0	0	0	0	0	0	0
STM1612	STM1612		0	0	5000	0	0	1119	0	0	1119	0	0	5000	0	0	0	0	0	0	0	0	0	0	0	0	0	0
STM1613	STM1613		0	0	5000	0	0	282	0	0	282	0	0	5000	0	0	0	0	0	0	0	0	0	0	0	0	0	0
STM1614	STM1614		0	0	5000	0	0	1314	0	0	1314	0	0	5000	0	0	0	0	0	0	0	0	0	0	0	0	0	0
STM1615	STM1615		0	0	5000	0	0	807	0	0	807	0	0	5000	0	0	0	0	0	0	0	0	0	0	0	0	0	0
STM1616	STM1616		0	0	5000	0	0	438	0	0	438	0	0	5000	0	0	0	0	0	0	0	0	0	0	0	0	0	0
STM1618	STM1618		0	0	5000	0	0	792	0	0	792	1	0	5000	0	0	0	0	0	0	0	0	0	0	0	0	0	1
STM1619	STM1619		0	0	5000	0	0	438	0	0	438	0	0	5000	0	0	0	0	0	0	0	0	0	0	0	0	0	0
STM1620	STM1620		1	0	5000	0	0	1203	0	0	1203	0	0	5000	0	0	0	0	1	0	0	0	0	0	0	0	0	0
STM1621	STM1621		0	0	5000	0	0	576	0	0	576	0	0	5000	0	0	0	0	0	0	0	0	0	0	0	0	0	0
STM1622	mdoD		0	0	5000	0	0	1656	0	0	1656	2	0	5000	0	0	0	0	0	0	0	0	0	0	0	0	0	2
STM1623	STM1623		0	0	5000	0	0	1509	0	0	1509	0	0	5000	0	0	0	0	0	0	0	0	0	0	0	0	0	0
STM1624	STM1624		0	0	5000	0	0	1344	0	0	1344	1	0	5000	0	0	0	0	0	0	0	0	0	0	0	0	0	1
STM1625	ydcI		0	0	5000	0	0	924	0	0	924	0	0	5000	0	0	0	0	0	0	0	0	0	0	0	0	0	0
STM1627	STM1627		2	0	5000	0	0	1119	0	0	1119	0	0	5000	0	0	0	0	2	0	0	0	0	0	0	0	0	0
STM1628	STM1628		0	0	5000	0	0	276	0	0	276	0	0	5000	0	0	0	0	0	0	0	0	0	0	0	0	0	0
STM1630	STM1630		1	0	5000	0	0	717	0	0	717	0	0	5000	0	0	0	0	1	0	0	0	0	0	0	0	0	0
STM1631	sseJ		0	0	5000	0	0	1227	0	0	1227	0	0	5000	0	0	0	0	0	0	0	0	0	0	0	0	0	0
STM1632	STM1632		0	0	5000	0	0	345	0	0	345	0	0	5000	0	0	0	0	0	0	0	0	0	0	0	0	0	0
STM1633	STM1633		0	0	5000	0	0	762	0	0	762	0	0	5000	0	0	0	0	0	0	0	0	0	0	0	0	0	0
STM1634	STM1634		0	0	5000	0	0	648	0	0	648	0	0	5000	0	0	0	0	0	0	0	0	0	0	0	0	0	0
STM1635	STM1635		1	0	5000	0	0	732	0	0	732	0	0	5000	0	0	0	0	1	0	0	0	0	0	0	0	0	0
STM1636	STM1636		0	0	5000	0	0	681	0	0	681	0	0	5000	0	0	0	0	0	0	0	0	0	0	0	0	0	0
STM1637	STM1637		0	0	5000	0	0	1551	0	0	1551	0	0	5000	0	0	0	0	0	0	0	0	0	0	0	0	0	0
STM1638	STM1638		0	0	5000	0	0	438	0	0	438	0	0	5000	0	0	0	0	0	0	0	0	0	0	0	0	0	0
STM1639	cybB		1	0	5000	0	0	531	0	0	531	0	0	5000	0	0	0	0	1	0	0	0	0	0	0	0	0	0
STM1642	acpD		0	0	5000	0	0	606	0	0	606	2	0	5000	0	0	0	0	0	0	0	0	0	0	0	0	0	2
STM1643	STM1643		1	0	5000	0	0	450	0	0	450	0	0	5000	0	0	0	0	1	0	0	0	0	0	0	0	0	0
STM1644	ydbL		0	0	5000	0	0	324	0	0	324	0	0	5000	0	0	0	0	0	0	0	0	0	0	0	0	0	0
STM1645	ynbE		0	0	5000	0	0	192	0	0	192	0	0	5000	0	0	0	0	0	0	0	0	0	0	0	0	0	0
STM1646	ydbH		0	0	5000	0	0	2637	0	0	2637	0	0	5000	0	0	0	0	0	0	0	0	0	0	0	0	0	0
STM1647	ldhA		0	0	5000	0	0	990	0	0	990	0	0	5000	0	0	0	0	0	0	0	0	0	0	0	0	0	0
STM1648	hslJ		0	0	5000	0	0	411	0	0	411	0	0	5000	0	0	0	0	0	0	0	0	0	0	0	0	0	0
STM1649	STM1649		0	0	5000	0	0	156	0	0	156	0	0	5000	0	0	0	0	0	0	0	0	0	0	0	0	0	0
STM1650	STM1650		0	0	5000	0	0	300	0	0	300	0	0	5000	0	0	0	0	0	0	0	0	0	0	0	0	0	0
STM1651	nifJ		0	0	5000	0	0	3525	0	0	3525	0	0	5000	0	0	0	0	0	0	0	0	0	0	0	0	0	0
STM1652	ynaF		0	0	5000	0	0	435	0	0	435	0	0	5000	0	0	0	0	0	0	0	0	0	0	0	0	0	0
STM1653	STM1653		0	0	5000	0	0	339	0	0	339	0	0	5000	0	0	0	0	0	0	0	0	0	0	0	0	0	0
STM1654	ydaO		0	0	5000	0	0	936	0	0	936	0	0	5000	0	0	0	0	0	0	0	0	0	0	0	0	0	0
STM1655	dbpA		0	0	5000	0	0	1374	0	0	1374	0	0	5000	0	0	0	0	0	0	0	0	0	0	0	0	0	0
STM1656	zntB		0	0	5000	0	0	984	0	0	984	0	0	5000	0	0	0	0	0	0	0	0	0	0	0	0	0	0
STM1659	ogt		0	0	5000	0	0	516	0	0	516	0	0	5000	0	0	0	0	0	0	0	0	0	0	0	0	0	0
STM1660.S	fnr		0	0	5000	0	0	753	0	0	753	2	0	5000	0	0	0	0	0	0	0	0	0	0	0	0	0	2
STM1661	ydaA		0	0	5000	0	0	948	0	0	948	0	0	5000	0	0	0	0	0	0	0	0	0	0	0	0	0	0
STM1662	ynaJ		2	0	5000	0	0	255	0	0	255	0	0	5000	0	0	0	0	2	0	0	0	0	0	0	0	0	0
STM1663	ynaI		1	0	5000	0	0	1032	0	0	1032	0	0	5000	0	0	0	0	1	0	0	0	0	0	0	0	0	0
STM1664	STM1664		0	0	5000	0	0	603	0	0	603	1	0	5000	0	0	0	0	0	0	0	0	0	0	0	0	0	1
STM1665	STM1665		0	0	5000	0	0	687	0	0	687	0	0	5000	0	0	0	0	0	0	0	0	0	0	0	0	0	0
STM1666	STM1666		0	0	0	0	0	0	0	0	1	0	0	0	0	0	0	0	0	0	0	0	0	0	0	0	0	0
STM1668	STM1668		0	0	5000	0	0	831	0	0	831	1	0	5000	0	0	0	0	0	0	0	0	0	0	0	0	0	1
STM1669	STM1669		0	0	5000	0	0	1983	0	0	1983	0	0	5000	0	0	0	0	0	0	0	0	0	0	0	0	0	0
STM1670	STM1670		0	0	5000	0	0	846	0	0	846	0	0	5000	0	0	0	0	0	0	0	0	0	0	0	0	0	0
STM1672	STM1672		0	0	0	0	0	0	0	0	1	0	0	0	0	0	0	0	0	0	0	0	0	0	0	0	0	0
STM1673	STM1673		2	0	5000	0	0	162	0	0	162	1	0	5000	0	0	0	0	2	0	0	0	0	0	0	0	0	1
STM1674	STM1674		0	0	5000	0	0	591	0	0	591	0	0	5000	0	0	0	0	0	0	0	0	0	0	0	0	0	0
STM1676	STM1676		0	0	5000	0	0	870	0	0	870	0	0	5000	0	0	0	0	0	0	0	0	0	0	0	0	0	0
STM1677	STM1677		0	0	5000	0	0	906	0	0	906	0	0	5000	0	0	0	0	0	0	0	0	0	0	0	0	0	0
STM1678	STM1678		0	0	5000	0	0	930	0	0	930	0	0	5000	0	0	0	0	0	0	0	0	0	0	0	0	0	0
STM1679	mppA		1	0	5000	0	0	1614	0	0	1614	0	0	5000	0	0	0	0	1	0	0	0	0	0	0	0	0	0
STM1680	ycjI		0	0	5000	0	0	729	0	0	729	0	0	5000	0	0	0	0	0	0	0	0	0	0	0	0	0	0
STM1681	ycjG		0	0	5000	0	0	966	0	0	966	0	0	5000	0	0	0	0	0	0	0	0	0	0	0	0	0	0
STM1682	tpx		0	0	5000	0	0	507	0	0	507	0	0	5000	0	0	0	0	0	0	0	0	0	0	0	0	0	0
STM1683	tyrR		0	0	5000	0	0	1542	0	0	1542	0	0	5000	0	0	0	0	0	0	0	0	0	0	0	0	0	0
STM1685	ycjX		0	0	5000	0	0	1398	0	0	1398	0	0	5000	0	0	0	0	0	0	0	0	0	0	0	0	0	0
STM1686	pspE		0	0	5000	0	0	315	0	0	315	0	0	5000	0	0	0	0	0	0	0	0	0	0	0	0	0	0
STM1687	pspD		1	0	5000	0	0	219	0	0	219	0	0	5000	0	0	0	0	1	0	0	0	0	0	0	0	0	0
STM1688	pspC		0	0	5000	0	0	360	0	0	360	0	0	5000	0	0	0	0	0	0	0	0	0	0	0	0	0	0
STM1689	pspB		0	0	5000	0	0	225	0	0	225	0	0	5000	0	0	0	0	0	0	0	0	0	0	0	0	0	0
STM1690	pspA		0	0	5000	0	0	669	0	0	669	0	0	5000	0	0	0	0	0	0	0	0	0	0	0	0	0	0
STM1691	pspF		0	0	5000	0	0	981	0	0	981	1	0	5000	0	0	0	0	0	0	0	0	0	0	0	0	0	1
STM1692	sapA		0	0	5000	0	0	1650	0	0	1650	0	0	5000	0	0	0	0	0	0	0	0	0	0	0	0	0	0
STM1693	sapB		0	0	5000	0	0	966	0	0	966	0	0	5000	0	0	0	0	0	0	0	0	0	0	0	0	0	0
STM1694	sapC		2	0	5000	0	0	891	0	0	891	0	0	5000	0	0	0	0	2	0	0	0	0	0	0	0	0	0
STM1695	sapD		0	0	5000	0	0	993	0	0	993	0	0	5000	0	0	0	0	0	0	0	0	0	0	0	0	0	0
STM1696	sapF		0	0	5000	0	0	807	0	0	807	0	0	5000	0	0	0	0	0	0	0	0	0	0	0	0	0	0
STM1699	ycjE		0	0	5000	0	0	300	0	0	300	1	0	5000	0	0	0	0	0	0	0	0	0	0	0	0	0	1
STM1700	fabI		0	0	5000	0	0	789	0	0	789	0	0	5000	0	0	0	0	0	0	0	0	0	0	0	0	0	0
STM1701	yciW		1	0	5000	1	0	981	0	0	981	0	0	5000	0	0	0	0	1	0	0	0	0	0	1	0	0	0
STM1702	rnb		0	0	5000	0	0	1935	0	0	1935	0	0	5000	0	0	0	0	0	0	0	0	0	0	0	0	0	0
STM1704	yciT		0	0	5000	0	0	753	0	0	753	2	0	5000	0	0	0	0	0	0	0	0	0	0	0	0	0	2
STM1705	osmB		0	0	5000	0	0	219	0	0	219	0	0	5000	0	0	0	0	0	0	0	0	0	0	0	0	0	0
STM1706	yciH		0	0	5000	0	0	327	0	0	327	0	0	5000	0	0	0	0	0	0	0	0	0	0	0	0	0	0
STM1707	pyrF		0	0	5000	0	0	738	0	0	738	0	0	5000	0	0	0	0	0	0	0	0	0	0	0	0	0	0
STM1708	yciM		0	0	5000	0	0	1170	0	0	1170	0	0	5000	0	0	0	0	0	0	0	0	0	0	0	0	0	0
STM1709	yciS		0	0	5000	0	0	309	0	0	309	0	0	5000	0	0	0	0	0	0	0	0	0	0	0	0	0	0
STM1710	pgpB		0	0	5000	0	0	765	0	0	765	0	0	5000	0	0	0	0	0	0	0	0	0	0	0	0	0	0
STM1711	ribA		1	0	5000	0	0	591	0	0	591	0	0	5000	0	0	0	0	1	0	0	0	0	0	0	0	0	0
STM1712	acnA		0	0	5000	0	0	2676	0	0	2676	1	0	5000	0	0	0	0	0	0	0	0	0	0	0	0	0	1
STM1714	topA		0	0	5000	0	0	2598	0	0	2598	0	0	5000	0	0	0	0	0	0	0	0	0	0	0	0	0	0
STM1715	yciN		0	0	5000	0	0	252	0	0	252	0	0	5000	0	0	0	0	0	0	0	0	0	0	0	0	0	0
STM1716	sohB		0	0	5000	0	0	1047	0	0	1047	1	0	5000	0	0	0	0	0	0	0	0	0	0	0	0	0	1
STM1717	yciK		1	0	5000	0	0	762	0	0	762	0	0	5000	0	0	0	0	1	0	0	0	0	0	0	0	0	0
STM1718	cobA		0	0	5000	0	0	591	0	0	591	0	0	5000	0	0	0	0	0	0	0	0	0	0	0	0	0	0
STM1719	yciL		0	0	5000	0	0	876	0	0	876	1	0	5000	0	0	0	0	0	0	0	0	0	0	0	0	0	1
STM1720	yciO		0	0	5000	0	0	621	0	0	621	0	0	5000	0	0	0	0	0	0	0	0	0	0	0	0	0	0
STM1721	trpH		0	0	5000	0	0	882	0	0	882	0	0	5000	0	0	0	0	0	0	0	0	0	0	0	0	0	0
STM1722	trpL		0	0	5000	0	0	45	0	0	45	0	0	5000	0	0	0	0	0	0	0	0	0	0	0	0	0	0
STM1725	trpC		0	0	5000	0	0	1359	0	0	1359	0	0	5000	0	0	0	0	0	0	0	0	0	0	0	0	0	0
STM1726	trpB		0	0	5000	0	0	1194	0	0	1194	0	0	5000	0	0	0	0	0	0	0	0	0	0	0	0	0	0
STM1727	trpA		0	0	5000	0	0	807	0	0	807	0	0	5000	0	0	0	0	0	0	0	0	0	0	0	0	0	0
STM1728	yciG		0	0	5000	0	0	183	0	0	183	0	0	5000	0	0	0	0	0	0	0	0	0	0	0	0	0	0
STM1729	yciF		0	0	5000	0	0	504	0	0	504	0	0	5000	0	0	0	0	0	0	0	0	0	0	0	0	0	0
STM1730	yciE		0	0	5000	0	0	507	0	0	507	0	0	5000	0	0	0	0	0	0	0	0	0	0	0	0	0	0
STM1731	STM1731		0	0	5000	0	0	879	0	0	879	0	0	5000	0	0	0	0	0	0	0	0	0	0	0	0	0	0
STM1732	ompW		0	0	5000	0	0	639	0	0	639	0	0	5000	0	0	0	0	0	0	0	0	0	0	0	0	0	0
STM1733	STM1733		0	0	5000	0	0	405	0	0	405	0	0	5000	0	0	0	0	0	0	0	0	0	0	0	0	0	0
STM1734	yciC		1	0	5000	0	0	744	0	0	744	0	0	5000	0	0	0	0	1	0	0	0	0	0	0	0	0	0
STM1735	yciB		0	0	5000	0	0	540	0	0	540	0	0	5000	0	0	0	0	0	0	0	0	0	0	0	0	0	0
STM1736	yciA		0	0	5000	0	0	402	0	0	402	0	0	5000	0	0	0	0	0	0	0	0	0	0	0	0	0	0
STM1737	tonB		0	0	5000	0	0	729	0	0	729	1	0	5000	0	0	0	0	0	0	0	0	0	0	0	0	0	1
STM1738	yciI		0	0	5000	0	0	297	0	0	297	0	0	5000	0	0	0	0	0	0	0	0	0	0	0	0	0	0
STM1739	cls		0	0	5000	0	0	1461	0	0	1461	0	0	5000	0	0	0	0	0	0	0	0	0	0	0	0	0	0
STM1740	yciU		0	0	0	0	0	0	0	0	1	0	0	0	0	0	0	0	0	0	0	0	0	0	0	0	0	0
STM1741	STM1741		0	0	5000	0	0	837	0	0	837	0	0	5000	0	0	0	0	0	0	0	0	0	0	0	0	0	0
STM1742	oppF		0	0	5000	0	0	1005	0	0	1005	0	0	5000	0	0	0	0	0	0	0	0	0	0	0	0	0	0
STM1743	oppD		0	0	5000	0	0	1008	0	0	1008	0	0	5000	0	0	0	0	0	0	0	0	0	0	0	0	0	0
STM1744	oppC		0	0	5000	0	0	909	0	0	909	0	0	5000	0	0	0	0	0	0	0	0	0	0	0	0	0	0
STM1745	oppB		0	0	5000	0	0	921	0	0	921	0	0	5000	0	0	0	0	0	0	0	0	0	0	0	0	0	0
STM1746.S	oppA		0	0	5000	0	0	1632	0	0	1632	0	0	5000	0	0	0	0	0	0	0	0	0	0	0	0	0	0
STM1748	ychE		0	0	5000	0	0	648	0	0	648	0	0	5000	0	0	0	0	0	0	0	0	0	0	0	0	0	0
STM1749	adhE		0	0	5000	0	0	2679	0	0	2679	0	0	5000	0	0	0	0	0	0	0	0	0	0	0	0	0	0
STM1750	tdk		0	0	5000	0	0	618	0	0	618	0	0	5000	0	0	0	0	0	0	0	0	0	0	0	0	0	0
STM1751	hns		0	0	5000	0	0	414	0	0	414	0	0	5000	0	0	0	0	0	0	0	0	0	0	0	0	0	0
STM1752	galU		0	0	5000	0	0	909	0	0	909	0	0	5000	0	0	0	0	0	0	0	0	0	0	0	0	0	0
STM1753	hnr		0	0	5000	0	0	1014	0	0	1014	0	0	5000	0	0	0	0	0	0	0	0	0	0	0	0	0	0
STM1754	ychK		0	0	5000	0	0	906	0	0	906	0	0	5000	0	0	0	0	0	0	0	0	0	0	0	0	0	0
STM1755	ychJ		0	0	5000	0	0	459	0	0	459	0	0	5000	0	0	0	0	0	0	0	0	0	0	0	0	0	0
STM1756	purU		0	0	5000	0	0	843	0	0	843	0	0	5000	0	0	0	0	0	0	0	0	0	0	0	0	0	0
STM1757	tyrT		0	0	0	0	0	0	0	0	1	0	0	0	0	0	0	0	0	0	0	0	0	0	0	0	0	0
STM1758	rtT		0	0	0	0	0	0	0	0	1	0	0	0	0	0	0	0	0	0	0	0	0	0	0	0	0	0
STM1759	tyrV		0	0	0	0	0	0	0	0	1	0	0	0	0	0	0	0	0	0	0	0	0	0	0	0	0	0
STM1760	STM1760		0	0	5000	0	0	1530	0	0	1530	0	0	5000	0	0	0	0	0	0	0	0	0	0	0	0	0	0
STM1761	narI		0	0	5000	0	0	678	0	0	678	0	0	5000	0	0	0	0	0	0	0	0	0	0	0	0	0	0
STM1762	narJ		0	0	5000	0	0	711	0	0	711	0	0	5000	0	0	0	0	0	0	0	0	0	0	0	0	0	0
STM1763	narH		0	0	5000	0	0	1536	0	0	1536	0	0	5000	0	0	0	0	0	0	0	0	0	0	0	0	0	0
STM1764	narG		0	0	5000	0	0	3744	0	0	3744	0	0	5000	0	0	0	0	0	0	0	0	0	0	0	0	0	0
STM1765	narK		0	0	5000	0	0	1398	0	0	1398	0	0	5000	0	0	0	0	0	0	0	0	0	0	0	0	0	0
STM1766	narX		0	0	5000	0	0	1797	0	0	1797	0	0	5000	0	0	0	0	0	0	0	0	0	0	0	0	0	0
STM1767	narL		0	0	5000	0	0	651	0	0	651	0	0	5000	0	0	0	0	0	0	0	0	0	0	0	0	0	0
STM1768	ychP		0	0	5000	0	0	1383	0	0	1383	0	0	5000	0	0	0	0	0	0	0	0	0	0	0	0	0	0
STM1769	ychN		0	0	5000	0	0	354	0	0	354	0	0	5000	0	0	0	0	0	0	0	0	0	0	0	0	0	0
STM1770	chaB		0	0	5000	0	0	231	0	0	231	0	0	5000	0	0	0	0	0	0	0	0	0	0	0	0	0	0
STM1771	chaA		0	0	5000	0	0	1101	0	0	1101	0	0	5000	0	0	0	0	0	0	0	0	0	0	0	0	0	0
STM1772	kdsA		0	0	5000	0	0	855	0	0	855	0	0	5000	0	0	0	0	0	0	0	0	0	0	0	0	0	0
STM1773	ychA		0	0	5000	0	0	810	0	0	810	0	0	5000	0	0	0	0	0	0	0	0	0	0	0	0	0	0
STM1774	sirC		0	0	5000	0	0	390	0	0	390	0	0	5000	0	0	0	0	0	0	0	0	0	0	0	0	0	0
STM1775	hemK		0	0	5000	0	0	834	0	0	834	0	0	5000	0	0	0	0	0	0	0	0	0	0	0	0	0	0
STM1776	prfA		0	0	5000	0	0	1083	0	0	1083	0	0	5000	0	0	0	0	0	0	0	0	0	0	0	0	0	0
STM1777	hemA		0	0	5000	0	0	1257	0	0	1257	0	0	5000	0	0	0	0	0	0	0	0	0	0	0	0	0	0
STM1778	lolB		0	0	5000	0	0	624	0	0	624	0	0	5000	0	0	0	0	0	0	0	0	0	0	0	0	0	0
STM1779	ipk		1	0	5000	0	0	852	0	0	852	0	0	5000	0	0	0	0	1	0	0	0	0	0	0	0	0	0
STM1780	prsA		0	0	5000	0	0	948	0	0	948	0	0	5000	0	0	0	0	0	0	0	0	0	0	0	0	0	0
STM1781	ychM		0	0	5000	0	0	1686	0	0	1686	0	0	5000	0	0	0	0	0	0	0	0	0	0	0	0	0	0
STM1782	ychH		0	0	5000	0	0	279	0	0	279	0	0	5000	0	0	0	0	0	0	0	0	0	0	0	0	0	0
STM1783.S	pth		0	0	5000	0	0	585	0	0	585	0	0	5000	0	0	0	0	0	0	0	0	0	0	0	0	0	0
STM1785	STM1785		0	0	5000	0	0	1266	0	0	1266	0	0	5000	0	0	0	0	0	0	0	0	0	0	0	0	0	0
STM1787	STM1787		0	0	5000	0	0	1794	0	0	1794	0	0	5000	0	0	0	0	0	0	0	0	0	0	0	0	0	0
STM1788	STM1788		0	0	5000	0	0	732	0	0	732	2	0	5000	0	0	0	0	0	0	0	0	0	0	0	0	0	2
STM1789	STM1789		0	0	5000	0	0	597	0	0	597	0	0	5000	0	0	0	0	0	0	0	0	0	0	0	0	0	0
STM1790	STM1790		0	0	5000	0	0	405	0	0	405	0	0	5000	0	0	0	0	0	0	0	0	0	0	0	0	0	0
STM1791	STM1791		1	0	5000	0	0	849	0	0	849	0	0	5000	0	0	0	0	1	0	0	0	0	0	0	0	0	0
STM1793	STM1793		0	0	5000	0	0	1137	0	0	1137	1	0	5000	0	0	0	0	0	0	0	0	0	0	0	0	0	1
STM1794	STM1794		0	0	5000	0	0	90	0	0	90	0	0	5000	0	0	0	0	0	0	0	0	0	0	0	0	0	0
STM1795	STM1795		1	0	5000	0	0	1326	0	0	1326	0	0	5000	0	0	0	0	1	0	0	0	0	0	0	0	0	0
STM1797	ymgE		1	0	5000	0	0	255	0	0	255	0	0	5000	0	0	0	0	1	0	0	0	0	0	0	0	0	0
STM1798	ycgR		0	0	5000	0	0	735	0	0	735	1	0	5000	0	0	0	0	0	0	0	0	0	0	0	0	0	1
STM1799	emtA		0	0	5000	0	0	612	0	0	612	0	0	5000	0	0	0	0	0	0	0	0	0	0	0	0	0	0
STM1801	ycgO		0	0	5000	0	0	1734	0	0	1734	1	0	5000	0	0	0	0	0	0	0	0	0	0	0	0	0	1
STM1802	dadX		0	0	5000	0	0	1071	0	0	1071	0	0	5000	0	0	0	0	0	0	0	0	0	0	0	0	0	0
STM1803	dadA		0	0	5000	0	0	1299	0	0	1299	0	0	5000	0	0	0	0	0	0	0	0	0	0	0	0	0	0
STM1804.S	ycgB		0	0	5000	0	0	1527	0	0	1527	0	0	5000	0	0	0	0	0	0	0	0	0	0	0	0	0	0
STM1805	fadR		0	0	5000	0	0	720	0	0	720	0	0	5000	0	0	0	0	0	0	0	0	0	0	0	0	0	0
STM1806	nhaB		0	0	5000	0	0	1545	0	0	1545	0	0	5000	0	0	0	0	0	0	0	0	0	0	0	0	0	0
STM1807	dsbB		0	0	5000	0	0	531	0	0	531	0	0	5000	0	0	0	0	0	0	0	0	0	0	0	0	0	0
STM1808	STM1808		0	0	5000	0	0	342	0	0	342	0	0	5000	0	0	0	0	0	0	0	0	0	0	0	0	0	0
STM1809	STM1809		0	0	5000	0	0	174	0	0	174	0	0	5000	0	0	0	0	0	0	0	0	0	0	0	0	0	0
STM1810	STM1810		0	0	5000	0	0	138	0	0	138	0	0	5000	0	0	0	0	0	0	0	0	0	0	0	0	0	0
STM1811	ycgN		0	0	5000	0	0	447	0	0	447	0	0	5000	0	0	0	0	0	0	0	0	0	0	0	0	0	0
STM1812	ycgM		0	0	5000	0	0	660	0	0	660	1	0	5000	0	0	0	0	0	0	0	0	0	0	0	0	0	1
STM1813	ycgL		0	0	5000	0	0	333	0	0	333	0	0	5000	0	0	0	0	0	0	0	0	0	0	0	0	0	0
STM1814	minC		0	0	5000	0	0	708	0	0	708	0	0	5000	0	0	0	0	0	0	0	0	0	0	0	0	0	0
STM1816	minE		0	0	5000	0	0	267	0	0	267	1	0	5000	0	0	0	0	0	0	0	0	0	0	0	0	0	1
STM1817	rnd		1	0	5000	0	0	1128	0	0	1128	0	0	5000	0	0	0	0	1	0	0	0	0	0	0	0	0	0
STM1819	slp		1	0	5000	0	0	582	0	0	582	0	0	5000	0	0	0	0	1	0	0	0	0	0	0	0	0	0
STM1822	yoaB		16	0	5000	0	0	345	0	0	345	0	0	5000	0	0	0	0	16	0	0	0	0	0	0	0	0	0
STM1823	yoaH		2	0	5000	0	0	180	0	0	180	0	0	5000	0	0	0	0	2	0	0	0	0	0	0	0	0	0
STM1824	pabB		0	0	5000	0	0	1365	0	0	1365	2	0	5000	0	0	0	0	0	0	0	0	0	0	0	0	0	2
STM1825	yeaB		0	0	5000	0	0	579	0	0	579	0	0	5000	0	0	0	0	0	0	0	0	0	0	0	0	0	0
STM1828	yoaE		0	0	5000	1	0	1557	0	0	1557	0	0	5000	0	1	0	0	0	0	0	0	0	0	0	0	0	0
STM1829	STM1829		0	0	5000	0	0	336	0	0	336	0	0	5000	0	0	0	0	0	0	0	0	0	0	0	0	0	0
STM1830	manX		0	0	5000	0	0	969	0	0	969	0	0	5000	0	0	0	0	0	0	0	0	0	0	0	0	0	0
STM1831	manY		0	0	5000	0	0	801	0	0	801	0	0	5000	0	0	0	0	0	0	0	0	0	0	0	0	0	0
STM1832	manZ		0	0	5000	0	0	861	0	0	861	1	0	5000	0	0	0	0	0	0	0	0	0	0	0	0	0	1
STM1833	STM1833		0	0	5000	1	0	471	0	0	471	0	0	5000	0	0	0	0	0	0	0	0	0	1	0	0	0	0
STM1834	yebN		0	0	5000	0	0	621	0	0	621	1	0	5000	0	0	0	0	0	0	0	0	0	0	0	0	0	1
STM1835	rrmA		1	0	5000	0	0	810	0	0	810	0	0	5000	0	0	0	0	1	0	0	0	0	0	0	0	0	0
STM1836	STM1836		0	0	5000	0	0	1746	0	0	1746	1	0	5000	0	0	0	0	0	0	0	0	0	0	0	0	0	1
STM1837	cspC		0	0	5000	0	0	210	0	0	210	0	0	5000	0	0	0	0	0	0	0	0	0	0	0	0	0	0
STM1838	yobF		0	0	5000	0	0	144	0	0	144	0	0	5000	0	0	0	0	0	0	0	0	0	0	0	0	0	0
STM1839	STM1839		0	0	5000	0	0	288	0	0	288	0	0	5000	0	0	0	0	0	0	0	0	0	0	0	0	0	0
STM1840	yobG		0	0	5000	0	0	144	0	0	144	0	0	5000	0	0	0	0	0	0	0	0	0	0	0	0	0	0
STM1841	STM1841		0	0	5000	0	0	240	0	0	240	0	0	5000	0	0	0	0	0	0	0	0	0	0	0	0	0	0
STM1842	kdgR		0	0	5000	0	0	792	0	0	792	0	0	5000	0	0	0	0	0	0	0	0	0	0	0	0	0	0
STM1844	htpX		2	0	5000	0	0	882	0	0	882	0	0	5000	0	0	0	0	2	0	0	0	0	0	0	0	0	0
STM1845	prc		0	0	5000	0	0	2049	0	0	2049	0	0	5000	0	0	0	0	0	0	0	0	0	0	0	0	0	0
STM1846	proQ		0	0	5000	0	0	687	0	0	687	0	0	5000	0	0	0	0	0	0	0	0	0	0	0	0	0	0
STM1847	yebR		0	0	5000	0	0	585	0	0	585	0	0	5000	0	0	0	0	0	0	0	0	0	0	0	0	0	0
STM1848	yebS		0	0	5000	0	0	1284	0	0	1284	0	0	5000	0	0	0	0	0	0	0	0	0	0	0	0	0	0
STM1849	STM1849		0	0	5000	0	0	2640	0	0	2640	0	0	5000	0	0	0	0	0	0	0	0	0	0	0	0	0	0
STM1850	yebU		0	0	5000	0	0	1440	0	0	1440	0	0	5000	0	0	0	0	0	0	0	0	0	0	0	0	0	0
STM1851	STM1851		0	0	5000	0	0	240	0	0	240	0	0	5000	0	0	0	0	0	0	0	0	0	0	0	0	0	0
STM1852	yebW		0	0	5000	0	0	192	0	0	192	0	0	5000	0	0	0	0	0	0	0	0	0	0	0	0	0	0
STM1853	pphA		0	0	5000	0	0	651	0	0	651	0	0	5000	0	0	0	0	0	0	0	0	0	0	0	0	0	0
STM1854	STM1854		0	0	5000	0	0	165	0	0	165	0	0	5000	0	0	0	0	0	0	0	0	0	0	0	0	0	0
STM1855	sopE2		0	0	5000	0	0	723	0	0	723	0	0	5000	0	0	0	0	0	0	0	0	0	0	0	0	0	0
STM1856	STM1856		0	0	5000	0	0	396	0	0	396	0	0	5000	0	0	0	0	0	0	0	0	0	0	0	0	0	0
STM1856.1N	STM1856.1N		0	0	5000	0	0	477	0	0	477	0	0	5000	0	0	0	0	0	0	0	0	0	0	0	0	0	0
STM1857	STM1857		0	0	5000	0	0	420	0	0	420	0	0	5000	0	0	0	0	0	0	0	0	0	0	0	0	0	0
STM1858	STM1858		0	0	5000	0	0	270	0	0	270	0	0	5000	0	0	0	0	0	0	0	0	0	0	0	0	0	0
STM1859	STM1859		0	0	5000	0	0	174	0	0	174	0	0	5000	0	0	0	0	0	0	0	0	0	0	0	0	0	0
STM1860	STM1860		0	0	0	0	0	0	0	0	1	0	0	0	0	0	0	0	0	0	0	0	0	0	0	0	0	0
STM1861	STM1861		0	0	0	0	0	0	0	0	1	0	0	0	0	0	0	0	0	0	0	0	0	0	0	0	0	0
STM1862	pagO		0	0	5000	0	0	915	0	0	915	0	0	5000	0	0	0	0	0	0	0	0	0	0	0	0	0	0
STM1863	STM1863		0	0	5000	0	0	159	0	0	159	0	0	5000	0	0	0	0	0	0	0	0	0	0	0	0	0	0
STM1864	STM1864		2	0	5000	0	0	615	0	0	615	0	0	5000	0	0	0	0	2	0	0	0	0	0	0	0	0	0
STM1865	STM1865		0	0	0	0	0	0	0	0	1	0	0	0	0	0	0	0	0	0	0	0	0	0	0	0	0	0
STM1866	STM1866		0	0	0	0	0	0	0	0	1	0	0	0	0	0	0	0	0	0	0	0	0	0	0	0	0	0
STM1867	pagK		5	0	5000	0	0	201	0	0	201	1	0	5000	0	0	0	0	5	0	0	0	0	0	0	0	0	1
STM1868	mig-3		1	0	5000	0	0	882	0	0	882	3	0	5000	0	0	0	0	1	0	0	0	0	0	0	0	0	3
STM1868.1N	STM1868.1N		0	0	5000	0	0	264	0	0	264	0	0	5000	0	0	0	0	0	0	0	0	0	0	0	0	0	0
STM1868A	STM1868A		0	0	5000	0	0	168	0	0	168	0	0	5000	0	0	0	0	0	0	0	0	0	0	0	0	0	0
STM1869	STM1869		0	0	5000	0	0	534	0	0	534	0	0	5000	0	0	0	0	0	0	0	0	0	0	0	0	0	0
STM1871	STM1871		0	0	0	0	0	0	0	0	1	0	0	0	0	0	0	0	0	0	0	0	0	0	0	0	0	0
STM1872	STM1872		0	0	5000	0	0	120	0	0	120	0	0	5000	0	0	0	0	0	0	0	0	0	0	0	0	0	0
STM1873	STM1873		0	0	5000	0	0	354	0	0	354	0	0	5000	0	0	0	0	0	0	0	0	0	0	0	0	0	0
STM1874	STM1874		0	0	5000	0	0	876	0	0	876	0	0	5000	0	0	0	0	0	0	0	0	0	0	0	0	0	0
STM1875	yobA		0	0	5000	0	0	375	0	0	375	0	0	5000	0	0	0	0	0	0	0	0	0	0	0	0	0	0
STM1876	holE		0	0	5000	0	0	231	0	0	231	0	0	5000	0	0	0	0	0	0	0	0	0	0	0	0	0	0
STM1877	STM1877		0	0	5000	0	0	657	0	0	657	0	0	5000	0	0	0	0	0	0	0	0	0	0	0	0	0	0
STM1878	exoX		0	0	5000	0	0	699	0	0	699	0	0	5000	0	0	0	0	0	0	0	0	0	0	0	0	0	0
STM1879	ptrB		0	0	5000	0	0	2052	0	0	2052	0	0	5000	0	0	0	0	0	0	0	0	0	0	0	0	0	0
STM1880	yebE		0	0	5000	0	0	660	0	0	660	0	0	5000	0	0	0	0	0	0	0	0	0	0	0	0	0	0
STM1881	yebF		0	0	5000	0	0	354	0	0	354	0	0	5000	0	0	0	0	0	0	0	0	0	0	0	0	0	0
STM1882	yebG		0	0	5000	0	0	291	0	0	291	0	0	5000	0	0	0	0	0	0	0	0	0	0	0	0	0	0
STM1883	purT		0	0	5000	0	0	1179	0	0	1179	0	0	5000	0	0	0	0	0	0	0	0	0	0	0	0	0	0
STM1884	eda		0	0	5000	0	0	642	0	0	642	0	0	5000	0	0	0	0	0	0	0	0	0	0	0	0	0	0
STM1885	edd		0	0	5000	0	0	1812	0	0	1812	0	0	5000	0	0	0	0	0	0	0	0	0	0	0	0	0	0
STM1886	zwf		0	0	5000	0	0	1476	0	0	1476	0	0	5000	0	0	0	0	0	0	0	0	0	0	0	0	0	0
STM1887	yebK		0	0	5000	0	0	870	0	0	870	0	0	5000	0	0	0	0	0	0	0	0	0	0	0	0	0	0
STM1888	pykA		0	0	5000	0	0	1443	0	0	1443	0	0	5000	0	0	0	0	0	0	0	0	0	0	0	0	0	0
STM1889	msbB		0	0	5000	0	0	972	0	0	972	0	0	5000	0	0	0	0	0	0	0	0	0	0	0	0	0	0
STM1890	yebA		0	0	5000	0	0	1320	0	0	1320	0	0	5000	0	0	0	0	0	0	0	0	0	0	0	0	0	0
STM1891	znuA		0	0	5000	0	0	945	0	0	945	0	0	5000	0	0	0	0	0	0	0	0	0	0	0	0	0	0
STM1892.S	znuC		0	0	5000	0	0	756	0	0	756	0	0	5000	0	0	0	0	0	0	0	0	0	0	0	0	0	0
STM1893	znuB		0	0	5000	0	0	786	0	0	786	0	0	5000	0	0	0	0	0	0	0	0	0	0	0	0	0	0
STM1894	ruvB		0	0	5000	0	0	1011	0	0	1011	1	0	5000	0	0	0	0	0	0	0	0	0	0	0	0	0	1
STM1895	ruvA		0	0	5000	0	0	612	0	0	612	0	0	5000	0	0	0	0	0	0	0	0	0	0	0	0	0	0
STM1897	yebB		0	0	5000	0	0	600	0	0	600	0	0	5000	0	0	0	0	0	0	0	0	0	0	0	0	0	0
STM1898	ruvC		0	0	5000	0	0	522	0	0	522	0	0	5000	0	0	0	0	0	0	0	0	0	0	0	0	0	0
STM1899	yebC		0	0	5000	0	0	741	0	0	741	0	0	5000	0	0	0	0	0	0	0	0	0	0	0	0	0	0
STM1900	ntpA		1	0	5000	0	0	453	0	0	453	0	0	5000	0	0	0	0	1	0	0	0	0	0	0	0	0	0
STM1901	aspS		0	0	5000	0	0	1773	0	0	1773	0	0	5000	0	0	0	0	0	0	0	0	0	0	0	0	0	0
STM1902	yecD		0	0	5000	0	0	567	0	0	567	0	0	5000	0	0	0	0	0	0	0	0	0	0	0	0	0	0
STM1903	yecE		0	0	5000	0	0	819	0	0	819	0	0	5000	0	0	0	0	0	0	0	0	0	0	0	0	0	0
STM1904	yecN		0	0	5000	0	0	396	0	0	396	0	0	5000	0	0	0	0	0	0	0	0	0	0	0	0	0	0
STM1905	yecO		0	0	5000	0	0	744	0	0	744	0	0	5000	0	0	0	0	0	0	0	0	0	0	0	0	0	0
STM1906	yecP		0	0	5000	0	0	972	0	0	972	0	0	5000	0	0	0	0	0	0	0	0	0	0	0	0	0	0
STM1907	cutC		0	0	5000	0	0	747	0	0	747	0	0	5000	0	0	0	0	0	0	0	0	0	0	0	0	0	0
STM1908	yecM		0	0	5000	0	0	570	0	0	570	0	0	5000	0	0	0	0	0	0	0	0	0	0	0	0	0	0
STM1909	argS		0	0	5000	0	0	1734	0	0	1734	0	0	5000	0	0	0	0	0	0	0	0	0	0	0	0	0	0
STM1910	STM1910		0	0	5000	0	0	1872	0	0	1872	0	0	5000	0	0	0	0	0	0	0	0	0	0	0	0	0	0
STM1911	STM1911		0	0	5000	0	0	1140	0	0	1140	0	0	5000	0	0	0	0	0	0	0	0	0	0	0	0	0	0
STM1912	flhE		0	0	5000	0	0	393	0	0	393	0	0	5000	0	0	0	0	0	0	0	0	0	0	0	0	0	0
STM1913	flhA		0	0	5000	0	0	2079	0	0	2079	1	0	5000	0	0	0	0	0	0	0	0	0	0	0	0	0	1
STM1914	flhB		0	0	5000	0	0	1152	0	0	1152	0	0	5000	0	0	0	0	0	0	0	0	0	0	0	0	0	0
STM1915	cheZ		0	0	5000	0	0	645	0	0	645	0	0	5000	0	0	0	0	0	0	0	0	0	0	0	0	0	0
STM1916	cheY		0	0	5000	0	0	390	0	0	390	0	0	5000	0	0	0	0	0	0	0	0	0	0	0	0	0	0
STM1917	cheB		0	0	5000	0	0	1050	0	0	1050	0	0	5000	0	0	0	0	0	0	0	0	0	0	0	0	0	0
STM1918	cheR		0	0	5000	0	0	867	0	0	867	0	0	5000	0	0	0	0	0	0	0	0	0	0	0	0	0	0
STM1920	cheW		1	0	5000	0	0	504	0	0	504	0	0	5000	0	0	0	0	1	0	0	0	0	0	0	0	0	0
STM1921	cheA		0	0	5000	0	0	2016	0	0	2016	0	0	5000	0	0	0	0	0	0	0	0	0	0	0	0	0	0
STM1922	motB		0	0	5000	0	0	930	0	0	930	0	0	5000	0	0	0	0	0	0	0	0	0	0	0	0	0	0
STM1923	motA		0	0	5000	0	0	888	0	0	888	0	0	5000	0	0	0	0	0	0	0	0	0	0	0	0	0	0
STM1924.S	flhC		0	0	5000	0	0	579	0	0	579	0	0	5000	0	0	0	0	0	0	0	0	0	0	0	0	0	0
STM1925	flhD		0	0	5000	0	0	351	0	0	351	0	0	5000	0	0	0	0	0	0	0	0	0	0	0	0	0	0
STM1927	yecG		0	0	5000	0	0	429	0	0	429	0	0	5000	0	0	0	0	0	0	0	0	0	0	0	0	0	0
STM1928	otsA		0	0	5000	0	0	1422	0	0	1422	0	0	5000	0	0	0	0	0	0	0	0	0	0	0	0	0	0
STM1929	otsB		0	0	5000	0	0	804	0	0	804	0	0	5000	0	0	0	0	0	0	0	0	0	0	0	0	0	0
STM1930	STM1930		0	0	0	0	0	0	0	0	1	0	0	0	0	0	0	0	0	0	0	0	0	0	0	0	0	0
STM1931	araH		1	0	5000	0	0	558	0	0	558	1	0	5000	0	0	0	0	1	0	0	0	0	0	0	0	0	1
STM1932	ftnB		0	0	5000	0	0	504	0	0	504	0	0	5000	0	0	0	0	0	0	0	0	0	0	0	0	0	0
STM1933	STM1933		0	0	5000	0	0	639	0	0	639	0	0	5000	0	0	0	0	0	0	0	0	0	0	0	0	0	0
STM1934	STM1934		0	0	5000	0	0	336	0	0	336	0	0	5000	0	0	0	0	0	0	0	0	0	0	0	0	0	0
STM1935	ftn		0	0	5000	0	0	498	0	0	498	0	0	5000	0	0	0	0	0	0	0	0	0	0	0	0	0	0
STM1936	yecH		0	0	5000	0	0	240	0	0	240	0	0	5000	0	0	0	0	0	0	0	0	0	0	0	0	0	0
STM1938	yecA		1	0	5000	0	0	666	0	0	666	0	0	5000	0	0	0	0	1	0	0	0	0	0	0	0	0	0
STM1939	STM1939		0	0	5000	0	0	327	0	0	327	0	0	5000	0	0	0	0	0	0	0	0	0	0	0	0	0	0
STM1940	STM1940		0	0	5000	0	0	1440	0	0	1440	0	0	5000	0	0	0	0	0	0	0	0	0	0	0	0	0	0
STM1941	STM1941		0	0	5000	0	0	333	0	0	333	0	0	5000	0	0	0	0	0	0	0	0	0	0	0	0	0	0
STM1942	leuZ		0	0	0	0	0	0	0	0	1	0	0	0	0	0	0	0	0	0	0	0	0	0	0	0	0	0
STM1943	cysT		0	0	0	0	0	0	0	0	1	0	0	0	0	0	0	0	0	0	0	0	0	0	0	0	0	0
STM1944	glyW		0	0	0	0	0	0	0	0	1	0	0	0	0	0	0	0	0	0	0	0	0	0	0	0	0	0
STM1945	pgsA		0	0	5000	0	0	549	0	0	549	0	0	5000	0	0	0	0	0	0	0	0	0	0	0	0	0	0
STM1947	uvrY		1	0	5000	0	0	657	0	0	657	0	0	5000	0	0	0	0	1	0	0	0	0	0	0	0	0	0
STM1949	yecF		0	0	5000	0	0	225	0	0	225	1	0	5000	0	0	0	0	0	0	0	0	0	0	0	0	0	1
STM1950	sdiA		0	0	5000	0	0	723	0	0	723	0	0	5000	0	0	0	0	0	0	0	0	0	0	0	0	0	0
STM1951	yecC		0	0	5000	0	0	753	0	0	753	0	0	5000	0	0	0	0	0	0	0	0	0	0	0	0	0	0
STM1952	yecS		0	0	5000	0	0	669	0	0	669	0	0	5000	0	0	0	0	0	0	0	0	0	0	0	0	0	0
STM1953	yedO		0	0	5000	0	0	987	0	0	987	0	0	5000	0	0	0	0	0	0	0	0	0	0	0	0	0	0
STM1954	fliY		0	0	5000	0	0	801	0	0	801	0	0	5000	0	0	0	0	0	0	0	0	0	0	0	0	0	0
STM1955	fliZ		0	0	5000	0	0	552	0	0	552	0	0	5000	0	0	0	0	0	0	0	0	0	0	0	0	0	0
STM1956	fliA		0	0	5000	0	0	720	0	0	720	0	0	5000	0	0	0	0	0	0	0	0	0	0	0	0	0	0
STM1957	tnpA_2		0	0	5000	0	0	510	0	0	510	0	0	5000	0	0	0	0	0	0	0	0	0	0	0	0	0	0
STM1958	fliB		0	0	5000	0	0	1206	0	0	1206	0	0	5000	0	0	0	0	0	0	0	0	0	0	0	0	0	0
STM1959	fliC		0	0	5000	0	0	1488	0	0	1488	0	0	5000	0	0	0	0	0	0	0	0	0	0	0	0	0	0
STM1960	fliD		2	0	5000	0	0	1404	0	0	1404	0	0	5000	0	0	0	0	2	0	0	0	0	0	0	0	0	0
STM1961	fliS		0	0	5000	0	0	408	0	0	408	0	0	5000	0	0	0	0	0	0	0	0	0	0	0	0	0	0
STM1962	fliT		0	0	5000	0	0	369	0	0	369	0	0	5000	0	0	0	0	0	0	0	0	0	0	0	0	0	0
STM1964	yedD		0	0	5000	0	0	426	0	0	426	0	0	5000	0	0	0	0	0	0	0	0	0	0	0	0	0	0
STM1965	yedE		0	0	5000	0	0	1206	0	0	1206	0	0	5000	0	0	0	0	0	0	0	0	0	0	0	0	0	0
STM1966	yedF		0	0	5000	0	0	234	0	0	234	1	0	5000	0	0	0	0	0	0	0	0	0	0	0	0	0	1
STM1968	fliE		0	0	5000	0	0	315	0	0	315	0	0	5000	0	0	0	0	0	0	0	0	0	0	0	0	0	0
STM1969	fliF		0	0	5000	0	0	1683	0	0	1683	1	0	5000	0	0	0	0	0	0	0	0	0	0	0	0	0	1
STM1970	fliG		0	0	5000	0	0	996	0	0	996	0	0	5000	0	0	0	0	0	0	0	0	0	0	0	0	0	0
STM1971	fliH		0	0	5000	0	0	708	0	0	708	0	0	5000	0	0	0	0	0	0	0	0	0	0	0	0	0	0
STM1972	fliI		0	0	5000	0	0	1371	0	0	1371	0	0	5000	0	0	0	0	0	0	0	0	0	0	0	0	0	0
STM1973	fliJ		0	0	5000	0	0	444	0	0	444	0	0	5000	0	0	0	0	0	0	0	0	0	0	0	0	0	0
STM1974	fliK		1	0	5000	0	0	1218	0	0	1218	0	0	5000	0	0	0	0	1	0	0	0	0	0	0	0	0	0
STM1975	fliL		0	0	5000	0	0	468	0	0	468	0	0	5000	0	0	0	0	0	0	0	0	0	0	0	0	0	0
STM1976	fliM		0	0	5000	0	0	1005	0	0	1005	0	0	5000	0	0	0	0	0	0	0	0	0	0	0	0	0	0
STM1977	fliN		0	0	5000	0	0	414	0	0	414	0	0	5000	0	0	0	0	0	0	0	0	0	0	0	0	0	0
STM1978	fliO		0	0	5000	0	0	375	0	0	375	0	0	5000	0	0	0	0	0	0	0	0	0	0	0	0	0	0
STM1979	fliP		0	0	5000	0	0	738	0	0	738	0	0	5000	0	0	0	0	0	0	0	0	0	0	0	0	0	0
STM1980	fliQ		0	0	5000	0	0	270	0	0	270	0	0	5000	0	0	0	0	0	0	0	0	0	0	0	0	0	0
STM1981	fliR		0	0	5000	0	0	795	0	0	795	0	0	5000	0	0	0	0	0	0	0	0	0	0	0	0	0	0
STM1983	dsrB		0	0	5000	0	0	195	0	0	195	0	0	5000	0	0	0	0	0	0	0	0	0	0	0	0	0	0
STM1984	yodD		1	0	5000	0	0	228	0	0	228	1	0	5000	0	0	0	0	1	0	0	0	0	0	0	0	0	1
STM1985	dsrA		0	0	0	0	0	0	0	0	1	0	0	0	0	0	0	0	0	0	0	0	0	0	0	0	0	0
STM1986	yedP		0	0	5000	0	0	816	0	0	816	0	0	5000	0	0	0	0	0	0	0	0	0	0	0	0	0	0
STM1987	STM1987		0	0	5000	0	0	1713	0	0	1713	0	0	5000	0	0	0	0	0	0	0	0	0	0	0	0	0	0
STM1988.S	STM1988.S		0	0	5000	0	0	219	0	0	219	0	0	5000	0	0	0	0	0	0	0	0	0	0	0	0	0	0
STM1989	yedI		0	0	5000	0	0	912	0	0	912	0	0	5000	0	0	0	0	0	0	0	0	0	0	0	0	0	0
STM1991	vsr		0	0	5000	0	0	471	0	0	471	0	0	5000	0	0	0	0	0	0	0	0	0	0	0	0	0	0
STM1992	dcm		0	0	5000	0	0	1431	0	0	1431	5	0	5000	0	0	0	0	0	0	0	0	0	0	0	0	0	5
STM1993	yedJ		0	0	5000	0	0	696	0	0	696	0	0	5000	0	0	0	0	0	0	0	0	0	0	0	0	0	0
STM1994	STM1994		0	0	5000	0	0	300	0	0	300	0	0	5000	0	0	0	0	0	0	0	0	0	0	0	0	0	0
STM1995	ompS		12	0	5000	0	0	1197	0	0	1197	2	0	5000	0	0	0	0	12	0	0	0	0	0	0	0	0	2
STM1996	cspB		0	0	5000	0	0	213	0	0	213	0	0	5000	0	0	0	0	0	0	0	0	0	0	0	0	0	0
STM1998	umuD		5	0	5000	0	0	420	0	0	420	0	0	5000	0	0	0	0	5	0	0	0	0	0	0	0	0	0
STM1999	STM1999		0	0	5000	0	0	162	0	0	162	0	0	5000	0	0	0	0	0	0	0	0	0	0	0	0	0	0
STM2000	serU		0	0	0	0	0	0	0	0	1	0	0	0	0	0	0	0	0	0	0	0	0	0	0	0	0	0
STM2001	yeeI		1	0	5000	0	0	798	0	0	798	0	0	5000	0	0	0	0	1	0	0	0	0	0	0	0	0	0
STM2002	asnT		0	0	0	0	0	0	0	0	1	0	0	0	0	0	0	0	0	0	0	0	0	0	0	0	0	0
STM2003	STM2003		0	0	0	0	0	0	0	0	1	0	0	0	0	0	0	0	0	0	0	0	0	0	0	0	0	0
STM2004	asnT		0	0	0	0	0	0	0	0	1	0	0	0	0	0	0	0	0	0	0	0	0	0	0	0	0	0
STM2005	STM2005		0	0	5000	0	0	474	0	0	474	0	0	5000	0	0	0	0	0	0	0	0	0	0	0	0	0	0
STM2006	STM2006		0	0	0	0	0	0	0	0	1	0	0	0	0	0	0	0	0	0	0	0	0	0	0	0	0	0
STM2007	STM2007		0	0	5000	0	0	1695	0	0	1695	0	0	5000	0	0	0	0	0	0	0	0	0	0	0	0	0	0
STM2008	STM2008		0	0	5000	0	0	1731	0	0	1731	0	0	5000	0	0	0	0	0	0	0	0	0	0	0	0	0	0
STM2009	amn		0	0	5000	0	0	1455	0	0	1455	3	0	5000	0	0	0	0	0	0	0	0	0	0	0	0	0	3
STM2011	STM2011		0	0	5000	0	0	327	0	0	327	0	0	5000	0	0	0	0	0	0	0	0	0	0	0	0	0	0
STM2012	asnW		0	0	0	0	0	0	0	0	1	0	0	0	0	0	0	0	0	0	0	0	0	0	0	0	0	0
STM2013	yeeO		0	0	5000	0	0	1458	0	0	1458	0	0	5000	0	0	0	0	0	0	0	0	0	0	0	0	0	0
STM2014	asnU		0	0	0	0	0	0	0	0	1	0	0	0	0	0	0	0	0	0	0	0	0	0	0	0	0	0
STM2015	erfK		3	0	5000	0	0	930	0	0	930	0	0	5000	0	0	0	0	3	0	0	0	0	0	0	0	0	0
STM2016	cobT		0	0	5000	0	0	1071	0	0	1071	0	0	5000	0	0	0	0	0	0	0	0	0	0	0	0	0	0
STM2017	cobS		0	0	5000	0	0	744	0	0	744	1	0	5000	0	0	0	0	0	0	0	0	0	0	0	0	0	1
STM2018	cobU		0	0	5000	0	0	546	0	0	546	0	0	5000	0	0	0	0	0	0	0	0	0	0	0	0	0	0
STM2019	cbiP		0	0	5000	0	0	1521	0	0	1521	0	0	5000	0	0	0	0	0	0	0	0	0	0	0	0	0	0
STM2021	cbiQ		0	0	5000	0	0	678	0	0	678	0	0	5000	0	0	0	0	0	0	0	0	0	0	0	0	0	0
STM2022	cbiN		0	0	5000	0	0	282	0	0	282	0	0	5000	0	0	0	0	0	0	0	0	0	0	0	0	0	0
STM2023	cbiM		0	0	5000	0	0	648	0	0	648	0	0	5000	0	0	0	0	0	0	0	0	0	0	0	0	0	0
STM2024	cbiL		1	0	5000	0	0	714	0	0	714	0	0	5000	0	0	0	0	1	0	0	0	0	0	0	0	0	0
STM2025	cbiK		0	0	5000	0	0	795	0	0	795	0	0	5000	0	0	0	0	0	0	0	0	0	0	0	0	0	0
[truncated: 2,621 more rows]

## Sheet: DT8(PB469)
#GeneId	GeneName	BioType	Bases affected (DOWNSTREAM)	Total score (DOWNSTREAM)	Length (DOWNSTREAM)	Bases affected (EXON)	Total score (EXON)	Length (EXON)	Bases affected (GENE)	Total score (GENE)	Length (GENE)	Bases affected (NONE)	Total score (NONE)	Length (NONE)	Bases affected (UPSTREAM)	Total score (UPSTREAM)	Length (UPSTREAM)	Count (CODON_CHANGE_PLUS_CODON_DELETION)	Count (CODON_CHANGE_PLUS_CODON_INSERTION)	Count (CODON_DELETION)	Count (CODON_INSERTION)	Count (DOWNSTREAM)	Count (FRAME_SHIFT)	Count (INTRAGENIC)	Count (NON_SYNONYMOUS_CODING)	Count (NON_SYNONYMOUS_START)	Count (START_LOST)	Count (STOP_GAINED)	Count (STOP_LOST)	Count (SYNONYMOUS_CODING)	Count (SYNONYMOUS_STOP)	Count (UPSTREAM)
STM2737	STM2737		30	0	5000	22	0	240	0	0	240	0	0	0	0	0	5000	0	0	0	0	30	0	0	0	0	0	0	1	21	0	0
STM3352	oadA		0	0	5000	9	0	1776	0	0	1776	0	0	0	2	0	5000	0	0	0	0	0	0	0	0	0	0	0	0	9	0	2
STM0055	STM0055		7	0	5000	3	0	1776	0	0	1776	0	0	0	0	0	5000	0	0	0	0	7	0	0	0	0	0	0	0	3	0	0
STM4261	STM4261		0	0	5000	3	0	16680	3	0	16680	0	0	0	0	0	5000	0	0	0	0	0	0	0	0	0	0	0	0	3	0	0
STM0370	prpD		0	0	5000	2	0	1452	0	0	1452	0	0	0	2	0	5000	0	0	0	0	0	0	0	0	0	0	0	0	2	0	2
STM0598	entA		0	0	5000	2	0	756	0	0	756	0	0	0	0	0	5000	0	0	0	0	0	0	0	0	0	0	0	0	2	0	0
STM0609	ahpF		0	0	5000	2	0	1566	0	0	1566	0	0	0	0	0	5000	0	0	0	0	0	0	0	0	0	0	0	0	2	0	0
STM0748	tolB		1	0	5000	2	0	1293	0	0	1293	0	0	0	0	0	5000	0	0	0	0	1	0	0	0	0	0	0	0	2	0	0
STM0791	hutH		0	0	5000	2	0	1521	0	0	1521	0	0	0	0	0	5000	0	0	0	0	0	0	0	0	0	0	0	0	2	0	0
STM1020	STM1020		4	0	5000	2	0	603	0	0	603	0	0	0	0	0	5000	0	0	0	0	4	0	0	0	0	0	0	0	2	0	0
STM1786	STM1786		0	0	5000	2	0	1119	0	0	1119	0	0	0	0	0	5000	0	0	0	0	0	0	0	0	0	0	0	0	2	0	0
STM2318	nuoL		2	0	5000	2	0	1842	0	0	1842	0	0	0	0	0	5000	0	0	0	0	2	0	0	0	0	0	0	0	2	0	0
STM2716	STM2716		14	0	5000	2	0	216	0	0	216	0	0	0	0	0	5000	0	0	0	0	14	0	0	0	0	0	0	0	2	0	0
STM2721	STM2721		32	0	5000	2	0	834	0	0	834	0	0	0	1	0	5000	0	0	0	0	32	0	0	0	0	0	0	0	2	0	1
STM2738	STM2738		39	0	5000	2	0	633	0	0	633	0	0	0	64	0	5000	0	0	0	0	39	0	0	0	0	0	0	0	2	0	64
STM3965	metE		0	0	5000	2	0	2265	0	0	2265	0	0	0	0	0	5000	0	0	0	0	0	0	0	0	0	0	0	0	2	0	0
STM4153	rpoB		0	0	5000	2	0	4029	0	0	4029	0	0	0	0	0	5000	0	0	0	0	0	0	0	0	0	0	0	0	2	0	0
STM4347	yjeP		0	0	5000	2	0	3327	0	0	3327	0	0	0	0	0	5000	0	0	0	0	0	0	0	0	0	0	0	0	2	0	0
STM0002	thrA		0	0	5000	1	0	2463	0	0	2463	0	0	0	0	0	0	0	0	0	0	0	0	0	0	0	0	0	0	1	0	0
STM0032	STM0032		1	0	5000	2	0	1719	0	0	1719	0	0	0	4	0	5000	0	0	0	0	1	0	0	0	0	0	1	0	1	0	4
STM0037	STM0037		0	0	5000	1	0	1254	0	0	1254	0	0	0	0	0	5000	0	0	0	0	0	0	0	0	0	0	0	0	1	0	0
STM0057	STM0057		0	0	5000	1	0	1341	0	0	1341	0	0	0	0	0	5000	0	0	0	0	0	0	0	0	0	0	0	0	1	0	0
STM0075	fixA		1	0	5000	1	0	771	0	0	771	0	0	0	0	0	5000	0	0	0	0	1	0	0	0	0	0	0	0	1	0	0
STM0111	leuC		0	0	5000	1	0	1401	0	0	1401	0	0	0	0	0	5000	0	0	0	0	0	0	0	0	0	0	0	0	1	0	0
STM0122	ftsI		1	0	5000	1	0	1767	0	0	1767	0	0	0	0	0	5000	0	0	0	0	1	0	0	0	0	0	0	0	1	0	0
STM0126	murD		0	0	5000	1	0	1317	0	0	1317	0	0	0	0	0	5000	0	0	0	0	0	0	0	0	0	0	0	0	1	0	0
STM0136	secA		0	0	5000	1	0	2706	0	0	2706	0	0	0	1	0	5000	0	0	0	0	0	0	0	0	0	0	0	0	1	0	1
STM0139	yacF		0	0	5000	1	0	744	0	0	744	0	0	0	2	0	5000	0	0	0	0	0	0	0	0	0	0	0	0	1	0	2
STM0142	hofC		0	0	5000	1	0	1203	0	0	1203	0	0	0	0	0	5000	0	0	0	0	0	0	0	0	0	0	0	0	1	0	0
STM0152	aceE		0	0	5000	1	0	2664	0	0	2664	0	0	0	0	0	5000	0	0	0	0	0	0	0	0	0	0	0	0	1	0	0
STM0162	STM0162		0	0	5000	1	0	1272	0	0	1272	0	0	0	1	0	5000	0	0	0	0	0	0	0	0	0	0	0	0	1	0	1
STM0178	yadI		0	0	5000	1	0	441	0	0	441	0	0	0	0	0	5000	0	0	0	0	0	0	0	0	0	0	0	0	1	0	0
STM0217	tsf		0	0	5000	1	0	852	0	0	852	0	0	0	0	0	5000	0	0	0	0	0	0	0	0	0	0	0	0	1	0	0
STM0224	yaeT		0	0	5000	1	0	2415	0	0	2415	0	0	0	0	0	5000	0	0	0	0	0	0	0	0	0	0	0	0	1	0	0
STM0231	dnaE		0	0	5000	1	0	3483	0	0	3483	0	0	0	0	0	5000	0	0	0	0	0	0	0	0	0	0	0	0	1	0	0
STM0358.S	res		1	0	5000	1	0	2976	0	0	2976	0	0	0	0	0	5000	0	0	0	0	1	0	0	0	0	0	0	0	1	0	0
STM0368	prpB		0	0	5000	1	0	888	0	0	888	0	0	0	0	0	5000	0	0	0	0	0	0	0	0	0	0	0	0	1	0	0
STM0395	sbcC		0	0	5000	1	0	3141	0	0	3141	0	0	0	0	0	5000	0	0	0	0	0	0	0	0	0	0	0	0	1	0	0
STM0396	sbcD		1	0	5000	1	0	1203	0	0	1203	0	0	0	0	0	5000	0	0	0	0	1	0	0	0	0	0	0	0	1	0	0
STM0437	STM0437		0	0	5000	1	0	1512	0	0	1512	0	0	0	0	0	5000	0	0	0	0	0	0	0	0	0	0	0	0	1	0	0
STM0449	clpX		0	0	5000	1	0	1272	0	0	1272	0	0	0	0	0	5000	0	0	0	0	0	0	0	0	0	0	0	0	1	0	0
STM0452	cypD		0	0	5000	1	0	1872	0	0	1872	0	0	0	1	0	5000	0	0	0	0	0	0	0	0	0	0	0	0	1	0	1
STM0519	glxR		0	0	5000	1	0	879	0	0	879	0	0	0	0	0	5000	0	0	0	0	0	0	0	0	0	0	0	0	1	0	0
STM0525	glxK		0	0	5000	1	0	1149	0	0	1149	0	0	0	0	0	5000	0	0	0	0	0	0	0	0	0	0	0	0	1	0	0
STM0526	ylbA		0	0	5000	1	0	786	0	0	786	0	0	0	1	0	5000	0	0	0	0	0	0	0	0	0	0	0	0	1	0	1
STM0530	ylbE		0	0	5000	1	0	1260	0	0	1260	0	0	0	0	0	5000	0	0	0	0	0	0	0	0	0	0	0	0	1	0	0
STM0569	ybdG		0	0	5000	1	0	1248	0	0	1248	0	0	0	1	0	5000	0	0	0	0	0	0	0	0	0	0	0	0	1	0	1
STM0571	STM0571		0	0	5000	1	0	2730	0	0	2730	0	0	0	0	0	5000	0	0	0	0	0	0	0	0	0	0	0	0	1	0	0
STM0588	entF		3	0	5000	1	0	3885	0	0	3885	0	0	0	0	0	5000	0	0	0	0	3	0	0	0	0	0	0	0	1	0	0
STM0600	cstA		0	0	5000	1	0	2106	0	0	2106	0	0	0	0	0	5000	0	0	0	0	0	0	0	0	0	0	0	0	1	0	0
STM0611	STM0611		0	0	5000	1	0	2280	0	0	2280	0	0	0	0	0	5000	0	0	0	0	0	0	0	0	0	0	0	0	1	0	0
STM0656	ybeS		0	0	5000	1	0	1434	0	0	1434	0	0	0	0	0	5000	0	0	0	0	0	0	0	0	0	0	0	0	1	0	0
STM0682	nagC		0	0	5000	1	0	1221	0	0	1221	0	0	0	0	0	5000	0	0	0	0	0	0	0	0	0	0	0	0	1	0	0
STM0685	nagE		0	0	5000	1	0	1953	0	0	1953	0	0	0	1	0	5000	0	0	0	0	0	0	0	0	0	0	0	0	1	0	1
STM0692	STM0692		0	0	5000	1	0	927	0	0	927	0	0	0	0	0	5000	0	0	0	0	0	0	0	0	0	0	0	0	1	0	0
STM0713	ybgK		3	0	5000	1	0	933	0	0	933	0	0	0	0	0	5000	0	0	0	0	3	0	0	0	0	0	0	0	1	0	0
STM0718	STM0718		0	0	5000	1	0	741	0	0	741	0	0	0	0	0	5000	0	0	0	0	0	0	0	0	0	0	0	0	1	0	0
STM0721	STM0721		0	0	5000	1	0	1134	0	0	1134	0	0	0	3	0	5000	0	0	0	0	0	0	0	0	0	0	0	0	1	0	3
STM0740	cydA		1	0	5000	1	0	1569	0	0	1569	0	0	0	4	0	5000	0	0	0	0	1	0	0	0	0	0	0	0	1	0	4
STM0764	STM0764		1	0	5000	1	0	984	0	0	984	0	0	0	12	0	5000	0	0	0	0	1	0	0	0	0	0	0	0	1	0	12
STM0786	ybhC		0	0	5000	1	0	1284	0	0	1284	0	0	0	1	0	5000	0	0	0	0	0	0	0	0	0	0	0	0	1	0	1
STM0906	STM0906		81	0	5000	1	0	345	0	0	345	0	0	0	2	0	5000	0	0	0	0	81	0	0	0	0	0	0	0	1	0	2
STM0935	poxB		0	0	5000	1	0	1719	0	0	1719	0	0	0	2	0	5000	0	0	0	0	0	0	0	0	0	0	0	0	1	0	2
STM0962	ycaJ		0	0	5000	1	0	1344	0	0	1344	0	0	0	0	0	5000	0	0	0	0	0	0	0	0	0	0	0	0	1	0	0
STM0973	pflB		0	0	5000	1	0	2283	0	0	2283	0	0	0	0	0	5000	0	0	0	0	0	0	0	0	0	0	0	0	1	0	0
STM0990	ycbC		0	0	5000	1	0	777	0	0	777	0	0	0	0	0	5000	0	0	0	0	0	0	0	0	0	0	0	0	1	0	0
STM1002	STM1002		0	0	5000	1	0	1215	0	0	1215	0	0	0	2	0	5000	0	0	0	0	0	0	0	0	0	0	0	0	1	0	2
STM1021.1n	STM1021.1n		0	0	5000	1	0	147	0	0	147	0	0	0	0	0	5000	0	0	0	0	0	0	0	0	0	0	0	0	1	0	0
STM1041	STM1041		0	0	5000	1	0	2988	0	0	2988	0	0	0	0	0	5000	0	0	0	0	0	0	0	0	0	0	0	0	1	0	0
STM1062	uup		0	0	5000	1	0	1908	0	0	1908	0	0	0	0	0	5000	0	0	0	0	0	0	0	0	0	0	0	0	1	0	0
STM1067	fabA		0	0	5000	1	0	519	0	0	519	0	0	0	0	0	5000	0	0	0	0	0	0	0	0	0	0	0	0	1	0	0
STM1100	hpaR		0	0	5000	1	0	441	0	0	441	0	0	0	0	0	5000	0	0	0	0	0	0	0	0	0	0	0	0	1	0	0
STM1125	putP		1	0	5000	1	0	1509	0	0	1509	0	0	0	1	0	5000	0	0	0	0	1	0	0	0	0	0	0	0	1	0	1
STM1218	lolD		0	0	5000	1	0	702	0	0	702	0	0	0	0	0	5000	0	0	0	0	0	0	0	0	0	0	0	0	1	0	0
STM1255	STM1255		0	0	5000	1	0	1635	0	0	1635	0	0	0	0	0	5000	0	0	0	0	0	0	0	0	0	0	0	0	1	0	0
STM1332	rfc		0	0	5000	1	0	1224	0	0	1224	0	0	0	0	0	5000	0	0	0	0	0	0	0	0	0	0	0	0	1	0	0
STM1340	btuC		0	0	5000	1	0	981	0	0	981	0	0	0	0	0	5000	0	0	0	0	0	0	0	0	0	0	0	0	1	0	0
STM1349	pps		2	0	5000	1	0	2379	0	0	2379	0	0	0	1	0	5000	0	0	0	0	2	0	0	0	0	0	0	0	1	0	1
STM1365	ydiJ		1	0	5000	1	0	3057	0	0	3057	0	0	0	0	0	5000	0	0	0	0	1	0	0	0	0	0	0	0	1	0	0
STM1459	STM1459		0	0	5000	1	0	582	0	0	582	0	0	0	0	0	5000	0	0	0	0	0	0	0	0	0	0	0	0	1	0	0
STM1567	adhP		0	0	5000	1	0	1011	0	0	1011	0	0	0	1	0	5000	0	0	0	0	0	0	0	0	0	0	0	0	1	0	1
STM1583	STM1583		0	0	5000	1	0	633	0	0	633	0	0	0	0	0	5000	0	0	0	0	0	0	0	0	0	0	0	0	1	0	0
STM1598	ydcR		0	0	5000	1	0	1425	0	0	1425	0	0	0	0	0	5000	0	0	0	0	0	0	0	0	0	0	0	0	1	0	0
STM1617	STM1617		0	0	5000	1	0	633	0	0	633	0	0	0	0	0	5000	0	0	0	0	0	0	0	0	0	0	0	0	1	0	0
STM1630	STM1630		1	0	5000	1	0	717	0	0	717	0	0	0	0	0	5000	0	0	0	0	1	0	0	0	0	0	0	0	1	0	0
STM1640	ydcF		0	0	5000	1	0	801	0	0	801	0	0	0	1	0	5000	0	0	0	0	0	0	0	0	0	0	0	0	1	0	1
STM1643	STM1643		2	0	5000	1	0	450	0	0	450	0	0	0	0	0	5000	0	0	0	0	2	0	0	0	0	0	0	0	1	0	0
STM1658	ydaL		0	0	5000	1	0	564	0	0	564	0	0	0	0	0	5000	0	0	0	0	0	0	0	0	0	0	0	0	1	0	0
STM1684	ycjF		0	0	5000	1	0	1062	0	0	1062	0	0	0	0	0	5000	0	0	0	0	0	0	0	0	0	0	0	0	1	0	0
STM1698A	STM1698A		1	0	5000	1	0	180	0	0	180	0	0	0	5	0	5000	0	0	0	0	1	0	0	0	0	0	0	0	1	0	5
STM1707	pyrF		0	0	5000	1	0	738	0	0	738	0	0	0	0	0	5000	0	0	0	0	0	0	0	0	0	0	0	0	1	0	0
STM1800	ldcA		0	0	5000	1	0	915	0	0	915	0	0	0	0	0	5000	0	0	0	0	0	0	0	0	0	0	0	0	1	0	0
STM1818	fadD		0	0	5000	1	0	1686	0	0	1686	0	0	0	0	0	5000	0	0	0	0	0	0	0	0	0	0	0	0	1	0	0
STM1831	manY		0	0	5000	1	0	801	0	0	801	0	0	0	0	0	5000	0	0	0	0	0	0	0	0	0	0	0	0	1	0	0
STM1845	prc		0	0	5000	1	0	2049	0	0	2049	0	0	0	0	0	5000	0	0	0	0	0	0	0	0	0	0	0	0	1	0	0
STM1855	sopE2		0	0	5000	1	0	723	0	0	723	0	0	0	0	0	5000	0	0	0	0	0	0	0	0	0	0	0	0	1	0	0
STM1919	cheM		0	0	5000	1	0	1662	0	0	1662	0	0	0	0	0	5000	0	0	0	0	0	0	0	0	0	0	0	0	1	0	0
STM1937	tyrP		0	0	5000	1	0	1212	0	0	1212	0	0	0	1	0	5000	0	0	0	0	0	0	0	0	0	0	0	0	1	0	1
STM1963	amyA		0	0	5000	1	0	1485	0	0	1485	0	0	0	0	0	5000	0	0	0	0	0	0	0	0	0	0	0	0	1	0	0
STM1982	rcsA		0	0	5000	1	0	624	0	0	624	0	0	0	0	0	5000	0	0	0	0	0	0	0	0	0	0	0	0	1	0	0
STM1990	yedA		2	0	5000	1	0	921	0	0	921	0	0	0	0	0	5000	0	0	0	0	2	0	0	0	0	0	0	0	1	0	0
STM2011.1n	STM2011.1n		0	0	5000	1	0	168	0	0	168	0	0	0	0	0	5000	0	0	0	0	0	0	0	0	0	0	0	0	1	0	0
STM2020	cbiO		0	0	5000	1	0	816	0	0	816	0	0	0	0	0	5000	0	0	0	0	0	0	0	0	0	0	0	0	1	0	0
STM2030	cbiT		0	0	5000	1	0	579	0	0	579	0	0	0	0	0	5000	0	0	0	0	0	0	0	0	0	0	0	0	1	0	0
STM2069	yeeY		0	0	5000	1	0	915	0	0	915	0	0	0	0	0	5000	0	0	0	0	0	0	0	0	0	0	0	0	1	0	0
STM2080	udg		0	0	5000	1	0	1167	0	0	1167	0	0	0	0	0	5000	0	0	0	0	0	0	0	0	0	0	0	0	1	0	0
STM2097	rfbB		0	0	5000	1	0	1086	0	0	1086	0	0	0	0	0	5000	0	0	0	0	0	0	0	0	0	0	0	0	1	0	0
STM2123	yegE		0	0	5000	1	0	2991	0	0	2991	0	0	0	0	0	5000	0	0	0	0	0	0	0	0	0	0	0	0	1	0	0
STM2128	yegO		1	0	5000	1	0	3081	0	0	3081	0	0	0	0	0	5000	0	0	0	0	1	0	0	0	0	0	0	0	1	0	0
STM2130	baeS		0	0	5000	1	0	1404	0	0	1404	0	0	0	1	0	5000	0	0	0	0	0	0	0	0	0	0	0	0	1	0	1
STM2179	STM2179		0	0	5000	1	0	1359	0	0	1359	0	0	0	0	0	5000	0	0	0	0	0	0	0	0	0	0	0	0	1	0	0
STM2195	STM2195		1	0	5000	1	0	390	0	0	390	0	0	0	0	0	5000	0	0	0	0	1	0	0	0	0	0	0	0	1	0	0
STM2230.1c	STM2230.1c		1	0	5000	1	0	471	0	0	471	0	0	0	0	0	5000	0	0	0	0	1	0	0	0	0	0	0	0	1	0	0
STM2241	sspH2		17	0	5000	1	0	2367	0	0	2367	0	0	0	0	0	5000	0	0	0	0	17	0	0	0	0	0	0	0	1	0	0
STM2258	napG		0	0	5000	1	0	696	0	0	696	0	0	0	0	0	5000	0	0	0	0	0	0	0	0	0	0	0	0	1	0	0
STM2269	yojN		0	0	5000	1	0	2670	0	0	2670	0	0	0	0	0	5000	0	0	0	0	0	0	0	0	0	0	0	0	1	0	0
STM2270	rcsB		0	0	5000	1	0	651	0	0	651	0	0	0	0	0	5000	0	0	0	0	0	0	0	0	0	0	0	0	1	0	0
STM2283	glpT		0	0	5000	1	0	1359	0	0	1359	0	0	0	0	0	5000	0	0	0	0	0	0	0	0	0	0	0	0	1	0	0
STM2322	nuoH		0	0	5000	1	0	978	0	0	978	0	0	0	0	0	5000	0	0	0	0	0	0	0	0	0	0	0	0	1	0	0
STM2346	STM2346		0	0	5000	1	0	555	0	0	555	0	0	0	0	0	5000	0	0	0	0	0	0	0	0	0	0	0	0	1	0	0
STM2357	STM2357		0	0	5000	1	0	1407	0	0	1407	0	0	0	0	0	5000	0	0	0	0	0	0	0	0	0	0	0	0	1	0	0
STM2361	STM2361		0	0	5000	1	0	1428	0	0	1428	0	0	0	0	0	5000	0	0	0	0	0	0	0	0	0	0	0	0	1	0	0
STM2362	purF		1	0	5000	1	0	1518	0	0	1518	0	0	0	0	0	5000	0	0	0	0	1	0	0	0	0	0	0	0	1	0	0
STM2369	usg		0	0	5000	1	0	1014	0	0	1014	0	0	0	0	0	5000	0	0	0	0	0	0	0	0	0	0	0	0	1	0	0
STM2391	fadL		0	0	5000	1	0	1314	0	0	1314	0	0	0	0	0	5000	0	0	0	0	0	0	0	0	0	0	0	0	1	0	0
STM2399	pgtP		0	0	5000	1	0	1392	0	0	1392	0	0	0	0	0	5000	0	0	0	0	0	0	0	0	0	0	0	0	1	0	0
STM2427	ligA		0	0	5000	1	0	2016	0	0	2016	0	0	0	0	0	5000	0	0	0	0	0	0	0	0	0	0	0	0	1	0	0
STM2455	eutK		0	0	5000	1	0	495	0	0	495	0	0	0	0	0	5000	0	0	0	0	0	0	0	0	0	0	0	0	1	0	0
STM2473	talA		0	0	5000	1	0	951	0	0	951	0	0	0	0	0	5000	0	0	0	0	0	0	0	0	0	0	0	0	1	0	0
STM2479	aegA		0	0	5000	1	0	1962	0	0	1962	0	0	0	2	0	5000	0	0	0	0	0	0	0	0	0	0	0	0	1	0	2
STM2487	purC		0	0	5000	1	0	714	0	0	714	0	0	0	0	0	5000	0	0	0	0	0	0	0	0	0	0	0	0	1	0	0
STM2501	ppk		0	0	5000	1	0	2067	0	0	2067	0	0	0	0	0	5000	0	0	0	0	0	0	0	0	0	0	0	0	1	0	0
STM2503	STM2503		1	0	5000	1	0	2214	0	0	2214	0	0	0	1	0	5000	0	0	0	0	1	0	0	0	0	0	0	0	1	0	1
STM2513	shdA		1	0	5000	1	0	6120	1	0	6120	0	0	0	2	0	5000	0	0	0	0	1	0	0	0	0	0	0	0	1	0	2
STM2525	yfgB		0	0	5000	1	0	1167	0	0	1167	0	0	0	0	0	5000	0	0	0	0	0	0	0	0	0	0	0	0	1	0	0
STM2560	yjdL		0	0	5000	1	0	1461	0	0	1461	0	0	0	0	0	5000	0	0	0	0	0	0	0	0	0	0	0	0	1	0	0
STM2582	lepB		0	0	5000	1	0	975	0	0	975	0	0	0	0	0	5000	0	0	0	0	0	0	0	0	0	0	0	0	1	0	0
STM2583	lepA		0	0	5000	1	0	1800	0	0	1800	0	0	0	6	0	5000	0	0	0	0	0	0	0	0	0	0	0	0	1	0	6
STM2611.S	STM2611.S		0	0	5000	1	0	474	0	0	474	0	0	0	0	0	5000	0	0	0	0	0	0	0	0	0	0	0	0	1	0	0
STM2614	STM2614		0	0	5000	1	0	687	0	0	687	0	0	0	0	0	5000	0	0	0	0	0	0	0	0	0	0	0	0	1	0	0
STM2649	trxC		0	0	5000	1	0	420	0	0	420	0	0	0	0	0	5000	0	0	0	0	0	0	0	0	0	0	0	0	1	0	0
STM2702	STM2702		0	0	5000	1	0	558	0	0	558	0	0	0	0	0	5000	0	0	0	0	0	0	0	0	0	0	0	0	1	0	0
STM2727	STM2727		4	0	5000	1	0	306	0	0	306	0	0	0	0	0	5000	0	0	0	0	4	0	0	0	0	0	0	0	1	0	0
STM2728	STM2728		1	0	5000	1	0	189	0	0	189	0	0	0	0	0	5000	0	0	0	0	1	0	0	0	0	0	0	0	1	0	0
STM2756	STM2756		0	0	5000	1	0	564	0	0	564	0	0	0	0	0	5000	0	0	0	0	0	0	0	0	0	0	0	0	1	0	0
STM2771	fljB		0	0	5000	1	0	1521	0	0	1521	0	0	0	0	0	5000	0	0	0	0	0	0	0	0	0	0	0	0	1	0	0
STM2781	virK		0	0	5000	1	0	930	0	0	930	0	0	0	2	0	5000	0	0	0	0	0	0	0	0	0	0	0	0	1	0	2
STM2791	gabD		1	0	5000	1	0	1449	0	0	1449	0	0	0	0	0	5000	0	0	0	0	1	0	0	0	0	0	0	0	1	0	0
STM2794	ygaE		0	0	5000	1	0	678	0	0	678	0	0	0	0	0	5000	0	0	0	0	0	0	0	0	0	0	0	0	1	0	0
STM2816	STM2816		0	0	5000	1	0	1371	0	0	1371	0	0	0	0	0	5000	0	0	0	0	0	0	0	0	0	0	0	0	1	0	0
STM2831	mltB		0	0	5000	1	0	1080	0	0	1080	0	0	0	0	0	5000	0	0	0	0	0	0	0	0	0	0	0	0	1	0	0
STM2849	hycE		0	0	5000	1	0	1710	0	0	1710	0	0	0	0	0	5000	0	0	0	0	0	0	0	0	0	0	0	0	1	0	0
STM2863	sitC		0	0	5000	1	0	861	0	0	861	0	0	0	0	0	5000	0	0	0	0	0	0	0	0	0	0	0	0	1	0	0
STM2951	ygcF		2	0	5000	1	0	672	0	0	672	0	0	0	0	0	5000	0	0	0	0	2	0	0	0	0	0	0	0	1	0	0
STM2965	yqcC		0	0	5000	1	0	330	0	0	330	0	0	0	0	0	5000	0	0	0	0	0	0	0	0	0	0	0	0	1	0	0
STM2969	ygdH		0	0	5000	1	0	1365	0	0	1365	0	0	0	0	0	5000	0	0	0	0	0	0	0	0	0	0	0	0	1	0	0
STM2995	ptr		0	0	5000	1	0	2889	0	0	2889	0	0	0	3	0	5000	0	0	0	0	0	0	0	0	0	0	0	0	1	0	3
STM3099	yggR		0	0	5000	1	0	981	0	0	981	0	0	0	0	0	5000	0	0	0	0	0	0	0	0	0	0	0	0	1	0	0
STM3156	STM3156		0	0	5000	1	0	405	0	0	405	0	0	0	0	0	5000	0	0	0	0	0	0	0	0	0	0	0	0	1	0	0
STM3170	STM3170		0	0	5000	1	0	483	0	0	483	0	0	0	0	0	5000	0	0	0	0	0	0	0	0	0	0	0	0	1	0	0
STM3205	uppP		0	0	5000	1	0	822	0	0	822	0	0	0	0	0	5000	0	0	0	0	0	0	0	0	0	0	0	0	1	0	0
STM3219	fadH		2	0	5000	1	0	2019	0	0	2019	0	0	0	0	0	5000	0	0	0	0	2	0	0	0	0	0	0	0	1	0	0
STM3223	ygjR		0	0	5000	1	0	999	0	0	999	0	0	0	0	0	5000	0	0	0	0	0	0	0	0	0	0	0	0	1	0	0
STM3279	mtr		1	0	5000	1	0	1245	0	0	1245	0	0	0	0	0	5000	0	0	0	0	1	0	0	0	0	0	0	0	1	0	0
STM3287	nusA		0	0	5000	1	0	1503	0	0	1503	0	0	0	0	0	5000	0	0	0	0	0	0	0	0	0	0	0	0	1	0	0
STM3296	hflB		0	0	5000	1	0	1935	0	0	1935	0	0	0	0	0	5000	0	0	0	0	0	0	0	0	0	0	0	0	1	0	0
STM3368	tldD		0	0	5000	1	0	1446	0	0	1446	0	0	0	1	0	5000	0	0	0	0	0	0	0	0	0	0	0	0	1	0	1
STM3370	cafA		0	0	5000	1	0	1470	0	0	1470	0	0	0	0	0	5000	0	0	0	0	0	0	0	0	0	0	0	0	1	0	0
STM3384	yhdG		0	0	5000	1	0	966	0	0	966	0	0	0	0	0	5000	0	0	0	0	0	0	0	0	0	0	0	0	1	0	0
STM3427.S	rpsN		0	0	5000	1	0	306	0	0	306	0	0	0	0	0	5000	0	0	0	0	0	0	0	0	0	0	0	0	1	0	0
STM3440	rplC		0	0	5000	1	0	630	0	0	630	0	0	0	0	0	5000	0	0	0	0	0	0	0	0	0	0	0	0	1	0	0
STM3512	gntT		0	0	5000	1	0	1317	0	0	1317	0	0	0	0	0	5000	0	0	0	0	0	0	0	0	0	0	0	0	1	0	0
STM3543	gntR		0	0	5000	1	0	996	0	0	996	0	0	0	0	0	5000	0	0	0	0	0	0	0	0	0	0	0	0	1	0	0
STM3547.Sc	STM3547.Sc		0	0	5000	1	0	948	0	0	948	0	0	0	0	0	5000	0	0	0	0	0	0	0	0	0	0	0	0	1	0	0
STM3553	ugpQ		0	0	5000	1	0	741	0	0	741	0	0	0	0	0	5000	0	0	0	0	0	0	0	0	0	0	0	0	1	0	0
STM3556	ugpA		0	0	5000	1	0	888	0	0	888	0	0	0	0	0	5000	0	0	0	0	0	0	0	0	0	0	0	0	1	0	0
STM3571	ftsY		0	0	5000	1	0	1476	0	0	1476	0	0	0	0	0	5000	0	0	0	0	0	0	0	0	0	0	0	0	1	0	0
STM3579	yhhQ		0	0	5000	1	0	666	0	0	666	0	0	0	0	0	5000	0	0	0	0	0	0	0	0	0	0	0	0	1	0	0
STM3587	yhiI		0	0	5000	1	0	1068	0	0	1068	0	0	0	0	0	5000	0	0	0	0	0	0	0	0	0	0	0	0	1	0	0
STM3603	treF		0	0	5000	1	0	1650	0	0	1650	0	0	0	0	0	5000	0	0	0	0	0	0	0	0	0	0	0	0	1	0	0
STM3615	yhjK		0	0	5000	1	0	1974	0	0	1974	0	0	0	0	0	5000	0	0	0	0	0	0	0	0	0	0	0	0	1	0	0
STM3638	lpfC		10	0	5000	1	0	2529	0	0	2529	0	0	0	1	0	5000	0	0	0	0	10	0	0	0	0	0	0	0	1	0	1
STM3655	glyS		0	0	5000	1	0	2070	0	0	2070	0	0	0	0	0	5000	0	0	0	0	0	0	0	0	0	0	0	0	1	0	0
STM3664	malS		1	0	5000	1	0	2028	0	0	2028	0	0	0	0	0	5000	0	0	0	0	1	0	0	0	0	0	0	0	1	0	0
STM3682	selB		0	0	5000	1	0	1851	0	0	1851	0	0	0	0	0	5000	0	0	0	0	0	0	0	0	0	0	0	0	1	0	0
STM3684	yibF		0	0	5000	1	0	609	0	0	609	0	0	0	0	0	5000	0	0	0	0	0	0	0	0	0	0	0	0	1	0	0
STM3687	mtlR		0	0	5000	1	0	591	0	0	591	0	0	0	0	0	5000	0	0	0	0	0	0	0	0	0	0	0	0	1	0	0
STM3692	lldP		0	0	5000	1	0	1656	0	0	1656	0	0	0	0	0	5000	0	0	0	0	0	0	0	0	0	0	0	0	1	0	0
STM3705	yibP		0	0	5000	1	0	1284	0	0	1284	0	0	0	0	0	5000	0	0	0	0	0	0	0	0	0	0	0	0	1	0	0
STM3719	rfaB		0	0	5000	1	0	1080	0	0	1080	0	0	0	0	0	5000	0	0	0	0	0	0	0	0	0	0	0	0	1	0	0
STM3734	rph		0	0	5000	1	0	717	0	0	717	0	0	0	0	0	5000	0	0	0	0	0	0	0	0	0	0	0	0	1	0	0
STM3750	yicJ		0	0	5000	1	0	1383	0	0	1383	0	0	0	0	0	5000	0	0	0	0	0	0	0	0	0	0	0	0	1	0	0
STM3763	mgtB		0	0	5000	1	0	2727	0	0	2727	0	0	0	1	0	5000	0	0	0	0	0	0	0	0	0	0	0	0	1	0	1
STM3782	STM3782		0	0	5000	1	0	1359	0	0	1359	0	0	0	0	0	5000	0	0	0	0	0	0	0	0	0	0	0	0	1	0	0
STM3799	STM3799		0	0	5000	1	0	1086	0	0	1086	0	0	0	1	0	5000	0	0	0	0	0	0	0	0	0	0	0	0	1	0	1
STM3800	dsdC		0	0	5000	1	0	924	0	0	924	0	0	0	0	0	5000	0	0	0	0	0	0	0	0	0	0	0	0	1	0	0
STM3803	yidF		0	0	5000	1	0	531	0	0	531	0	0	0	0	0	5000	0	0	0	0	0	0	0	0	0	0	0	0	1	0	0
STM3887	yieO		0	0	5000	1	0	1428	0	0	1428	0	0	0	1	0	5000	0	0	0	0	0	0	0	0	0	0	0	0	1	0	1
STM3930	yifK		0	0	5000	1	0	1386	0	0	1386	0	0	0	0	0	5000	0	0	0	0	0	0	0	0	0	0	0	0	1	0	0
STM4037	fdoG		0	0	5000	1	0	3051	0	0	3051	0	0	0	0	0	5000	0	0	0	0	0	0	0	0	0	0	0	0	1	0	0
STM4048	rhaS		0	0	5000	1	0	837	0	0	837	0	0	0	0	0	5000	0	0	0	0	0	0	0	0	0	0	0	0	1	0	0
STM4066	STM4066		0	0	5000	1	0	960	0	0	960	0	0	0	0	0	5000	0	0	0	0	0	0	0	0	0	0	0	0	1	0	0
STM4077	yneA		0	0	5000	1	0	1023	0	0	1023	0	0	0	1	0	5000	0	0	0	0	0	0	0	0	0	0	0	0	1	0	1
STM4102	STM4102		0	0	5000	1	0	858	0	0	858	0	0	0	0	0	5000	0	0	0	0	0	0	0	0	0	0	0	0	1	0	0
STM4106	katG		0	0	5000	1	0	2181	0	0	2181	0	0	0	0	0	5000	0	0	0	0	0	0	0	0	0	0	0	0	1	0	0
STM4108	gldA		0	0	5000	1	0	1104	0	0	1104	0	0	0	0	0	5000	0	0	0	0	0	0	0	0	0	0	0	0	1	0	0
STM4119	ppc		0	0	5000	1	0	2652	0	0	2652	0	0	0	0	0	5000	0	0	0	0	0	0	0	0	0	0	0	0	1	0	0
STM4202	STM4202		0	0	5000	1	0	1116	0	0	1116	0	0	0	2	0	5000	0	0	0	0	0	0	0	0	0	0	0	0	1	0	2
STM4207	STM4207		0	0	5000	1	0	723	0	0	723	0	0	0	1	0	5000	0	0	0	0	0	0	0	0	0	0	0	0	1	0	1
STM4244	pspG		0	0	5000	1	0	243	0	0	243	0	0	0	1	0	5000	0	0	0	0	0	0	0	0	0	0	0	0	1	0	1
STM4256	ssb		0	0	5000	1	0	531	0	0	531	0	0	0	0	0	5000	0	0	0	0	0	0	0	0	0	0	0	0	1	0	0
STM4308	STM4308		1	0	5000	1	0	654	0	0	654	0	0	0	0	0	5000	0	0	0	0	1	0	0	0	0	0	0	0	1	0	0
STM4356	yjeF		2	0	5000	1	0	1548	0	0	1548	0	0	0	0	0	5000	0	0	0	0	2	0	0	0	0	0	0	0	1	0	0
STM4360	miaA		2	0	5000	1	0	951	0	0	951	0	0	0	0	0	5000	0	0	0	0	2	0	0	0	0	0	0	0	1	0	0
STM4362	hflX		0	0	5000	1	0	1281	0	0	1281	0	0	0	0	0	5000	0	0	0	0	0	0	0	0	0	0	0	0	1	0	0
STM4372	STM4372		0	0	5000	1	0	1071	0	0	1071	0	0	0	0	0	5000	0	0	0	0	0	0	0	0	0	0	0	0	1	0	0
STM4407	ytfL		0	0	5000	1	0	1344	0	0	1344	0	0	0	0	0	5000	0	0	0	0	0	0	0	0	0	0	0	0	1	0	0
STM4409	ytfM		1	0	5000	1	0	1734	0	0	1734	0	0	0	0	0	5000	0	0	0	0	1	0	0	0	0	0	0	0	1	0	0
STM4448	STM4448		1	0	5000	1	0	1914	0	0	1914	0	0	0	1	0	5000	0	0	0	0	1	0	0	0	0	0	0	0	1	0	1
STM4453	treC		0	0	5000	1	0	1653	0	0	1653	0	0	0	0	0	5000	0	0	0	0	0	0	0	0	0	0	0	0	1	0	0
STM4469	argI		1	0	5000	1	0	1005	0	0	1005	0	0	0	0	0	5000	0	0	0	0	1	0	0	0	0	0	0	0	1	0	0
STM4482	idnT		0	0	5000	1	0	1320	0	0	1320	0	0	0	0	0	5000	0	0	0	0	0	0	0	0	0	0	0	0	1	0	0
STM2514	ratB		0	0	5000	2	0	7308	0	0	7308	0	0	0	1	0	5000	0	0	0	0	0	1	0	0	0	0	0	0	1	0	1
STM3768	STM3768		0	0	5000	2	0	1110	0	0	1110	0	0	0	0	0	5000	0	0	0	0	0	1	0	0	0	0	0	0	1	0	0
STM4104	STM4104		0	0	5000	2	0	1557	0	0	1557	0	0	0	0	0	5000	0	0	0	0	0	1	0	0	0	0	0	0	1	0	0
STM0001	thrL		0	0	5000	0	0	66	0	0	66	0	0	0	0	0	0	0	0	0	0	0	0	0	0	0	0	0	0	0	0	0
STM0003	thrB		0	0	5000	0	0	930	0	0	930	0	0	0	1	0	0	0	0	0	0	0	0	0	0	0	0	0	0	0	0	1
STM0004	thrC		0	0	5000	0	0	1287	0	0	1287	0	0	0	0	0	0	0	0	0	0	0	0	0	0	0	0	0	0	0	0	0
STM0005	yaaA		1	0	5000	0	0	774	0	0	774	0	0	0	0	0	5000	0	0	0	0	1	0	0	0	0	0	0	0	0	0	0
STM0006	yaaJ		0	0	5000	0	0	1431	0	0	1431	0	0	0	0	0	5000	0	0	0	0	0	0	0	0	0	0	0	0	0	0	0
STM0007	talB		0	0	5000	0	0	954	0	0	954	0	0	0	0	0	5000	0	0	0	0	0	0	0	0	0	0	0	0	0	0	0
STM0008	mogA		0	0	5000	0	0	591	0	0	591	0	0	0	0	0	5000	0	0	0	0	0	0	0	0	0	0	0	0	0	0	0
STM0009	yaaH		0	0	5000	0	0	567	0	0	567	0	0	0	0	0	5000	0	0	0	0	0	0	0	0	0	0	0	0	0	0	0
STM0010	htgA		0	0	5000	0	0	714	0	0	714	0	0	0	0	0	5000	0	0	0	0	0	0	0	0	0	0	0	0	0	0	0
STM0011	yaaI		0	0	5000	0	0	405	0	0	405	0	0	0	0	0	5000	0	0	0	0	0	0	0	0	0	0	0	0	0	0	0
STM0012	dnaK		0	0	5000	0	0	1917	0	0	1917	0	0	0	0	0	5000	0	0	0	0	0	0	0	0	0	0	0	0	0	0	0
STM0013	dnaJ		1	0	5000	0	0	1140	0	0	1140	0	0	0	0	0	5000	0	0	0	0	1	0	0	0	0	0	0	0	0	0	0
STM0015	STM0015		0	0	5000	0	0	345	0	0	345	0	0	0	0	0	5000	0	0	0	0	0	0	0	0	0	0	0	0	0	0	0
STM0016	STM0016		0	0	5000	0	0	534	0	0	534	0	0	0	0	0	5000	0	0	0	0	0	0	0	0	0	0	0	0	0	0	0
STM0017	STM0017		0	0	5000	0	0	444	0	0	444	0	0	0	0	0	5000	0	0	0	0	0	0	0	0	0	0	0	0	0	0	0
STM0018	STM0018		0	0	5000	0	0	2100	0	0	2100	0	0	0	0	0	5000	0	0	0	0	0	0	0	0	0	0	0	0	0	0	0
STM0019	STM0019		1	0	5000	0	0	2997	0	0	2997	0	0	0	2	0	5000	0	0	0	0	1	0	0	0	0	0	0	0	0	0	2
STM0020	STM0020		0	0	5000	0	0	705	0	0	705	0	0	0	1	0	5000	0	0	0	0	0	0	0	0	0	0	0	0	0	0	1
STM0021	bcfA		0	0	5000	0	0	543	0	0	543	0	0	0	0	0	5000	0	0	0	0	0	0	0	0	0	0	0	0	0	0	0
STM0022	bcfB		0	0	5000	0	0	687	0	0	687	0	0	0	0	0	5000	0	0	0	0	0	0	0	0	0	0	0	0	0	0	0
STM0023	bcfC		0	0	5000	0	0	2622	0	0	2622	0	0	0	0	0	5000	0	0	0	0	0	0	0	0	0	0	0	0	0	0	0
STM0024	bcfD		0	0	5000	0	0	1008	0	0	1008	0	0	0	0	0	5000	0	0	0	0	0	0	0	0	0	0	0	0	0	0	0
STM0025	bcfE		1	0	5000	0	0	546	0	0	546	0	0	0	0	0	5000	0	0	0	0	1	0	0	0	0	0	0	0	0	0	0
STM0026	bcfF		1	0	5000	0	0	519	0	0	519	0	0	0	0	0	5000	0	0	0	0	1	0	0	0	0	0	0	0	0	0	0
STM0027	bcfG		2	0	5000	0	0	732	0	0	732	0	0	0	0	0	5000	0	0	0	0	2	0	0	0	0	0	0	0	0	0	0
STM0028	bcfH		0	0	5000	0	0	846	0	0	846	0	0	0	0	0	5000	0	0	0	0	0	0	0	0	0	0	0	0	0	0	0
STM0028.1n	STM0028.1n		0	0	5000	0	0	330	0	0	330	0	0	0	0	0	5000	0	0	0	0	0	0	0	0	0	0	0	0	0	0	0
STM0029	STM0029		0	0	5000	0	0	450	0	0	450	0	0	0	0	0	5000	0	0	0	0	0	0	0	0	0	0	0	0	0	0	0
STM0033	STM0033		0	0	5000	0	0	1572	0	0	1572	0	0	0	1	0	5000	0	0	0	0	0	0	0	0	0	0	0	0	0	0	1
STM0034	STM0034		0	0	5000	0	0	762	0	0	762	0	0	0	0	0	5000	0	0	0	0	0	0	0	0	0	0	0	0	0	0	0
STM0035	STM0035		2	0	5000	0	0	1494	0	0	1494	0	0	0	3	0	5000	0	0	0	0	2	0	0	0	0	0	0	0	0	0	3
STM0036	STM0036		0	0	5000	0	0	1191	0	0	1191	0	0	0	0	0	5000	0	0	0	0	0	0	0	0	0	0	0	0	0	0	0
STM0038	STM0038		0	0	5000	1	0	1716	0	0	1716	0	0	0	0	0	5000	0	1	0	0	0	0	0	0	0	0	0	0	0	0	0
STM0039	nhaA		0	0	5000	0	0	1167	0	0	1167	0	0	0	0	0	5000	0	0	0	0	0	0	0	0	0	0	0	0	0	0	0
STM0040	nhaR		0	0	5000	0	0	900	0	0	900	0	0	0	1	0	5000	0	0	0	0	0	0	0	0	0	0	0	0	0	0	1
STM0041	STM0041		0	0	5000	0	0	2040	0	0	2040	0	0	0	0	0	5000	0	0	0	0	0	0	0	0	0	0	0	0	0	0	0
STM0042	STM0042		0	0	5000	0	0	1374	0	0	1374	0	0	0	0	0	5000	0	0	0	0	0	0	0	0	0	0	0	0	0	0	0
STM0043	rpsT		0	0	5000	0	0	264	0	0	264	0	0	0	0	0	5000	0	0	0	0	0	0	0	0	0	0	0	0	0	0	0
STM0044	yaaY		0	0	5000	0	0	216	0	0	216	0	0	0	0	0	5000	0	0	0	0	0	0	0	0	0	0	0	0	0	0	0
STM0045	ribF		0	0	5000	0	0	939	0	0	939	0	0	0	0	0	5000	0	0	0	0	0	0	0	0	0	0	0	0	0	0	0
STM0046	ileS		0	0	5000	0	0	2835	0	0	2835	0	0	0	0	0	5000	0	0	0	0	0	0	0	0	0	0	0	0	0	0	0
STM0047	lspA		0	0	5000	0	0	501	0	0	501	0	0	0	0	0	5000	0	0	0	0	0	0	0	0	0	0	0	0	0	0	0
STM0048	slpA		1	0	5000	0	0	450	0	0	450	0	0	0	0	0	5000	0	0	0	0	1	0	0	0	0	0	0	0	0	0	0
STM0049	ispH		0	0	5000	0	0	951	0	0	951	0	0	0	0	0	5000	0	0	0	0	0	0	0	0	0	0	0	0	0	0	0
STM0050	STM0050		0	0	5000	0	0	1203	0	0	1203	0	0	0	0	0	5000	0	0	0	0	0	0	0	0	0	0	0	0	0	0	0
STM0051	rihC		0	0	5000	0	0	921	0	0	921	0	0	0	0	0	5000	0	0	0	0	0	0	0	0	0	0	0	0	0	0	0
STM0052	STM0052		0	0	5000	0	0	687	0	0	687	0	0	0	12	0	5000	0	0	0	0	0	0	0	0	0	0	0	0	0	0	12
STM0056	STM0056		3	0	5000	0	0	240	0	0	240	0	0	0	0	0	5000	0	0	0	0	3	0	0	0	0	0	0	0	0	0	0
STM0058	citC2		1	0	5000	0	0	1044	0	0	1044	0	0	0	0	0	5000	0	0	0	0	1	0	0	0	0	0	0	0	0	0	0
STM0059	citD2		0	0	5000	0	0	294	0	0	294	0	0	0	0	0	5000	0	0	0	0	0	0	0	0	0	0	0	0	0	0	0
STM0061	citF2		0	0	5000	0	0	1521	0	0	1521	0	0	0	0	0	5000	0	0	0	0	0	0	0	0	0	0	0	0	0	0	0
STM0062	citX2		0	0	5000	0	0	552	0	0	552	0	0	0	2	0	5000	0	0	0	0	0	0	0	0	0	0	0	0	0	0	2
STM0063	citG2		0	0	5000	0	0	909	0	0	909	0	0	0	0	0	5000	0	0	0	0	0	0	0	0	0	0	0	0	0	0	0
STM0064	dapB		0	0	5000	0	0	822	0	0	822	0	0	0	0	0	5000	0	0	0	0	0	0	0	0	0	0	0	0	0	0	0
STM0066	carA		0	0	5000	0	0	1149	0	0	1149	0	0	0	1	0	5000	0	0	0	0	0	0	0	0	0	0	0	0	0	0	1
STM0067	carB		0	0	5000	0	0	3228	0	0	3228	0	0	0	0	0	5000	0	0	0	0	0	0	0	0	0	0	0	0	0	0	0
STM0068	caiF		0	0	5000	0	0	396	0	0	396	0	0	0	0	0	5000	0	0	0	0	0	0	0	0	0	0	0	0	0	0	0
STM0069	caiE		0	0	5000	0	0	597	0	0	597	0	0	0	0	0	5000	0	0	0	0	0	0	0	0	0	0	0	0	0	0	0
STM0070	caiD		0	0	5000	0	0	786	0	0	786	0	0	0	1	0	5000	0	0	0	0	0	0	0	0	0	0	0	0	0	0	1
STM0071	caiC		0	0	5000	0	0	1554	0	0	1554	0	0	0	0	0	5000	0	0	0	0	0	0	0	0	0	0	0	0	0	0	0
STM0072	caiB		0	0	5000	0	0	1218	0	0	1218	0	0	0	0	0	5000	0	0	0	0	0	0	0	0	0	0	0	0	0	0	0
STM0073	caiA		0	0	5000	0	0	1143	0	0	1143	0	0	0	0	0	5000	0	0	0	0	0	0	0	0	0	0	0	0	0	0	0
STM0076	fixB		0	0	5000	0	0	942	0	0	942	0	0	0	0	0	5000	0	0	0	0	0	0	0	0	0	0	0	0	0	0	0
STM0078	fixX		0	0	5000	0	0	288	0	0	288	0	0	0	0	0	5000	0	0	0	0	0	0	0	0	0	0	0	0	0	0	0
STM0079	yaaU		0	0	5000	0	0	1341	0	0	1341	0	0	0	0	0	5000	0	0	0	0	0	0	0	0	0	0	0	0	0	0	0
STM0080	STM0080		0	0	5000	0	0	231	0	0	231	0	0	0	2	0	5000	0	0	0	0	0	0	0	0	0	0	0	0	0	0	2
STM0081	STM0081		0	0	5000	0	0	417	0	0	417	0	0	0	0	0	5000	0	0	0	0	0	0	0	0	0	0	0	0	0	0	0
STM0082	STM0082		0	0	5000	0	0	291	0	0	291	0	0	0	0	0	5000	0	0	0	0	0	0	0	0	0	0	0	0	0	0	0
STM0084	STM0084		0	0	5000	0	0	1890	0	0	1890	0	0	0	0	0	5000	0	0	0	0	0	0	0	0	0	0	0	0	0	0	0
STM0085	yabF		0	0	5000	0	0	531	0	0	531	0	0	0	0	0	5000	0	0	0	0	0	0	0	0	0	0	0	0	0	0	0
STM0086	kefC		0	0	5000	0	0	1863	0	0	1863	0	0	0	0	0	5000	0	0	0	0	0	0	0	0	0	0	0	0	0	0	0
STM0087	folA		0	0	5000	0	0	480	0	0	480	0	0	0	0	0	5000	0	0	0	0	0	0	0	0	0	0	0	0	0	0	0
STM0088	apaH		0	0	5000	0	0	849	0	0	849	0	0	0	3	0	5000	0	0	0	0	0	0	0	0	0	0	0	0	0	0	3
STM0089	apaG		0	0	5000	0	0	378	0	0	378	0	0	0	0	0	5000	0	0	0	0	0	0	0	0	0	0	0	0	0	0	0
STM0092	surA		1	0	5000	0	0	1287	0	0	1287	0	0	0	0	0	5000	0	0	0	0	1	0	0	0	0	0	0	0	0	0	0
STM0094	djlA		0	0	5000	0	0	813	0	0	813	0	0	0	0	0	5000	0	0	0	0	0	0	0	0	0	0	0	0	0	0	0
STM0095	rluA		1	0	5000	0	0	660	0	0	660	0	0	0	0	0	5000	0	0	0	0	1	0	0	0	0	0	0	0	0	0	0
STM0096	hepA		0	0	5000	0	0	2907	0	0	2907	0	0	0	1	0	5000	0	0	0	0	0	0	0	0	0	0	0	0	0	0	1
STM0097	polB		0	0	5000	0	0	2352	0	0	2352	0	0	0	0	0	5000	0	0	0	0	0	0	0	0	0	0	0	0	0	0	0
STM0098	STM0098		0	0	5000	0	0	621	0	0	621	0	0	0	0	0	5000	0	0	0	0	0	0	0	0	0	0	0	0	0	0	0
STM0100	STM0100		0	0	5000	0	0	420	0	0	420	0	0	0	0	0	5000	0	0	0	0	0	0	0	0	0	0	0	0	0	0	0
STM0102	araA		1	0	5000	0	0	1503	0	0	1503	0	0	0	0	0	5000	0	0	0	0	1	0	0	0	0	0	0	0	0	0	0
STM0103	araB		0	0	5000	0	0	1710	0	0	1710	0	0	0	1	0	5000	0	0	0	0	0	0	0	0	0	0	0	0	0	0	1
STM0104	araC		0	0	5000	0	0	846	0	0	846	0	0	0	0	0	5000	0	0	0	0	0	0	0	0	0	0	0	0	0	0	0
STM0106	thiQ		0	0	5000	0	0	708	0	0	708	0	0	0	2	0	5000	0	0	0	0	0	0	0	0	0	0	0	0	0	0	2
STM0107	thiP		0	0	5000	0	0	1611	0	0	1611	0	0	0	1	0	5000	0	0	0	0	0	0	0	0	0	0	0	0	0	0	1
STM0108	tbpA		0	0	5000	0	0	984	0	0	984	0	0	0	0	0	5000	0	0	0	0	0	0	0	0	0	0	0	0	0	0	0
STM0110	leuD		1	0	5000	0	0	606	0	0	606	0	0	0	0	0	5000	0	0	0	0	1	0	0	0	0	0	0	0	0	0	0
STM0112	leuB		1	0	5000	0	0	1092	0	0	1092	0	0	0	0	0	5000	0	0	0	0	1	0	0	0	0	0	0	0	0	0	0
STM0113	leuA		0	0	5000	0	0	1572	0	0	1572	0	0	0	0	0	5000	0	0	0	0	0	0	0	0	0	0	0	0	0	0	0
STM0114	leuL		0	0	5000	0	0	87	0	0	87	0	0	0	0	0	5000	0	0	0	0	0	0	0	0	0	0	0	0	0	0	0
STM0115	leuO		1	0	5000	0	0	945	0	0	945	0	0	0	0	0	5000	0	0	0	0	1	0	0	0	0	0	0	0	0	0	0
STM0116	ilvI		0	0	5000	0	0	1662	0	0	1662	0	0	0	0	0	5000	0	0	0	0	0	0	0	0	0	0	0	0	0	0	0
STM0117	ilvH		0	0	5000	0	0	492	0	0	492	0	0	0	1	0	5000	0	0	0	0	0	0	0	0	0	0	0	0	0	0	1
STM0118	fruR		1	0	5000	0	0	1005	0	0	1005	0	0	0	0	0	5000	0	0	0	0	1	0	0	0	0	0	0	0	0	0	0
STM0119	yabB		0	0	5000	0	0	459	0	0	459	0	0	0	0	0	5000	0	0	0	0	0	0	0	0	0	0	0	0	0	0	0
STM0120	mraW		0	0	5000	0	0	942	0	0	942	0	0	0	0	0	5000	0	0	0	0	0	0	0	0	0	0	0	0	0	0	0
STM0121	ftsL		0	0	5000	0	0	366	0	0	366	0	0	0	0	0	5000	0	0	0	0	0	0	0	0	0	0	0	0	0	0	0
STM0123	murE		0	0	5000	0	0	1488	0	0	1488	0	0	0	1	0	5000	0	0	0	0	0	0	0	0	0	0	0	0	0	0	1
STM0124	murF		0	0	5000	0	0	1359	0	0	1359	0	0	0	0	0	5000	0	0	0	0	0	0	0	0	0	0	0	0	0	0	0
STM0125	mraY		0	0	5000	0	0	1083	0	0	1083	0	0	0	0	0	5000	0	0	0	0	0	0	0	0	0	0	0	0	0	0	0
STM0127	ftsW		0	0	5000	0	0	1245	0	0	1245	0	0	0	1	0	5000	0	0	0	0	0	0	0	0	0	0	0	0	0	0	1
STM0128	murG		0	0	5000	0	0	1068	0	0	1068	0	0	0	0	0	5000	0	0	0	0	0	0	0	0	0	0	0	0	0	0	0
STM0129	murC		0	0	5000	0	0	1476	0	0	1476	0	0	0	0	0	5000	0	0	0	0	0	0	0	0	0	0	0	0	0	0	0
STM0130	ddl		1	0	5000	0	0	921	0	0	921	0	0	0	0	0	5000	0	0	0	0	1	0	0	0	0	0	0	0	0	0	0
STM0131	ftsQ		0	0	5000	0	0	831	0	0	831	0	0	0	0	0	5000	0	0	0	0	0	0	0	0	0	0	0	0	0	0	0
STM0132	ftsA		0	0	5000	0	0	1263	0	0	1263	0	0	0	0	0	5000	0	0	0	0	0	0	0	0	0	0	0	0	0	0	0
STM0133	ftsZ		1	0	5000	0	0	1152	0	0	1152	0	0	0	0	0	5000	0	0	0	0	1	0	0	0	0	0	0	0	0	0	0
STM0134	lpxC		1	0	5000	0	0	918	0	0	918	0	0	0	0	0	5000	0	0	0	0	1	0	0	0	0	0	0	0	0	0	0
STM0135	yacA		0	0	5000	0	0	498	0	0	498	0	0	0	0	0	5000	0	0	0	0	0	0	0	0	0	0	0	0	0	0	0
STM0137.1N	STM0137.1N		0	0	0	0	0	0	0	0	1	0	0	0	0	0	0	0	0	0	0	0	0	0	0	0	0	0	0	0	0	0
STM0138	yacG		1	0	5000	0	0	192	0	0	192	0	0	0	0	0	5000	0	0	0	0	1	0	0	0	0	0	0	0	0	0	0
STM0140	coaE		0	0	5000	0	0	621	0	0	621	0	0	0	0	0	5000	0	0	0	0	0	0	0	0	0	0	0	0	0	0	0
STM0141	guaC		1	0	5000	0	0	1044	0	0	1044	0	0	0	2	0	5000	0	0	0	0	1	0	0	0	0	0	0	0	0	0	2
STM0144	ppdD		2	0	5000	0	0	438	0	0	438	0	0	0	0	0	5000	0	0	0	0	2	0	0	0	0	0	0	0	0	0	0
STM0145	nadC		0	0	5000	0	0	894	0	0	894	0	0	0	1	0	5000	0	0	0	0	0	0	0	0	0	0	0	0	0	0	1
STM0147	ampE		0	0	5000	0	0	855	0	0	855	0	0	0	1	0	5000	0	0	0	0	0	0	0	0	0	0	0	0	0	0	1
STM0148	STM0148		0	0	5000	0	0	951	0	0	951	0	0	0	0	0	5000	0	0	0	0	0	0	0	0	0	0	0	0	0	0	0
STM0149	STM0149		0	0	5000	0	0	1407	0	0	1407	0	0	0	0	0	5000	0	0	0	0	0	0	0	0	0	0	0	0	0	0	0
STM0151	pdhR		3	0	5000	0	0	765	0	0	765	0	0	0	0	0	5000	0	0	0	0	3	0	0	0	0	0	0	0	0	0	0
STM0154	lpdA		0	0	5000	0	0	1425	0	0	1425	0	0	0	2	0	5000	0	0	0	0	0	0	0	0	0	0	0	0	0	0	2
STM0155	STM0155		0	0	5000	0	0	285	0	0	285	0	0	0	0	0	5000	0	0	0	0	0	0	0	0	0	0	0	0	0	0	0
STM0156	STM0156		0	0	5000	0	0	792	0	0	792	0	0	0	0	0	5000	0	0	0	0	0	0	0	0	0	0	0	0	0	0	0
STM0158	acnB		2	0	5000	0	0	2598	0	0	2598	0	0	0	11	0	5000	0	0	0	0	2	0	0	0	0	0	0	0	0	0	11
STM0160	yacL		0	0	5000	0	0	363	0	0	363	0	0	0	0	0	5000	0	0	0	0	0	0	0	0	0	0	0	0	0	0	0
STM0161	kdgT		0	0	5000	0	0	954	0	0	954	0	0	0	0	0	5000	0	0	0	0	0	0	0	0	0	0	0	0	0	0	0
STM0163	pdxA		0	0	5000	0	0	984	0	0	984	0	0	0	1	0	5000	0	0	0	0	0	0	0	0	0	0	0	0	0	0	1
STM0164	STM0164		0	0	5000	0	0	768	0	0	768	0	0	0	0	0	5000	0	0	0	0	0	0	0	0	0	0	0	0	0	0	0
STM0165	speD		0	0	5000	0	0	795	0	0	795	0	0	0	0	0	5000	0	0	0	0	0	0	0	0	0	0	0	0	0	0	0
STM0166	speE		0	0	5000	0	0	861	0	0	861	0	0	0	1	0	5000	0	0	0	0	0	0	0	0	0	0	0	0	0	0	1
STM0167	yacC		0	0	5000	0	0	348	0	0	348	0	0	0	0	0	5000	0	0	0	0	0	0	0	0	0	0	0	0	0	0	0
STM0168	cueO		0	0	5000	0	0	1611	0	0	1611	0	0	0	0	0	5000	0	0	0	0	0	0	0	0	0	0	0	0	0	0	0
STM0170	hpt		0	0	5000	0	0	537	0	0	537	0	0	0	0	0	5000	0	0	0	0	0	0	0	0	0	0	0	0	0	0	0
STM0171	yadF		1	0	5000	0	0	663	0	0	663	0	0	0	0	0	5000	0	0	0	0	1	0	0	0	0	0	0	0	0	0	0
STM0172	yadG		0	0	5000	0	0	927	0	0	927	0	0	0	0	0	5000	0	0	0	0	0	0	0	0	0	0	0	0	0	0	0
STM0174	stiH		1	0	5000	0	0	1080	0	0	1080	0	0	0	2	0	5000	0	0	0	0	1	0	0	0	0	0	0	0	0	0	2
STM0175	stiC		0	0	5000	0	0	2547	0	0	2547	0	0	0	1	0	5000	0	0	0	0	0	0	0	0	0	0	0	0	0	0	1
STM0176	stiB		0	0	5000	0	0	684	0	0	684	0	0	0	0	0	5000	0	0	0	0	0	0	0	0	0	0	0	0	0	0	0
STM0177	stiA		0	0	5000	0	0	540	0	0	540	0	0	0	0	0	5000	0	0	0	0	0	0	0	0	0	0	0	0	0	0	0
STM0179	yadE		0	0	5000	0	0	1230	0	0	1230	0	0	0	0	0	5000	0	0	0	0	0	0	0	0	0	0	0	0	0	0	0
STM0180	panD		2	0	5000	0	0	381	0	0	381	0	0	0	0	0	5000	0	0	0	0	2	0	0	0	0	0	0	0	0	0	0
STM0182	panB		1	0	5000	0	0	792	0	0	792	0	0	0	0	0	5000	0	0	0	0	1	0	0	0	0	0	0	0	0	0	0
STM0183	folK		0	0	5000	0	0	480	0	0	480	0	0	0	0	0	5000	0	0	0	0	0	0	0	0	0	0	0	0	0	0	0
STM0184	pcnB		0	0	5000	0	0	1419	0	0	1419	0	0	0	0	0	5000	0	0	0	0	0	0	0	0	0	0	0	0	0	0	0
STM0185	yadB		0	0	5000	0	0	897	0	0	897	0	0	0	0	0	5000	0	0	0	0	0	0	0	0	0	0	0	0	0	0	0
STM0186	dksA		0	0	5000	0	0	456	0	0	456	0	0	0	0	0	5000	0	0	0	0	0	0	0	0	0	0	0	0	0	0	0
STM0187	sfsA		0	0	5000	0	0	705	0	0	705	0	0	0	0	0	5000	0	0	0	0	0	0	0	0	0	0	0	0	0	0	0
STM0188	ligT		0	0	5000	0	0	531	0	0	531	0	0	0	0	0	5000	0	0	0	0	0	0	0	0	0	0	0	0	0	0	0
STM0189	hrpB		1	0	5000	0	0	2475	0	0	2475	0	0	0	0	0	5000	0	0	0	0	1	0	0	0	0	0	0	0	0	0	0
STM0190	mrcB		2	0	5000	0	0	2523	0	0	2523	0	0	0	1	0	5000	0	0	0	0	2	0	0	0	0	0	0	0	0	0	1
STM0191	fhuA		1	0	5000	0	0	2190	0	0	2190	0	0	0	0	0	5000	0	0	0	0	1	0	0	0	0	0	0	0	0	0	0
STM0192	fhuC		0	0	5000	0	0	798	0	0	798	0	0	0	0	0	5000	0	0	0	0	0	0	0	0	0	0	0	0	0	0	0
STM0193	fhuD		0	0	5000	0	0	891	0	0	891	0	0	0	1	0	5000	0	0	0	0	0	0	0	0	0	0	0	0	0	0	1
STM0195	stfA		0	0	5000	0	0	561	0	0	561	0	0	0	1	0	5000	0	0	0	0	0	0	0	0	0	0	0	0	0	0	1
STM0196	stfC		0	0	5000	0	0	2658	0	0	2658	0	0	0	0	0	5000	0	0	0	0	0	0	0	0	0	0	0	0	0	0	0
STM0197	stfD		0	0	5000	1	0	753	0	0	753	0	0	0	3	0	5000	0	0	0	0	0	0	0	0	0	0	1	0	0	0	3
STM0198	stfE		0	0	5000	0	0	513	0	0	513	0	0	0	1	0	5000	0	0	0	0	0	0	0	0	0	0	0	0	0	0	1
STM0199	stfF		0	0	5000	0	0	477	0	0	477	0	0	0	0	0	5000	0	0	0	0	0	0	0	0	0	0	0	0	0	0	0
STM0200	stfG		0	0	5000	0	0	531	0	0	531	0	0	0	0	0	5000	0	0	0	0	0	0	0	0	0	0	0	0	0	0	0
STM0201	STM0201		0	0	5000	0	0	840	0	0	840	0	0	0	0	0	5000	0	0	0	0	0	0	0	0	0	0	0	0	0	0	0
STM0204.S	yadR		0	0	5000	0	0	345	0	0	345	0	0	0	0	0	5000	0	0	0	0	0	0	0	0	0	0	0	0	0	0	0
STM0205	yadS		0	0	5000	0	0	624	0	0	624	0	0	0	0	0	5000	0	0	0	0	0	0	0	0	0	0	0	0	0	0	0
STM0206	btuF		0	0	5000	0	0	801	0	0	801	0	0	0	0	0	5000	0	0	0	0	0	0	0	0	0	0	0	0	0	0	0
STM0207	pfs		2	0	5000	0	0	699	0	0	699	0	0	0	0	0	5000	0	0	0	0	2	0	0	0	0	0	0	0	0	0	0
STM0208	dgt		0	0	5000	0	0	1518	0	0	1518	0	0	0	1	0	5000	0	0	0	0	0	0	0	0	0	0	0	0	0	0	1
STM0209	htrA		0	0	5000	0	0	1428	0	0	1428	0	0	0	0	0	5000	0	0	0	0	0	0	0	0	0	0	0	0	0	0	0
STM0210	cdaR		0	0	5000	0	0	1158	0	0	1158	0	0	0	1	0	5000	0	0	0	0	0	0	0	0	0	0	0	0	0	0	1
STM0211	yaeH		1	0	5000	0	0	387	0	0	387	0	0	0	0	0	5000	0	0	0	0	1	0	0	0	0	0	0	0	0	0	0
STM0212	STM0212		0	0	5000	0	0	1302	0	0	1302	0	0	0	0	0	5000	0	0	0	0	0	0	0	0	0	0	0	0	0	0	0
STM0213	dapD		0	0	5000	0	0	825	0	0	825	0	0	0	0	0	5000	0	0	0	0	0	0	0	0	0	0	0	0	0	0	0
STM0214	glnD		0	0	5000	0	0	2673	0	0	2673	0	0	0	0	0	5000	0	0	0	0	0	0	0	0	0	0	0	0	0	0	0
STM0215	map		0	0	5000	0	0	795	0	0	795	0	0	0	0	0	5000	0	0	0	0	0	0	0	0	0	0	0	0	0	0	0
STM0216	rpsB		1	0	5000	0	0	726	0	0	726	0	0	0	0	0	5000	0	0	0	0	1	0	0	0	0	0	0	0	0	0	0
STM0218	pyrH		0	0	5000	0	0	726	0	0	726	0	0	0	1	0	5000	0	0	0	0	0	0	0	0	0	0	0	0	0	0	1
STM0219	frr		0	0	5000	0	0	558	0	0	558	0	0	0	0	0	5000	0	0	0	0	0	0	0	0	0	0	0	0	0	0	0
STM0220	dxr		0	0	5000	0	0	1197	0	0	1197	0	0	0	0	0	5000	0	0	0	0	0	0	0	0	0	0	0	0	0	0	0
STM0221	uppS		1	0	5000	0	0	759	0	0	759	0	0	0	0	0	5000	0	0	0	0	1	0	0	0	0	0	0	0	0	0	0
STM0222	cdsA		0	0	5000	0	0	858	0	0	858	0	0	0	0	0	5000	0	0	0	0	0	0	0	0	0	0	0	0	0	0	0
STM0223	yaeL		0	0	5000	0	0	1353	0	0	1353	0	0	0	0	0	5000	0	0	0	0	0	0	0	0	0	0	0	0	0	0	0
STM0225	hlpA		0	0	5000	0	0	486	0	0	486	0	0	0	1	0	5000	0	0	0	0	0	0	0	0	0	0	0	0	0	0	1
STM0226	lpxD		0	0	5000	0	0	1026	0	0	1026	0	0	0	0	0	5000	0	0	0	0	0	0	0	0	0	0	0	0	0	0	0
STM0227	fabZ		0	0	5000	0	0	456	0	0	456	0	0	0	0	0	5000	0	0	0	0	0	0	0	0	0	0	0	0	0	0	0
STM0228	lpxA		0	0	5000	0	0	789	0	0	789	0	0	0	0	0	5000	0	0	0	0	0	0	0	0	0	0	0	0	0	0	0
STM0229	lpxB		1	0	5000	0	0	1149	0	0	1149	0	0	0	0	0	5000	0	0	0	0	1	0	0	0	0	0	0	0	0	0	0
STM0230	rnhB		1	0	5000	0	0	597	0	0	597	0	0	0	0	0	5000	0	0	0	0	1	0	0	0	0	0	0	0	0	0	0
STM0232	accA		0	0	5000	0	0	960	0	0	960	0	0	0	0	0	5000	0	0	0	0	0	0	0	0	0	0	0	0	0	0	0
STM0233	STM0233		0	0	5000	0	0	1764	0	0	1764	0	0	0	2	0	5000	0	0	0	0	0	0	0	0	0	0	0	0	0	0	2
STM0234	ldcC		0	0	5000	0	0	2142	0	0	2142	0	0	0	0	0	5000	0	0	0	0	0	0	0	0	0	0	0	0	0	0	0
STM0235	yaeR		0	0	5000	0	0	390	0	0	390	0	0	0	0	0	5000	0	0	0	0	0	0	0	0	0	0	0	0	0	0	0
STM0236	tilS		0	0	5000	0	0	1293	0	0	1293	0	0	0	0	0	5000	0	0	0	0	0	0	0	0	0	0	0	0	0	0	0
STM0237	rof		0	0	5000	0	0	261	0	0	261	0	0	0	4	0	5000	0	0	0	0	0	0	0	0	0	0	0	0	0	0	4
STM0238	yaeP		0	0	5000	0	0	219	0	0	219	0	0	0	0	0	5000	0	0	0	0	0	0	0	0	0	0	0	0	0	0	0
STM0239	yaeQ		0	0	5000	0	0	546	0	0	546	0	0	0	0	0	5000	0	0	0	0	0	0	0	0	0	0	0	0	0	0	0
STM0240	yaeJ		0	0	5000	0	0	423	0	0	423	0	0	0	0	0	5000	0	0	0	0	0	0	0	0	0	0	0	0	0	0	0
STM0241	cutF		0	0	0	0	0	0	0	0	1	0	0	0	0	0	0	0	0	0	0	0	0	0	0	0	0	0	0	0	0	0
STM0242	proS		4	0	5000	0	0	1719	0	0	1719	0	0	0	0	0	5000	0	0	0	0	4	0	0	0	0	0	0	0	0	0	0
STM0243	yaeB		0	0	5000	0	0	708	0	0	708	0	0	0	0	0	5000	0	0	0	0	0	0	0	0	0	0	0	0	0	0	0
STM0244	rcsF		0	0	5000	0	0	405	0	0	405	0	0	0	0	0	5000	0	0	0	0	0	0	0	0	0	0	0	0	0	0	0
STM0245	metQ		0	0	5000	0	0	816	0	0	816	0	0	0	3	0	5000	0	0	0	0	0	0	0	0	0	0	0	0	0	0	3
STM0246	yaeE		0	0	5000	0	0	654	0	0	654	0	0	0	0	0	5000	0	0	0	0	0	0	0	0	0	0	0	0	0	0	0
STM0247	metN		0	0	5000	0	0	1032	0	0	1032	0	0	0	0	0	5000	0	0	0	0	0	0	0	0	0	0	0	0	0	0	0
STM0248	yaeD		3	0	5000	0	0	567	0	0	567	0	0	0	0	0	5000	0	0	0	0	3	0	0	0	0	0	0	0	0	0	0
STM0249	rrsH		0	0	0	0	0	0	0	0	1	0	0	0	0	0	0	0	0	0	0	0	0	0	0	0	0	0	0	0	0	0
STM0250	ileV		0	0	0	0	0	0	0	0	1	0	0	0	0	0	0	0	0	0	0	0	0	0	0	0	0	0	0	0	0	0
STM0251	alaV		0	0	0	0	0	0	0	0	1	0	0	0	0	0	0	0	0	0	0	0	0	0	0	0	0	0	0	0	0	0
STM0252	rrlH		0	0	0	0	0	0	0	0	1	0	0	0	0	0	0	0	0	0	0	0	0	0	0	0	0	0	0	0	0	0
STM0253	rrfH		0	0	0	0	0	0	0	0	1	0	0	0	0	0	0	0	0	0	0	0	0	0	0	0	0	0	0	0	0	0
STM0254	aspU		0	0	0	0	0	0	0	0	1	0	0	0	0	0	0	0	0	0	0	0	0	0	0	0	0	0	0	0	0	0
STM0258	yafD		0	0	5000	0	0	780	0	0	780	0	0	0	0	0	5000	0	0	0	0	0	0	0	0	0	0	0	0	0	0	0
STM0259	yafE		0	0	5000	0	0	771	0	0	771	0	0	0	0	0	5000	0	0	0	0	0	0	0	0	0	0	0	0	0	0	0
STM0260	mltD		2	0	5000	0	0	1368	0	0	1368	0	0	0	0	0	5000	0	0	0	0	2	0	0	0	0	0	0	0	0	0	0
STM0262	yafS		1	0	5000	0	0	723	0	0	723	0	0	0	0	0	5000	0	0	0	0	1	0	0	0	0	0	0	0	0	0	0
STM0263	rnhA		1	0	5000	0	0	468	0	0	468	0	0	0	0	0	5000	0	0	0	0	1	0	0	0	0	0	0	0	0	0	0
STM0264	dnaQ		0	0	5000	0	0	732	0	0	732	0	0	0	0	0	5000	0	0	0	0	0	0	0	0	0	0	0	0	0	0	0
STM0265	aspV		0	0	0	0	0	0	0	0	1	0	0	0	0	0	0	0	0	0	0	0	0	0	0	0	0	0	0	0	0	0
STM0266	STM0266		0	0	5000	0	0	1056	0	0	1056	0	0	0	1	0	5000	0	0	0	0	0	0	0	0	0	0	0	0	0	0	1
STM0267	STM0267		0	0	5000	0	0	996	0	0	996	0	0	0	0	0	5000	0	0	0	0	0	0	0	0	0	0	0	0	0	0	0
STM0269	STM0269		0	0	5000	0	0	495	0	0	495	0	0	0	0	0	5000	0	0	0	0	0	0	0	0	0	0	0	0	0	0	0
STM0270	STM0270		0	0	5000	0	0	825	0	0	825	0	0	0	15	0	5000	0	0	0	0	0	0	0	0	0	0	0	0	0	0	15
STM0271	STM0271		0	0	5000	0	0	903	0	0	903	0	0	0	0	0	5000	0	0	0	0	0	0	0	0	0	0	0	0	0	0	0
STM0272	STM0272		15	0	5000	0	0	2640	0	0	2640	0	0	0	0	0	5000	0	0	0	0	15	0	0	0	0	0	0	0	0	0	0
STM0273	STM0273		0	0	5000	0	0	543	0	0	543	0	0	0	0	0	5000	0	0	0	0	0	0	0	0	0	0	0	0	0	0	0
STM0274	STM0274		2	0	5000	15	0	1509	0	0	1509	0	0	0	0	0	5000	0	0	15	0	2	0	0	0	0	0	0	0	0	0	0
STM0274A	STM0274A		0	0	5000	0	0	111	0	0	111	0	0	0	0	0	5000	0	0	0	0	0	0	0	0	0	0	0	0	0	0	0
STM0275.s	STM0275.s		0	0	5000	0	0	447	0	0	447	0	0	0	0	0	5000	0	0	0	0	0	0	0	0	0	0	0	0	0	0	0
STM0276	STM0276		0	0	5000	0	0	486	0	0	486	0	0	0	0	0	5000	0	0	0	0	0	0	0	0	0	0	0	0	0	0	0
STM0277	STM0277		0	0	5000	0	0	486	0	0	486	0	0	0	0	0	5000	0	0	0	0	0	0	0	0	0	0	0	0	0	0	0
STM0278	STM0278		0	0	5000	0	0	384	0	0	384	0	0	0	0	0	5000	0	0	0	0	0	0	0	0	0	0	0	0	0	0	0
STM0279	STM0279		0	0	5000	0	0	486	0	0	486	0	0	0	0	0	5000	0	0	0	0	0	0	0	0	0	0	0	0	0	0	0
STM0280	STM0280		0	0	5000	0	0	537	0	0	537	0	0	0	0	0	5000	0	0	0	0	0	0	0	0	0	0	0	0	0	0	0
STM0282	STM0282		1	0	5000	0	0	1305	0	0	1305	0	0	0	2	0	5000	0	0	0	0	1	0	0	0	0	0	0	0	0	0	2
STM0283	STM0283		0	0	5000	0	0	774	0	0	774	0	0	0	0	0	5000	0	0	0	0	0	0	0	0	0	0	0	0	0	0	0
STM0284	STM0284		0	0	5000	0	0	432	0	0	432	0	0	0	0	0	5000	0	0	0	0	0	0	0	0	0	0	0	0	0	0	0
STM0286	STM0286		0	0	5000	0	0	789	0	0	789	0	0	0	0	0	5000	0	0	0	0	0	0	0	0	0	0	0	0	0	0	0
STM0287	STM0287		0	0	5000	0	0	417	0	0	417	0	0	0	0	0	5000	0	0	0	0	0	0	0	0	0	0	0	0	0	0	0
STM0288	STM0288		0	0	5000	0	0	522	0	0	522	0	0	0	1	0	5000	0	0	0	0	0	0	0	0	0	0	0	0	0	0	1
STM0290	STM0290		0	0	5000	0	0	447	0	0	447	0	0	0	1	0	5000	0	0	0	0	0	0	0	0	0	0	0	0	0	0	1
STM0291	STM0291		2	0	5000	0	0	4095	0	0	4095	0	0	0	0	0	5000	0	0	0	0	2	0	0	0	0	0	0	0	0	0	0
STM0293	STM0293		0	0	5000	0	0	447	0	0	447	0	0	0	0	0	5000	0	0	0	0	0	0	0	0	0	0	0	0	0	0	0
STM0294.1N	STM0294.1N		0	0	5000	0	0	276	0	0	276	0	0	0	0	0	5000	0	0	0	0	0	0	0	0	0	0	0	0	0	0	0
STM0294.1c	STM0294.1c		0	0	0	0	0	0	0	0	1	0	0	0	0	0	0	0	0	0	0	0	0	0	0	0	0	0	0	0	0	0
STM0295	STM0295		0	0	5000	0	0	309	0	0	309	0	0	0	0	0	5000	0	0	0	0	0	0	0	0	0	0	0	0	0	0	0
STM0296	STM0296		0	0	0	0	0	0	0	0	1	0	0	0	0	0	0	0	0	0	0	0	0	0	0	0	0	0	0	0	0	0
STM0297	STM0297		0	0	5000	0	0	198	0	0	198	0	0	0	2	0	5000	0	0	0	0	0	0	0	0	0	0	0	0	0	0	2
STM0298	STM0298		0	0	0	0	0	0	0	0	1	0	0	0	0	0	0	0	0	0	0	0	0	0	0	0	0	0	0	0	0	0
STM0300	safB		0	0	5000	0	0	714	0	0	714	0	0	0	1	0	5000	0	0	0	0	0	0	0	0	0	0	0	0	0	0	1
STM0301	safC		0	0	5000	0	0	2511	0	0	2511	0	0	0	0	0	5000	0	0	0	0	0	0	0	0	0	0	0	0	0	0	0
STM0302	safD		0	0	5000	0	0	471	0	0	471	0	0	0	0	0	5000	0	0	0	0	0	0	0	0	0	0	0	0	0	0	0
STM0303	ybeJ		0	0	5000	0	0	822	0	0	822	0	0	0	0	0	5000	0	0	0	0	0	0	0	0	0	0	0	0	0	0	0
STM0304	sinR		0	0	5000	1	0	948	0	0	948	0	0	0	0	0	5000	0	0	0	0	0	0	0	0	0	0	1	0	0	0	0
STM0305	STM0305		0	0	5000	0	0	216	0	0	216	0	0	0	1	0	5000	0	0	0	0	0	0	0	0	0	0	0	0	0	0	1
STM0306	STM0306		1	0	5000	0	0	720	0	0	720	0	0	0	0	0	5000	0	0	0	0	1	0	0	0	0	0	0	0	0	0	0
STM0307	STM0307		0	0	5000	0	0	408	0	0	408	0	0	0	0	0	5000	0	0	0	0	0	0	0	0	0	0	0	0	0	0	0
STM0308	yafV		0	0	5000	0	0	768	0	0	768	0	0	0	0	0	5000	0	0	0	0	0	0	0	0	0	0	0	0	0	0	0
STM0309	fadE		0	0	5000	0	0	2445	0	0	2445	0	0	0	1	0	5000	0	0	0	0	0	0	0	0	0	0	0	0	0	0	1
STM0310	gmhA		1	0	5000	0	0	579	0	0	579	0	0	0	0	0	5000	0	0	0	0	1	0	0	0	0	0	0	0	0	0	0
STM0311	yafJ		0	0	5000	0	0	768	0	0	768	0	0	0	0	0	5000	0	0	0	0	0	0	0	0	0	0	0	0	0	0	0
STM0312	yafK		0	0	5000	0	0	741	0	0	741	0	0	0	0	0	5000	0	0	0	0	0	0	0	0	0	0	0	0	0	0	0
STM0313	dinP		0	0	5000	0	0	1056	0	0	1056	0	0	0	0	0	5000	0	0	0	0	0	0	0	0	0	0	0	0	0	0	0
STM0314	STM0314		0	0	0	0	0	0	0	0	1	0	0	0	0	0	0	0	0	0	0	0	0	0	0	0	0	0	0	0	0	0
STM0315	prfH		0	0	5000	0	0	615	0	0	615	0	0	0	0	0	5000	0	0	0	0	0	0	0	0	0	0	0	0	0	0	0
STM0316	pepD		0	0	5000	0	0	1458	0	0	1458	0	0	0	0	0	5000	0	0	0	0	0	0	0	0	0	0	0	0	0	0	0
STM0317	gpt		0	0	5000	0	0	459	0	0	459	0	0	0	0	0	5000	0	0	0	0	0	0	0	0	0	0	0	0	0	0	0
STM0318	frsA		0	0	5000	0	0	1245	0	0	1245	0	0	0	0	0	5000	0	0	0	0	0	0	0	0	0	0	0	0	0	0	0
STM0319	crl		0	0	5000	0	0	402	0	0	402	0	0	0	0	0	5000	0	0	0	0	0	0	0	0	0	0	0	0	0	0	0
STM0320	phoE		0	0	5000	0	0	1053	0	0	1053	0	0	0	0	0	5000	0	0	0	0	0	0	0	0	0	0	0	0	0	0	0
STM0321	proB		1	0	5000	0	0	1104	0	0	1104	0	0	0	0	0	5000	0	0	0	0	1	0	0	0	0	0	0	0	0	0	0
STM0322	proA		0	0	5000	0	0	1251	0	0	1251	0	0	0	0	0	5000	0	0	0	0	0	0	0	0	0	0	0	0	0	0	0
STM0323	thrW		0	0	0	0	0	0	0	0	1	0	0	0	0	0	0	0	0	0	0	0	0	0	0	0	0	0	0	0	0	0
STM0325	STM0325		0	0	5000	0	0	801	0	0	801	0	0	0	0	0	5000	0	0	0	0	0	0	0	0	0	0	0	0	0	0	0
STM0326	STM0326		0	0	0	0	0	0	0	0	1	0	0	0	0	0	0	0	0	0	0	0	0	0	0	0	0	0	0	0	0	0
STM0327	STM0327		0	0	5000	0	0	324	0	0	324	0	0	0	0	0	5000	0	0	0	0	0	0	0	0	0	0	0	0	0	0	0
STM0329	STM0329		1	0	5000	0	0	1422	0	0	1422	0	0	0	1	0	5000	0	0	0	0	1	0	0	0	0	0	0	0	0	0	1
STM0330	STM0330		0	0	5000	0	0	627	0	0	627	0	0	0	0	0	5000	0	0	0	0	0	0	0	0	0	0	0	0	0	0	0
STM0331	STM0331		0	0	5000	0	0	879	0	0	879	0	0	0	0	0	5000	0	0	0	0	0	0	0	0	0	0	0	0	0	0	0
STM0332	STM0332		0	0	5000	0	0	915	0	0	915	0	0	0	0	0	5000	0	0	0	0	0	0	0	0	0	0	0	0	0	0	0
STM0333	STM0333		2	0	5000	0	0	966	0	0	966	0	0	0	0	0	5000	0	0	0	0	2	0	0	0	0	0	0	0	0	0	0
STM0334	STM0334		0	0	5000	0	0	273	0	0	273	0	0	0	3	0	5000	0	0	0	0	0	0	0	0	0	0	0	0	0	0	3
STM0335	STM0335		1	0	5000	0	0	399	0	0	399	0	0	0	0	0	5000	0	0	0	0	1	0	0	0	0	0	0	0	0	0	0
STM0337	stbD		0	0	5000	0	0	1326	0	0	1326	0	0	0	0	0	5000	0	0	0	0	0	0	0	0	0	0	0	0	0	0	0
STM0339	stbB		0	0	5000	0	0	762	0	0	762	0	0	0	0	0	5000	0	0	0	0	0	0	0	0	0	0	0	0	0	0	0
STM0340	stbA		0	0	5000	0	0	537	0	0	537	0	0	0	1	0	5000	0	0	0	0	0	0	0	0	0	0	0	0	0	0	1
STM0341	STM0341		4	0	5000	0	0	765	0	0	765	0	0	0	0	0	5000	0	0	0	0	4	0	0	0	0	0	0	0	0	0	0
STM0343	STM0343		0	0	5000	0	0	1575	0	0	1575	0	0	0	0	0	5000	0	0	0	0	0	0	0	0	0	0	0	0	0	0	0
STM0344	STM0344		0	0	5000	0	0	744	0	0	744	0	0	0	0	0	5000	0	0	0	0	0	0	0	0	0	0	0	0	0	0	0
STM0347	STM0347		0	0	5000	0	0	642	0	0	642	0	0	0	1	0	5000	0	0	0	0	0	0	0	0	0	0	0	0	0	0	1
STM0348	STM0348		0	0	5000	0	0	225	0	0	225	0	0	0	0	0	5000	0	0	0	0	0	0	0	0	0	0	0	0	0	0	0
STM0349	STM0349		0	0	5000	0	0	360	0	0	360	0	0	0	0	0	5000	0	0	0	0	0	0	0	0	0	0	0	0	0	0	0
STM0350.S	STM0350.S		0	0	5000	0	0	1458	0	0	1458	0	0	0	0	0	5000	0	0	0	0	0	0	0	0	0	0	0	0	0	0	0
STM0351	STM0351		0	0	5000	0	0	3168	0	0	3168	0	0	0	0	0	5000	0	0	0	0	0	0	0	0	0	0	0	0	0	0	0
STM0352.S	STM0352.S		0	0	5000	0	0	1206	0	0	1206	0	0	0	0	0	5000	0	0	0	0	0	0	0	0	0	0	0	0	0	0	0
STM0353	STM0353		0	0	5000	0	0	2289	0	0	2289	0	0	0	0	0	5000	0	0	0	0	0	0	0	0	0	0	0	0	0	0	0
STM0354	STM0354		0	0	5000	0	0	465	0	0	465	0	0	0	0	0	5000	0	0	0	0	0	0	0	0	0	0	0	0	0	0	0
STM0355	STM0355		0	0	5000	0	0	195	0	0	195	0	0	0	0	0	5000	0	0	0	0	0	0	0	0	0	0	0	0	0	0	0
STM0356	STM0356		0	0	5000	0	0	1254	0	0	1254	0	0	0	0	0	5000	0	0	0	0	0	0	0	0	0	0	0	0	0	0	0
STM0357	mod		1	0	5000	0	0	1959	0	0	1959	0	0	0	0	0	5000	0	0	0	0	1	0	0	0	0	0	0	0	0	0	0
STM0359	STM0359		1	0	5000	0	0	102	0	0	102	0	0	0	0	0	5000	0	0	0	0	1	0	0	0	0	0	0	0	0	0	0
STM0360	STM0360		0	0	5000	0	0	1404	0	0	1404	0	0	0	0	0	5000	0	0	0	0	0	0	0	0	0	0	0	0	0	0	0
STM0362	STM0362		0	0	5000	0	0	225	0	0	225	0	0	0	2	0	5000	0	0	0	0	0	0	0	0	0	0	0	0	0	0	2
STM0363	STM0363		0	0	5000	0	0	1005	0	0	1005	0	0	0	0	0	5000	0	0	0	0	0	0	0	0	0	0	0	0	0	0	0
STM0365	yahN		0	0	5000	0	0	633	0	0	633	0	0	0	0	0	5000	0	0	0	0	0	0	0	0	0	0	0	0	0	0	0
STM0366	yahO		3	0	5000	0	0	276	0	0	276	0	0	0	1	0	5000	0	0	0	0	3	0	0	0	0	0	0	0	0	0	1
STM0367	prpR		1	0	5000	0	0	1626	0	0	1626	0	0	0	0	0	5000	0	0	0	0	1	0	0	0	0	0	0	0	0	0	0
STM0369	prpC		1	0	5000	0	0	1170	0	0	1170	0	0	0	0	0	5000	0	0	0	0	1	0	0	0	0	0	0	0	0	0	0
STM0371	prpE		0	0	5000	0	0	1887	0	0	1887	0	0	0	2	0	5000	0	0	0	0	0	0	0	0	0	0	0	0	0	0	2
STM0372	hemB		0	0	5000	0	0	975	0	0	975	0	0	0	0	0	5000	0	0	0	0	0	0	0	0	0	0	0	0	0	0	0
STM0373	yaiU		1	0	5000	0	0	2937	0	0	2937	0	0	0	1	0	5000	0	0	0	0	1	0	0	0	0	0	0	0	0	0	1
STM0374	yaiV		0	0	5000	0	0	624	0	0	624	0	0	0	0	0	5000	0	0	0	0	0	0	0	0	0	0	0	0	0	0	0
STM0375	ampH		0	0	5000	0	0	1158	0	0	1158	0	0	0	0	0	5000	0	0	0	0	0	0	0	0	0	0	0	0	0	0	0
STM0376	sbmA		2	0	5000	0	0	1221	0	0	1221	0	0	0	0	0	5000	0	0	0	0	2	0	0	0	0	0	0	0	0	0	0
STM0378	yaiY		0	0	5000	0	0	309	0	0	309	0	0	0	0	0	5000	0	0	0	0	0	0	0	0	0	0	0	0	0	0	0
STM0379	yaiZ		0	0	5000	0	0	216	0	0	216	0	0	0	1	0	5000	0	0	0	0	0	0	0	0	0	0	0	0	0	0	1
STM0380	ddl		0	0	5000	0	0	1095	0	0	1095	0	0	0	0	0	5000	0	0	0	0	0	0	0	0	0	0	0	0	0	0	0
STM0382	STM0382		0	0	5000	0	0	1212	0	0	1212	0	0	0	2	0	5000	0	0	0	0	0	0	0	0	0	0	0	0	0	0	2
STM0383	yaiB		0	0	5000	0	0	261	0	0	261	0	0	0	0	0	5000	0	0	0	0	0	0	0	0	0	0	0	0	0	0	0
STM0384	psiF		0	0	5000	0	0	321	0	0	321	0	0	0	0	0	5000	0	0	0	0	0	0	0	0	0	0	0	0	0	0	0
STM0386	proC		0	0	5000	0	0	810	0	0	810	0	0	0	0	0	5000	0	0	0	0	0	0	0	0	0	0	0	0	0	0	0
STM0387	yaiI		0	0	5000	0	0	456	0	0	456	0	0	0	2	0	5000	0	0	0	0	0	0	0	0	0	0	0	0	0	0	2
STM0388	aroL		0	0	5000	0	0	546	0	0	546	0	0	0	0	0	5000	0	0	0	0	0	0	0	0	0	0	0	0	0	0	0
STM0389	yaiA		0	0	5000	0	0	192	0	0	192	0	0	0	0	0	5000	0	0	0	0	0	0	0	0	0	0	0	0	0	0	0
STM0390	aroM		0	0	5000	0	0	678	0	0	678	0	0	0	0	0	5000	0	0	0	0	0	0	0	0	0	0	0	0	0	0	0
STM0391	yaiE		0	0	5000	0	0	285	0	0	285	0	0	0	0	0	5000	0	0	0	0	0	0	0	0	0	0	0	0	0	0	0
STM0392	rdgC		0	0	5000	0	0	912	0	0	912	0	0	0	0	0	5000	0	0	0	0	0	0	0	0	0	0	0	0	0	0	0
STM0393	yajF		0	0	5000	0	0	909	0	0	909	0	0	0	0	0	5000	0	0	0	0	0	0	0	0	0	0	0	0	0	0	0
STM0394	araJ		0	0	5000	0	0	1173	0	0	1173	0	0	0	0	0	5000	0	0	0	0	0	0	0	0	0	0	0	0	0	0	0
STM0397	phoB		1	0	5000	0	0	690	0	0	690	0	0	0	2	0	5000	0	0	0	0	1	0	0	0	0	0	0	0	0	0	2
STM0398	phoR		0	0	5000	0	0	1296	0	0	1296	0	0	0	0	0	5000	0	0	0	0	0	0	0	0	0	0	0	0	0	0	0
STM0399	brnQ		0	0	5000	0	0	1320	0	0	1320	0	0	0	1	0	5000	0	0	0	0	0	0	0	0	0	0	0	0	0	0	1
STM0400	proY		0	0	5000	0	0	1371	0	0	1371	0	0	0	0	0	5000	0	0	0	0	0	0	0	0	0	0	0	0	0	0	0
STM0401	malZ		1	0	5000	0	0	1818	0	0	1818	0	0	0	0	0	5000	0	0	0	0	1	0	0	0	0	0	0	0	0	0	0
STM0402	STM0402		0	0	5000	0	0	603	0	0	603	0	0	0	1	0	5000	0	0	0	0	0	0	0	0	0	0	0	0	0	0	1
STM0403	yajB		0	0	5000	0	0	582	0	0	582	0	0	0	0	0	5000	0	0	0	0	0	0	0	0	0	0	0	0	0	0	0
STM0404	queA		0	0	5000	0	0	1065	0	0	1065	0	0	0	0	0	5000	0	0	0	0	0	0	0	0	0	0	0	0	0	0	0
STM0405	tgt		0	0	5000	0	0	1128	0	0	1128	0	0	0	0	0	5000	0	0	0	0	0	0	0	0	0	0	0	0	0	0	0
STM0406	yajC		0	0	5000	0	0	333	0	0	333	0	0	0	0	0	5000	0	0	0	0	0	0	0	0	0	0	0	0	0	0	0
STM0408	secF		0	0	5000	0	0	972	0	0	972	0	0	0	1	0	5000	0	0	0	0	0	0	0	0	0	0	0	0	0	0	1
STM0409	STM0409		0	0	5000	0	0	366	0	0	366	0	0	0	0	0	5000	0	0	0	0	0	0	0	0	0	0	0	0	0	0	0
STM0410	STM0410		0	0	5000	0	0	693	0	0	693	0	0	0	0	0	5000	0	0	0	0	0	0	0	0	0	0	0	0	0	0	0
STM0411	yajD		0	0	5000	0	0	348	0	0	348	0	0	0	0	0	5000	0	0	0	0	0	0	0	0	0	0	0	0	0	0	0
STM0412	STM0412		0	0	0	0	0	0	0	0	1	0	0	0	0	0	0	0	0	0	0	0	0	0	0	0	0	0	0	0	0	0
STM0413	tsx		0	0	5000	0	0	864	0	0	864	0	0	0	0	0	5000	0	0	0	0	0	0	0	0	0	0	0	0	0	0	0
STM0414	yajI		1	0	5000	0	0	540	0	0	540	0	0	0	0	0	5000	0	0	0	0	1	0	0	0	0	0	0	0	0	0	0
STM0415	nrdR		0	0	5000	0	0	450	0	0	450	0	0	0	0	0	5000	0	0	0	0	0	0	0	0	0	0	0	0	0	0	0
STM0416	ribD		0	0	5000	0	0	1104	0	0	1104	0	0	0	0	0	5000	0	0	0	0	0	0	0	0	0	0	0	0	0	0	0
STM0417	ribH		0	0	5000	0	0	471	0	0	471	0	0	0	0	0	5000	0	0	0	0	0	0	0	0	0	0	0	0	0	0	0
STM0418	nusB		0	0	5000	0	0	420	0	0	420	0	0	0	0	0	5000	0	0	0	0	0	0	0	0	0	0	0	0	0	0	0
STM0419	thiL		0	0	5000	0	0	978	0	0	978	0	0	0	0	0	5000	0	0	0	0	0	0	0	0	0	0	0	0	0	0	0
STM0420	pgpA		0	0	5000	0	0	516	0	0	516	0	0	0	0	0	5000	0	0	0	0	0	0	0	0	0	0	0	0	0	0	0
STM0421	yajO		0	0	5000	0	0	975	0	0	975	0	0	0	0	0	5000	0	0	0	0	0	0	0	0	0	0	0	0	0	0	0
STM0422	dxs		0	0	5000	0	0	1863	0	0	1863	0	0	0	0	0	5000	0	0	0	0	0	0	0	0	0	0	0	0	0	0	0
STM0423	ispA		0	0	5000	0	0	900	0	0	900	0	0	0	0	0	5000	0	0	0	0	0	0	0	0	0	0	0	0	0	0	0
STM0424	xseB		0	0	5000	0	0	243	0	0	243	0	0	0	0	0	5000	0	0	0	0	0	0	0	0	0	0	0	0	0	0	0
STM0425	thiI		0	0	5000	0	0	1449	0	0	1449	0	0	0	0	0	5000	0	0	0	0	0	0	0	0	0	0	0	0	0	0	0
STM0426	phnV		0	0	5000	0	0	798	0	0	798	0	0	0	0	0	5000	0	0	0	0	0	0	0	0	0	0	0	0	0	0	0
STM0427	phnU		0	0	5000	0	0	861	0	0	861	0	0	0	0	0	5000	0	0	0	0	0	0	0	0	0	0	0	0	0	0	0
STM0428	phnT		0	0	5000	0	0	1110	0	0	1110	0	0	0	0	0	5000	0	0	0	0	0	0	0	0	0	0	0	0	0	0	0
STM0429	phnS		0	0	5000	0	0	1014	0	0	1014	0	0	0	0	0	5000	0	0	0	0	0	0	0	0	0	0	0	0	0	0	0
STM0430	phnR		0	0	5000	0	0	720	0	0	720	0	0	0	0	0	5000	0	0	0	0	0	0	0	0	0	0	0	0	0	0	0
STM0431	phnW		0	0	5000	0	0	1104	0	0	1104	0	0	0	0	0	5000	0	0	0	0	0	0	0	0	0	0	0	0	0	0	0
STM0432	phnX		0	0	5000	0	0	813	0	0	813	0	0	0	0	0	5000	0	0	0	0	0	0	0	0	0	0	0	0	0	0	0
STM0433	thiJ		0	0	5000	0	0	591	0	0	591	0	0	0	0	0	5000	0	0	0	0	0	0	0	0	0	0	0	0	0	0	0
STM0434	apbA		0	0	5000	0	0	912	0	0	912	0	0	0	0	0	5000	0	0	0	0	0	0	0	0	0	0	0	0	0	0	0
STM0435	yajQ		0	0	5000	0	0	492	0	0	492	0	0	0	0	0	5000	0	0	0	0	0	0	0	0	0	0	0	0	0	0	0
STM0436.S	yajR		0	0	5000	0	0	1365	0	0	1365	0	0	0	1	0	5000	0	0	0	0	0	0	0	0	0	0	0	0	0	0	1
STM0436A	STM0436A		0	0	0	0	0	0	0	0	1	0	0	0	0	0	0	0	0	0	0	0	0	0	0	0	0	0	0	0	0	0
STM0438	STM0438		0	0	5000	0	0	1284	0	0	1284	0	0	0	0	0	5000	0	0	0	0	0	0	0	0	0	0	0	0	0	0	0
STM0439	cyoE		0	0	5000	0	0	891	0	0	891	0	0	0	0	0	5000	0	0	0	0	0	0	0	0	0	0	0	0	0	0	0
STM0440	cyoD		1	0	5000	0	0	330	0	0	330	0	0	0	0	0	5000	0	0	0	0	1	0	0	0	0	0	0	0	0	0	0
STM0441	cyoC		0	0	5000	0	0	615	0	0	615	0	0	0	0	0	5000	0	0	0	0	0	0	0	0	0	0	0	0	0	0	0
STM0442	cyoB		0	0	5000	0	0	1992	0	0	1992	0	0	0	0	0	5000	0	0	0	0	0	0	0	0	0	0	0	0	0	0	0
STM0443	cyoA		0	0	5000	0	0	957	0	0	957	0	0	0	0	0	5000	0	0	0	0	0	0	0	0	0	0	0	0	0	0	0
STM0444	ampG		0	0	5000	0	0	1476	0	0	1476	0	0	0	1	0	5000	0	0	0	0	0	0	0	0	0	0	0	0	0	0	1
STM0445	yajG		0	0	5000	0	0	579	0	0	579	0	0	0	0	0	5000	0	0	0	0	0	0	0	0	0	0	0	0	0	0	0
STM0446	bolA		1	0	5000	0	0	318	0	0	318	0	0	0	0	0	5000	0	0	0	0	1	0	0	0	0	0	0	0	0	0	0
STM0447	tig		0	0	5000	0	0	1299	0	0	1299	0	0	0	0	0	5000	0	0	0	0	0	0	0	0	0	0	0	0	0	0	0
STM0448	clpP		1	0	5000	0	0	624	0	0	624	0	0	0	0	0	5000	0	0	0	0	1	0	0	0	0	0	0	0	0	0	0
STM0450	lon		0	0	5000	0	0	2355	0	0	2355	0	0	0	0	0	5000	0	0	0	0	0	0	0	0	0	0	0	0	0	0	0
STM0451	hupB		0	0	5000	0	0	273	0	0	273	0	0	0	0	0	5000	0	0	0	0	0	0	0	0	0	0	0	0	0	0	0
STM0453	ybaV		0	0	5000	0	0	375	0	0	375	0	0	0	2	0	5000	0	0	0	0	0	0	0	0	0	0	0	0	0	0	2
STM0454	ybaW		0	0	5000	0	0	399	0	0	399	0	0	0	0	0	5000	0	0	0	0	0	0	0	0	0	0	0	0	0	0	0
STM0455	ybaX		0	0	5000	0	0	696	0	0	696	0	0	0	0	0	5000	0	0	0	0	0	0	0	0	0	0	0	0	0	0	0
STM0456	ybaE		0	0	5000	0	0	1701	0	0	1701	0	0	0	0	0	5000	0	0	0	0	0	0	0	0	0	0	0	0	0	0	0
STM0457	cof		0	0	5000	0	0	819	0	0	819	0	0	0	0	0	5000	0	0	0	0	0	0	0	0	0	0	0	0	0	0	0
STM0458	STM0458		2	0	5000	0	0	1056	0	0	1056	0	0	0	0	0	5000	0	0	0	0	2	0	0	0	0	0	0	0	0	0	0
STM0459	ybaO		0	0	5000	0	0	459	0	0	459	0	0	0	0	0	5000	0	0	0	0	0	0	0	0	0	0	0	0	0	0	0
STM0460	mdlA		2	0	5000	0	0	1773	0	0	1773	0	0	0	0	0	5000	0	0	0	0	2	0	0	0	0	0	0	0	0	0	0
STM0462	glnK		0	0	5000	0	0	339	0	0	339	0	0	0	2	0	5000	0	0	0	0	0	0	0	0	0	0	0	0	0	0	2
STM0463	amtB		0	0	5000	0	0	1287	0	0	1287	0	0	0	0	0	5000	0	0	0	0	0	0	0	0	0	0	0	0	0	0	0
STM0464	tesB		0	0	5000	0	0	861	0	0	861	0	0	0	0	0	5000	0	0	0	0	0	0	0	0	0	0	0	0	0	0	0
STM0465	ybaY		0	0	5000	0	0	570	0	0	570	0	0	0	0	0	5000	0	0	0	0	0	0	0	0	0	0	0	0	0	0	0
STM0466	ybaZ		0	0	5000	0	0	390	0	0	390	0	0	0	0	0	5000	0	0	0	0	0	0	0	0	0	0	0	0	0	0	0
STM0467	ffs		0	0	0	0	0	0	0	0	1	0	0	0	0	0	0	0	0	0	0	0	0	0	0	0	0	0	0	0	0	0
STM0468	ylaB		1	0	5000	0	0	1551	0	0	1551	0	0	0	0	0	5000	0	0	0	0	1	0	0	0	0	0	0	0	0	0	0
STM0469	rpmE2		0	0	5000	0	0	261	0	0	261	0	0	0	0	0	5000	0	0	0	0	0	0	0	0	0	0	0	0	0	0	0
STM0470	rpmJ		0	0	5000	0	0	141	0	0	141	0	0	0	0	0	5000	0	0	0	0	0	0	0	0	0	0	0	0	0	0	0
STM0471	ylaC		0	0	5000	0	0	471	0	0	471	0	0	0	0	0	5000	0	0	0	0	0	0	0	0	0	0	0	0	0	0	0
STM0472	maa		0	0	5000	0	0	552	0	0	552	0	0	0	0	0	5000	0	0	0	0	0	0	0	0	0	0	0	0	0	0	0
STM0473	hha		0	0	5000	0	0	219	0	0	219	0	0	0	0	0	5000	0	0	0	0	0	0	0	0	0	0	0	0	0	0	0
STM0474	ybaJ		0	0	5000	0	0	375	0	0	375	0	0	0	0	0	5000	0	0	0	0	0	0	0	0	0	0	0	0	0	0	0
STM0475	acrB		0	0	5000	0	0	3150	0	0	3150	0	0	0	0	0	5000	0	0	0	0	0	0	0	0	0	0	0	0	0	0	0
STM0476	acrA		0	0	5000	0	0	1194	0	0	1194	0	0	0	0	0	5000	0	0	0	0	0	0	0	0	0	0	0	0	0	0	0
STM0477	acrR		0	0	5000	0	0	654	0	0	654	0	0	0	0	0	5000	0	0	0	0	0	0	0	0	0	0	0	0	0	0	0
STM0478	aefA		1	0	5000	0	0	3363	0	0	3363	0	0	0	0	0	5000	0	0	0	0	1	0	0	0	0	0	0	0	0	0	0
STM0479	STM0479		0	0	5000	0	0	936	0	0	936	0	0	0	0	0	5000	0	0	0	0	0	0	0	0	0	0	0	0	0	0	0
STM0480	ybaM		0	0	5000	0	0	168	0	0	168	0	0	0	0	0	5000	0	0	0	0	0	0	0	0	0	0	0	0	0	0	0
STM0481	priC		0	0	5000	0	0	516	0	0	516	0	0	0	0	0	5000	0	0	0	0	0	0	0	0	0	0	0	0	0	0	0
STM0482	ybaN		0	0	5000	0	0	378	0	0	378	0	0	0	0	0	5000	0	0	0	0	0	0	0	0	0	0	0	0	0	0	0
STM0484	dnaX		0	0	5000	0	0	1929	0	0	1929	0	0	0	1	0	5000	0	0	0	0	0	0	0	0	0	0	0	0	0	0	1
STM0485	ybaB		0	0	5000	0	0	330	0	0	330	0	0	0	0	0	5000	0	0	0	0	0	0	0	0	0	0	0	0	0	0	0
STM0486	recR		0	0	5000	0	0	606	0	0	606	0	0	0	0	0	5000	0	0	0	0	0	0	0	0	0	0	0	0	0	0	0
STM0487.S	htpG		0	0	5000	0	0	1875	0	0	1875	0	0	0	0	0	5000	0	0	0	0	0	0	0	0	0	0	0	0	0	0	0
STM0488	adk		0	0	5000	0	0	645	0	0	645	0	0	0	0	0	5000	0	0	0	0	0	0	0	0	0	0	0	0	0	0	0
STM0489	hemH		0	0	5000	0	0	963	0	0	963	0	0	0	0	0	5000	0	0	0	0	0	0	0	0	0	0	0	0	0	0	0
STM0490	aes		0	0	5000	0	0	972	0	0	972	0	0	0	0	0	5000	0	0	0	0	0	0	0	0	0	0	0	0	0	0	0
STM0491	gsk		2	0	5000	0	0	1305	0	0	1305	0	0	0	0	0	5000	0	0	0	0	2	0	0	0	0	0	0	0	0	0	0
STM0492	ybaL		0	0	5000	0	0	1677	0	0	1677	0	0	0	2	0	5000	0	0	0	0	0	0	0	0	0	0	0	0	0	0	2
STM0493	fsr		0	0	5000	0	0	1221	0	0	1221	0	0	0	0	0	5000	0	0	0	0	0	0	0	0	0	0	0	0	0	0	0
STM0495	ybaK		0	0	5000	0	0	480	0	0	480	0	0	0	0	0	5000	0	0	0	0	0	0	0	0	0	0	0	0	0	0	0
STM0496	ybaP		0	0	5000	0	0	795	0	0	795	0	0	0	1	0	5000	0	0	0	0	0	0	0	0	0	0	0	0	0	0	1
STM0498	copA		1	0	5000	0	0	2502	0	0	2502	0	0	0	1	0	5000	0	0	0	0	1	0	0	0	0	0	0	0	0	0	1
STM0499	cueR		0	0	5000	0	0	417	0	0	417	0	0	0	0	0	5000	0	0	0	0	0	0	0	0	0	0	0	0	0	0	0
STM0500	ybbJ		0	0	5000	0	0	453	0	0	453	0	0	0	0	0	5000	0	0	0	0	0	0	0	0	0	0	0	0	0	0	0
STM0501	ybbK		0	0	5000	0	0	918	0	0	918	0	0	0	0	0	5000	0	0	0	0	0	0	0	0	0	0	0	0	0	0	0
STM0502	ybbL		0	0	5000	0	0	678	0	0	678	0	0	0	0	0	5000	0	0	0	0	0	0	0	0	0	0	0	0	0	0	0
STM0503	ybbM		0	0	5000	0	0	780	0	0	780	0	0	0	0	0	5000	0	0	0	0	0	0	0	0	0	0	0	0	0	0	0
STM0504	ybbN		0	0	5000	0	0	855	0	0	855	0	0	0	0	0	5000	0	0	0	0	0	0	0	0	0	0	0	0	0	0	0
STM0505	ybbO		1	0	5000	0	0	771	0	0	771	0	0	0	0	0	5000	0	0	0	0	1	0	0	0	0	0	0	0	0	0	0
STM0506	tesA		0	0	5000	0	0	615	0	0	615	0	0	0	0	0	5000	0	0	0	0	0	0	0	0	0	0	0	0	0	0	0
STM0507	ybbA		0	0	5000	0	0	687	0	0	687	0	0	0	0	0	5000	0	0	0	0	0	0	0	0	0	0	0	0	0	0	0
STM0508	ybbP		0	0	5000	0	0	2415	0	0	2415	0	0	0	0	0	5000	0	0	0	0	0	0	0	0	0	0	0	0	0	0	0
STM0509	STM0509		0	0	5000	0	0	1134	0	0	1134	0	0	0	0	0	5000	0	0	0	0	0	0	0	0	0	0	0	0	0	0	0
STM0510	sfbA		0	0	5000	0	0	831	0	0	831	0	0	0	0	0	5000	0	0	0	0	0	0	0	0	0	0	0	0	0	0	0
STM0511	sfbB		0	0	5000	0	0	1017	0	0	1017	0	0	0	0	0	5000	0	0	0	0	0	0	0	0	0	0	0	0	0	0	0
STM0512	sfbC		0	0	5000	0	0	660	0	0	660	0	0	0	0	0	5000	0	0	0	0	0	0	0	0	0	0	0	0	0	0	0
STM0513	ybbB		0	0	5000	0	0	1095	0	0	1095	0	0	0	0	0	5000	0	0	0	0	0	0	0	0	0	0	0	0	0	0	0
STM0514	ybbS		0	0	5000	0	0	927	0	0	927	0	0	0	1	0	5000	0	0	0	0	0	0	0	0	0	0	0	0	0	0	1
STM0515	allA		1	0	5000	0	0	483	0	0	483	0	0	0	0	0	5000	0	0	0	0	1	0	0	0	0	0	0	0	0	0	0
STM0516	allR		0	0	5000	0	0	819	0	0	819	0	0	0	0	0	5000	0	0	0	0	0	0	0	0	0	0	0	0	0	0	0
STM0517	gcl		0	0	5000	0	0	1782	0	0	1782	0	0	0	0	0	5000	0	0	0	0	0	0	0	0	0	0	0	0	0	0	0
STM0518	gip		0	0	5000	0	0	777	0	0	777	0	0	0	0	0	5000	0	0	0	0	0	0	0	0	0	0	0	0	0	0	0
STM0520	STM0520		0	0	5000	0	0	1248	0	0	1248	0	0	0	0	0	5000	0	0	0	0	0	0	0	0	0	0	0	0	0	0	0
STM0521	ybbV		0	0	5000	0	0	255	0	0	255	0	0	0	0	0	5000	0	0	0	0	0	0	0	0	0	0	0	0	0	0	0
STM0522	allP		0	0	5000	0	0	1314	0	0	1314	0	0	0	0	0	5000	0	0	0	0	0	0	0	0	0	0	0	0	0	0	0
STM0523	allB		2	0	5000	0	0	1362	0	0	1362	0	0	0	0	0	5000	0	0	0	0	2	0	0	0	0	0	0	0	0	0	0
STM0524	ybbY		0	0	5000	0	0	1299	0	0	1299	0	0	0	0	0	5000	0	0	0	0	0	0	0	0	0	0	0	0	0	0	0
STM0527	allC		0	0	5000	0	0	1236	0	0	1236	0	0	0	0	0	5000	0	0	0	0	0	0	0	0	0	0	0	0	0	0	0
STM0528	allD		0	0	5000	0	0	1050	0	0	1050	0	0	0	0	0	5000	0	0	0	0	0	0	0	0	0	0	0	0	0	0	0
STM0529	fdrA		0	0	5000	0	0	1665	0	0	1665	0	0	0	2	0	5000	0	0	0	0	0	0	0	0	0	0	0	0	0	0	2
STM0531	ylbF		0	0	5000	0	0	810	0	0	810	0	0	0	0	0	5000	0	0	0	0	0	0	0	0	0	0	0	0	0	0	0
STM0532	arcC		0	0	5000	0	0	894	0	0	894	0	0	0	0	0	5000	0	0	0	0	0	0	0	0	0	0	0	0	0	0	0
STM0533	purK		1	0	5000	0	0	1068	0	0	1068	0	0	0	0	0	5000	0	0	0	0	1	0	0	0	0	0	0	0	0	0	0
STM0534	purE		0	0	5000	0	0	510	0	0	510	0	0	0	1	0	5000	0	0	0	0	0	0	0	0	0	0	0	0	0	0	1
STM0535	lpxH		0	0	5000	0	0	723	0	0	723	0	0	0	0	0	5000	0	0	0	0	0	0	0	0	0	0	0	0	0	0	0
STM0536	ppiB		0	0	5000	0	0	495	0	0	495	0	0	0	0	0	5000	0	0	0	0	0	0	0	0	0	0	0	0	0	0	0
STM0537	cysS		0	0	5000	0	0	1386	0	0	1386	0	0	0	0	0	5000	0	0	0	0	0	0	0	0	0	0	0	0	0	0	0
STM0538	STM0538		0	0	5000	0	0	825	0	0	825	0	0	0	0	0	5000	0	0	0	0	0	0	0	0	0	0	0	0	0	0	0
STM0539	STM0539		0	0	5000	0	0	438	0	0	438	0	0	0	0	0	5000	0	0	0	0	0	0	0	0	0	0	0	0	0	0	0
STM0541	ybcJ		1	0	5000	0	0	213	0	0	213	0	0	0	0	0	5000	0	0	0	0	1	0	0	0	0	0	0	0	0	0	0
STM0542	folD		0	0	5000	0	0	867	0	0	867	0	0	0	0	0	5000	0	0	0	0	0	0	0	0	0	0	0	0	0	0	0
STM0543	fimA		0	0	5000	0	0	558	0	0	558	0	0	0	0	0	5000	0	0	0	0	0	0	0	0	0	0	0	0	0	0	0
STM0544	fimI		0	0	5000	0	0	534	0	0	534	0	0	0	0	0	5000	0	0	0	0	0	0	0	0	0	0	0	0	0	0	0
STM0545	fimC		0	0	5000	0	0	693	0	0	693	0	0	0	0	0	5000	0	0	0	0	0	0	0	0	0	0	0	0	0	0	0
STM0546	fimD		0	0	5000	0	0	2613	0	0	2613	0	0	0	0	0	5000	0	0	0	0	0	0	0	0	0	0	0	0	0	0	0
STM0547	fimH		0	0	5000	0	0	1008	0	0	1008	0	0	0	0	0	5000	0	0	0	0	0	0	0	0	0	0	0	0	0	0	0
STM0548	fimF		0	0	5000	0	0	519	0	0	519	0	0	0	0	0	5000	0	0	0	0	0	0	0	0	0	0	0	0	0	0	0
STM0549	fimZ		0	0	5000	0	0	633	0	0	633	0	0	0	0	0	5000	0	0	0	0	0	0	0	0	0	0	0	0	0	0	0
STM0550	fimY		0	0	5000	0	0	723	0	0	723	0	0	0	0	0	5000	0	0	0	0	0	0	0	0	0	0	0	0	0	0	0
STM0551	STM0551		0	0	5000	0	0	312	0	0	312	0	0	0	0	0	5000	0	0	0	0	0	0	0	0	0	0	0	0	0	0	0
STM0552	fimW		0	0	5000	0	0	597	0	0	597	0	0	0	0	0	5000	0	0	0	0	0	0	0	0	0	0	0	0	0	0	0
STM0553	argU		0	0	0	0	0	0	0	0	1	0	0	0	0	0	0	0	0	0	0	0	0	0	0	0	0	0	0	0	0	0
STM0554	STM0554		0	0	5000	0	0	189	0	0	189	0	0	0	0	0	5000	0	0	0	0	0	0	0	0	0	0	0	0	0	0	0
STM0555	STM0555		0	0	0	0	0	0	0	0	1	0	0	0	0	0	0	0	0	0	0	0	0	0	0	0	0	0	0	0	0	0
STM05559.T1	STM05559.T1		0	0	0	0	0	0	0	0	1	0	0	0	0	0	0	0	0	0	0	0	0	0	0	0	0	0	0	0	0	0
STM0557	STM0557		0	0	5000	0	0	1653	0	0	1653	0	0	0	0	0	5000	0	0	0	0	0	0	0	0	0	0	0	0	0	0	0
STM0558	yfdH		0	0	5000	0	0	927	0	0	927	0	0	0	1	0	5000	0	0	0	0	0	0	0	0	0	0	0	0	0	0	1
STM0559	rfbI		0	0	5000	0	0	363	0	0	363	0	0	0	0	0	5000	0	0	0	0	0	0	0	0	0	0	0	0	0	0	0
STM0560	STM0560		0	0	0	0	0	0	0	0	1	0	0	0	0	0	0	0	0	0	0	0	0	0	0	0	0	0	0	0	0	0
STM0561	STM0561		0	0	5000	0	0	330	0	0	330	0	0	0	0	0	5000	0	0	0	0	0	0	0	0	0	0	0	0	0	0	0
STM0562	STM0562		0	0	0	0	0	0	0	0	1	0	0	0	0	0	0	0	0	0	0	0	0	0	0	0	0	0	0	0	0	0
STM0563	STM0563		0	0	5000	0	0	855	0	0	855	0	0	0	0	0	5000	0	0	0	0	0	0	0	0	0	0	0	0	0	0	0
STM0565	STM0565		0	0	5000	0	0	237	0	0	237	0	0	0	0	0	5000	0	0	0	0	0	0	0	0	0	0	0	0	0	0	0
STM0566	STM0566		0	0	5000	0	0	561	0	0	561	0	0	0	0	0	5000	0	0	0	0	0	0	0	0	0	0	0	0	0	0	0
STM0567	STM0567		1	0	5000	0	0	1176	0	0	1176	0	0	0	0	0	5000	0	0	0	0	1	0	0	0	0	0	0	0	0	0	0
STM0568	pheP		1	0	5000	0	0	1395	0	0	1395	0	0	0	0	0	5000	0	0	0	0	1	0	0	0	0	0	0	0	0	0	0
STM0570	apeE		0	0	5000	0	0	1971	0	0	1971	0	0	0	2	0	5000	0	0	0	0	0	0	0	0	0	0	0	0	0	0	2
STM0572	STM0572		0	0	5000	0	0	987	0	0	987	0	0	0	1	0	5000	0	0	0	0	0	0	0	0	0	0	0	0	0	0	1
STM0573	STM0573		0	0	5000	0	0	1044	0	0	1044	0	0	0	0	0	5000	0	0	0	0	0	0	0	0	0	0	0	0	0	0	0
STM0574	STM0574		1	0	5000	0	0	855	0	0	855	0	0	0	0	0	5000	0	0	0	0	1	0	0	0	0	0	0	0	0	0	0
STM0575	STM0575		0	0	5000	0	0	744	0	0	744	0	0	0	0	0	5000	0	0	0	0	0	0	0	0	0	0	0	0	0	0	0
STM0576	STM0576		0	0	5000	0	0	471	0	0	471	0	0	0	0	0	5000	0	0	0	0	0	0	0	0	0	0	0	0	0	0	0
STM0577	STM0577		0	0	5000	0	0	450	0	0	450	0	0	0	0	0	5000	0	0	0	0	0	0	0	0	0	0	0	0	0	0	0
STM0578	nfnB		1	0	5000	0	0	654	0	0	654	0	0	0	0	0	5000	0	0	0	0	1	0	0	0	0	0	0	0	0	0	0
STM0579	ybdF		0	0	5000	0	0	369	0	0	369	0	0	0	0	0	5000	0	0	0	0	0	0	0	0	0	0	0	0	0	0	0
STM0580	STM0580		0	0	5000	0	0	582	0	0	582	0	0	0	0	0	5000	0	0	0	0	0	0	0	0	0	0	0	0	0	0	0
STM0581	STM0581		1	0	5000	0	0	342	0	0	342	0	0	0	0	0	5000	0	0	0	0	1	0	0	0	0	0	0	0	0	0	0
STM0582	ybdJ		0	0	5000	0	0	249	0	0	249	0	0	0	0	0	5000	0	0	0	0	0	0	0	0	0	0	0	0	0	0	0
STM0583	ybdK		0	0	5000	0	0	1119	0	0	1119	0	0	0	0	0	5000	0	0	0	0	0	0	0	0	0	0	0	0	0	0	0
STM0584	entD		0	0	5000	0	0	705	0	0	705	0	0	0	0	0	5000	0	0	0	0	0	0	0	0	0	0	0	0	0	0	0
STM0586	fes		1	0	5000	0	0	1215	0	0	1215	0	0	0	1	0	5000	0	0	0	0	1	0	0	0	0	0	0	0	0	0	1
STM0587	ybdZ		0	0	5000	0	0	219	0	0	219	0	0	0	0	0	5000	0	0	0	0	0	0	0	0	0	0	0	0	0	0	0
STM0590	fepC		0	0	5000	0	0	795	0	0	795	0	0	0	0	0	5000	0	0	0	0	0	0	0	0	0	0	0	0	0	0	0
STM0591	fepG		0	0	5000	0	0	990	0	0	990	0	0	0	0	0	5000	0	0	0	0	0	0	0	0	0	0	0	0	0	0	0
STM0592	fepD		0	0	5000	0	0	1008	0	0	1008	0	0	0	0	0	5000	0	0	0	0	0	0	0	0	0	0	0	0	0	0	0
STM0593	ybdA		0	0	5000	0	0	1245	0	0	1245	0	0	0	3	0	5000	0	0	0	0	0	0	0	0	0	0	0	0	0	0	3
STM0594	fepB		0	0	5000	0	0	957	0	0	957	0	0	0	0	0	5000	0	0	0	0	0	0	0	0	0	0	0	0	0	0	0
STM0595	entC		0	0	5000	0	0	1176	0	0	1176	0	0	0	0	0	5000	0	0	0	0	0	0	0	0	0	0	0	0	0	0	0
STM0596	entE		0	0	5000	0	0	1611	0	0	1611	0	0	0	0	0	5000	0	0	0	0	0	0	0	0	0	0	0	0	0	0	0
STM0597	entB		0	0	5000	0	0	858	0	0	858	0	0	0	0	0	5000	0	0	0	0	0	0	0	0	0	0	0	0	0	0	0
STM0599	ybdB		0	0	5000	0	0	414	0	0	414	0	0	0	0	0	5000	0	0	0	0	0	0	0	0	0	0	0	0	0	0	0
STM0601	ybdD		0	0	5000	0	0	198	0	0	198	0	0	0	3	0	5000	0	0	0	0	0	0	0	0	0	0	0	0	0	0	3
STM0602	ybdH		3	0	5000	0	0	1089	0	0	1089	0	0	0	0	0	5000	0	0	0	0	3	0	0	0	0	0	0	0	0	0	0
STM0603	ybdL		0	0	5000	0	0	1161	0	0	1161	0	0	0	0	0	5000	0	0	0	0	0	0	0	0	0	0	0	0	0	0	0
STM0604	ybdM		0	0	5000	0	0	618	0	0	618	0	0	0	0	0	5000	0	0	0	0	0	0	0	0	0	0	0	0	0	0	0
STM0605	ybdN		0	0	5000	0	0	1236	0	0	1236	0	0	0	0	0	5000	0	0	0	0	0	0	0	0	0	0	0	0	0	0	0
STM0606	ybdO		0	0	5000	1	0	903	0	0	903	0	0	0	0	0	5000	0	0	0	0	0	0	0	0	0	0	1	0	0	0	0
STM0607	dsbG		1	0	5000	0	0	747	0	0	747	0	0	0	1	0	5000	0	0	0	0	1	0	0	0	0	0	0	0	0	0	1
STM0608	ahpC		3	0	5000	0	0	564	0	0	564	0	0	0	0	0	5000	0	0	0	0	3	0	0	0	0	0	0	0	0	0	0
STM0610	STM0610		0	0	5000	0	0	561	0	0	561	0	0	0	3	0	5000	0	0	0	0	0	0	0	0	0	0	0	0	0	0	3
STM0612	STM0612		0	0	5000	0	0	558	0	0	558	0	0	0	0	0	5000	0	0	0	0	0	0	0	0	0	0	0	0	0	0	0
STM0613	STM0613		0	0	5000	0	0	768	0	0	768	0	0	0	0	0	5000	0	0	0	0	0	0	0	0	0	0	0	0	0	0	0
STM0614	ybdQ		0	0	5000	0	0	429	0	0	429	0	0	0	1	0	5000	0	0	0	0	0	0	0	0	0	0	0	0	0	0	1
STM0615	ybdR		0	0	5000	0	0	1239	0	0	1239	0	0	0	0	0	5000	0	0	0	0	0	0	0	0	0	0	0	0	0	0	0
STM0616	rnk		0	0	5000	0	0	411	0	0	411	0	0	0	0	0	5000	0	0	0	0	0	0	0	0	0	0	0	0	0	0	0
STM0617	rna		0	0	5000	1	0	807	0	0	807	0	0	0	0	0	5000	0	0	0	0	0	0	0	0	0	0	1	0	0	0	0
STM0618	citT		0	0	5000	0	0	1464	0	0	1464	0	0	0	0	0	5000	0	0	0	0	0	0	0	0	0	0	0	0	0	0	0
STM0619	citG		1	0	5000	0	0	897	0	0	897	0	0	0	0	0	5000	0	0	0	0	1	0	0	0	0	0	0	0	0	0	0
STM0620	citX		0	0	5000	0	0	552	0	0	552	0	0	0	0	0	5000	0	0	0	0	0	0	0	0	0	0	0	0	0	0	0
STM0621	citF		0	0	5000	0	0	1530	0	0	1530	0	0	0	0	0	5000	0	0	0	0	0	0	0	0	0	0	0	0	0	0	0
STM0622	citE		0	0	5000	0	0	909	0	0	909	0	0	0	0	0	5000	0	0	0	0	0	0	0	0	0	0	0	0	0	0	0
STM0623	citD		0	0	5000	0	0	297	0	0	297	0	0	0	0	0	5000	0	0	0	0	0	0	0	0	0	0	0	0	0	0	0
STM0624	citC		0	0	5000	0	0	1077	0	0	1077	0	0	0	0	0	5000	0	0	0	0	0	0	0	0	0	0	0	0	0	0	0
STM0625	dpiB		0	0	5000	0	0	1662	0	0	1662	0	0	0	0	0	5000	0	0	0	0	0	0	0	0	0	0	0	0	0	0	0
STM0626	dpiA		0	0	5000	0	0	681	0	0	681	0	0	0	0	0	5000	0	0	0	0	0	0	0	0	0	0	0	0	0	0	0
STM0627	dcuC		0	0	5000	0	0	1386	0	0	1386	0	0	0	0	0	5000	0	0	0	0	0	0	0	0	0	0	0	0	0	0	0
STM0628	pagP		0	0	5000	0	0	573	0	0	573	0	0	0	0	0	5000	0	0	0	0	0	0	0	0	0	0	0	0	0	0	0
STM0629	cspE		0	0	5000	0	0	210	0	0	210	0	0	0	0	0	5000	0	0	0	0	0	0	0	0	0	0	0	0	0	0	0
STM0630	ccrB		0	0	5000	0	0	384	0	0	384	0	0	0	0	0	5000	0	0	0	0	0	0	0	0	0	0	0	0	0	0	0
STM0631	ybeM		0	0	5000	0	0	789	0	0	789	0	0	0	0	0	5000	0	0	0	0	0	0	0	0	0	0	0	0	0	0	0
STM0632	tatE		0	0	5000	0	0	204	0	0	204	0	0	0	0	0	5000	0	0	0	0	0	0	0	0	0	0	0	0	0	0	0
STM0633	lipA		0	0	5000	0	0	966	0	0	966	0	0	0	0	0	5000	0	0	0	0	0	0	0	0	0	0	0	0	0	0	0
STM0634	ybeF		0	0	5000	0	0	954	0	0	954	0	0	0	0	0	5000	0	0	0	0	0	0	0	0	0	0	0	0	0	0	0
STM0635.S	lipB		0	0	5000	0	0	642	0	0	642	0	0	0	0	0	5000	0	0	0	0	0	0	0	0	0	0	0	0	0	0	0
STM0636	ybeD		0	0	5000	0	0	264	0	0	264	0	0	0	0	0	5000	0	0	0	0	0	0	0	0	0	0	0	0	0	0	0
STM0637	dacA		0	0	5000	0	0	1212	0	0	1212	0	0	0	0	0	5000	0	0	0	0	0	0	0	0	0	0	0	0	0	0	0
STM0638	rlpA		0	0	5000	0	0	1146	0	0	1146	0	0	0	0	0	5000	0	0	0	0	0	0	0	0	0	0	0	0	0	0	0
STM0639	mrdB		0	0	5000	0	0	1113	0	0	1113	0	0	0	0	0	5000	0	0	0	0	0	0	0	0	0	0	0	0	0	0	0
STM0640	mrdA		0	0	5000	0	0	1902	0	0	1902	0	0	0	2	0	5000	0	0	0	0	0	0	0	0	0	0	0	0	0	0	2
STM0641	ybeA		0	0	5000	0	0	468	0	0	468	0	0	0	0	0	5000	0	0	0	0	0	0	0	0	0	0	0	0	0	0	0
STM0642	ybeB		0	0	5000	0	0	318	0	0	318	0	0	0	0	0	5000	0	0	0	0	0	0	0	0	0	0	0	0	0	0	0
STM0643	cobC		0	0	5000	0	0	609	0	0	609	0	0	0	0	0	5000	0	0	0	0	0	0	0	0	0	0	0	0	0	0	0
STM0644	cobD		0	0	5000	0	0	1095	0	0	1095	0	0	0	0	0	5000	0	0	0	0	0	0	0	0	0	0	0	0	0	0	0
STM0645	nadD		0	0	5000	0	0	642	0	0	642	0	0	0	0	0	5000	0	0	0	0	0	0	0	0	0	0	0	0	0	0	0
STM0647	rlpB		2	0	5000	0	0	591	0	0	591	0	0	0	0	0	5000	0	0	0	0	2	0	0	0	0	0	0	0	0	0	0
STM0648	leuS		0	0	5000	0	0	2583	0	0	2583	0	0	0	0	0	5000	0	0	0	0	0	0	0	0	0	0	0	0	0	0	0
STM0649.S	STM0649.S		0	0	5000	0	0	291	0	0	291	0	0	0	0	0	5000	0	0	0	0	0	0	0	0	0	0	0	0	0	0	0
STM0650	STM0650		0	0	5000	0	0	1173	0	0	1173	0	0	0	0	0	5000	0	0	0	0	0	0	0	0	0	0	0	0	0	0	0
STM0651	STM0651		0	0	5000	0	0	954	0	0	954	0	0	0	0	0	5000	0	0	0	0	0	0	0	0	0	0	0	0	0	0	0
STM0652	STM0652		2	0	5000	0	0	1929	0	0	1929	0	0	0	0	0	5000	0	0	0	0	2	0	0	0	0	0	0	0	0	0	0
STM0653	ybeL		0	0	5000	0	0	474	0	0	474	0	0	0	0	0	5000	0	0	0	0	0	0	0	0	0	0	0	0	0	0	0
STM0654	ybeQ		0	0	5000	0	0	996	0	0	996	0	0	0	0	0	5000	0	0	0	0	0	0	0	0	0	0	0	0	0	0	0
STM0655	ybeR		0	0	5000	0	0	708	0	0	708	0	0	0	0	0	5000	0	0	0	0	0	0	0	0	0	0	0	0	0	0	0
STM0658	ybeV		0	0	5000	0	0	1473	0	0	1473	0	0	0	1	0	5000	0	0	0	0	0	0	0	0	0	0	0	0	0	0	1
STM0660	STM0660		0	0	5000	0	0	1239	0	0	1239	0	0	0	0	0	5000	0	0	0	0	0	0	0	0	0	0	0	0	0	0	0
STM0661	rihA		0	0	5000	0	0	936	0	0	936	0	0	0	0	0	5000	0	0	0	0	0	0	0	0	0	0	0	0	0	0	0
STM0662	gltL		0	0	5000	0	0	726	0	0	726	0	0	0	0	0	5000	0	0	0	0	0	0	0	0	0	0	0	0	0	0	0
STM0663	gltK		0	0	5000	0	0	675	0	0	675	0	0	0	0	0	5000	0	0	0	0	0	0	0	0	0	0	0	0	0	0	0
STM0664	gltJ		1	0	5000	0	0	741	0	0	741	0	0	0	0	0	5000	0	0	0	0	1	0	0	0	0	0	0	0	0	0	0
STM0666	lnt		1	0	5000	0	0	1539	0	0	1539	0	0	0	0	0	5000	0	0	0	0	1	0	0	0	0	0	0	0	0	0	0
STM0667	ybeX		0	0	5000	0	0	879	0	0	879	0	0	0	0	0	5000	0	0	0	0	0	0	0	0	0	0	0	0	0	0	0
STM0668	ybeY		0	0	5000	0	0	474	0	0	474	0	0	0	1	0	5000	0	0	0	0	0	0	0	0	0	0	0	0	0	0	1
STM0669	phoL		0	0	5000	0	0	1047	0	0	1047	0	0	0	0	0	5000	0	0	0	0	0	0	0	0	0	0	0	0	0	0	0
STM0670	miaB		0	0	5000	0	0	1425	0	0	1425	0	0	0	0	0	5000	0	0	0	0	0	0	0	0	0	0	0	0	0	0	0
STM0671	ubiF		0	0	5000	0	0	1176	0	0	1176	0	0	0	0	0	5000	0	0	0	0	0	0	0	0	0	0	0	0	0	0	0
STM0672	STM0672		0	0	5000	0	0	576	0	0	576	0	0	0	0	0	5000	0	0	0	0	0	0	0	0	0	0	0	0	0	0	0
STM0673	glnX		0	0	0	0	0	0	0	0	1	0	0	0	0	0	0	0	0	0	0	0	0	0	0	0	0	0	0	0	0	0
STM0674	glnV		0	0	0	0	0	0	0	0	1	0	0	0	0	0	0	0	0	0	0	0	0	0	0	0	0	0	0	0	0	0
STM0675	metU		0	0	0	0	0	0	0	0	1	0	0	0	0	0	0	0	0	0	0	0	0	0	0	0	0	0	0	0	0	0
STM0676	glnW		0	0	0	0	0	0	0	0	1	0	0	0	0	0	0	0	0	0	0	0	0	0	0	0	0	0	0	0	0	0
STM0677	glnU		0	0	0	0	0	0	0	0	1	0	0	0	0	0	0	0	0	0	0	0	0	0	0	0	0	0	0	0	0	0
STM0678	leuW		0	0	0	0	0	0	0	0	1	0	0	0	0	0	0	0	0	0	0	0	0	0	0	0	0	0	0	0	0	0
STM0679	metT		0	0	0	0	0	0	0	0	1	0	0	0	0	0	0	0	0	0	0	0	0	0	0	0	0	0	0	0	0	0
STM0680	asnB		1	0	5000	0	0	1665	0	0	1665	0	0	0	0	0	5000	0	0	0	0	1	0	0	0	0	0	0	0	0	0	0
STM0681	nagD		0	0	5000	0	0	753	0	0	753	0	0	0	0	0	5000	0	0	0	0	0	0	0	0	0	0	0	0	0	0	0
STM0683	nagA		1	0	5000	0	0	1155	0	0	1155	0	0	0	0	0	5000	0	0	0	0	1	0	0	0	0	0	0	0	0	0	0
STM0684	nagB		0	0	5000	0	0	801	0	0	801	0	0	0	0	0	5000	0	0	0	0	0	0	0	0	0	0	0	0	0	0	0
STM0686	glnS		0	0	5000	0	0	1668	0	0	1668	0	0	0	1	0	5000	0	0	0	0	0	0	0	0	0	0	0	0	0	0	1
STM0687	ybfM		0	0	5000	0	0	1407	0	0	1407	0	0	0	0	0	5000	0	0	0	0	0	0	0	0	0	0	0	0	0	0	0
STM0688	ybfN		0	0	5000	0	0	333	0	0	333	0	0	0	0	0	5000	0	0	0	0	0	0	0	0	0	0	0	0	0	0	0
STM0689	citA		1	0	5000	0	0	1305	0	0	1305	0	0	0	1	0	5000	0	0	0	0	1	0	0	0	0	0	0	0	0	0	1
STM0690	citB		0	0	5000	0	0	1140	0	0	1140	0	0	0	1	0	5000	0	0	0	0	0	0	0	0	0	0	0	0	0	0	1
STM0691	STM0691		0	0	5000	0	0	1404	0	0	1404	0	0	0	0	0	5000	0	0	0	0	0	0	0	0	0	0	0	0	0	0	0
STM0693	fur		1	0	5000	0	0	453	0	0	453	0	0	0	0	0	5000	0	0	0	0	1	0	0	0	0	0	0	0	0	0	0
STM0694	fldA		0	0	5000	0	0	531	0	0	531	0	0	0	0	0	5000	0	0	0	0	0	0	0	0	0	0	0	0	0	0	0
STM0695	ybfE		0	0	5000	1	0	294	0	0	294	0	0	0	0	0	5000	0	0	0	0	0	0	0	0	0	0	1	0	0	0	0
STM0696	ybfF		1	0	5000	0	0	771	0	0	771	0	0	0	0	0	5000	0	0	0	0	1	0	0	0	0	0	0	0	0	0	0
STM0697	seqA		0	0	5000	0	0	543	0	0	543	0	0	0	0	0	5000	0	0	0	0	0	0	0	0	0	0	0	0	0	0	0
STM0698	pgm		0	0	5000	0	0	1641	0	0	1641	0	0	0	0	0	5000	0	0	0	0	0	0	0	0	0	0	0	0	0	0	0
STM0699	STM0699		0	0	5000	0	0	486	0	0	486	0	0	0	2	0	5000	0	0	0	0	0	0	0	0	0	0	0	0	0	0	2
STM0700	potE		0	0	5000	0	0	1320	0	0	1320	0	0	0	0	0	5000	0	0	0	0	0	0	0	0	0	0	0	0	0	0	0
STM0701	speF		0	0	5000	0	0	2199	0	0	2199	0	0	0	0	0	5000	0	0	0	0	0	0	0	0	0	0	0	0	0	0	0
STM0702	kdpE		2	0	5000	0	0	678	0	0	678	0	0	0	0	0	5000	0	0	0	0	2	0	0	0	0	0	0	0	0	0	0
STM0703	kdpD		0	0	5000	0	0	2685	0	0	2685	0	0	0	0	0	5000	0	0	0	0	0	0	0	0	0	0	0	0	0	0	0
STM0704	kdpC		0	0	5000	0	0	585	0	0	585	0	0	0	0	0	5000	0	0	0	0	0	0	0	0	0	0	0	0	0	0	0
STM0705	kdpB		0	0	5000	0	0	2049	0	0	2049	0	0	0	0	0	5000	0	0	0	0	0	0	0	0	0	0	0	0	0	0	0
STM0707	kdpF		1	0	5000	0	0	90	0	0	90	0	0	0	0	0	5000	0	0	0	0	1	0	0	0	0	0	0	0	0	0	0
STM0708	ybfA		0	0	5000	0	0	207	0	0	207	0	0	0	0	0	5000	0	0	0	0	0	0	0	0	0	0	0	0	0	0	0
STM0709	phrB		1	0	5000	0	0	1422	0	0	1422	0	0	0	0	0	5000	0	0	0	0	1	0	0	0	0	0	0	0	0	0	0
STM0710	ybgH		0	0	5000	0	0	1482	0	0	1482	0	0	0	0	0	5000	0	0	0	0	0	0	0	0	0	0	0	0	0	0	0
STM0711	ybgI		0	0	5000	0	0	744	0	0	744	0	0	0	1	0	5000	0	0	0	0	0	0	0	0	0	0	0	0	0	0	1
STM0712	ybgJ		0	0	5000	0	0	657	0	0	657	0	0	0	0	0	5000	0	0	0	0	0	0	0	0	0	0	0	0	0	0	0
STM0714	ybgL		0	0	5000	0	0	735	0	0	735	0	0	0	1	0	5000	0	0	0	0	0	0	0	0	0	0	0	0	0	0	1
STM0715	STM0715		0	0	5000	0	0	132	0	0	132	0	0	0	0	0	5000	0	0	0	0	0	0	0	0	0	0	0	0	0	0	0
STM0717	STM0717		0	0	5000	0	0	336	0	0	336	0	0	0	0	0	5000	0	0	0	0	0	0	0	0	0	0	0	0	0	0	0
STM0719	STM0719		0	0	5000	0	0	1152	0	0	1152	0	0	0	0	0	5000	0	0	0	0	0	0	0	0	0	0	0	0	0	0	0
STM0720	STM0720		0	0	5000	0	0	897	0	0	897	0	0	0	0	0	5000	0	0	0	0	0	0	0	0	0	0	0	0	0	0	0
STM0722	STM0722		0	0	5000	0	0	771	0	0	771	0	0	0	1	0	5000	0	0	0	0	0	0	0	0	0	0	0	0	0	0	1
STM0723	STM0723		0	0	5000	0	0	711	0	0	711	0	0	0	0	0	5000	0	0	0	0	0	0	0	0	0	0	0	0	0	0	0
STM0724	STM0724		0	0	5000	0	0	1779	0	0	1779	0	0	0	0	0	5000	0	0	0	0	0	0	0	0	0	0	0	0	0	0	0
STM0725	STM0725		0	0	5000	0	0	834	0	0	834	0	0	0	0	0	5000	0	0	0	0	0	0	0	0	0	0	0	0	0	0	0
STM0726	STM0726		1	0	5000	0	0	1896	0	0	1896	0	0	0	0	0	5000	0	0	0	0	1	0	0	0	0	0	0	0	0	0	0
STM0727	STM0727		0	0	5000	0	0	138	0	0	138	0	0	0	0	0	5000	0	0	0	0	0	0	0	0	0	0	0	0	0	0	0
STM0728	nei		0	0	5000	0	0	792	0	0	792	0	0	0	0	0	5000	0	0	0	0	0	0	0	0	0	0	0	0	0	0	0
STM0729	abrB		0	0	5000	0	0	1047	0	0	1047	0	0	0	0	0	5000	0	0	0	0	0	0	0	0	0	0	0	0	0	0	0
STM0731	STM0731		0	0	5000	0	0	387	0	0	387	0	0	0	1	0	5000	0	0	0	0	0	0	0	0	0	0	0	0	0	0	1
STM0732	sdhC		0	0	5000	0	0	390	0	0	390	0	0	0	0	0	5000	0	0	0	0	0	0	0	0	0	0	0	0	0	0	0
STM0733	sdhD		0	0	5000	0	0	348	0	0	348	0	0	0	0	0	5000	0	0	0	0	0	0	0	0	0	0	0	0	0	0	0
STM0734	sdhA		0	0	5000	0	0	1767	0	0	1767	0	0	0	0	0	5000	0	0	0	0	0	0	0	0	0	0	0	0	0	0	0
STM0735	sdhB		0	0	5000	0	0	720	0	0	720	0	0	0	0	0	5000	0	0	0	0	0	0	0	0	0	0	0	0	0	0	0
STM0736	sucA		4	0	5000	0	0	2802	0	0	2802	0	0	0	0	0	5000	0	0	0	0	4	0	0	0	0	0	0	0	0	0	0
STM0737	sucB		1	0	5000	0	0	1209	0	0	1209	0	0	0	0	0	5000	0	0	0	0	1	0	0	0	0	0	0	0	0	0	0
STM0738	sucC		0	0	5000	0	0	1167	0	0	1167	0	0	0	0	0	5000	0	0	0	0	0	0	0	0	0	0	0	0	0	0	0
STM0741	cydB		1	0	5000	0	0	1140	0	0	1140	0	0	0	0	0	5000	0	0	0	0	1	0	0	0	0	0	0	0	0	0	0
STM0742	ybgT		0	0	5000	0	0	114	0	0	114	0	0	0	1	0	5000	0	0	0	0	0	0	0	0	0	0	0	0	0	0	1
STM0743	ybgE		0	0	5000	0	0	282	0	0	282	0	0	0	0	0	5000	0	0	0	0	0	0	0	0	0	0	0	0	0	0	0
STM0744	ybgC		0	0	5000	0	0	405	0	0	405	0	0	0	0	0	5000	0	0	0	0	0	0	0	0	0	0	0	0	0	0	0
STM0745	tolQ		0	0	5000	0	0	693	0	0	693	0	0	0	0	0	5000	0	0	0	0	0	0	0	0	0	0	0	0	0	0	0
STM0746	tolR		0	0	5000	0	0	429	0	0	429	0	0	0	0	0	5000	0	0	0	0	0	0	0	0	0	0	0	0	0	0	0
STM0747	tolA		0	0	5000	0	0	1224	0	0	1224	0	0	0	0	0	5000	0	0	0	0	0	0	0	0	0	0	0	0	0	0	0
STM0749	pal		0	0	5000	0	0	525	0	0	525	0	0	0	2	0	5000	0	0	0	0	0	0	0	0	0	0	0	0	0	0	2
STM0750	ybgF		0	0	5000	0	0	789	0	0	789	0	0	0	0	0	5000	0	0	0	0	0	0	0	0	0	0	0	0	0	0	0
STM0751	lysT		0	0	0	0	0	0	0	0	1	0	0	0	0	0	0	0	0	0	0	0	0	0	0	0	0	0	0	0	0	0
STM0752	valT		0	0	0	0	0	0	0	0	1	0	0	0	0	0	0	0	0	0	0	0	0	0	0	0	0	0	0	0	0	0
STM0753	lysW		0	0	0	0	0	0	0	0	1	0	0	0	0	0	0	0	0	0	0	0	0	0	0	0	0	0	0	0	0	0
STM0754	lysY		0	0	0	0	0	0	0	0	1	0	0	0	0	0	0	0	0	0	0	0	0	0	0	0	0	0	0	0	0	0
STM0755	lysZ		0	0	0	0	0	0	0	0	1	0	0	0	0	0	0	0	0	0	0	0	0	0	0	0	0	0	0	0	0	0
STM0756	nadA		0	0	5000	0	0	1044	0	0	1044	0	0	0	0	0	5000	0	0	0	0	0	0	0	0	0	0	0	0	0	0	0
STM0757	pnuC		0	0	5000	0	0	720	0	0	720	0	0	0	0	0	5000	0	0	0	0	0	0	0	0	0	0	0	0	0	0	0
STM0758	ybgR		0	0	5000	0	0	939	0	0	939	0	0	0	0	0	5000	0	0	0	0	0	0	0	0	0	0	0	0	0	0	0
STM0759	ybgS		1	0	5000	0	0	387	0	0	387	0	0	0	0	0	5000	0	0	0	0	1	0	0	0	0	0	0	0	0	0	0
STM0760	aroG		0	0	5000	0	0	1053	0	0	1053	0	0	0	2	0	5000	0	0	0	0	0	0	0	0	0	0	0	0	0	0	2
STM0761	STM0761		0	0	5000	0	0	546	0	0	546	0	0	0	0	0	5000	0	0	0	0	0	0	0	0	0	0	0	0	0	0	0
STM0762	STM0762		0	0	5000	0	0	846	0	0	846	0	0	0	27	0	5000	0	0	0	0	0	0	0	0	0	0	0	0	0	0	27
STM0766	dcoC		0	0	5000	0	0	246	0	0	246	0	0	0	0	0	5000	0	0	0	0	0	0	0	0	0	0	0	0	0	0	0
STM0767	dcoA		0	0	0	0	0	0	0	0	1	0	0	0	0	0	0	0	0	0	0	0	0	0	0	0	0	0	0	0	0	0
STM0769	STM0769		0	0	5000	0	0	699	0	0	699	0	0	0	0	0	5000	0	0	0	0	0	0	0	0	0	0	0	0	0	0	0
STM0770	STM0770		0	0	5000	0	0	1080	0	0	1080	0	0	0	0	0	5000	0	0	0	0	0	0	0	0	0	0	0	0	0	0	0
STM0771	STM0771		0	0	5000	0	0	777	0	0	777	0	0	0	0	0	5000	0	0	0	0	0	0	0	0	0	0	0	0	0	0	0
STM0772	gpmA		0	0	5000	0	0	753	0	0	753	0	0	0	0	0	5000	0	0	0	0	0	0	0	0	0	0	0	0	0	0	0
STM0773	galM		0	0	5000	0	0	1041	0	0	1041	0	0	0	1	0	5000	0	0	0	0	0	0	0	0	0	0	0	0	0	0	1
STM0774	galK		0	0	5000	0	0	1149	0	0	1149	0	0	0	0	0	5000	0	0	0	0	0	0	0	0	0	0	0	0	0	0	0
STM0775	galT		0	0	5000	0	0	1047	0	0	1047	0	0	0	0	0	5000	0	0	0	0	0	0	0	0	0	0	0	0	0	0	0
STM0776	galE		0	0	5000	0	0	1017	0	0	1017	0	0	0	0	0	5000	0	0	0	0	0	0	0	0	0	0	0	0	0	0	0
STM0778	modF		1	0	5000	0	0	1476	0	0	1476	0	0	0	0	0	5000	0	0	0	0	1	0	0	0	0	0	0	0	0	0	0
STM0779	modE		0	0	5000	0	0	789	0	0	789	0	0	0	0	0	5000	0	0	0	0	0	0	0	0	0	0	0	0	0	0	0
STM0780	STM0780		4	0	5000	0	0	150	0	0	150	0	0	0	0	0	5000	0	0	0	0	4	0	0	0	0	0	0	0	0	0	0
STM0782	modB		0	0	5000	0	0	690	0	0	690	0	0	0	1	0	5000	0	0	0	0	0	0	0	0	0	0	0	0	0	0	1
STM0784	ybhA		0	0	5000	0	0	819	0	0	819	0	0	0	0	0	5000	0	0	0	0	0	0	0	0	0	0	0	0	0	0	0
STM0785	ybhE		0	0	5000	1	0	996	0	0	996	0	0	0	0	0	5000	0	0	0	1	0	0	0	0	0	0	0	0	0	0	0
STM0787	hutI		3	0	5000	0	0	1224	0	0	1224	0	0	0	4	0	5000	0	0	0	0	3	0	0	0	0	0	0	0	0	0	4
STM0788	hutG		0	0	5000	0	0	942	0	0	942	0	0	0	0	0	5000	0	0	0	0	0	0	0	0	0	0	0	0	0	0	0
STM0789	hutC		0	0	5000	0	0	726	0	0	726	0	0	0	0	0	5000	0	0	0	0	0	0	0	0	0	0	0	0	0	0	0
STM0790	hutU		0	0	0	0	0	0	0	0	1	0	0	0	0	0	0	0	0	0	0	0	0	0	0	0	0	0	0	0	0	0
STM0792	ybhB		0	0	5000	0	0	477	0	0	477	0	0	0	0	0	5000	0	0	0	0	0	0	0	0	0	0	0	0	0	0	0
STM0793	bioA		0	0	5000	0	0	1290	0	0	1290	0	0	0	0	0	5000	0	0	0	0	0	0	0	0	0	0	0	0	0	0	0
STM0794	bioB		0	0	5000	0	0	1041	0	0	1041	0	0	0	1	0	5000	0	0	0	0	0	0	0	0	0	0	0	0	0	0	1
STM0795	bioF		0	0	5000	0	0	1158	0	0	1158	0	0	0	0	0	5000	0	0	0	0	0	0	0	0	0	0	0	0	0	0	0
STM0796	bioC		0	0	5000	0	0	756	0	0	756	0	0	0	1	0	5000	0	0	0	0	0	0	0	0	0	0	0	0	0	0	1
STM0797	bioD		0	0	5000	0	0	687	0	0	687	0	0	0	0	0	5000	0	0	0	0	0	0	0	0	0	0	0	0	0	0	0
STM0798	uvrB		0	0	5000	0	0	2022	0	0	2022	0	0	0	0	0	5000	0	0	0	0	0	0	0	0	0	0	0	0	0	0	0
STM0799.1N	STM0799.1N		0	0	0	0	0	0	0	0	1	0	0	0	0	0	0	0	0	0	0	0	0	0	0	0	0	0	0	0	0	0
STM0800	slrP		0	0	5000	0	0	2298	0	0	2298	0	0	0	0	0	5000	0	0	0	0	0	0	0	0	0	0	0	0	0	0	0
STM0801	ybhK		0	0	5000	0	0	909	0	0	909	0	0	0	0	0	5000	0	0	0	0	0	0	0	0	0	0	0	0	0	0	0
STM0802	moaA		0	0	5000	0	0	990	0	0	990	0	0	0	0	0	5000	0	0	0	0	0	0	0	0	0	0	0	0	0	0	0
STM0803	moaB		0	0	5000	0	0	513	0	0	513	0	0	0	0	0	5000	0	0	0	0	0	0	0	0	0	0	0	0	0	0	0
STM0804	moaC		0	0	5000	0	0	486	0	0	486	0	0	0	0	0	5000	0	0	0	0	0	0	0	0	0	0	0	0	0	0	0
STM0805	moaD		0	0	5000	0	0	246	0	0	246	0	0	0	0	0	5000	0	0	0	0	0	0	0	0	0	0	0	0	0	0	0
STM0806	moaE		0	0	5000	0	0	453	0	0	453	0	0	0	0	0	5000	0	0	0	0	0	0	0	0	0	0	0	0	0	0	0
STM0807	ybhL		0	0	5000	0	0	705	0	0	705	0	0	0	0	0	5000	0	0	0	0	0	0	0	0	0	0	0	0	0	0	0
STM0808	ybhM		0	0	5000	0	0	708	0	0	708	0	0	0	0	0	5000	0	0	0	0	0	0	0	0	0	0	0	0	0	0	0
STM0809	STM0809		0	0	5000	0	0	609	0	0	609	0	0	0	0	0	5000	0	0	0	0	0	0	0	0	0	0	0	0	0	0	0
STM0810	STM0810		0	0	5000	0	0	561	0	0	561	0	0	0	0	0	5000	0	0	0	0	0	0	0	0	0	0	0	0	0	0	0
STM0811	ybhN		0	0	5000	0	0	963	0	0	963	0	0	0	0	0	5000	0	0	0	0	0	0	0	0	0	0	0	0	0	0	0
STM0812	ybhO		0	0	5000	0	0	1242	0	0	1242	0	0	0	0	0	5000	0	0	0	0	0	0	0	0	0	0	0	0	0	0	0
STM0813	ybhP		0	0	5000	0	0	759	0	0	759	0	0	0	0	0	5000	0	0	0	0	0	0	0	0	0	0	0	0	0	0	0
STM0814	ybhQ		0	0	5000	0	0	411	0	0	411	0	0	0	0	0	5000	0	0	0	0	0	0	0	0	0	0	0	0	0	0	0
STM0815	ybhR		0	0	5000	0	0	1107	0	0	1107	0	0	0	0	0	5000	0	0	0	0	0	0	0	0	0	0	0	0	0	0	0
STM0816	ybhS		0	0	5000	0	0	1131	0	0	1131	0	0	0	0	0	5000	0	0	0	0	0	0	0	0	0	0	0	0	0	0	0
STM0817	ybhF		0	0	5000	0	0	1737	0	0	1737	0	0	0	0	0	5000	0	0	0	0	0	0	0	0	0	0	0	0	0	0	0
STM0818	STM0818		0	0	5000	0	0	996	0	0	996	0	0	0	0	0	5000	0	0	0	0	0	0	0	0	0	0	0	0	0	0	0
STM0819	ybiH		0	0	5000	0	0	675	0	0	675	0	0	0	0	0	5000	0	0	0	0	0	0	0	0	0	0	0	0	0	0	0
STM0820	rhlE		0	0	5000	0	0	1365	0	0	1365	0	0	0	0	0	5000	0	0	0	0	0	0	0	0	0	0	0	0	0	0	0
STM0821	dinG		0	0	5000	0	0	2145	0	0	2145	0	0	0	0	0	5000	0	0	0	0	0	0	0	0	0	0	0	0	0	0	0
STM0822	ybiB		0	0	5000	0	0	975	0	0	975	0	0	0	0	0	5000	0	0	0	0	0	0	0	0	0	0	0	0	0	0	0
STM0823	ybiJ		0	0	5000	0	0	261	0	0	261	0	0	0	0	0	5000	0	0	0	0	0	0	0	0	0	0	0	0	0	0	0
STM0825	ybiI		0	0	5000	0	0	267	0	0	267	0	0	0	0	0	5000	0	0	0	0	0	0	0	0	0	0	0	0	0	0	0
STM0826	ybiN		0	0	5000	0	0	927	0	0	927	0	0	0	0	0	5000	0	0	0	0	0	0	0	0	0	0	0	0	0	0	0
STM0827	ybiO		0	0	5000	0	0	2223	0	0	2223	0	0	0	0	0	5000	0	0	0	0	0	0	0	0	0	0	0	0	0	0	0
STM0828	glnQ		0	0	5000	0	0	723	0	0	723	0	0	0	0	0	5000	0	0	0	0	0	0	0	0	0	0	0	0	0	0	0
STM0829	glnP		0	0	5000	0	0	660	0	0	660	0	0	0	0	0	5000	0	0	0	0	0	0	0	0	0	0	0	0	0	0	0
STM0830	glnH		0	0	5000	0	0	747	0	0	747	0	0	0	0	0	5000	0	0	0	0	0	0	0	0	0	0	0	0	0	0	0
STM0831	dps		0	0	5000	0	0	504	0	0	504	0	0	0	0	0	5000	0	0	0	0	0	0	0	0	0	0	0	0	0	0	0
STM0832	ybiF		0	0	5000	0	0	888	0	0	888	0	0	0	0	0	5000	0	0	0	0	0	0	0	0	0	0	0	0	0	0	0
STM0833	ompX		0	0	5000	0	0	516	0	0	516	0	0	0	1	0	5000	0	0	0	0	0	0	0	0	0	0	0	0	0	0	1
STM0834	ybiP		1	0	5000	0	0	1581	0	0	1581	0	0	0	0	0	5000	0	0	0	0	1	0	0	0	0	0	0	0	0	0	0
STM0835	STM0835		0	0	5000	0	0	474	0	0	474	0	0	0	0	0	5000	0	0	0	0	0	0	0	0	0	0	0	0	0	0	0
STM0836	ybiR		0	0	5000	0	0	1113	0	0	1113	0	0	0	0	0	5000	0	0	0	0	0	0	0	0	0	0	0	0	0	0	0
STM0837	ybiS		0	0	5000	0	0	921	0	0	921	0	0	0	1	0	5000	0	0	0	0	0	0	0	0	0	0	0	0	0	0	1
STM0838	ybiT		0	0	5000	0	0	1593	0	0	1593	0	0	0	0	0	5000	0	0	0	0	0	0	0	0	0	0	0	0	0	0	0
STM0839	STM0839		0	0	5000	0	0	744	0	0	744	0	0	0	0	0	5000	0	0	0	0	0	0	0	0	0	0	0	0	0	0	0
STM0840	ybiV(2)		0	0	5000	0	0	720	0	0	720	0	0	0	0	0	5000	0	0	0	0	0	0	0	0	0	0	0	0	0	0	0
STM0841	ybiU		1	0	5000	0	0	1266	0	0	1266	0	0	0	0	0	5000	0	0	0	0	1	0	0	0	0	0	0	0	0	0	0
STM0842	ybiV(1)		0	0	5000	0	0	810	0	0	810	0	0	0	1	0	5000	0	0	0	0	0	0	0	0	0	0	0	0	0	0	1
STM0843	pflF		1	0	5000	0	0	2433	0	0	2433	0	0	0	0	0	5000	0	0	0	0	1	0	0	0	0	0	0	0	0	0	0
STM0844	pflE		0	0	5000	0	0	900	0	0	900	0	0	0	0	0	5000	0	0	0	0	0	0	0	0	0	0	0	0	0	0	0
STM0845	moeB		0	0	5000	0	0	750	0	0	750	0	0	0	0	0	5000	0	0	0	0	0	0	0	0	0	0	0	0	0	0	0
STM0846	moeA		0	0	5000	0	0	1236	0	0	1236	0	0	0	0	0	5000	0	0	0	0	0	0	0	0	0	0	0	0	0	0	0
STM0847	ybiK		0	0	5000	0	0	942	0	0	942	0	0	0	0	0	5000	0	0	0	0	0	0	0	0	0	0	0	0	0	0	0
STM0848	yliA		0	0	5000	0	0	1872	0	0	1872	0	0	0	0	0	5000	0	0	0	0	0	0	0	0	0	0	0	0	0	0	0
STM0849	yliB		0	0	5000	0	0	1539	0	0	1539	0	0	0	0	0	5000	0	0	0	0	0	0	0	0	0	0	0	0	0	0	0
STM0850	yliC		0	0	5000	0	0	921	0	0	921	0	0	0	0	0	5000	0	0	0	0	0	0	0	0	0	0	0	0	0	0	0
STM0851	yliD		0	0	5000	0	0	912	0	0	912	0	0	0	0	0	5000	0	0	0	0	0	0	0	0	0	0	0	0	0	0	0
STM0852	rimO		0	0	5000	0	0	1326	0	0	1326	0	0	0	0	0	5000	0	0	0	0	0	0	0	0	0	0	0	0	0	0	0
STM0853	bssR		0	0	5000	0	0	384	0	0	384	0	0	0	0	0	5000	0	0	0	0	0	0	0	0	0	0	0	0	0	0	0
STM0854	STM0854		0	0	5000	0	0	516	0	0	516	0	0	0	0	0	5000	0	0	0	0	0	0	0	0	0	0	0	0	0	0	0
STM0855	STM0855		0	0	5000	0	0	855	0	0	855	0	0	0	0	0	5000	0	0	0	0	0	0	0	0	0	0	0	0	0	0	0
STM0856	STM0856		0	0	5000	0	0	948	0	0	948	0	0	0	0	0	5000	0	0	0	0	0	0	0	0	0	0	0	0	0	0	0
STM0857	STM0857		0	0	5000	0	0	1164	0	0	1164	0	0	0	0	0	5000	0	0	0	0	0	0	0	0	0	0	0	0	0	0	0
STM0858	STM0858		0	0	5000	0	0	1686	0	0	1686	0	0	0	0	0	5000	0	0	0	0	0	0	0	0	0	0	0	0	0	0	0
STM0859	STM0859		0	0	5000	0	0	891	0	0	891	0	0	0	0	0	5000	0	0	0	0	0	0	0	0	0	0	0	0	0	0	0
STM0860	STM0860		0	0	5000	0	0	426	0	0	426	0	0	0	0	0	5000	0	0	0	0	0	0	0	0	0	0	0	0	0	0	0
STM0861	yliI		0	0	0	0	0	0	0	0	1	0	0	0	0	0	0	0	0	0	0	0	0	0	0	0	0	0	0	0	0	0
STM0862	yliJ		1	0	5000	0	0	627	0	0	627	0	0	0	0	0	5000	0	0	0	0	1	0	0	0	0	0	0	0	0	0	0
STM0863	dacC		0	0	5000	0	0	1203	0	0	1203	0	0	0	1	0	5000	0	0	0	0	0	0	0	0	0	0	0	0	0	0	1
STM0864	deoR		0	0	5000	0	0	759	0	0	759	0	0	0	0	0	5000	0	0	0	0	0	0	0	0	0	0	0	0	0	0	0
STM0865	ybjG		0	0	5000	0	0	609	0	0	609	0	0	0	0	0	5000	0	0	0	0	0	0	0	0	0	0	0	0	0	0	0
STM0867	STM0867		0	0	5000	0	0	816	0	0	816	0	0	0	0	0	5000	0	0	0	0	0	0	0	0	0	0	0	0	0	0	0
STM0868	STM0868		1	0	5000	0	0	1212	0	0	1212	0	0	0	0	0	5000	0	0	0	0	1	0	0	0	0	0	0	0	0	0	0
STM0869	STM0869		0	0	5000	0	0	621	0	0	621	0	0	0	1	0	5000	0	0	0	0	0	0	0	0	0	0	0	0	0	0	1
STM0870	STM0870		0	0	5000	0	0	1686	0	0	1686	0	0	0	0	0	5000	0	0	0	0	0	0	0	0	0	0	0	0	0	0	0
STM0871	ybjM		1	0	5000	0	0	378	0	0	378	0	0	0	0	0	5000	0	0	0	0	1	0	0	0	0	0	0	0	0	0	0
STM0872	grxA		0	0	5000	0	0	264	0	0	264	0	0	0	0	0	5000	0	0	0	0	0	0	0	0	0	0	0	0	0	0	0
STM0873	ybjC		0	0	5000	0	0	291	0	0	291	0	0	0	0	0	5000	0	0	0	0	0	0	0	0	0	0	0	0	0	0	0
STM0874	mdaA		0	0	5000	0	0	723	0	0	723	0	0	0	0	0	5000	0	0	0	0	0	0	0	0	0	0	0	0	0	0	0
STM0875	rimK		3	0	5000	0	0	903	0	0	903	0	0	0	0	0	5000	0	0	0	0	3	0	0	0	0	0	0	0	0	0	0
STM0876	ybjN		0	0	5000	0	0	477	0	0	477	0	0	0	0	0	5000	0	0	0	0	0	0	0	0	0	0	0	0	0	0	0
STM0877	potF		0	0	5000	0	0	1113	0	0	1113	0	0	0	1	0	5000	0	0	0	0	0	0	0	0	0	0	0	0	0	0	1
STM0878	potG		0	0	5000	0	0	1134	0	0	1134	0	0	0	0	0	5000	0	0	0	0	0	0	0	0	0	0	0	0	0	0	0
STM0879	potH		2	0	5000	3	0	954	0	0	954	0	0	0	0	0	5000	0	0	3	0	2	0	0	0	0	0	0	0	0	0	0
STM0880	potI		0	0	5000	0	0	846	0	0	846	0	0	0	3	0	5000	0	0	0	0	0	0	0	0	0	0	0	0	0	0	3
STM0881	ybjO		0	0	5000	0	0	474	0	0	474	0	0	0	0	0	5000	0	0	0	0	0	0	0	0	0	0	0	0	0	0	0
STM0885	STM0885		0	0	5000	0	0	321	0	0	321	0	0	0	1	0	5000	0	0	0	0	0	0	0	0	0	0	0	0	0	0	1
STM0886	STM0886		0	0	5000	0	0	1488	0	0	1488	0	0	0	0	0	5000	0	0	0	0	0	0	0	0	0	0	0	0	0	0	0
STM0887	artJ		0	0	5000	0	0	732	0	0	732	0	0	0	0	0	5000	0	0	0	0	0	0	0	0	0	0	0	0	0	0	0
STM0888	artM		0	0	5000	0	0	669	0	0	669	0	0	0	0	0	5000	0	0	0	0	0	0	0	0	0	0	0	0	0	0	0
STM0889	artQ		0	0	5000	0	0	717	0	0	717	0	0	0	0	0	5000	0	0	0	0	0	0	0	0	0	0	0	0	0	0	0
STM0890	artI		0	0	5000	0	0	732	0	0	732	0	0	0	0	0	5000	0	0	0	0	0	0	0	0	0	0	0	0	0	0	0
STM0891	artP		0	0	5000	0	0	729	0	0	729	0	0	0	0	0	5000	0	0	0	0	0	0	0	0	0	0	0	0	0	0	0
STM0892	ybjP		0	0	5000	0	0	516	0	0	516	0	0	0	0	0	5000	0	0	0	0	0	0	0	0	0	0	0	0	0	0	0
STM0893	STM0893		0	0	5000	0	0	1326	0	0	1326	0	0	0	0	0	5000	0	0	0	0	0	0	0	0	0	0	0	0	0	0	0
STM0894	STM0894		0	0	5000	0	0	243	0	0	243	0	0	0	0	0	5000	0	0	0	0	0	0	0	0	0	0	0	0	0	0	0
STM0895	STM0895		0	0	5000	0	0	309	0	0	309	0	0	0	0	0	5000	0	0	0	0	0	0	0	0	0	0	0	0	0	0	0
STM0895.1n	STM0895.1n		0	0	5000	0	0	147	0	0	147	0	0	0	0	0	5000	0	0	0	0	0	0	0	0	0	0	0	0	0	0	0
STM0896	STM0896		0	0	5000	0	0	393	0	0	393	0	0	0	0	0	5000	0	0	0	0	0	0	0	0	0	0	0	0	0	0	0
STM0897	STM0897		0	0	5000	0	0	417	0	0	417	0	0	0	0	0	5000	0	0	0	0	0	0	0	0	0	0	0	0	0	0	0
STM0898	STM0898		0	0	5000	0	0	696	0	0	696	0	0	0	0	0	5000	0	0	0	0	0	0	0	0	0	0	0	0	0	0	0
STM0898A	STM0898A		0	0	5000	0	0	255	0	0	255	0	0	0	0	0	5000	0	0	0	0	0	0	0	0	0	0	0	0	0	0	0
STM0899	STM0899		0	0	5000	0	0	369	0	0	369	0	0	0	0	0	5000	0	0	0	0	0	0	0	0	0	0	0	0	0	0	0
STM0900	STM0900		0	0	5000	0	0	1584	0	0	1584	0	0	0	0	0	5000	0	0	0	0	0	0	0	0	0	0	0	0	0	0	0
STM0901	STM0901		3	0	5000	0	0	969	0	0	969	0	0	0	0	0	5000	0	0	0	0	3	0	0	0	0	0	0	0	0	0	0
STM0902	STM0902		0	0	5000	0	0	861	0	0	861	0	0	0	0	0	5000	0	0	0	0	0	0	0	0	0	0	0	0	0	0	0
STM0903	STM0903		0	0	5000	0	0	816	0	0	816	0	0	0	0	0	5000	0	0	0	0	0	0	0	0	0	0	0	0	0	0	0
STM0904	STM0904		0	0	5000	0	0	393	0	0	393	0	0	0	0	0	5000	0	0	0	0	0	0	0	0	0	0	0	0	0	0	0
STM0905	STM0905		0	0	5000	0	0	399	0	0	399	0	0	0	0	0	5000	0	0	0	0	0	0	0	0	0	0	0	0	0	0	0
STM0909	STM0909		0	0	5000	0	0	492	0	0	492	0	0	0	0	0	5000	0	0	0	0	0	0	0	0	0	0	0	0	0	0	0
STM0910	STM0910		0	0	5000	0	0	2109	0	0	2109	0	0	0	0	0	5000	0	0	0	0	0	0	0	0	0	0	0	0	0	0	0
STM0911	STM0911		0	0	5000	0	0	1536	0	0	1536	0	0	0	81	0	5000	0	0	0	0	0	0	0	0	0	0	0	0	0	0	81
STM0912	STM0912		0	0	5000	0	0	2187	0	0	2187	0	0	0	0	0	5000	0	0	0	0	0	0	0	0	0	0	0	0	0	0	0
STM0913	STM0913		0	0	5000	0	0	672	0	0	672	0	0	0	0	0	5000	0	0	0	0	0	0	0	0	0	0	0	0	0	0	0
STM0914	STM0914		0	0	5000	0	0	585	0	0	585	0	0	0	0	0	5000	0	0	0	0	0	0	0	0	0	0	0	0	0	0	0
STM0915	STM0915		0	0	5000	0	0	402	0	0	402	0	0	0	0	0	5000	0	0	0	0	0	0	0	0	0	0	0	0	0	0	0
STM0916	STM0916		0	0	5000	0	0	744	0	0	744	0	0	0	0	0	5000	0	0	0	0	0	0	0	0	0	0	0	0	0	0	0
STM0916.1N	STM0916.1N		0	0	5000	0	0	405	0	0	405	0	0	0	0	0	5000	0	0	0	0	0	0	0	0	0	0	0	0	0	0	0
STM0917	STM0917		0	0	5000	0	0	318	0	0	318	0	0	0	0	0	5000	0	0	0	0	0	0	0	0	0	0	0	0	0	0	0
STM0918	STM0918		0	0	5000	0	0	3162	0	0	3162	0	0	0	0	0	5000	0	0	0	0	0	0	0	0	0	0	0	0	0	0	0
STM0919	STM0919		0	0	5000	0	0	330	0	0	330	0	0	0	0	0	5000	0	0	0	0	0	0	0	0	0	0	0	0	0	0	0
STM0920	STM0920		0	0	5000	0	0	519	0	0	519	0	0	0	0	0	5000	0	0	0	0	0	0	0	0	0	0	0	0	0	0	0
STM0921	STM0921		0	0	5000	0	0	696	0	0	696	0	0	0	0	0	5000	0	0	0	0	0	0	0	0	0	0	0	0	0	0	0
STM0922	STM0922		0	0	5000	0	0	735	0	0	735	0	0	0	0	0	5000	0	0	0	0	0	0	0	0	0	0	0	0	0	0	0
STM0923	STM0923		0	0	5000	0	0	678	0	0	678	0	0	0	0	0	5000	0	0	0	0	0	0	0	0	0	0	0	0	0	0	0
STM0924	STM0924		0	0	5000	0	0	525	0	0	525	0	0	0	0	0	5000	0	0	0	0	0	0	0	0	0	0	0	0	0	0	0
STM0925.S	STM0925.S		0	0	5000	0	0	3396	0	0	3396	0	0	0	0	0	5000	0	0	0	0	0	0	0	0	0	0	0	0	0	0	0
STM0928	nanH		131	0	5000	0	0	1239	0	0	1239	0	0	0	1	0	5000	0	0	0	0	131	0	0	0	0	0	0	0	0	0	1
STM0928.1c	STM0928.1c		0	0	0	0	0	0	0	0	1	0	0	0	0	0	0	0	0	0	0	0	0	0	0	0	0	0	0	0	0	0
STM0929	STM0929		0	0	5000	0	0	372	0	0	372	0	0	0	0	0	5000	0	0	0	0	0	0	0	0	0	0	0	0	0	0	0
STM0930	orfB		0	0	5000	0	0	324	0	0	324	0	0	0	131	0	5000	0	0	0	0	0	0	0	0	0	0	0	0	0	0	131
STM0932	STM0932		0	0	5000	0	0	1014	0	0	1014	0	0	0	2	0	5000	0	0	0	0	0	0	0	0	0	0	0	0	0	0	2
STM0934	ltaA		0	0	5000	0	0	1002	0	0	1002	0	0	0	0	0	5000	0	0	0	0	0	0	0	0	0	0	0	0	0	0	0
STM0936	hcr		2	0	5000	0	0	972	0	0	972	0	0	0	0	0	5000	0	0	0	0	2	0	0	0	0	0	0	0	0	0	0
STM0937	hcp		0	0	5000	0	0	1653	0	0	1653	0	0	0	0	0	5000	0	0	0	0	0	0	0	0	0	0	0	0	0	0	0
STM0938	ybjE		0	0	5000	0	0	900	0	0	900	0	0	0	0	0	5000	0	0	0	0	0	0	0	0	0	0	0	0	0	0	0
STM0940	ybjX		2	0	5000	0	0	969	0	0	969	0	0	0	0	0	5000	0	0	0	0	2	0	0	0	0	0	0	0	0	0	0
STM0941	ybjY		0	0	5000	0	0	1119	0	0	1119	0	0	0	0	0	5000	0	0	0	0	0	0	0	0	0	0	0	0	0	0	0
STM0942	ybjZ		0	0	5000	0	0	1947	0	0	1947	0	0	0	0	0	5000	0	0	0	0	0	0	0	0	0	0	0	0	0	0	0
STM0943	cspD		0	0	5000	0	0	222	0	0	222	0	0	0	0	0	5000	0	0	0	0	0	0	0	0	0	0	0	0	0	0	0
STM0944	clpS		0	0	5000	0	0	321	0	0	321	0	0	0	0	0	5000	0	0	0	0	0	0	0	0	0	0	0	0	0	0	0
STM0945	clpA		0	0	5000	0	0	2277	0	0	2277	0	0	0	0	0	5000	0	0	0	0	0	0	0	0	0	0	0	0	0	0	0
STM0946	tnpA_1		0	0	5000	0	0	459	0	0	459	0	0	0	0	0	5000	0	0	0	0	0	0	0	0	0	0	0	0	0	0	0
STM0947	STM0947		0	0	5000	0	0	684	0	0	684	0	0	0	0	0	5000	0	0	0	0	0	0	0	0	0	0	0	0	0	0	0
STM0948	STM0948		0	0	5000	0	0	402	0	0	402	0	0	0	0	0	5000	0	0	0	0	0	0	0	0	0	0	0	0	0	0	0
STM0949	serW		0	0	0	0	0	0	0	0	1	0	0	0	0	0	0	0	0	0	0	0	0	0	0	0	0	0	0	0	0	0
STM0950	STM0950		0	0	5000	0	0	678	0	0	678	0	0	0	0	0	5000	0	0	0	0	0	0	0	0	0	0	0	0	0	0	0
STM0951	STM0951		0	0	5000	0	0	861	0	0	861	0	0	0	0	0	5000	0	0	0	0	0	0	0	0	0	0	0	0	0	0	0
STM0952	STM0952		0	0	5000	0	0	912	0	0	912	0	0	0	0	0	5000	0	0	0	0	0	0	0	0	0	0	0	0	0	0	0
STM0953	infA		0	0	5000	0	0	219	0	0	219	0	0	0	1	0	5000	0	0	0	0	0	0	0	0	0	0	0	0	0	0	1
STM0954	STM0954		0	0	5000	0	0	384	0	0	384	0	0	0	0	0	5000	0	0	0	0	0	0	0	0	0	0	0	0	0	0	0
STM0955	aat		0	0	5000	0	0	705	0	0	705	0	0	0	0	0	5000	0	0	0	0	0	0	0	0	0	0	0	0	0	0	0
STM0956	cydC		0	0	5000	0	0	1722	0	0	1722	0	0	0	0	0	5000	0	0	0	0	0	0	0	0	0	0	0	0	0	0	0
STM0958	trxB		1	0	5000	0	0	969	0	0	969	0	0	0	0	0	5000	0	0	0	0	1	0	0	0	0	0	0	0	0	0	0
STM0959	lrp		9	0	5000	0	0	495	0	0	495	0	0	0	0	0	5000	0	0	0	0	9	0	0	0	0	0	0	0	0	0	0
STM0960	ftsK		2	0	5000	9	0	4056	0	0	4056	0	0	0	0	0	5000	0	0	9	0	2	0	0	0	0	0	0	0	0	0	0
STM0961	lolA		0	0	5000	0	0	615	0	0	615	0	0	0	0	0	5000	0	0	0	0	0	0	0	0	0	0	0	0	0	0	0
STM0963	serS		0	0	5000	0	0	1293	0	0	1293	0	0	0	0	0	5000	0	0	0	0	0	0	0	0	0	0	0	0	0	0	0
STM0964	dmsA		0	0	5000	0	0	2445	0	0	2445	0	0	0	2	0	5000	0	0	0	0	0	0	0	0	0	0	0	0	0	0	2
STM0965	dmsB		0	0	5000	0	0	618	0	0	618	0	0	0	0	0	5000	0	0	0	0	0	0	0	0	0	0	0	0	0	0	0
STM0966	dmsC		0	0	5000	0	0	864	0	0	864	0	0	0	0	0	5000	0	0	0	0	0	0	0	0	0	0	0	0	0	0	0
STM0968	ycaD		0	0	5000	0	0	1149	0	0	1149	0	0	0	0	0	5000	0	0	0	0	0	0	0	0	0	0	0	0	0	0	0
STM0969	ycaM		1	0	5000	0	0	1422	0	0	1422	0	0	0	0	0	5000	0	0	0	0	1	0	0	0	0	0	0	0	0	0	0
STM0970	pflA		0	0	5000	0	0	798	0	0	798	0	0	0	1	0	5000	0	0	0	0	0	0	0	0	0	0	0	0	0	0	1
STM0971	STM0971		0	0	5000	0	0	327	0	0	327	0	0	0	0	0	5000	0	0	0	0	0	0	0	0	0	0	0	0	0	0	0
STM0972	STM0972		0	0	5000	0	0	960	0	0	960	0	0	0	0	0	5000	0	0	0	0	0	0	0	0	0	0	0	0	0	0	0
STM0974	focA		0	0	5000	0	0	858	0	0	858	0	0	0	0	0	5000	0	0	0	0	0	0	0	0	0	0	0	0	0	0	0
STM0975	ycaO		0	0	5000	0	0	1761	0	0	1761	0	0	0	0	0	5000	0	0	0	0	0	0	0	0	0	0	0	0	0	0	0
STM0976	ycaP		0	0	5000	0	0	693	0	0	693	0	0	0	0	0	5000	0	0	0	0	0	0	0	0	0	0	0	0	0	0	0
STM0977	serC		1	0	5000	0	0	1089	0	0	1089	0	0	0	0	0	5000	0	0	0	0	1	0	0	0	0	0	0	0	0	0	0
STM0978	aroA		0	0	5000	0	0	1284	0	0	1284	0	0	0	0	0	5000	0	0	0	0	0	0	0	0	0	0	0	0	0	0	0
STM0979	ycaL		1	0	5000	0	0	762	0	0	762	0	0	0	0	0	5000	0	0	0	0	1	0	0	0	0	0	0	0	0	0	0
STM0980	cmk		0	0	5000	0	0	684	0	0	684	0	0	0	0	0	5000	0	0	0	0	0	0	0	0	0	0	0	0	0	0	0
STM0982	ihfB		0	0	5000	0	0	285	0	0	285	0	0	0	1	0	5000	0	0	0	0	0	0	0	0	0	0	0	0	0	0	1
STM0984	msbA		0	0	5000	0	0	1749	0	0	1749	0	0	0	1	0	5000	0	0	0	0	0	0	0	0	0	0	0	0	0	0	1
STM0985	lpxK		2	0	5000	0	0	978	0	0	978	0	0	0	0	0	5000	0	0	0	0	2	0	0	0	0	0	0	0	0	0	0
STM0987	ycaR		0	0	5000	0	0	183	0	0	183	0	0	0	0	0	5000	0	0	0	0	0	0	0	0	0	0	0	0	0	0	0
STM0988	kdsB		0	0	5000	0	0	747	0	0	747	0	0	0	0	0	5000	0	0	0	0	0	0	0	0	0	0	0	0	0	0	0
STM0989	STM0989		0	0	5000	0	0	894	0	0	894	0	0	0	0	0	5000	0	0	0	0	0	0	0	0	0	0	0	0	0	0	0
STM0991	smtA		0	0	5000	0	0	804	0	0	804	0	0	0	2	0	5000	0	0	0	0	0	0	0	0	0	0	0	0	0	0	2
STM0992	mukF		0	0	5000	0	0	1323	0	0	1323	0	0	0	0	0	5000	0	0	0	0	0	0	0	0	0	0	0	0	0	0	0
STM0993	mukE		0	0	5000	0	0	705	0	0	705	0	0	0	0	0	5000	0	0	0	0	0	0	0	0	0	0	0	0	0	0	0
STM0994	mukB		0	0	5000	0	0	4467	0	0	4467	0	0	0	0	0	5000	0	0	0	0	0	0	0	0	0	0	0	0	0	0	0
STM0995	ycbB		1	0	5000	0	0	1842	0	0	1842	0	0	0	0	0	5000	0	0	0	0	1	0	0	0	0	0	0	0	0	0	0
STM0996	ycbK		1	0	5000	0	0	549	0	0	549	0	0	0	0	0	5000	0	0	0	0	1	0	0	0	0	0	0	0	0	0	0
STM0997	ycbL		0	0	5000	0	0	648	0	0	648	0	0	0	0	0	5000	0	0	0	0	0	0	0	0	0	0	0	0	0	0	0
STM0998	aspC		0	0	5000	0	0	1191	0	0	1191	0	0	0	0	0	5000	0	0	0	0	0	0	0	0	0	0	0	0	0	0	0
STM0999	ompF		0	0	5000	0	0	1092	0	0	1092	0	0	0	0	0	5000	0	0	0	0	0	0	0	0	0	0	0	0	0	0	0
STM1001	STM1001		0	0	5000	0	0	462	0	0	462	0	0	0	0	0	5000	0	0	0	0	0	0	0	0	0	0	0	0	0	0	0
STM1003	STM1003		0	0	5000	0	0	1437	0	0	1437	0	0	0	1	0	5000	0	0	0	0	0	0	0	0	0	0	0	0	0	0	1
STM1004	pncB		0	0	5000	0	0	1203	0	0	1203	0	0	0	32	0	5000	0	0	0	0	0	0	0	0	0	0	0	0	0	0	32
STM1005	STM1005		1	0	5000	0	0	1293	0	0	1293	0	0	0	0	0	5000	0	0	0	0	1	0	0	0	0	0	0	0	0	0	0
STM1006	STM1006		0	0	5000	0	0	249	0	0	249	0	0	0	0	0	5000	0	0	0	0	0	0	0	0	0	0	0	0	0	0	0
STM1009	STM1009		33	0	5000	0	0	2886	0	0	2886	0	0	0	0	0	5000	0	0	0	0	33	0	0	0	0	0	0	0	0	0	0
STM1010	STM1010		0	0	5000	0	0	300	0	0	300	0	0	0	0	0	5000	0	0	0	0	0	0	0	0	0	0	0	0	0	0	0
STM1010.1n	STM1010.1n		0	0	5000	0	0	159	0	0	159	0	0	0	0	0	5000	0	0	0	0	0	0	0	0	0	0	0	0	0	0	0
STM1012	STM1012		1	0	5000	0	0	411	0	0	411	0	0	0	0	0	5000	0	0	0	0	1	0	0	0	0	0	0	0	0	0	0
STM1013	STM1013		0	0	5000	0	0	375	0	0	375	0	0	0	0	0	5000	0	0	0	0	0	0	0	0	0	0	0	0	0	0	0
STM1014	STM1014		0	0	5000	0	0	984	0	0	984	0	0	0	0	0	5000	0	0	0	0	0	0	0	0	0	0	0	0	0	0	0
STM1015	STM1015		28	0	5000	0	0	750	0	0	750	0	0	0	0	0	5000	0	0	0	0	28	0	0	0	0	0	0	0	0	0	0
STM1016	STM1016		0	0	5000	0	0	348	0	0	348	0	0	0	0	0	5000	0	0	0	0	0	0	0	0	0	0	0	0	0	0	0
STM1017	STM1017		0	0	5000	0	0	312	0	0	312	0	0	0	0	0	5000	0	0	0	0	0	0	0	0	0	0	0	0	0	0	0
STM1018	STM1018		5	0	5000	0	0	291	0	0	291	0	0	0	0	0	5000	0	0	0	0	5	0	0	0	0	0	0	0	0	0	0
STM1019	STM1019		4	0	5000	0	0	234	0	0	234	0	0	0	0	0	5000	0	0	0	0	4	0	0	0	0	0	0	0	0	0	0
STM1023	STM1023		0	0	5000	1	0	318	0	0	318	0	0	0	0	0	5000	0	0	0	0	0	0	0	0	0	1	0	0	0	0	0
STM1024	STM1024		0	0	5000	0	0	126	0	0	126	0	0	0	28	0	5000	0	0	0	0	0	0	0	0	0	0	0	0	0	0	28
STM1025	STM1025		0	0	5000	0	0	450	0	0	450	0	0	0	0	0	5000	0	0	0	0	0	0	0	0	0	0	0	0	0	0	0
STM1027	STM1027		0	0	5000	0	0	249	0	0	249	0	0	0	12	0	5000	0	0	0	0	0	0	0	0	0	0	0	0	0	0	12
STM1030	STM1030		0	0	5000	0	0	534	0	0	534	0	0	0	1	0	5000	0	0	0	0	0	0	0	0	0	0	0	0	0	0	1
STM1031	STM1031		0	0	5000	0	0	2139	0	0	2139	0	0	0	0	0	5000	0	0	0	0	0	0	0	0	0	0	0	0	0	0	0
STM1032	STM1032		0	0	5000	0	0	1314	0	0	1314	0	0	0	0	0	5000	0	0	0	0	0	0	0	0	0	0	0	0	0	0	0
STM1033	STM1033		1	0	5000	0	0	2082	0	0	2082	0	0	0	0	0	5000	0	0	0	0	1	0	0	0	0	0	0	0	0	0	0
STM1034	STM1034		0	0	5000	0	0	324	0	0	324	0	0	0	0	0	5000	0	0	0	0	0	0	0	0	0	0	0	0	0	0	0
STM1035	STM1035		0	0	5000	0	0	300	0	0	300	0	0	0	0	0	5000	0	0	0	0	0	0	0	0	0	0	0	0	0	0	0
STM1036	STM1036		0	0	5000	0	0	567	0	0	567	0	0	0	0	0	5000	0	0	0	0	0	0	0	0	0	0	0	0	0	0	0
STM1037	STM1037		0	0	5000	0	0	402	0	0	402	0	0	0	0	0	5000	0	0	0	0	0	0	0	0	0	0	0	0	0	0	0
STM1038	STM1038		0	0	5000	0	0	750	0	0	750	0	0	0	0	0	5000	0	0	0	0	0	0	0	0	0	0	0	0	0	0	0
STM1039	STM1039		1	0	5000	0	0	399	0	0	399	0	0	0	0	0	5000	0	0	0	0	1	0	0	0	0	0	0	0	0	0	0
STM1040	STM1040		0	0	5000	0	0	330	0	0	330	0	0	0	0	0	5000	0	0	0	0	0	0	0	0	0	0	0	0	0	0	0
STM1042	STM1042		0	0	5000	0	0	333	0	0	333	0	0	0	1	0	5000	0	0	0	0	0	0	0	0	0	0	0	0	0	0	1
STM1043	STM1043		0	0	5000	0	0	498	0	0	498	0	0	0	0	0	5000	0	0	0	0	0	0	0	0	0	0	0	0	0	0	0
STM1045	STM1045		0	0	5000	0	0	696	0	0	696	0	0	0	16	0	5000	0	0	0	0	0	0	0	0	0	0	0	0	0	0	16
STM1046	STM1046		2	0	5000	0	0	738	0	0	738	0	0	0	0	0	5000	0	0	0	0	2	0	0	0	0	0	0	0	0	0	0
STM1047	STM1047		0	0	5000	0	0	705	0	0	705	0	0	0	0	0	5000	0	0	0	0	0	0	0	0	0	0	0	0	0	0	0
STM1051	sseI		0	0	5000	0	0	969	0	0	969	0	0	0	74	0	5000	0	0	0	0	0	0	0	0	0	0	0	0	0	0	74
STM1052	STM1052		0	0	0	0	0	0	0	0	1	0	0	0	0	0	0	0	0	0	0	0	0	0	0	0	0	0	0	0	0	0
STM1053	STM1053		0	0	5000	0	0	627	0	0	627	0	0	0	0	0	5000	0	0	0	0	0	0	0	0	0	0	0	0	0	0	0
STM1054	STM1054		0	0	5000	0	0	300	0	0	300	0	0	0	0	0	5000	0	0	0	0	0	0	0	0	0	0	0	0	0	0	0
STM1055	STM1055		0	0	5000	0	0	687	0	0	687	0	0	0	0	0	5000	0	0	0	0	0	0	0	0	0	0	0	0	0	0	0
STM1056	STM1056		0	0	5000	0	0	192	0	0	192	0	0	0	0	0	5000	0	0	0	0	0	0	0	0	0	0	0	0	0	0	0
STM1057	pepN		0	0	5000	0	0	2613	0	0	2613	0	0	0	0	0	5000	0	0	0	0	0	0	0	0	0	0	0	0	0	0	0
STM1058	pyrD		0	0	5000	0	0	1011	0	0	1011	0	0	0	0	0	5000	0	0	0	0	0	0	0	0	0	0	0	0	0	0	0
STM1059	ycbW		1	0	5000	0	0	543	0	0	543	0	0	0	0	0	5000	0	0	0	0	1	0	0	0	0	0	0	0	0	0	0
STM1060	STM1060		0	0	5000	0	0	1110	0	0	1110	0	0	0	0	0	5000	0	0	0	0	0	0	0	0	0	0	0	0	0	0	0
STM1061	rlmL		0	0	5000	0	0	2109	0	0	2109	0	0	0	0	0	5000	0	0	0	0	0	0	0	0	0	0	0	0	0	0	0
STM1063	pqiA		1	0	5000	0	0	1254	0	0	1254	0	0	0	1	0	5000	0	0	0	0	1	0	0	0	0	0	0	0	0	0	1
STM1064	pqiB		0	0	5000	0	0	1641	0	0	1641	0	0	0	0	0	5000	0	0	0	0	0	0	0	0	0	0	0	0	0	0	0
STM1065	ymbA		0	0	5000	0	0	564	0	0	564	0	0	0	0	0	5000	0	0	0	0	0	0	0	0	0	0	0	0	0	0	0
STM1066	rmf		0	0	5000	0	0	168	0	0	168	0	0	0	0	0	5000	0	0	0	0	0	0	0	0	0	0	0	0	0	0	0
STM1069	ycbG		0	0	5000	0	0	453	0	0	453	0	0	0	2	0	5000	0	0	0	0	0	0	0	0	0	0	0	0	0	0	2
STM1070	ompA		0	0	5000	0	0	1053	0	0	1053	0	0	0	0	0	5000	0	0	0	0	0	0	0	0	0	0	0	0	0	0	0
STM1071	sulA		0	0	5000	0	0	510	0	0	510	0	0	0	0	0	5000	0	0	0	0	0	0	0	0	0	0	0	0	0	0	0
STM1072	yccR		0	0	5000	0	0	606	0	0	606	0	0	0	0	0	5000	0	0	0	0	0	0	0	0	0	0	0	0	0	0	0
STM1073	yccS		0	0	5000	0	0	2154	0	0	2154	0	0	0	0	0	5000	0	0	0	0	0	0	0	0	0	0	0	0	0	0	0
STM1074	yccF		0	0	5000	0	0	447	0	0	447	0	0	0	0	0	5000	0	0	0	0	0	0	0	0	0	0	0	0	0	0	0
STM1075	helD		0	0	5000	0	0	2055	0	0	2055	0	0	0	0	0	5000	0	0	0	0	0	0	0	0	0	0	0	0	0	0	0
STM1076	mgsA		0	0	5000	0	0	459	0	0	459	0	0	0	0	0	5000	0	0	0	0	0	0	0	0	0	0	0	0	0	0	0
STM1077	yccT		0	0	5000	0	0	663	0	0	663	0	0	0	0	0	5000	0	0	0	0	0	0	0	0	0	0	0	0	0	0	0
STM1078	STM1078		0	0	5000	0	0	417	0	0	417	0	0	0	0	0	5000	0	0	0	0	0	0	0	0	0	0	0	0	0	0	0
STM1079	yccV		0	0	5000	0	0	318	0	0	318	0	0	0	0	0	5000	0	0	0	0	0	0	0	0	0	0	0	0	0	0	0
STM1080	yccW		0	0	5000	0	0	1212	0	0	1212	0	0	0	0	0	5000	0	0	0	0	0	0	0	0	0	0	0	0	0	0	0
STM1081	STM1081		0	0	5000	0	0	549	0	0	549	0	0	0	0	0	5000	0	0	0	0	0	0	0	0	0	0	0	0	0	0	0
STM1082	STM1082		0	0	5000	0	0	780	0	0	780	0	0	0	0	0	5000	0	0	0	0	0	0	0	0	0	0	0	0	0	0	0
STM1083	yccX		0	0	5000	0	0	282	0	0	282	0	0	0	0	0	5000	0	0	0	0	0	0	0	0	0	0	0	0	0	0	0
STM1084	yccK		0	0	5000	0	0	330	0	0	330	0	0	0	0	0	5000	0	0	0	0	0	0	0	0	0	0	0	0	0	0	0
STM1085	yccA		0	0	5000	0	0	660	0	0	660	0	0	0	0	0	5000	0	0	0	0	0	0	0	0	0	0	0	0	0	0	0
STM1086	serT		0	0	0	0	0	0	0	0	1	0	0	0	0	0	0	0	0	0	0	0	0	0	0	0	0	0	0	0	0	0
STM1087	pipA		0	0	5000	0	0	681	0	0	681	0	0	0	23	0	5000	0	0	0	0	0	0	0	0	0	0	0	0	0	0	23
STM1088	pipB		0	0	5000	0	0	876	0	0	876	0	0	0	0	0	5000	0	0	0	0	0	0	0	0	0	0	0	0	0	0	0
STM1090	pipC		0	0	5000	0	0	342	0	0	342	0	0	0	0	0	5000	0	0	0	0	0	0	0	0	0	0	0	0	0	0	0
STM1091	sopB		0	0	5000	0	0	1686	0	0	1686	0	0	0	0	0	5000	0	0	0	0	0	0	0	0	0	0	0	0	0	0	0
STM1092	orfX		0	0	5000	0	0	171	0	0	171	0	0	0	0	0	5000	0	0	0	0	0	0	0	0	0	0	0	0	0	0	0
STM1093	STM1093		0	0	5000	0	0	111	0	0	111	0	0	0	0	0	5000	0	0	0	0	0	0	0	0	0	0	0	0	0	0	0
STM1094	pipD		0	0	5000	0	0	1470	0	0	1470	0	0	0	0	0	5000	0	0	0	0	0	0	0	0	0	0	0	0	0	0	0
STM1095	copS		23	0	5000	0	0	1365	0	0	1365	0	0	0	0	0	5000	0	0	0	0	23	0	0	0	0	0	0	0	0	0	0
STM1096	copR		0	0	5000	0	0	681	0	0	681	0	0	0	0	0	5000	0	0	0	0	0	0	0	0	0	0	0	0	0	0	0
STM1097	STM1097		2	0	5000	0	0	411	0	0	411	0	0	0	0	0	5000	0	0	0	0	2	0	0	0	0	0	0	0	0	0	0
STM1098	hpaC		0	0	5000	0	0	513	0	0	513	0	0	0	0	0	5000	0	0	0	0	0	0	0	0	0	0	0	0	0	0	0
STM1099	hpaB		0	0	5000	0	0	1563	0	0	1563	0	0	0	0	0	5000	0	0	0	0	0	0	0	0	0	0	0	0	0	0	0
STM1101	hpaG		0	0	5000	0	0	1290	0	0	1290	0	0	0	0	0	5000	0	0	0	0	0	0	0	0	0	0	0	0	0	0	0
STM1102	hpaE		0	0	5000	0	0	1467	0	0	1467	0	0	0	0	0	5000	0	0	0	0	0	0	0	0	0	0	0	0	0	0	0
STM1103	hpaD		0	0	5000	0	0	852	0	0	852	0	0	0	2	0	5000	0	0	0	0	0	0	0	0	0	0	0	0	0	0	2
STM1104	hpaF		0	0	5000	0	0	381	0	0	381	0	0	0	0	0	5000	0	0	0	0	0	0	0	0	0	0	0	0	0	0	0
STM1105	hpaH		0	0	5000	0	0	804	0	0	804	0	0	0	0	0	5000	0	0	0	0	0	0	0	0	0	0	0	0	0	0	0
STM1106	hpaI		0	0	5000	0	0	792	0	0	792	0	0	0	0	0	5000	0	0	0	0	0	0	0	0	0	0	0	0	0	0	0
STM1107	hpaX		0	0	5000	0	0	1377	0	0	1377	0	0	0	0	0	5000	0	0	0	0	0	0	0	0	0	0	0	0	0	0	0
STM1108	hpaA		0	0	5000	0	0	897	0	0	897	0	0	0	0	0	5000	0	0	0	0	0	0	0	0	0	0	0	0	0	0	0
STM1109	STM1109		0	0	5000	0	0	939	0	0	939	0	0	0	0	0	5000	0	0	0	0	0	0	0	0	0	0	0	0	0	0	0
STM1111	yccD		0	0	5000	0	0	306	0	0	306	0	0	0	0	0	5000	0	0	0	0	0	0	0	0	0	0	0	0	0	0	0
STM1112	cbpA		1	0	5000	0	0	921	0	0	921	0	0	0	0	0	5000	0	0	0	0	1	0	0	0	0	0	0	0	0	0	0
STM1113	scsA		0	0	5000	0	0	363	0	0	363	0	0	0	1	0	5000	0	0	0	0	0	0	0	0	0	0	0	0	0	0	1
STM1114	scsB		0	0	5000	0	0	1887	0	0	1887	0	0	0	0	0	5000	0	0	0	0	0	0	0	0	0	0	0	0	0	0	0
STM1115	scsC		1	0	5000	0	0	624	0	0	624	0	0	0	0	0	5000	0	0	0	0	1	0	0	0	0	0	0	0	0	0	0
STM1116	scsD		1	0	5000	0	0	507	0	0	507	0	0	0	0	0	5000	0	0	0	0	1	0	0	0	0	0	0	0	0	0	0
STM1117	agp		0	0	5000	0	0	1242	0	0	1242	0	0	0	0	0	5000	0	0	0	0	0	0	0	0	0	0	0	0	0	0	0
STM1118	yccJ		0	0	5000	0	0	228	0	0	228	0	0	0	2	0	5000	0	0	0	0	0	0	0	0	0	0	0	0	0	0	2
STM1119	wraB		0	0	5000	0	0	597	0	0	597	0	0	0	0	0	5000	0	0	0	0	0	0	0	0	0	0	0	0	0	0	0
STM1120	ycdF		0	0	0	0	0	0	0	0	1	0	0	0	0	0	0	0	0	0	0	0	0	0	0	0	0	0	0	0	0	0
STM1121	ymdF		1	0	5000	0	0	168	0	0	168	0	0	0	0	0	5000	0	0	0	0	1	0	0	0	0	0	0	0	0	0	0
STM1122	ycdC		0	0	5000	0	0	639	0	0	639	0	0	0	0	0	5000	0	0	0	0	0	0	0	0	0	0	0	0	0	0	0
STM1123	STM1123		0	0	5000	0	0	396	0	0	396	0	0	0	0	0	5000	0	0	0	0	0	0	0	0	0	0	0	0	0	0	0
STM1124	putA		0	0	0	0	0	0	0	0	1	0	0	0	0	0	0	0	0	0	0	0	0	0	0	0	0	0	0	0	0	0
STM1126	phoH		0	0	0	0	0	0	0	0	1	0	0	0	0	0	0	0	0	0	0	0	0	0	0	0	0	0	0	0	0	0
STM1127	STM1127		1	0	5000	0	0	882	0	0	882	0	0	0	0	0	5000	0	0	0	0	1	0	0	0	0	0	0	0	0	0	0
STM1130	STM1130		2	0	5000	0	0	1161	0	0	1161	0	0	0	0	0	5000	0	0	0	0	2	0	0	0	0	0	0	0	0	0	0
STM1131	STM1131		0	0	5000	0	0	693	0	0	693	0	0	0	4	0	5000	0	0	0	0	0	0	0	0	0	0	0	0	0	0	4
STM1132	STM1132		0	0	5000	0	0	1281	0	0	1281	0	0	0	1	0	5000	0	0	0	0	0	0	0	0	0	0	0	0	0	0	1
STM1133	STM1133		0	0	5000	0	0	1107	0	0	1107	0	0	0	0	0	5000	0	0	0	0	0	0	0	0	0	0	0	0	0	0	0
STM1134	serX		0	0	0	0	0	0	0	0	1	0	0	0	0	0	0	0	0	0	0	0	0	0	0	0	0	0	0	0	0	0
STM1136	ycdX		0	0	5000	0	0	738	0	0	738	0	0	0	2	0	5000	0	0	0	0	0	0	0	0	0	0	0	0	0	0	2
STM1137	ycdY		0	0	5000	0	0	555	0	0	555	0	0	0	0	0	5000	0	0	0	0	0	0	0	0	0	0	0	0	0	0	0
STM1139	csgG		0	0	5000	0	0	834	0	0	834	0	0	0	0	0	5000	0	0	0	0	0	0	0	0	0	0	0	0	0	0	0
STM1140	csgF		2	0	5000	0	0	417	0	0	417	0	0	0	0	0	5000	0	0	0	0	2	0	0	0	0	0	0	0	0	0	0
STM1141	csgE		0	0	5000	0	0	396	0	0	396	0	0	0	0	0	5000	0	0	0	0	0	0	0	0	0	0	0	0	0	0	0
STM1142	csgD		0	0	5000	0	0	651	0	0	651	0	0	0	0	0	5000	0	0	0	0	0	0	0	0	0	0	0	0	0	0	0
STM1143	csgB		0	0	5000	0	0	456	0	0	456	0	0	0	1	0	5000	0	0	0	0	0	0	0	0	0	0	0	0	0	0	1
STM1144	csgA		0	0	5000	0	0	456	0	0	456	0	0	0	0	0	5000	0	0	0	0	0	0	0	0	0	0	0	0	0	0	0
STM1145	csgC		0	0	5000	0	0	327	0	0	327	0	0	0	0	0	5000	0	0	0	0	0	0	0	0	0	0	0	0	0	0	0
STM1146	ymdA		0	0	5000	0	0	321	0	0	321	0	0	0	0	0	5000	0	0	0	0	0	0	0	0	0	0	0	0	0	0	0
STM1147	STM1147		1	0	5000	0	0	540	0	0	540	0	0	0	0	0	5000	0	0	0	0	1	0	0	0	0	0	0	0	0	0	0
STM1148.S	ymdC		0	0	5000	0	0	1488	0	0	1488	0	0	0	0	0	5000	0	0	0	0	0	0	0	0	0	0	0	0	0	0	0
STM1149	mdoC		0	0	5000	0	0	1155	0	0	1155	0	0	0	0	0	5000	0	0	0	0	0	0	0	0	0	0	0	0	0	0	0
STM1151	mdoH		0	0	5000	0	0	2544	0	0	2544	0	0	0	1	0	5000	0	0	0	0	0	0	0	0	0	0	0	0	0	0	1
STM1152	yceK		0	0	5000	0	0	228	0	0	228	0	0	0	0	0	5000	0	0	0	0	0	0	0	0	0	0	0	0	0	0	0
STM1153	msyB		0	0	5000	0	0	375	0	0	375	0	0	0	0	0	5000	0	0	0	0	0	0	0	0	0	0	0	0	0	0	0
STM1154	yceE		0	0	5000	0	0	1215	0	0	1215	0	0	0	0	0	5000	0	0	0	0	0	0	0	0	0	0	0	0	0	0	0
STM1155	htrB		0	0	5000	0	0	921	0	0	921	0	0	0	0	0	5000	0	0	0	0	0	0	0	0	0	0	0	0	0	0	0
STM1156	yceA		0	0	5000	0	0	1053	0	0	1053	0	0	0	0	0	5000	0	0	0	0	0	0	0	0	0	0	0	0	0	0	0
STM1157	yceI		0	0	5000	0	0	576	0	0	576	0	0	0	0	0	5000	0	0	0	0	0	0	0	0	0	0	0	0	0	0	0
STM1158	STM1158		0	0	5000	0	0	573	0	0	573	0	0	0	0	0	5000	0	0	0	0	0	0	0	0	0	0	0	0	0	0	0
STM1159	yceO		0	0	5000	0	0	114	0	0	114	0	0	0	0	0	5000	0	0	0	0	0	0	0	0	0	0	0	0	0	0	0
STM1160	solA		0	0	5000	0	0	1119	0	0	1119	0	0	0	0	0	5000	0	0	0	0	0	0	0	0	0	0	0	0	0	0	0
STM1162	dinI		1	0	5000	0	0	246	0	0	246	0	0	0	0	0	5000	0	0	0	0	1	0	0	0	0	0	0	0	0	0	0
STM1163	pyrC		0	0	5000	0	0	1047	0	0	1047	0	0	0	1	0	5000	0	0	0	0	0	0	0	0	0	0	0	0	0	0	1
STM1164	yceB		0	0	5000	0	0	561	0	0	561	0	0	0	0	0	5000	0	0	0	0	0	0	0	0	0	0	0	0	0	0	0
STM1165	grxB		1	0	5000	0	0	648	0	0	648	0	0	0	0	0	5000	0	0	0	0	1	0	0	0	0	0	0	0	0	0	0
STM1167	rimJ		0	0	5000	0	0	585	0	0	585	0	0	0	5	0	5000	0	0	0	0	0	0	0	0	0	0	0	0	0	0	5
STM1168	yceH		0	0	5000	0	0	648	0	0	648	0	0	0	0	0	5000	0	0	0	0	0	0	0	0	0	0	0	0	0	0	0
STM1170	mviN		0	0	5000	0	0	1575	0	0	1575	0	0	0	0	0	5000	0	0	0	0	0	0	0	0	0	0	0	0	0	0	0
STM1171	flgN		4	0	5000	0	0	423	0	0	423	0	0	0	0	0	5000	0	0	0	0	4	0	0	0	0	0	0	0	0	0	0
STM1172	flgM		0	0	5000	0	0	294	0	0	294	0	0	0	0	0	5000	0	0	0	0	0	0	0	0	0	0	0	0	0	0	0
STM1173	flgA		0	0	5000	0	0	660	0	0	660	0	0	0	0	0	5000	0	0	0	0	0	0	0	0	0	0	0	0	0	0	0
STM1174	flgB		0	0	5000	0	0	417	0	0	417	0	0	0	0	0	5000	0	0	0	0	0	0	0	0	0	0	0	0	0	0	0
STM1175	flgC		0	0	5000	0	0	405	0	0	405	0	0	0	0	0	5000	0	0	0	0	0	0	0	0	0	0	0	0	0	0	0
STM1176	flgD		0	0	5000	0	0	699	0	0	699	0	0	0	0	0	5000	0	0	0	0	0	0	0	0	0	0	0	0	0	0	0
STM1177	flgE		0	0	5000	0	0	1212	0	0	1212	0	0	0	0	0	5000	0	0	0	0	0	0	0	0	0	0	0	0	0	0	0
STM1178	flgF		0	0	5000	0	0	756	0	0	756	0	0	0	0	0	5000	0	0	0	0	0	0	0	0	0	0	0	0	0	0	0
STM1179	flgG		0	0	5000	0	0	783	0	0	783	0	0	0	0	0	5000	0	0	0	0	0	0	0	0	0	0	0	0	0	0	0
STM1180	flgH		0	0	5000	0	0	699	0	0	699	0	0	0	0	0	5000	0	0	0	0	0	0	0	0	0	0	0	0	0	0	0
STM1181	flgI		0	0	5000	0	0	1098	0	0	1098	0	0	0	0	0	5000	0	0	0	0	0	0	0	0	0	0	0	0	0	0	0
STM1182	flgJ		0	0	5000	0	0	951	0	0	951	0	0	0	0	0	5000	0	0	0	0	0	0	0	0	0	0	0	0	0	0	0
STM1183	flgK		0	0	5000	0	0	1662	0	0	1662	0	0	0	0	0	5000	0	0	0	0	0	0	0	0	0	0	0	0	0	0	0
STM1184	flgL		0	0	5000	0	0	954	0	0	954	0	0	0	0	0	5000	0	0	0	0	0	0	0	0	0	0	0	0	0	0	0
STM1185	rne		0	0	5000	0	0	3204	0	0	3204	0	0	0	0	0	5000	0	0	0	0	0	0	0	0	0	0	0	0	0	0	0
STM1186	STM1186		0	0	0	0	0	0	0	0	1	0	0	0	0	0	0	0	0	0	0	0	0	0	0	0	0	0	0	0	0	0
STM1187	rluC		1	0	5000	0	0	960	0	0	960	0	0	0	0	0	5000	0	0	0	0	1	0	0	0	0	0	0	0	0	0	0
STM1189	maf		0	0	5000	0	0	585	0	0	585	0	0	0	0	0	5000	0	0	0	0	0	0	0	0	0	0	0	0	0	0	0
STM1190	yceD		0	0	5000	0	0	522	0	0	522	0	0	0	0	0	5000	0	0	0	0	0	0	0	0	0	0	0	0	0	0	0
STM1191	rpmF		0	0	5000	0	0	174	0	0	174	0	0	0	0	0	5000	0	0	0	0	0	0	0	0	0	0	0	0	0	0	0
STM1192	plsX		0	0	5000	0	0	1080	0	0	1080	0	0	0	0	0	5000	0	0	0	0	0	0	0	0	0	0	0	0	0	0	0
STM1193	fabH		0	0	5000	0	0	954	0	0	954	0	0	0	0	0	5000	0	0	0	0	0	0	0	0	0	0	0	0	0	0	0
STM1194	fabD		0	0	5000	0	0	930	0	0	930	0	0	0	1	0	5000	0	0	0	0	0	0	0	0	0	0	0	0	0	0	1
STM1195	fabG		0	0	5000	0	0	735	0	0	735	0	0	0	0	0	5000	0	0	0	0	0	0	0	0	0	0	0	0	0	0	0
STM1196	acpP		0	0	5000	0	0	237	0	0	237	0	0	0	0	0	5000	0	0	0	0	0	0	0	0	0	0	0	0	0	0	0
STM1197	fabF		0	0	5000	0	0	1242	0	0	1242	0	0	0	0	0	5000	0	0	0	0	0	0	0	0	0	0	0	0	0	0	0
STM1198	pabC		1	0	5000	0	0	810	0	0	810	0	0	0	0	0	5000	0	0	0	0	1	0	0	0	0	0	0	0	0	0	0
STM1199	yceG		0	0	5000	0	0	1023	0	0	1023	0	0	0	0	0	5000	0	0	0	0	0	0	0	0	0	0	0	0	0	0	0
STM1200	tmk		0	0	5000	0	0	642	0	0	642	0	0	0	0	0	5000	0	0	0	0	0	0	0	0	0	0	0	0	0	0	0
STM1201	holB		0	0	5000	0	0	1005	0	0	1005	0	0	0	0	0	5000	0	0	0	0	0	0	0	0	0	0	0	0	0	0	0
STM1202	ycfH		0	0	5000	0	0	798	0	0	798	0	0	0	0	0	5000	0	0	0	0	0	0	0	0	0	0	0	0	0	0	0
STM1204	fhuE		0	0	5000	0	0	2175	0	0	2175	0	0	0	0	0	5000	0	0	0	0	0	0	0	0	0	0	0	0	0	0	0
STM1205	ycfF		2	0	5000	0	0	360	0	0	360	0	0	0	1	0	5000	0	0	0	0	2	0	0	0	0	0	0	0	0	0	1
STM1206	ycfL		0	0	5000	0	0	375	0	0	375	0	0	0	0	0	5000	0	0	0	0	0	0	0	0	0	0	0	0	0	0	0
STM1207	ycfM		0	0	5000	0	0	639	0	0	639	0	0	0	0	0	5000	0	0	0	0	0	0	0	0	0	0	0	0	0	0	0
STM1208	thiK		0	0	5000	0	0	825	0	0	825	0	0	0	0	0	5000	0	0	0	0	0	0	0	0	0	0	0	0	0	0	0
STM1209	nagZ		0	0	5000	0	0	1026	0	0	1026	0	0	0	0	0	5000	0	0	0	0	0	0	0	0	0	0	0	0	0	0	0
STM1210	ycfP		0	0	5000	0	0	543	0	0	543	0	0	0	0	0	5000	0	0	0	0	0	0	0	0	0	0	0	0	0	0	0
STM1212	ycfJ		0	0	5000	0	0	540	0	0	540	0	0	0	2	0	5000	0	0	0	0	0	0	0	0	0	0	0	0	0	0	2
STM1213	ycfQ		0	0	5000	0	0	636	0	0	636	0	0	0	0	0	5000	0	0	0	0	0	0	0	0	0	0	0	0	0	0	0
STM1214	ycfR		0	0	5000	0	0	258	0	0	258	0	0	0	0	0	5000	0	0	0	0	0	0	0	0	0	0	0	0	0	0	0
STM1215	ycfS		0	0	5000	0	0	966	0	0	966	0	0	0	0	0	5000	0	0	0	0	0	0	0	0	0	0	0	0	0	0	0
STM1216	mfd		0	0	5000	0	0	3447	0	0	3447	0	0	0	0	0	5000	0	0	0	0	0	0	0	0	0	0	0	0	0	0	0
STM1219	ycfW		0	0	5000	0	0	1245	0	0	1245	0	0	0	0	0	5000	0	0	0	0	0	0	0	0	0	0	0	0	0	0	0
STM1220	ycfX		0	0	5000	0	0	912	0	0	912	0	0	0	0	0	5000	0	0	0	0	0	0	0	0	0	0	0	0	0	0	0
STM1221	cobB		0	0	5000	0	0	822	0	0	822	0	0	0	2	0	5000	0	0	0	0	0	0	0	0	0	0	0	0	0	0	2
STM1222	potD		2	0	5000	0	0	1047	0	0	1047	0	0	0	0	0	5000	0	0	0	0	2	0	0	0	0	0	0	0	0	0	0
STM1223	potC		0	0	5000	0	0	780	0	0	780	0	0	0	0	0	5000	0	0	0	0	0	0	0	0	0	0	0	0	0	0	0
STM1224	sifA		0	0	5000	0	0	1011	0	0	1011	0	0	0	0	0	5000	0	0	0	0	0	0	0	0	0	0	0	0	0	0	0
STM1225	potB		0	0	5000	0	0	864	0	0	864	0	0	0	0	0	5000	0	0	0	0	0	0	0	0	0	0	0	0	0	0	0
STM1226	potA		0	0	5000	0	0	1137	0	0	1137	0	0	0	0	0	5000	0	0	0	0	0	0	0	0	0	0	0	0	0	0	0
STM1227	pepT		0	0	5000	0	0	1230	0	0	1230	0	0	0	0	0	5000	0	0	0	0	0	0	0	0	0	0	0	0	0	0	0
STM1228	STM1228		0	0	5000	0	0	1335	0	0	1335	0	0	0	0	0	5000	0	0	0	0	0	0	0	0	0	0	0	0	0	0	0
STM1229	ycfD		0	0	5000	0	0	1122	0	0	1122	0	0	0	1	0	5000	0	0	0	0	0	0	0	0	0	0	0	0	0	0	1
STM1231	phoP		1	0	5000	0	0	675	0	0	675	0	0	0	0	0	5000	0	0	0	0	1	0	0	0	0	0	0	0	0	0	0
STM1232	purB		0	0	5000	0	0	1371	0	0	1371	0	0	0	0	0	5000	0	0	0	0	0	0	0	0	0	0	0	0	0	0	0
STM1233	ycfC		0	0	5000	0	0	648	0	0	648	0	0	0	0	0	5000	0	0	0	0	0	0	0	0	0	0	0	0	0	0	0
STM1234.S	mnmA		0	0	5000	0	0	1107	0	0	1107	0	0	0	0	0	5000	0	0	0	0	0	0	0	0	0	0	0	0	0	0	0
STM1235	ymfB		0	0	5000	0	0	462	0	0	462	0	0	0	0	0	5000	0	0	0	0	0	0	0	0	0	0	0	0	0	0	0
STM1236	STM1236		0	0	5000	0	0	330	0	0	330	0	0	0	1	0	5000	0	0	0	0	0	0	0	0	0	0	0	0	0	0	1
STM1237	ymfC		0	0	5000	0	0	666	0	0	666	0	0	0	0	0	5000	0	0	0	0	0	0	0	0	0	0	0	0	0	0	0
STM1238	icdA		0	0	5000	0	0	1251	0	0	1251	0	0	0	0	0	5000	0	0	0	0	0	0	0	0	0	0	0	0	0	0	0
STM1239	STM1239		0	0	5000	0	0	1125	0	0	1125	0	0	0	0	0	5000	0	0	0	0	0	0	0	0	0	0	0	0	0	0	0
STM1241	msgA		1	0	5000	0	0	240	0	0	240	0	0	0	0	0	5000	0	0	0	0	1	0	0	0	0	0	0	0	0	0	0
STM1241.1N	STM1241.1N		0	0	0	0	0	0	0	0	1	0	0	0	0	0	0	0	0	0	0	0	0	0	0	0	0	0	0	0	0	0
STM1242	envE		0	0	5000	0	0	522	0	0	522	0	0	0	0	0	5000	0	0	0	0	0	0	0	0	0	0	0	0	0	0	0
STM1243	STM1243		0	0	5000	0	0	213	0	0	213	0	0	0	0	0	5000	0	0	0	0	0	0	0	0	0	0	0	0	0	0	0
STM1244	pagD		0	0	5000	0	0	264	0	0	264	0	0	0	0	0	5000	0	0	0	0	0	0	0	0	0	0	0	0	0	0	0
STM1245	STM1245		0	0	0	0	0	0	0	0	1	0	0	0	0	0	0	0	0	0	0	0	0	0	0	0	0	0	0	0	0	0
STM1246	pagC		0	0	5000	0	0	558	0	0	558	0	0	0	0	0	5000	0	0	0	0	0	0	0	0	0	0	0	0	0	0	0
STM1247	STM1247		0	0	0	0	0	0	0	0	1	0	0	0	0	0	0	0	0	0	0	0	0	0	0	0	0	0	0	0	0	0
STM1248	STM1248		0	0	0	0	0	0	0	0	1	0	0	0	0	0	0	0	0	0	0	0	0	0	0	0	0	0	0	0	0	0
STM1249	pliC		1	0	5000	0	0	345	0	0	345	0	0	0	0	0	5000	0	0	0	0	1	0	0	0	0	0	0	0	0	0	0
STM1250	STM1250		0	0	5000	0	0	273	0	0	273	0	0	0	0	0	5000	0	0	0	0	0	0	0	0	0	0	0	0	0	0	0
STM1251	STM1251		1	0	5000	0	0	468	0	0	468	0	0	0	0	0	5000	0	0	0	0	1	0	0	0	0	0	0	0	0	0	0
STM1252	STM1252		0	0	5000	0	0	1044	0	0	1044	0	0	0	0	0	5000	0	0	0	0	0	0	0	0	0	0	0	0	0	0	0
STM1253	STM1253		0	0	5000	0	0	531	0	0	531	0	0	0	0	0	5000	0	0	0	0	0	0	0	0	0	0	0	0	0	0	0
STM1254	STM1254		0	0	5000	0	0	315	0	0	315	0	0	0	0	0	5000	0	0	0	0	0	0	0	0	0	0	0	0	0	0	0
STM1256	STM1256		0	0	5000	0	0	975	0	0	975	0	0	0	0	0	5000	0	0	0	0	0	0	0	0	0	0	0	0	0	0	0
STM1257	STM1257		0	0	5000	0	0	813	0	0	813	0	0	0	1	0	5000	0	0	0	0	0	0	0	0	0	0	0	0	0	0	1
STM1258	STM1258		1	0	5000	0	0	798	0	0	798	0	0	0	0	0	5000	0	0	0	0	1	0	0	0	0	0	0	0	0	0	0
STM1259	STM1259		0	0	5000	0	0	591	0	0	591	0	0	0	0	0	5000	0	0	0	0	0	0	0	0	0	0	0	0	0	0	0
STM1260	STM1260		0	0	5000	0	0	1134	0	0	1134	0	0	0	0	0	5000	0	0	0	0	0	0	0	0	0	0	0	0	0	0	0
STM1261	STM1261		0	0	5000	0	0	327	0	0	327	0	0	0	0	0	5000	0	0	0	0	0	0	0	0	0	0	0	0	0	0	0
STM1262	STM1262		0	0	0	0	0	0	0	0	1	0	0	0	0	0	0	0	0	0	0	0	0	0	0	0	0	0	0	0	0	0
STM1263	STM1263		0	0	5000	0	0	651	0	0	651	0	0	0	0	0	5000	0	0	0	0	0	0	0	0	0	0	0	0	0	0	0
STM1264	aadA		0	0	5000	0	0	789	0	0	789	0	0	0	0	0	5000	0	0	0	0	0	0	0	0	0	0	0	0	0	0	0
STM1265	STM1265		0	0	5000	1	0	594	0	0	594	0	0	0	0	0	5000	0	1	0	0	0	0	0	0	0	0	0	0	0	0	0
STM1266	STM1266		2	0	5000	0	0	849	0	0	849	0	0	0	1	0	5000	0	0	0	0	2	0	0	0	0	0	0	0	0	0	1
STM1268	STM1268		0	0	5000	0	0	150	0	0	150	0	0	0	0	0	5000	0	0	0	0	0	0	0	0	0	0	0	0	0	0	0
STM1269	STM1269		0	0	5000	0	0	546	0	0	546	0	0	0	0	0	5000	0	0	0	0	0	0	0	0	0	0	0	0	0	0	0
STM1270	yeaS		0	0	5000	0	0	639	0	0	639	0	0	0	0	0	5000	0	0	0	0	0	0	0	0	0	0	0	0	0	0	0
STM1272	yoaG		0	0	5000	0	0	183	0	0	183	0	0	0	0	0	5000	0	0	0	0	0	0	0	0	0	0	0	0	0	0	0
STM1273	STM1273		0	0	5000	0	0	642	0	0	642	0	0	0	0	0	5000	0	0	0	0	0	0	0	0	0	0	0	0	0	0	0
STM1273.1n	STM1273.1n		0	0	5000	0	0	186	0	0	186	0	0	0	0	0	5000	0	0	0	0	0	0	0	0	0	0	0	0	0	0	0
STM1274	yeaQ		0	0	5000	0	0	249	0	0	249	0	0	0	2	0	5000	0	0	0	0	0	0	0	0	0	0	0	0	0	0	2
STM1275	yaoF		0	0	5000	0	0	252	0	0	252	0	0	0	0	0	5000	0	0	0	0	0	0	0	0	0	0	0	0	0	0	0
STM1276	STM1276		0	0	5000	0	0	312	0	0	312	0	0	0	0	0	5000	0	0	0	0	0	0	0	0	0	0	0	0	0	0	0
STM1277	yeaO		0	0	5000	0	0	348	0	0	348	0	0	0	0	0	5000	0	0	0	0	0	0	0	0	0	0	0	0	0	0	0
STM1278	yeaN		0	0	5000	0	0	1185	0	0	1185	0	0	0	0	0	5000	0	0	0	0	0	0	0	0	0	0	0	0	0	0	0
STM1279	yeaM		0	0	5000	0	0	795	0	0	795	0	0	0	0	0	5000	0	0	0	0	0	0	0	0	0	0	0	0	0	0	0
STM1281	STM1281		0	0	5000	0	0	108	0	0	108	0	0	0	1	0	5000	0	0	0	0	0	0	0	0	0	0	0	0	0	0	1
STM1282	yeaK		1	0	5000	0	0	519	0	0	519	0	0	0	0	0	5000	0	0	0	0	1	0	0	0	0	0	0	0	0	0	0
STM1283	yeaJ		0	0	5000	0	0	1494	0	0	1494	0	0	0	0	0	5000	0	0	0	0	0	0	0	0	0	0	0	0	0	0	0
STM1284	yeaH		0	0	5000	0	0	1287	0	0	1287	0	0	0	0	0	5000	0	0	0	0	0	0	0	0	0	0	0	0	0	0	0
STM1285	yeaG		0	0	5000	0	0	1935	0	0	1935	0	0	0	0	0	5000	0	0	0	0	0	0	0	0	0	0	0	0	0	0	0
STM1286	mipA		0	0	5000	0	0	747	0	0	747	0	0	0	0	0	5000	0	0	0	0	0	0	0	0	0	0	0	0	0	0	0
STM1287	STM1287		0	0	5000	0	0	1197	0	0	1197	0	0	0	0	0	5000	0	0	0	0	0	0	0	0	0	0	0	0	0	0	0
STM1288	STM1288		0	0	5000	0	0	858	0	0	858	0	0	0	0	0	5000	0	0	0	0	0	0	0	0	0	0	0	0	0	0	0
STM1289	yeaD		0	0	5000	0	0	885	0	0	885	0	0	0	0	0	5000	0	0	0	0	0	0	0	0	0	0	0	0	0	0	0
STM1290	gapA		0	0	5000	0	0	996	0	0	996	0	0	0	0	0	5000	0	0	0	0	0	0	0	0	0	0	0	0	0	0	0
STM1291	yeaA		0	0	5000	0	0	444	0	0	444	0	0	0	0	0	5000	0	0	0	0	0	0	0	0	0	0	0	0	0	0	0
STM1292	yeaC		0	0	5000	0	0	279	0	0	279	0	0	0	0	0	5000	0	0	0	0	0	0	0	0	0	0	0	0	0	0	0
STM1293	pncA		0	0	5000	0	0	657	0	0	657	0	0	0	0	0	5000	0	0	0	0	0	0	0	0	0	0	0	0	0	0	0
STM1294	ansA		0	0	5000	0	0	1017	0	0	1017	0	0	0	0	0	5000	0	0	0	0	0	0	0	0	0	0	0	0	0	0	0
STM1295	sppA		0	0	5000	0	0	1857	0	0	1857	0	0	0	0	0	5000	0	0	0	0	0	0	0	0	0	0	0	0	0	0	0
STM1296	ydjA		0	0	5000	0	0	552	0	0	552	0	0	0	0	0	5000	0	0	0	0	0	0	0	0	0	0	0	0	0	0	0
STM1297	selD		0	0	5000	0	0	1044	0	0	1044	0	0	0	0	0	5000	0	0	0	0	0	0	0	0	0	0	0	0	0	0	0
STM1298	topB		0	0	5000	0	0	1950	0	0	1950	0	0	0	0	0	5000	0	0	0	0	0	0	0	0	0	0	0	0	0	0	0
STM1299	gdhA		0	0	5000	0	0	1344	0	0	1344	0	0	0	0	0	5000	0	0	0	0	0	0	0	0	0	0	0	0	0	0	0
STM1300	STM1300		0	0	5000	0	0	276	0	0	276	0	0	0	0	0	5000	0	0	0	0	0	0	0	0	0	0	0	0	0	0	0
STM1301	STM1301		0	0	5000	0	0	417	0	0	417	0	0	0	0	0	5000	0	0	0	0	0	0	0	0	0	0	0	0	0	0	0
STM1302	xthA		0	0	5000	0	0	807	0	0	807	0	0	0	0	0	5000	0	0	0	0	0	0	0	0	0	0	0	0	0	0	0
STM1303	argD		0	0	5000	0	0	1227	0	0	1227	0	0	0	0	0	5000	0	0	0	0	0	0	0	0	0	0	0	0	0	0	0
STM1304	astA		0	0	5000	0	0	1035	0	0	1035	0	0	0	0	0	5000	0	0	0	0	0	0	0	0	0	0	0	0	0	0	0
STM1305	astD		0	0	5000	0	0	1479	0	0	1479	0	0	0	0	0	5000	0	0	0	0	0	0	0	0	0	0	0	0	0	0	0
STM1307	astE		0	0	5000	0	0	969	0	0	969	0	0	0	0	0	5000	0	0	0	0	0	0	0	0	0	0	0	0	0	0	0
STM1308	spy		0	0	5000	0	0	486	0	0	486	0	0	0	0	0	5000	0	0	0	0	0	0	0	0	0	0	0	0	0	0	0
STM1309	STM1309		1	0	5000	0	0	909	0	0	909	0	0	0	0	0	5000	0	0	0	0	1	0	0	0	0	0	0	0	0	0	0
STM1310	nadE		0	0	5000	0	0	828	0	0	828	0	0	0	0	0	5000	0	0	0	0	0	0	0	0	0	0	0	0	0	0	0
STM1311	osmE		0	0	5000	0	0	342	0	0	342	0	0	0	1	0	5000	0	0	0	0	0	0	0	0	0	0	0	0	0	0	1
STM1312	celA		0	0	5000	0	0	321	0	0	321	0	0	0	0	0	5000	0	0	0	0	0	0	0	0	0	0	0	0	0	0	0
STM1313	celB		0	0	5000	0	0	1359	0	0	1359	0	0	0	0	0	5000	0	0	0	0	0	0	0	0	0	0	0	0	0	0	0
STM1314	celC		0	0	5000	0	0	348	0	0	348	0	0	0	0	0	5000	0	0	0	0	0	0	0	0	0	0	0	0	0	0	0
STM1315	celD		1	0	5000	0	0	843	0	0	843	0	0	0	0	0	5000	0	0	0	0	1	0	0	0	0	0	0	0	0	0	0
STM1316	celF		0	0	5000	0	0	1356	0	0	1356	0	0	0	0	0	5000	0	0	0	0	0	0	0	0	0	0	0	0	0	0	0
STM1317	celG		0	0	5000	0	0	759	0	0	759	0	0	0	0	0	5000	0	0	0	0	0	0	0	0	0	0	0	0	0	0	0
STM1318	katE		0	0	5000	0	0	2253	0	0	2253	0	0	0	0	0	5000	0	0	0	0	0	0	0	0	0	0	0	0	0	0	0
STM1320	ydjN		1	0	5000	0	0	1392	0	0	1392	0	0	0	0	0	5000	0	0	0	0	1	0	0	0	0	0	0	0	0	0	0
STM1321	ydjM		0	0	5000	0	0	588	0	0	588	0	0	0	0	0	5000	0	0	0	0	0	0	0	0	0	0	0	0	0	0	0
STM1322	yniC		0	0	5000	0	0	669	0	0	669	0	0	0	0	0	5000	0	0	0	0	0	0	0	0	0	0	0	0	0	0	0
STM1323	yniB		0	0	5000	0	0	537	0	0	537	0	0	0	1	0	5000	0	0	0	0	0	0	0	0	0	0	0	0	0	0	1
STM1324	STM1324		0	0	5000	0	0	861	0	0	861	0	0	0	0	0	5000	0	0	0	0	0	0	0	0	0	0	0	0	0	0	0
STM1325	ydiZ		0	0	5000	0	0	291	0	0	291	0	0	0	0	0	5000	0	0	0	0	0	0	0	0	0	0	0	0	0	0	0
STM1326	pfkB		0	0	5000	0	0	933	0	0	933	0	0	0	1	0	5000	0	0	0	0	0	0	0	0	0	0	0	0	0	0	1
STM1327	ydiY		1	0	5000	0	0	759	0	0	759	0	0	0	0	0	5000	0	0	0	0	1	0	0	0	0	0	0	0	0	0	0
STM1328	STM1328		0	0	5000	0	0	960	0	0	960	0	0	0	0	0	5000	0	0	0	0	0	0	0	0	0	0	0	0	0	0	0
STM1329	STM1329		0	0	5000	0	0	315	0	0	315	0	0	0	0	0	5000	0	0	0	0	0	0	0	0	0	0	0	0	0	0	0
STM1330	STM1330		0	0	5000	0	0	855	0	0	855	0	0	0	0	0	5000	0	0	0	0	0	0	0	0	0	0	0	0	0	0	0
STM1333	thrS		0	0	5000	0	0	1929	0	0	1929	0	0	0	0	0	5000	0	0	0	0	0	0	0	0	0	0	0	0	0	0	0
STM1334.c	infC		0	0	5000	0	0	543	0	0	543	0	0	0	0	0	5000	0	0	0	0	0	0	0	0	0	0	0	0	0	0	0
STM1335	rpmI		0	0	5000	0	0	198	0	0	198	0	0	0	0	0	5000	0	0	0	0	0	0	0	0	0	0	0	0	0	0	0
STM1336	rplT		0	0	5000	0	0	357	0	0	357	0	0	0	0	0	5000	0	0	0	0	0	0	0	0	0	0	0	0	0	0	0
STM1337	pheS		0	0	5000	0	0	984	0	0	984	0	0	0	0	0	5000	0	0	0	0	0	0	0	0	0	0	0	0	0	0	0
STM1338	pheT		0	0	5000	0	0	2388	0	0	2388	0	0	0	0	0	5000	0	0	0	0	0	0	0	0	0	0	0	0	0	0	0
STM1339	ihfA		2	0	5000	0	0	300	0	0	300	0	0	0	0	0	5000	0	0	0	0	2	0	0	0	0	0	0	0	0	0	0
STM1341	btuE		0	0	5000	0	0	552	0	0	552	0	0	0	1	0	5000	0	0	0	0	0	0	0	0	0	0	0	0	0	0	1
STM1342	btuD		0	0	5000	0	0	750	0	0	750	0	0	0	0	0	5000	0	0	0	0	0	0	0	0	0	0	0	0	0	0	0
STM1343	nlpC		0	0	5000	0	0	465	0	0	465	0	0	0	0	0	5000	0	0	0	0	0	0	0	0	0	0	0	0	0	0	0
STM1344	ydiV		1	0	5000	0	0	714	0	0	714	0	0	0	1	0	5000	0	0	0	0	1	0	0	0	0	0	0	0	0	0	1
STM1345	ydiU		1	0	5000	0	0	1443	0	0	1443	0	0	0	0	0	5000	0	0	0	0	1	0	0	0	0	0	0	0	0	0	0
STM1346	ydiE		0	0	5000	0	0	192	0	0	192	0	0	0	2	0	5000	0	0	0	0	0	0	0	0	0	0	0	0	0	0	2
STM1347	aroH		0	0	5000	0	0	1047	0	0	1047	0	0	0	0	0	5000	0	0	0	0	0	0	0	0	0	0	0	0	0	0	0
STM1348	ydiA		0	0	5000	0	0	834	0	0	834	0	0	0	0	0	5000	0	0	0	0	0	0	0	0	0	0	0	0	0	0	0
STM1350	ydiD		0	0	5000	0	0	1641	0	0	1641	0	0	0	0	0	5000	0	0	0	0	0	0	0	0	0	0	0	0	0	0	0
STM1351	ydiT		0	0	5000	0	0	294	0	0	294	0	0	0	0	0	5000	0	0	0	0	0	0	0	0	0	0	0	0	0	0	0
STM1352	ydiS		0	0	5000	0	0	1287	0	0	1287	0	0	0	1	0	5000	0	0	0	0	0	0	0	0	0	0	0	0	0	0	1
STM1353	ydiR		0	0	5000	0	0	936	0	0	936	0	0	0	0	0	5000	0	0	0	0	0	0	0	0	0	0	0	0	0	0	0
STM1355	ydiP		0	0	5000	0	0	891	0	0	891	0	0	0	3	0	5000	0	0	0	0	0	0	0	0	0	0	0	0	0	0	3
STM1356	ydiO		1	0	5000	0	0	1152	0	0	1152	0	0	0	0	0	5000	0	0	0	0	1	0	0	0	0	0	0	0	0	0	0
STM1358	aroD		1	0	5000	0	0	759	0	0	759	0	0	0	0	0	5000	0	0	0	0	1	0	0	0	0	0	0	0	0	0	0
STM1359	aroE		0	0	5000	0	0	867	0	0	867	0	0	0	0	0	5000	0	0	0	0	0	0	0	0	0	0	0	0	0	0	0
STM1360	ydiN		0	0	5000	0	0	1236	0	0	1236	0	0	0	1	0	5000	0	0	0	0	0	0	0	0	0	0	0	0	0	0	1
STM1361	ydiM		0	0	5000	0	0	1212	0	0	1212	0	0	0	0	0	5000	0	0	0	0	0	0	0	0	0	0	0	0	0	0	0
STM1362	ydiL		0	0	5000	0	0	360	0	0	360	0	0	0	0	0	5000	0	0	0	0	0	0	0	0	0	0	0	0	0	0	0
STM1363	rprA		0	0	0	0	0	0	0	0	1	0	0	0	0	0	0	0	0	0	0	0	0	0	0	0	0	0	0	0	0	0
STM1364	ydiK		0	0	5000	0	0	1119	0	0	1119	0	0	0	0	0	5000	0	0	0	0	0	0	0	0	0	0	0	0	0	0	0
STM1366	STM1366		0	0	5000	0	0	411	0	0	411	0	0	0	0	0	5000	0	0	0	0	0	0	0	0	0	0	0	0	0	0	0
STM1367	ydiH		0	0	5000	0	0	228	0	0	228	0	0	0	0	0	5000	0	0	0	0	0	0	0	0	0	0	0	0	0	0	0
STM1369	sufA		0	0	5000	0	0	369	0	0	369	0	0	0	0	0	5000	0	0	0	0	0	0	0	0	0	0	0	0	0	0	0
STM1370	sufB		0	0	5000	0	0	1488	0	0	1488	0	0	0	0	0	5000	0	0	0	0	0	0	0	0	0	0	0	0	0	0	0
STM1371	sufC		0	0	5000	0	0	747	0	0	747	0	0	0	0	0	5000	0	0	0	0	0	0	0	0	0	0	0	0	0	0	0
STM1372	sufD		0	0	5000	0	0	1272	0	0	1272	0	0	0	1	0	5000	0	0	0	0	0	0	0	0	0	0	0	0	0	0	1
STM1373	sufS		0	0	5000	0	0	1221	0	0	1221	0	0	0	0	0	5000	0	0	0	0	0	0	0	0	0	0	0	0	0	0	0
STM1374	ynhA		0	0	5000	0	0	417	0	0	417	0	0	0	0	0	5000	0	0	0	0	0	0	0	0	0	0	0	0	0	0	0
STM1375	ynhG		0	0	5000	0	0	1002	0	0	1002	0	0	0	0	0	5000	0	0	0	0	0	0	0	0	0	0	0	0	0	0	0
STM1376	lppB		0	0	5000	0	0	240	0	0	240	0	0	0	2	0	5000	0	0	0	0	0	0	0	0	0	0	0	0	0	0	2
STM1377	lpp		0	0	5000	0	0	237	0	0	237	0	0	0	0	0	5000	0	0	0	0	0	0	0	0	0	0	0	0	0	0	0
STM1378	pykF		0	0	5000	0	0	1413	0	0	1413	0	0	0	0	0	5000	0	0	0	0	0	0	0	0	0	0	0	0	0	0	0
STM1379	orf48		0	0	5000	0	0	1344	0	0	1344	0	0	0	0	0	5000	0	0	0	0	0	0	0	0	0	0	0	0	0	0	0
STM1380	orf32		1	0	5000	0	0	894	0	0	894	0	0	0	0	0	5000	0	0	0	0	1	0	0	0	0	0	0	0	0	0	0
STM1381	orf245		1	0	5000	0	0	738	0	0	738	0	0	0	0	0	5000	0	0	0	0	1	0	0	0	0	0	0	0	0	0	0
STM1382	orf408		0	0	5000	0	0	1227	0	0	1227	0	0	0	0	0	5000	0	0	0	0	0	0	0	0	0	0	0	0	0	0	0
STM1383	ttrA		0	0	5000	0	0	3063	0	0	3063	0	0	0	2	0	5000	0	0	0	0	0	0	0	0	0	0	0	0	0	0	2
STM1385	ttrB		0	0	5000	0	0	753	0	0	753	0	0	0	2	0	5000	0	0	0	0	0	0	0	0	0	0	0	0	0	0	2
STM1386	ttrS		0	0	5000	0	0	1779	0	0	1779	0	0	0	0	0	5000	0	0	0	0	0	0	0	0	0	0	0	0	0	0	0
STM1387	ttrR		0	0	5000	0	0	639	0	0	639	0	0	0	0	0	5000	0	0	0	0	0	0	0	0	0	0	0	0	0	0	0
STM1388	orf70		0	0	5000	0	0	213	0	0	213	0	0	0	0	0	5000	0	0	0	0	0	0	0	0	0	0	0	0	0	0	0
STM1389	orf319		2	0	5000	0	0	960	0	0	960	0	0	0	0	0	5000	0	0	0	0	2	0	0	0	0	0	0	0	0	0	0
STM1391	ssrB		2	0	5000	0	0	639	0	0	639	0	0	0	0	0	5000	0	0	0	0	2	0	0	0	0	0	0	0	0	0	0
STM1392	ssrA		0	0	5000	0	0	2763	0	0	2763	0	0	0	0	0	5000	0	0	0	0	0	0	0	0	0	0	0	0	0	0	0
STM1393	ssaB		0	0	5000	0	0	402	0	0	402	0	0	0	0	0	5000	0	0	0	0	0	0	0	0	0	0	0	0	0	0	0
STM1394	ssaC		0	0	5000	0	0	1494	0	0	1494	0	0	0	0	0	5000	0	0	0	0	0	0	0	0	0	0	0	0	0	0	0
STM1395	ssaD		0	0	5000	0	0	1212	0	0	1212	0	0	0	0	0	5000	0	0	0	0	0	0	0	0	0	0	0	0	0	0	0
STM1396	ssaE		0	0	5000	0	0	243	0	0	243	0	0	0	0	0	5000	0	0	0	0	0	0	0	0	0	0	0	0	0	0	0
STM1397	sseA		0	0	5000	0	0	327	0	0	327	0	0	0	0	0	5000	0	0	0	0	0	0	0	0	0	0	0	0	0	0	0
STM1398	sseB		0	0	5000	0	0	591	0	0	591	0	0	0	0	0	5000	0	0	0	0	0	0	0	0	0	0	0	0	0	0	0
STM1399	sscA		1	0	5000	0	0	474	0	0	474	0	0	0	0	0	5000	0	0	0	0	1	0	0	0	0	0	0	0	0	0	0
STM1400	sseC		0	0	5000	0	0	1455	0	0	1455	0	0	0	0	0	5000	0	0	0	0	0	0	0	0	0	0	0	0	0	0	0
STM1401	sseD		0	0	5000	0	0	588	0	0	588	0	0	0	0	0	5000	0	0	0	0	0	0	0	0	0	0	0	0	0	0	0
STM1402	sseE		0	0	5000	0	0	417	0	0	417	0	0	0	0	0	5000	0	0	0	0	0	0	0	0	0	0	0	0	0	0	0
STM1403	sscB		0	0	5000	0	0	435	0	0	435	0	0	0	0	0	5000	0	0	0	0	0	0	0	0	0	0	0	0	0	0	0
STM1405	sseG		0	0	5000	0	0	690	0	0	690	0	0	0	1	0	5000	0	0	0	0	0	0	0	0	0	0	0	0	0	0	1
STM1406	ssaG		0	0	5000	0	0	216	0	0	216	0	0	0	0	0	5000	0	0	0	0	0	0	0	0	0	0	0	0	0	0	0
STM1407	ssaH		0	0	5000	0	0	228	0	0	228	0	0	0	0	0	5000	0	0	0	0	0	0	0	0	0	0	0	0	0	0	0
STM1408	ssaI		0	0	5000	0	0	249	0	0	249	0	0	0	0	0	5000	0	0	0	0	0	0	0	0	0	0	0	0	0	0	0
STM1409	ssaJ		0	0	5000	0	0	750	0	0	750	0	0	0	0	0	5000	0	0	0	0	0	0	0	0	0	0	0	0	0	0	0
STM1410	STM1410		0	0	5000	0	0	549	0	0	549	0	0	0	0	0	5000	0	0	0	0	0	0	0	0	0	0	0	0	0	0	0
STM1411	ssaK		0	0	5000	0	0	675	0	0	675	0	0	0	0	0	5000	0	0	0	0	0	0	0	0	0	0	0	0	0	0	0
STM1412	ssaL		0	0	5000	0	0	1017	0	0	1017	0	0	0	0	0	5000	0	0	0	0	0	0	0	0	0	0	0	0	0	0	0
STM1413	ssaM		0	0	5000	0	0	369	0	0	369	0	0	0	0	0	5000	0	0	0	0	0	0	0	0	0	0	0	0	0	0	0
STM1414	ssaV		0	0	5000	0	0	2046	0	0	2046	0	0	0	0	0	5000	0	0	0	0	0	0	0	0	0	0	0	0	0	0	0
STM1415	ssaN		0	0	5000	0	0	1302	0	0	1302	0	0	0	0	0	5000	0	0	0	0	0	0	0	0	0	0	0	0	0	0	0
STM1416	ssaO		0	0	5000	0	0	378	0	0	378	0	0	0	0	0	5000	0	0	0	0	0	0	0	0	0	0	0	0	0	0	0
STM1417	ssaP		0	0	5000	0	0	375	0	0	375	0	0	0	0	0	5000	0	0	0	0	0	0	0	0	0	0	0	0	0	0	0
STM1418	ssaQ		3	0	5000	0	0	969	0	0	969	0	0	0	0	0	5000	0	0	0	0	3	0	0	0	0	0	0	0	0	0	0
STM1419	ssaR		0	0	5000	0	0	648	0	0	648	0	0	0	0	0	5000	0	0	0	0	0	0	0	0	0	0	0	0	0	0	0
STM1420	ssaS		0	0	5000	0	0	267	0	0	267	0	0	0	0	0	5000	0	0	0	0	0	0	0	0	0	0	0	0	0	0	0
STM1421	ssaT		0	0	5000	0	0	780	0	0	780	0	0	0	0	0	5000	0	0	0	0	0	0	0	0	0	0	0	0	0	0	0
STM1422	ssaU		0	0	5000	0	0	1059	0	0	1059	0	0	0	0	0	5000	0	0	0	0	0	0	0	0	0	0	0	0	0	0	0
STM1423	valW		0	0	0	0	0	0	0	0	1	0	0	0	0	0	0	0	0	0	0	0	0	0	0	0	0	0	0	0	0	0
STM1424	valV		0	0	0	0	0	0	0	0	1	0	0	0	0	0	0	0	0	0	0	0	0	0	0	0	0	0	0	0	0	0
STM1426	ribE		0	0	5000	0	0	642	0	0	642	0	0	0	1	0	5000	0	0	0	0	0	0	0	0	0	0	0	0	0	0	1
STM1427	cfa		0	0	5000	0	0	1149	0	0	1149	0	0	0	0	0	5000	0	0	0	0	0	0	0	0	0	0	0	0	0	0	0
STM1428	ydhC		0	0	5000	0	0	1206	0	0	1206	0	0	0	1	0	5000	0	0	0	0	0	0	0	0	0	0	0	0	0	0	1
STM1429	ydhB		0	0	5000	0	0	933	0	0	933	0	0	0	2	0	5000	0	0	0	0	0	0	0	0	0	0	0	0	0	0	2
STM1430	purR		0	0	5000	0	0	1026	0	0	1026	0	0	0	1	0	5000	0	0	0	0	0	0	0	0	0	0	0	0	0	0	1
STM1432	ydhO		0	0	5000	0	0	855	0	0	855	0	0	0	0	0	5000	0	0	0	0	0	0	0	0	0	0	0	0	0	0	0
STM1433	ydhD		0	0	5000	0	0	348	0	0	348	0	0	0	0	0	5000	0	0	0	0	0	0	0	0	0	0	0	0	0	0	0
STM1434	rnt		0	0	5000	0	0	648	0	0	648	0	0	0	0	0	5000	0	0	0	0	0	0	0	0	0	0	0	0	0	0	0
STM1435	gloA		1	0	5000	0	0	408	0	0	408	0	0	0	0	0	5000	0	0	0	0	1	0	0	0	0	0	0	0	0	0	0
STM1437	ydhM		1	0	5000	0	0	600	0	0	600	0	0	0	0	0	5000	0	0	0	0	1	0	0	0	0	0	0	0	0	0	0
STM1438	ydhL		0	0	5000	0	0	240	0	0	240	0	0	0	0	0	5000	0	0	0	0	0	0	0	0	0	0	0	0	0	0	0
STM1439	ydhF		0	0	5000	0	0	897	0	0	897	0	0	0	0	0	5000	0	0	0	0	0	0	0	0	0	0	0	0	0	0	0
STM1440	sodC		0	0	5000	0	0	522	0	0	522	0	0	0	0	0	5000	0	0	0	0	0	0	0	0	0	0	0	0	0	0	0
STM1441	STM1441		0	0	5000	0	0	2040	0	0	2040	0	0	0	0	0	5000	0	0	0	0	0	0	0	0	0	0	0	0	0	0	0
STM1442	ydhJ		0	0	5000	0	0	897	0	0	897	0	0	0	0	0	5000	0	0	0	0	0	0	0	0	0	0	0	0	0	0	0
STM1443	ydhI		0	0	5000	0	0	237	0	0	237	0	0	0	0	0	5000	0	0	0	0	0	0	0	0	0	0	0	0	0	0	0
STM1445	slyB		2	0	5000	0	0	468	0	0	468	0	0	0	0	0	5000	0	0	0	0	2	0	0	0	0	0	0	0	0	0	0
STM1446	anmK		0	0	5000	0	0	1122	0	0	1122	0	0	0	2	0	5000	0	0	0	0	0	0	0	0	0	0	0	0	0	0	2
STM1447	mliC		1	0	5000	0	0	330	0	0	330	0	0	0	0	0	5000	0	0	0	0	1	0	0	0	0	0	0	0	0	0	0
STM1448	pdxH		0	0	5000	0	0	657	0	0	657	0	0	0	0	0	5000	0	0	0	0	0	0	0	0	0	0	0	0	0	0	0
STM1449	tyrS		0	0	5000	0	0	1275	0	0	1275	0	0	0	0	0	5000	0	0	0	0	0	0	0	0	0	0	0	0	0	0	0
STM1450	pdxY		0	0	5000	0	0	861	0	0	861	0	0	0	0	0	5000	0	0	0	0	0	0	0	0	0	0	0	0	0	0	0
STM1451	gst		0	0	5000	0	0	606	0	0	606	0	0	0	1	0	5000	0	0	0	0	0	0	0	0	0	0	0	0	0	0	1
STM1452	tppB		0	0	5000	0	0	1506	0	0	1506	0	0	0	0	0	5000	0	0	0	0	0	0	0	0	0	0	0	0	0	0	0
STM1453	nth		0	0	5000	0	0	636	0	0	636	0	0	0	0	0	5000	0	0	0	0	0	0	0	0	0	0	0	0	0	0	0
STM1454	ydgQ		0	0	5000	0	0	693	0	0	693	0	0	0	0	0	5000	0	0	0	0	0	0	0	0	0	0	0	0	0	0	0
STM1455	ydgP		0	0	5000	0	0	621	0	0	621	0	0	0	0	0	5000	0	0	0	0	0	0	0	0	0	0	0	0	0	0	0
STM1456	rnfD		0	0	5000	0	0	1059	0	0	1059	0	0	0	1	0	5000	0	0	0	0	0	0	0	0	0	0	0	0	0	0	1
STM1457	STM1457		0	0	5000	0	0	2208	0	0	2208	0	0	0	2	0	5000	0	0	0	0	0	0	0	0	0	0	0	0	0	0	2
STM1458	ydgM		0	0	5000	0	0	579	0	0	579	0	0	0	0	0	5000	0	0	0	0	0	0	0	0	0	0	0	0	0	0	0
STM1460	ydgK		0	0	5000	0	0	441	0	0	441	0	0	0	0	0	5000	0	0	0	0	0	0	0	0	0	0	0	0	0	0	0
STM1461.S	ydgT		0	0	5000	0	0	216	0	0	216	0	0	0	0	0	5000	0	0	0	0	0	0	0	0	0	0	0	0	0	0	0
STM1463	add		3	0	5000	0	0	1002	0	0	1002	0	0	0	0	0	5000	0	0	0	0	3	0	0	0	0	0	0	0	0	0	0
STM1464	malY		0	0	0	0	0	0	0	0	1	0	0	0	0	0	0	0	0	0	0	0	0	0	0	0	0	0	0	0	0	0
STM1465	malX		0	0	0	0	0	0	0	0	1	0	0	0	0	0	0	0	0	0	0	0	0	0	0	0	0	0	0	0	0	0
STM1466	ydgA		0	0	5000	0	0	1509	0	0	1509	0	0	0	0	0	5000	0	0	0	0	0	0	0	0	0	0	0	0	0	0	0
STM1467	manA		0	0	5000	0	0	1176	0	0	1176	0	0	0	0	0	5000	0	0	0	0	0	0	0	0	0	0	0	0	0	0	0
STM1469	fumC		0	0	5000	0	0	1404	0	0	1404	0	0	0	1	0	5000	0	0	0	0	0	0	0	0	0	0	0	0	0	0	1
STM1470	tus		0	0	5000	0	0	930	0	0	930	0	0	0	1	0	5000	0	0	0	0	0	0	0	0	0	0	0	0	0	0	1
STM1471	rstB		0	0	5000	0	0	1302	0	0	1302	0	0	0	1	0	5000	0	0	0	0	0	0	0	0	0	0	0	0	0	0	1
STM1472	STM1472		1	0	5000	0	0	1707	0	0	1707	0	0	0	0	0	5000	0	0	0	0	1	0	0	0	0	0	0	0	0	0	0
STM1473	ompN		1	0	5000	0	0	1134	0	0	1134	0	0	0	0	0	5000	0	0	0	0	1	0	0	0	0	0	0	0	0	0	0
STM1474	STM1474		0	0	0	0	0	0	0	0	1	0	0	0	0	0	0	0	0	0	0	0	0	0	0	0	0	0	0	0	0	0
STM1475	rstA		0	0	5000	0	0	732	0	0	732	0	0	0	0	0	5000	0	0	0	0	0	0	0	0	0	0	0	0	0	0	0
STM1477	ydgI		2	0	5000	0	0	1383	0	0	1383	0	0	0	1	0	5000	0	0	0	0	2	0	0	0	0	0	0	0	0	0	1
STM1478	ydgH		0	0	5000	0	0	945	0	0	945	0	0	0	0	0	5000	0	0	0	0	0	0	0	0	0	0	0	0	0	0	0
STM1479	pntA		0	0	5000	0	0	1530	0	0	1530	0	0	0	0	0	5000	0	0	0	0	0	0	0	0	0	0	0	0	0	0	0
STM1480	pntB		0	0	5000	0	0	1389	0	0	1389	0	0	0	0	0	5000	0	0	0	0	0	0	0	0	0	0	0	0	0	0	0
STM1481	tqsA		0	0	5000	0	0	1035	0	0	1035	0	0	0	0	0	5000	0	0	0	0	0	0	0	0	0	0	0	0	0	0	0
STM1482	ydgF		0	0	5000	0	0	363	0	0	363	0	0	0	0	0	5000	0	0	0	0	0	0	0	0	0	0	0	0	0	0	0
STM1483	ydgE		0	0	5000	0	0	330	0	0	330	0	0	0	0	0	5000	0	0	0	0	0	0	0	0	0	0	0	0	0	0	0
STM1484	STM1484		0	0	5000	0	0	822	0	0	822	0	0	0	1	0	5000	0	0	0	0	0	0	0	0	0	0	0	0	0	0	1
STM1485	STM1485		0	0	5000	0	0	249	0	0	249	0	0	0	0	0	5000	0	0	0	0	0	0	0	0	0	0	0	0	0	0	0
STM1486	ynfM		0	0	5000	0	0	1254	0	0	1254	0	0	0	0	0	5000	0	0	0	0	0	0	0	0	0	0	0	0	0	0	0
STM1487	ynfL		0	0	5000	0	0	900	0	0	900	0	0	0	0	0	5000	0	0	0	0	0	0	0	0	0	0	0	0	0	0	0
STM1488	mlc		0	0	5000	0	0	1221	0	0	1221	0	0	0	0	0	5000	0	0	0	0	0	0	0	0	0	0	0	0	0	0	0
STM1489	bioD		0	0	5000	0	0	696	0	0	696	0	0	0	0	0	5000	0	0	0	0	0	0	0	0	0	0	0	0	0	0	0
STM1490	STM1490		1	0	5000	0	0	1254	0	0	1254	0	0	0	0	0	5000	0	0	0	0	1	0	0	0	0	0	0	0	0	0	0
STM1491	STM1491		0	0	5000	0	0	1149	0	0	1149	0	0	0	0	0	5000	0	0	0	0	0	0	0	0	0	0	0	0	0	0	0
STM1492	STM1492		0	0	5000	0	0	648	0	0	648	0	0	0	0	0	5000	0	0	0	0	0	0	0	0	0	0	0	0	0	0	0
STM1493	STM1493		0	0	5000	0	0	903	0	0	903	0	0	0	0	0	5000	0	0	0	0	0	0	0	0	0	0	0	0	0	0	0
STM1494	STM1494		0	0	5000	0	0	711	0	0	711	0	0	0	2	0	5000	0	0	0	0	0	0	0	0	0	0	0	0	0	0	2
STM1495	ynfI		0	0	5000	0	0	615	0	0	615	0	0	0	0	0	5000	0	0	0	0	0	0	0	0	0	0	0	0	0	0	0
STM1496	STM1496		0	0	5000	0	0	858	0	0	858	0	0	0	0	0	5000	0	0	0	0	0	0	0	0	0	0	0	0	0	0	0
STM1497	STM1497		0	0	5000	0	0	618	0	0	618	0	0	0	0	0	5000	0	0	0	0	0	0	0	0	0	0	0	0	0	0	0
STM1499	STM1499		2	0	5000	0	0	2442	0	0	2442	0	0	0	0	0	5000	0	0	0	0	2	0	0	0	0	0	0	0	0	0	0
STM1500	ynfD		0	0	5000	0	0	309	0	0	309	0	0	0	0	0	5000	0	0	0	0	0	0	0	0	0	0	0	0	0	0	0
STM1501	ynfC		0	0	5000	0	0	711	0	0	711	0	0	0	0	0	5000	0	0	0	0	0	0	0	0	0	0	0	0	0	0	0
STM1502	speG		0	0	5000	0	0	561	0	0	561	0	0	0	0	0	5000	0	0	0	0	0	0	0	0	0	0	0	0	0	0	0
STM1503	ynfB		0	0	5000	0	0	342	0	0	342	0	0	0	0	0	5000	0	0	0	0	0	0	0	0	0	0	0	0	0	0	0
STM1504	ynfA		0	0	5000	0	0	327	0	0	327	0	0	0	0	0	5000	0	0	0	0	0	0	0	0	0	0	0	0	0	0	0
STM1505	rspA		1	0	5000	0	0	1215	0	0	1215	0	0	0	0	0	5000	0	0	0	0	1	0	0	0	0	0	0	0	0	0	0
STM1506	rspB		0	0	5000	0	0	1020	0	0	1020	0	0	0	0	0	5000	0	0	0	0	0	0	0	0	0	0	0	0	0	0	0
STM1507	ydfJ		0	0	0	0	0	0	0	0	1	0	0	0	0	0	0	0	0	0	0	0	0	0	0	0	0	0	0	0	0	0
STM1508	ydfI		0	0	5000	0	0	1467	0	0	1467	0	0	0	0	0	5000	0	0	0	0	0	0	0	0	0	0	0	0	0	0	0
STM1509	ydfZ		0	0	5000	0	0	204	0	0	204	0	0	0	0	0	5000	0	0	0	0	0	0	0	0	0	0	0	0	0	0	0
STM1511	ydfG		0	0	5000	0	0	747	0	0	747	0	0	0	1	0	5000	0	0	0	0	0	0	0	0	0	0	0	0	0	0	1
STM1512	dcp		3	0	5000	0	0	2043	0	0	2043	0	0	0	1	0	5000	0	0	0	0	3	0	0	0	0	0	0	0	0	0	1
STM1513	STM1513		0	0	5000	0	0	183	0	0	183	0	0	0	0	0	5000	0	0	0	0	0	0	0	0	0	0	0	0	0	0	0
STM1514	ydeJ		0	0	5000	0	0	528	0	0	528	0	0	0	1	0	5000	0	0	0	0	0	0	0	0	0	0	0	0	0	0	1
STM1518	marB		0	0	5000	0	0	216	0	0	216	0	0	0	0	0	5000	0	0	0	0	0	0	0	0	0	0	0	0	0	0	0
STM1519.S	marA		0	0	5000	0	0	384	0	0	384	0	0	0	0	0	5000	0	0	0	0	0	0	0	0	0	0	0	0	0	0	0
STM1520	marR		0	0	5000	0	0	435	0	0	435	0	0	0	0	0	5000	0	0	0	0	0	0	0	0	0	0	0	0	0	0	0
STM1521	marC		0	0	5000	0	0	666	0	0	666	0	0	0	0	0	5000	0	0	0	0	0	0	0	0	0	0	0	0	0	0	0
STM1522	ydeA		0	0	5000	0	0	1191	0	0	1191	0	0	0	0	0	5000	0	0	0	0	0	0	0	0	0	0	0	0	0	0	0
STM1523	yneJ		0	0	5000	0	0	873	0	0	873	0	0	0	0	0	5000	0	0	0	0	0	0	0	0	0	0	0	0	0	0	0
STM1524	yneI		0	0	5000	0	0	1389	0	0	1389	0	0	0	0	0	5000	0	0	0	0	0	0	0	0	0	0	0	0	0	0	0
STM1525	yneH		0	0	5000	0	0	927	0	0	927	0	0	0	0	0	5000	0	0	0	0	0	0	0	0	0	0	0	0	0	0	0
STM1526	yneG		0	0	5000	0	0	360	0	0	360	0	0	0	0	0	5000	0	0	0	0	0	0	0	0	0	0	0	0	0	0	0
STM1527	STM1527		0	0	5000	0	0	948	0	0	948	0	0	0	0	0	5000	0	0	0	0	0	0	0	0	0	0	0	0	0	0	0
STM1528	STM1528		0	0	5000	0	0	543	0	0	543	0	0	0	0	0	5000	0	0	0	0	0	0	0	0	0	0	0	0	0	0	0
STM1530	STM1530		0	0	5000	0	0	1119	0	0	1119	0	0	0	0	0	5000	0	0	0	0	0	0	0	0	0	0	0	0	0	0	0
STM1531	STM1531		0	0	5000	0	0	342	0	0	342	0	0	0	0	0	5000	0	0	0	0	0	0	0	0	0	0	0	0	0	0	0
STM1532	STM1532		0	0	5000	0	0	888	0	0	888	0	0	0	0	0	5000	0	0	0	0	0	0	0	0	0	0	0	0	0	0	0
STM1533	STM1533		0	0	5000	0	0	1062	0	0	1062	0	0	0	0	0	5000	0	0	0	0	0	0	0	0	0	0	0	0	0	0	0
STM1534	STM1534		0	0	5000	0	0	411	0	0	411	0	0	0	0	0	5000	0	0	0	0	0	0	0	0	0	0	0	0	0	0	0
STM1535	STM1535		0	0	5000	0	0	300	0	0	300	0	0	0	0	0	5000	0	0	0	0	0	0	0	0	0	0	0	0	0	0	0
STM1536	STM1536		0	0	5000	0	0	609	0	0	609	0	0	0	0	0	5000	0	0	0	0	0	0	0	0	0	0	0	0	0	0	0
STM1537	STM1537		0	0	5000	0	0	744	0	0	744	0	0	0	0	0	5000	0	0	0	0	0	0	0	0	0	0	0	0	0	0	0
STM1538	STM1538		0	0	5000	0	0	1803	0	0	1803	0	0	0	0	0	5000	0	0	0	0	0	0	0	0	0	0	0	0	0	0	0
STM1539	STM1539		0	0	5000	0	0	1104	0	0	1104	0	0	0	2	0	5000	0	0	0	0	0	0	0	0	0	0	0	0	0	0	2
STM1542	STM1542		1	0	5000	0	0	1026	0	0	1026	0	0	0	0	0	5000	0	0	0	0	1	0	0	0	0	0	0	0	0	0	0
STM1543	STM1543		0	0	5000	0	0	1287	0	0	1287	0	0	0	0	0	5000	0	0	0	0	0	0	0	0	0	0	0	0	0	0	0
STM1544	pqaA		0	0	5000	0	0	1557	0	0	1557	0	0	0	0	0	5000	0	0	0	0	0	0	0	0	0	0	0	0	0	0	0
STM1545	STM1545		1	0	5000	0	0	1242	0	0	1242	0	0	0	0	0	5000	0	0	0	0	1	0	0	0	0	0	0	0	0	0	0
STM1546	STM1546		0	0	5000	0	0	1509	0	0	1509	0	0	0	1	0	5000	0	0	0	0	0	0	0	0	0	0	0	0	0	0	1
STM1547	STM1547		2	0	5000	0	0	489	0	0	489	0	0	0	0	0	5000	0	0	0	0	2	0	0	0	0	0	0	0	0	0	0
STM1548.s	STM1548.s		0	0	5000	0	0	1080	0	0	1080	0	0	0	1	0	5000	0	0	0	0	0	0	0	0	0	0	0	0	0	0	1
STM1549	STM1549		0	0	5000	0	0	390	0	0	390	0	0	0	0	0	5000	0	0	0	0	0	0	0	0	0	0	0	0	0	0	0
STM1550	STM1550		0	0	5000	0	0	285	0	0	285	0	0	0	0	0	5000	0	0	0	0	0	0	0	0	0	0	0	0	0	0	0
STM1551	STM1551		0	0	5000	0	0	249	0	0	249	0	0	0	0	0	5000	0	0	0	0	0	0	0	0	0	0	0	0	0	0	0
STM1551.1n	STM1551.1n		0	0	5000	0	0	333	0	0	333	0	0	0	0	0	5000	0	0	0	0	0	0	0	0	0	0	0	0	0	0	0
STM1553	STM1553		0	0	0	0	0	0	0	0	1	0	0	0	0	0	0	0	0	0	0	0	0	0	0	0	0	0	0	0	0	0
STM1554	STM1554		0	0	5000	0	0	1467	0	0	1467	0	0	0	0	0	5000	0	0	0	0	0	0	0	0	0	0	0	0	0	0	0
STM1555	STM1555		0	0	5000	0	0	1008	0	0	1008	0	0	0	0	0	5000	0	0	0	0	0	0	0	0	0	0	0	0	0	0	0
STM1556	STM1556		0	0	5000	0	0	1452	0	0	1452	0	0	0	0	0	5000	0	0	0	0	0	0	0	0	0	0	0	0	0	0	0
STM1557	STM1557		0	0	5000	0	0	1203	0	0	1203	0	0	0	0	0	5000	0	0	0	0	0	0	0	0	0	0	0	0	0	0	0
STM1558	STM1558		0	0	5000	0	0	2076	0	0	2076	0	0	0	0	0	5000	0	0	0	0	0	0	0	0	0	0	0	0	0	0	0
STM1559	STM1559		0	0	5000	0	0	2529	0	0	2529	0	0	0	0	0	5000	0	0	0	0	0	0	0	0	0	0	0	0	0	0	0
STM1560	STM1560		0	0	5000	0	0	1785	0	0	1785	0	0	0	0	0	5000	0	0	0	0	0	0	0	0	0	0	0	0	0	0	0
STM1561	STM1561		0	0	5000	0	0	786	0	0	786	0	0	0	1	0	5000	0	0	0	0	0	0	0	0	0	0	0	0	0	0	1
STM1562	hdeB		0	0	5000	0	0	330	0	0	330	0	0	0	0	0	5000	0	0	0	0	0	0	0	0	0	0	0	0	0	0	0
STM1563	osmC		0	0	5000	0	0	432	0	0	432	0	0	0	0	0	5000	0	0	0	0	0	0	0	0	0	0	0	0	0	0	0
STM1564	yddX		0	0	5000	0	0	216	0	0	216	0	0	0	0	0	5000	0	0	0	0	0	0	0	0	0	0	0	0	0	0	0
STM1565	rpsV		2	0	5000	0	0	144	0	0	144	0	0	0	0	0	5000	0	0	0	0	2	0	0	0	0	0	0	0	0	0	0
STM1566	sfcA		0	0	5000	0	0	1698	0	0	1698	0	0	0	0	0	5000	0	0	0	0	0	0	0	0	0	0	0	0	0	0	0
STM1568	fdnI		0	0	5000	0	0	657	0	0	657	0	0	0	0	0	5000	0	0	0	0	0	0	0	0	0	0	0	0	0	0	0
STM1569	fdnH		0	0	5000	0	0	885	0	0	885	0	0	0	0	0	5000	0	0	0	0	0	0	0	0	0	0	0	0	0	0	0
STM1570	fdnG		0	0	5000	0	0	3048	0	0	3048	0	0	0	0	0	5000	0	0	0	0	0	0	0	0	0	0	0	0	0	0	0
STM1571	yddG		1	0	5000	0	0	882	0	0	882	0	0	0	0	0	5000	0	0	0	0	1	0	0	0	0	0	0	0	0	0	0
STM1572	nmpC		0	0	5000	0	0	1089	0	0	1089	0	0	0	0	0	5000	0	0	0	0	0	0	0	0	0	0	0	0	0	0	0
STM1573.Sc	STM1573.Sc		0	0	5000	0	0	441	0	0	441	0	0	0	0	0	5000	0	0	0	0	0	0	0	0	0	0	0	0	0	0	0
STM1574	smvA		0	0	5000	0	0	1488	0	0	1488	0	0	0	0	0	5000	0	0	0	0	0	0	0	0	0	0	0	0	0	0	0
STM1575	STM1575		0	0	5000	0	0	579	0	0	579	0	0	0	1	0	5000	0	0	0	0	0	0	0	0	0	0	0	0	0	0	1
STM1576	narU		0	0	5000	0	0	1389	0	0	1389	0	0	0	0	0	5000	0	0	0	0	0	0	0	0	0	0	0	0	0	0	0
STM1577	narZ		0	0	5000	0	0	3741	0	0	3741	0	0	0	0	0	5000	0	0	0	0	0	0	0	0	0	0	0	0	0	0	0
STM1578	narY		2	0	5000	0	0	1545	0	0	1545	0	0	0	0	0	5000	0	0	0	0	2	0	0	0	0	0	0	0	0	0	0
STM1579	narW		0	0	5000	0	0	696	0	0	696	0	0	0	0	0	5000	0	0	0	0	0	0	0	0	0	0	0	0	0	0	0
STM1580	narV		0	0	5000	0	0	681	0	0	681	0	0	0	0	0	5000	0	0	0	0	0	0	0	0	0	0	0	0	0	0	0
STM1581	yddE		0	0	5000	0	0	894	0	0	894	0	0	0	0	0	5000	0	0	0	0	0	0	0	0	0	0	0	0	0	0	0
STM1582	nhoA		0	0	5000	0	0	846	0	0	846	0	0	0	2	0	5000	0	0	0	0	0	0	0	0	0	0	0	0	0	0	2
STM1584	ansP		0	0	5000	0	0	1494	0	0	1494	0	0	0	0	0	5000	0	0	0	0	0	0	0	0	0	0	0	0	0	0	0
STM1585	STM1585		0	0	5000	0	0	222	0	0	222	0	0	0	0	0	5000	0	0	0	0	0	0	0	0	0	0	0	0	0	0	0
STM1586	STM1586		0	0	5000	0	0	1062	0	0	1062	0	0	0	0	0	5000	0	0	0	0	0	0	0	0	0	0	0	0	0	0	0
STM1587	yncD		0	0	5000	0	0	2121	0	0	2121	0	0	0	0	0	5000	0	0	0	0	0	0	0	0	0	0	0	0	0	0	0
STM1588	yncC		0	0	5000	0	0	666	0	0	666	0	0	0	0	0	5000	0	0	0	0	0	0	0	0	0	0	0	0	0	0	0
STM1590	yncA		0	0	5000	0	0	516	0	0	516	0	0	0	1	0	5000	0	0	0	0	0	0	0	0	0	0	0	0	0	0	1
STM1591	ydcZ		0	0	5000	0	0	450	0	0	450	0	0	0	0	0	5000	0	0	0	0	0	0	0	0	0	0	0	0	0	0	0
STM1592	ydcY		1	0	5000	0	0	234	0	0	234	0	0	0	0	0	5000	0	0	0	0	1	0	0	0	0	0	0	0	0	0	0
STM1593	srfA		0	0	5000	0	0	1320	0	0	1320	0	0	0	0	0	5000	0	0	0	0	0	0	0	0	0	0	0	0	0	0	0
STM1594	srfB		0	0	5000	0	0	2982	0	0	2982	0	0	0	0	0	5000	0	0	0	0	0	0	0	0	0	0	0	0	0	0	0
STM1595	srfC		0	0	5000	0	0	2145	0	0	2145	0	0	0	0	0	5000	0	0	0	0	0	0	0	0	0	0	0	0	0	0	0
STM1596	ydcX		0	0	5000	0	0	264	0	0	264	0	0	0	1	0	5000	0	0	0	0	0	0	0	0	0	0	0	0	0	0	1
STM1597	ydcW		0	0	5000	0	0	1425	0	0	1425	0	0	0	0	0	5000	0	0	0	0	0	0	0	0	0	0	0	0	0	0	0
STM1599	pdgL		1	0	5000	0	0	771	0	0	771	0	0	0	1	0	5000	0	0	0	0	1	0	0	0	0	0	0	0	0	0	1
STM1601	ugtL		0	0	5000	0	0	399	0	0	399	0	0	0	0	0	5000	0	0	0	0	0	0	0	0	0	0	0	0	0	0	0
STM1602	sifB		0	0	5000	0	0	951	0	0	951	0	0	0	0	0	5000	0	0	0	0	0	0	0	0	0	0	0	0	0	0	0
STM1603	yncJ		0	0	5000	0	0	231	0	0	231	0	0	0	0	0	5000	0	0	0	0	0	0	0	0	0	0	0	0	0	0	0
STM1604	ydcP		1	0	5000	0	0	1965	0	0	1965	0	0	0	0	0	5000	0	0	0	0	1	0	0	0	0	0	0	0	0	0	0
STM1605	ydcN		0	0	5000	0	0	537	0	0	537	0	0	0	0	0	5000	0	0	0	0	0	0	0	0	0	0	0	0	0	0	0
STM1606	STM1606		0	0	5000	0	0	1179	0	0	1179	0	0	0	0	0	5000	0	0	0	0	0	0	0	0	0	0	0	0	0	0	0
STM1607	STM1607		0	0	5000	0	0	669	0	0	669	0	0	0	0	0	5000	0	0	0	0	0	0	0	0	0	0	0	0	0	0	0
STM1608	tehB		0	0	5000	0	0	597	0	0	597	0	0	0	0	0	5000	0	0	0	0	0	0	0	0	0	0	0	0	0	0	0
STM1609	tehA		0	0	5000	0	0	1014	0	0	1014	0	0	0	0	0	5000	0	0	0	0	0	0	0	0	0	0	0	0	0	0	0
STM1610	ydcK		0	0	5000	0	0	981	0	0	981	0	0	0	0	0	5000	0	0	0	0	0	0	0	0	0	0	0	0	0	0	0
STM1611	rimL		0	0	5000	0	0	540	0	0	540	0	0	0	0	0	5000	0	0	0	0	0	0	0	0	0	0	0	0	0	0	0
STM1612	STM1612		0	0	5000	0	0	1119	0	0	1119	0	0	0	0	0	5000	0	0	0	0	0	0	0	0	0	0	0	0	0	0	0
STM1613	STM1613		0	0	5000	0	0	282	0	0	282	0	0	0	0	0	5000	0	0	0	0	0	0	0	0	0	0	0	0	0	0	0
STM1614	STM1614		0	0	5000	0	0	1314	0	0	1314	0	0	0	0	0	5000	0	0	0	0	0	0	0	0	0	0	0	0	0	0	0
STM1615	STM1615		0	0	5000	0	0	807	0	0	807	0	0	0	0	0	5000	0	0	0	0	0	0	0	0	0	0	0	0	0	0	0
STM1616	STM1616		0	0	5000	0	0	438	0	0	438	0	0	0	0	0	5000	0	0	0	0	0	0	0	0	0	0	0	0	0	0	0
STM1618	STM1618		0	0	5000	0	0	792	0	0	792	0	0	0	1	0	5000	0	0	0	0	0	0	0	0	0	0	0	0	0	0	1
STM1619	STM1619		0	0	5000	0	0	438	0	0	438	0	0	0	0	0	5000	0	0	0	0	0	0	0	0	0	0	0	0	0	0	0
STM1620	STM1620		1	0	5000	0	0	1203	0	0	1203	0	0	0	0	0	5000	0	0	0	0	1	0	0	0	0	0	0	0	0	0	0
STM1621	STM1621		0	0	5000	0	0	576	0	0	576	0	0	0	0	0	5000	0	0	0	0	0	0	0	0	0	0	0	0	0	0	0
STM1622	mdoD		0	0	5000	0	0	1656	0	0	1656	0	0	0	2	0	5000	0	0	0	0	0	0	0	0	0	0	0	0	0	0	2
STM1623	STM1623		0	0	5000	0	0	1509	0	0	1509	0	0	0	0	0	5000	0	0	0	0	0	0	0	0	0	0	0	0	0	0	0
STM1624	STM1624		0	0	5000	0	0	1344	0	0	1344	0	0	0	1	0	5000	0	0	0	0	0	0	0	0	0	0	0	0	0	0	1
STM1625	ydcI		1	0	5000	0	0	924	0	0	924	0	0	0	0	0	5000	0	0	0	0	1	0	0	0	0	0	0	0	0	0	0
STM1627	STM1627		2	0	5000	0	0	1119	0	0	1119	0	0	0	0	0	5000	0	0	0	0	2	0	0	0	0	0	0	0	0	0	0
STM1628	STM1628		0	0	5000	0	0	276	0	0	276	0	0	0	0	0	5000	0	0	0	0	0	0	0	0	0	0	0	0	0	0	0
STM1631	sseJ		0	0	5000	0	0	1227	0	0	1227	0	0	0	0	0	5000	0	0	0	0	0	0	0	0	0	0	0	0	0	0	0
STM1632	STM1632		1	0	5000	0	0	345	0	0	345	0	0	0	0	0	5000	0	0	0	0	1	0	0	0	0	0	0	0	0	0	0
STM1633	STM1633		0	0	5000	0	0	762	0	0	762	0	0	0	0	0	5000	0	0	0	0	0	0	0	0	0	0	0	0	0	0	0
STM1634	STM1634		0	0	5000	0	0	648	0	0	648	0	0	0	2	0	5000	0	0	0	0	0	0	0	0	0	0	0	0	0	0	2
STM1635	STM1635		1	0	5000	0	0	732	0	0	732	0	0	0	0	0	5000	0	0	0	0	1	0	0	0	0	0	0	0	0	0	0
STM1636	STM1636		0	0	5000	0	0	681	0	0	681	0	0	0	0	0	5000	0	0	0	0	0	0	0	0	0	0	0	0	0	0	0
STM1637	STM1637		0	0	5000	0	0	1551	0	0	1551	0	0	0	0	0	5000	0	0	0	0	0	0	0	0	0	0	0	0	0	0	0
STM1638	STM1638		0	0	5000	0	0	438	0	0	438	0	0	0	0	0	5000	0	0	0	0	0	0	0	0	0	0	0	0	0	0	0
STM1639	cybB		1	0	5000	0	0	531	0	0	531	0	0	0	0	0	5000	0	0	0	0	1	0	0	0	0	0	0	0	0	0	0
STM1642	acpD		0	0	5000	0	0	606	0	0	606	0	0	0	3	0	5000	0	0	0	0	0	0	0	0	0	0	0	0	0	0	3
STM1644	ydbL		1	0	5000	0	0	324	0	0	324	0	0	0	0	0	5000	0	0	0	0	1	0	0	0	0	0	0	0	0	0	0
STM1645	ynbE		0	0	5000	0	0	192	0	0	192	0	0	0	0	0	5000	0	0	0	0	0	0	0	0	0	0	0	0	0	0	0
STM1646	ydbH		0	0	5000	0	0	2637	0	0	2637	0	0	0	0	0	5000	0	0	0	0	0	0	0	0	0	0	0	0	0	0	0
STM1647	ldhA		0	0	5000	0	0	990	0	0	990	0	0	0	0	0	5000	0	0	0	0	0	0	0	0	0	0	0	0	0	0	0
STM1648	hslJ		0	0	5000	0	0	411	0	0	411	0	0	0	0	0	5000	0	0	0	0	0	0	0	0	0	0	0	0	0	0	0
STM1649	STM1649		0	0	5000	0	0	156	0	0	156	0	0	0	0	0	5000	0	0	0	0	0	0	0	0	0	0	0	0	0	0	0
STM1650	STM1650		0	0	5000	0	0	300	0	0	300	0	0	0	0	0	5000	0	0	0	0	0	0	0	0	0	0	0	0	0	0	0
STM1651	nifJ		0	0	5000	0	0	3525	0	0	3525	0	0	0	0	0	5000	0	0	0	0	0	0	0	0	0	0	0	0	0	0	0
STM1652	ynaF		0	0	5000	0	0	435	0	0	435	0	0	0	0	0	5000	0	0	0	0	0	0	0	0	0	0	0	0	0	0	0
STM1653	STM1653		0	0	5000	0	0	339	0	0	339	0	0	0	0	0	5000	0	0	0	0	0	0	0	0	0	0	0	0	0	0	0
STM1654	ydaO		0	0	5000	0	0	936	0	0	936	0	0	0	0	0	5000	0	0	0	0	0	0	0	0	0	0	0	0	0	0	0
STM1655	dbpA		0	0	5000	0	0	1374	0	0	1374	0	0	0	0	0	5000	0	0	0	0	0	0	0	0	0	0	0	0	0	0	0
STM1656	zntB		0	0	5000	0	0	984	0	0	984	0	0	0	0	0	5000	0	0	0	0	0	0	0	0	0	0	0	0	0	0	0
STM1659	ogt		0	0	5000	0	0	516	0	0	516	0	0	0	0	0	5000	0	0	0	0	0	0	0	0	0	0	0	0	0	0	0
STM1660.S	fnr		0	0	5000	0	0	753	0	0	753	0	0	0	2	0	5000	0	0	0	0	0	0	0	0	0	0	0	0	0	0	2
STM1661	ydaA		0	0	5000	0	0	948	0	0	948	0	0	0	0	0	5000	0	0	0	0	0	0	0	0	0	0	0	0	0	0	0
STM1662	ynaJ		2	0	5000	0	0	255	0	0	255	0	0	0	0	0	5000	0	0	0	0	2	0	0	0	0	0	0	0	0	0	0
STM1663	ynaI		1	0	5000	0	0	1032	0	0	1032	0	0	0	0	0	5000	0	0	0	0	1	0	0	0	0	0	0	0	0	0	0
STM1664	STM1664		0	0	5000	0	0	603	0	0	603	0	0	0	1	0	5000	0	0	0	0	0	0	0	0	0	0	0	0	0	0	1
STM1665	STM1665		0	0	5000	0	0	687	0	0	687	0	0	0	0	0	5000	0	0	0	0	0	0	0	0	0	0	0	0	0	0	0
STM1666	STM1666		0	0	0	0	0	0	0	0	1	0	0	0	0	0	0	0	0	0	0	0	0	0	0	0	0	0	0	0	0	0
STM1668	STM1668		0	0	5000	0	0	831	0	0	831	0	0	0	1	0	5000	0	0	0	0	0	0	0	0	0	0	0	0	0	0	1
STM1669	STM1669		0	0	5000	0	0	1983	0	0	1983	0	0	0	0	0	5000	0	0	0	0	0	0	0	0	0	0	0	0	0	0	0
STM1670	STM1670		0	0	5000	0	0	846	0	0	846	0	0	0	0	0	5000	0	0	0	0	0	0	0	0	0	0	0	0	0	0	0
STM1672	STM1672		0	0	0	0	0	0	0	0	1	0	0	0	0	0	0	0	0	0	0	0	0	0	0	0	0	0	0	0	0	0
STM1673	STM1673		2	0	5000	0	0	162	0	0	162	0	0	0	1	0	5000	0	0	0	0	2	0	0	0	0	0	0	0	0	0	1
STM1674	STM1674		0	0	5000	0	0	591	0	0	591	0	0	0	0	0	5000	0	0	0	0	0	0	0	0	0	0	0	0	0	0	0
STM1676	STM1676		0	0	5000	0	0	870	0	0	870	0	0	0	0	0	5000	0	0	0	0	0	0	0	0	0	0	0	0	0	0	0
STM1677	STM1677		0	0	5000	0	0	906	0	0	906	0	0	0	0	0	5000	0	0	0	0	0	0	0	0	0	0	0	0	0	0	0
STM1678	STM1678		0	0	5000	0	0	930	0	0	930	0	0	0	0	0	5000	0	0	0	0	0	0	0	0	0	0	0	0	0	0	0
STM1679	mppA		1	0	5000	0	0	1614	0	0	1614	0	0	0	0	0	5000	0	0	0	0	1	0	0	0	0	0	0	0	0	0	0
STM1680	ycjI		0	0	5000	0	0	729	0	0	729	0	0	0	0	0	5000	0	0	0	0	0	0	0	0	0	0	0	0	0	0	0
STM1681	ycjG		0	0	5000	0	0	966	0	0	966	0	0	0	0	0	5000	0	0	0	0	0	0	0	0	0	0	0	0	0	0	0
STM1682	tpx		0	0	5000	0	0	507	0	0	507	0	0	0	0	0	5000	0	0	0	0	0	0	0	0	0	0	0	0	0	0	0
STM1683	tyrR		0	0	5000	0	0	1542	0	0	1542	0	0	0	0	0	5000	0	0	0	0	0	0	0	0	0	0	0	0	0	0	0
STM1685	ycjX		0	0	5000	0	0	1398	0	0	1398	0	0	0	0	0	5000	0	0	0	0	0	0	0	0	0	0	0	0	0	0	0
STM1686	pspE		0	0	5000	0	0	315	0	0	315	0	0	0	0	0	5000	0	0	0	0	0	0	0	0	0	0	0	0	0	0	0
STM1687	pspD		1	0	5000	0	0	219	0	0	219	0	0	0	0	0	5000	0	0	0	0	1	0	0	0	0	0	0	0	0	0	0
STM1688	pspC		0	0	5000	0	0	360	0	0	360	0	0	0	0	0	5000	0	0	0	0	0	0	0	0	0	0	0	0	0	0	0
STM1689	pspB		0	0	5000	0	0	225	0	0	225	0	0	0	0	0	5000	0	0	0	0	0	0	0	0	0	0	0	0	0	0	0
STM1690	pspA		0	0	5000	0	0	669	0	0	669	0	0	0	0	0	5000	0	0	0	0	0	0	0	0	0	0	0	0	0	0	0
STM1691	pspF		1	0	5000	0	0	981	0	0	981	0	0	0	1	0	5000	0	0	0	0	1	0	0	0	0	0	0	0	0	0	1
STM1692	sapA		0	0	5000	0	0	1650	0	0	1650	0	0	0	0	0	5000	0	0	0	0	0	0	0	0	0	0	0	0	0	0	0
STM1693	sapB		0	0	5000	0	0	966	0	0	966	0	0	0	0	0	5000	0	0	0	0	0	0	0	0	0	0	0	0	0	0	0
STM1694	sapC		2	0	5000	0	0	891	0	0	891	0	0	0	0	0	5000	0	0	0	0	2	0	0	0	0	0	0	0	0	0	0
STM1696	sapF		0	0	5000	0	0	807	0	0	807	0	0	0	0	0	5000	0	0	0	0	0	0	0	0	0	0	0	0	0	0	0
STM1699	ycjE		0	0	5000	0	0	300	0	0	300	0	0	0	1	0	5000	0	0	0	0	0	0	0	0	0	0	0	0	0	0	1
STM1700	fabI		0	0	5000	0	0	789	0	0	789	0	0	0	0	0	5000	0	0	0	0	0	0	0	0	0	0	0	0	0	0	0
STM1701	yciW		2	0	5000	1	0	981	0	0	981	0	0	0	0	0	5000	0	0	0	0	2	0	0	0	0	0	0	1	0	0	0
STM1702	rnb		1	0	5000	0	0	1935	0	0	1935	0	0	0	0	0	5000	0	0	0	0	1	0	0	0	0	0	0	0	0	0	0
STM1704	yciT		0	0	5000	0	0	753	0	0	753	0	0	0	3	0	5000	0	0	0	0	0	0	0	0	0	0	0	0	0	0	3
STM1705	osmB		0	0	5000	0	0	219	0	0	219	0	0	0	0	0	5000	0	0	0	0	0	0	0	0	0	0	0	0	0	0	0
STM1706	yciH		0	0	5000	0	0	327	0	0	327	0	0	0	0	0	5000	0	0	0	0	0	0	0	0	0	0	0	0	0	0	0
STM1708	yciM		0	0	5000	0	0	1170	0	0	1170	0	0	0	0	0	5000	0	0	0	0	0	0	0	0	0	0	0	0	0	0	0
STM1709	yciS		0	0	5000	0	0	309	0	0	309	0	0	0	0	0	5000	0	0	0	0	0	0	0	0	0	0	0	0	0	0	0
STM1710	pgpB		0	0	5000	0	0	765	0	0	765	0	0	0	0	0	5000	0	0	0	0	0	0	0	0	0	0	0	0	0	0	0
STM1711	ribA		1	0	5000	0	0	591	0	0	591	0	0	0	1	0	5000	0	0	0	0	1	0	0	0	0	0	0	0	0	0	1
STM1712	acnA		0	0	5000	0	0	2676	0	0	2676	0	0	0	1	0	5000	0	0	0	0	0	0	0	0	0	0	0	0	0	0	1
STM1714	topA		0	0	5000	0	0	2598	0	0	2598	0	0	0	0	0	5000	0	0	0	0	0	0	0	0	0	0	0	0	0	0	0
STM1715	yciN		0	0	5000	0	0	252	0	0	252	0	0	0	0	0	5000	0	0	0	0	0	0	0	0	0	0	0	0	0	0	0
STM1716	sohB		0	0	5000	0	0	1047	0	0	1047	0	0	0	1	0	5000	0	0	0	0	0	0	0	0	0	0	0	0	0	0	1
STM1717	yciK		2	0	5000	0	0	762	0	0	762	0	0	0	0	0	5000	0	0	0	0	2	0	0	0	0	0	0	0	0	0	0
STM1718	cobA		0	0	5000	0	0	591	0	0	591	0	0	0	0	0	5000	0	0	0	0	0	0	0	0	0	0	0	0	0	0	0
STM1719	yciL		0	0	5000	0	0	876	0	0	876	0	0	0	1	0	5000	0	0	0	0	0	0	0	0	0	0	0	0	0	0	1
STM1720	yciO		0	0	5000	0	0	621	0	0	621	0	0	0	0	0	5000	0	0	0	0	0	0	0	0	0	0	0	0	0	0	0
STM1722	trpL		0	0	5000	0	0	45	0	0	45	0	0	0	0	0	5000	0	0	0	0	0	0	0	0	0	0	0	0	0	0	0
STM1725	trpC		0	0	5000	0	0	1359	0	0	1359	0	0	0	0	0	5000	0	0	0	0	0	0	0	0	0	0	0	0	0	0	0
STM1726	trpB		0	0	5000	0	0	1194	0	0	1194	0	0	0	0	0	5000	0	0	0	0	0	0	0	0	0	0	0	0	0	0	0
STM1727	trpA		0	0	5000	0	0	807	0	0	807	0	0	0	0	0	5000	0	0	0	0	0	0	0	0	0	0	0	0	0	0	0
STM1728	yciG		0	0	5000	0	0	183	0	0	183	0	0	0	0	0	5000	0	0	0	0	0	0	0	0	0	0	0	0	0	0	0
STM1729	yciF		0	0	5000	0	0	504	0	0	504	0	0	0	0	0	5000	0	0	0	0	0	0	0	0	0	0	0	0	0	0	0
STM1730	yciE		0	0	5000	0	0	507	0	0	507	0	0	0	0	0	5000	0	0	0	0	0	0	0	0	0	0	0	0	0	0	0
STM1731	STM1731		0	0	5000	0	0	879	0	0	879	0	0	0	0	0	5000	0	0	0	0	0	0	0	0	0	0	0	0	0	0	0
STM1732	ompW		0	0	5000	0	0	639	0	0	639	0	0	0	0	0	5000	0	0	0	0	0	0	0	0	0	0	0	0	0	0	0
STM1733	STM1733		0	0	5000	0	0	405	0	0	405	0	0	0	0	0	5000	0	0	0	0	0	0	0	0	0	0	0	0	0	0	0
STM1734	yciC		1	0	5000	0	0	744	0	0	744	0	0	0	0	0	5000	0	0	0	0	1	0	0	0	0	0	0	0	0	0	0
STM1735	yciB		0	0	5000	0	0	540	0	0	540	0	0	0	0	0	5000	0	0	0	0	0	0	0	0	0	0	0	0	0	0	0
STM1736	yciA		0	0	5000	0	0	402	0	0	402	0	0	0	0	0	5000	0	0	0	0	0	0	0	0	0	0	0	0	0	0	0
STM1737	tonB		0	0	5000	0	0	729	0	0	729	0	0	0	1	0	5000	0	0	0	0	0	0	0	0	0	0	0	0	0	0	1
STM1738	yciI		0	0	5000	0	0	297	0	0	297	0	0	0	0	0	5000	0	0	0	0	0	0	0	0	0	0	0	0	0	0	0
STM1739	cls		0	0	5000	0	0	1461	0	0	1461	0	0	0	0	0	5000	0	0	0	0	0	0	0	0	0	0	0	0	0	0	0
STM1740	yciU		0	0	0	0	0	0	0	0	1	0	0	0	0	0	0	0	0	0	0	0	0	0	0	0	0	0	0	0	0	0
STM1741	STM1741		0	0	5000	0	0	837	0	0	837	0	0	0	1	0	5000	0	0	0	0	0	0	0	0	0	0	0	0	0	0	1
STM1742	oppF		0	0	5000	0	0	1005	0	0	1005	0	0	0	0	0	5000	0	0	0	0	0	0	0	0	0	0	0	0	0	0	0
STM1743	oppD		0	0	5000	0	0	1008	0	0	1008	0	0	0	0	0	5000	0	0	0	0	0	0	0	0	0	0	0	0	0	0	0
STM1744	oppC		0	0	5000	0	0	909	0	0	909	0	0	0	0	0	5000	0	0	0	0	0	0	0	0	0	0	0	0	0	0	0
STM1745	oppB		0	0	5000	0	0	921	0	0	921	0	0	0	0	0	5000	0	0	0	0	0	0	0	0	0	0	0	0	0	0	0
STM1748	ychE		1	0	5000	0	0	648	0	0	648	0	0	0	0	0	5000	0	0	0	0	1	0	0	0	0	0	0	0	0	0	0
STM1749	adhE		0	0	5000	0	0	2679	0	0	2679	0	0	0	0	0	5000	0	0	0	0	0	0	0	0	0	0	0	0	0	0	0
STM1750	tdk		0	0	5000	0	0	618	0	0	618	0	0	0	0	0	5000	0	0	0	0	0	0	0	0	0	0	0	0	0	0	0
STM1751	hns		0	0	5000	0	0	414	0	0	414	0	0	0	0	0	5000	0	0	0	0	0	0	0	0	0	0	0	0	0	0	0
STM1752	galU		0	0	5000	0	0	909	0	0	909	0	0	0	0	0	5000	0	0	0	0	0	0	0	0	0	0	0	0	0	0	0
STM1753	hnr		0	0	5000	0	0	1014	0	0	1014	0	0	0	0	0	5000	0	0	0	0	0	0	0	0	0	0	0	0	0	0	0
STM1754	ychK		0	0	5000	0	0	906	0	0	906	0	0	0	0	0	5000	0	0	0	0	0	0	0	0	0	0	0	0	0	0	0
STM1755	ychJ		0	0	5000	0	0	459	0	0	459	0	0	0	0	0	5000	0	0	0	0	0	0	0	0	0	0	0	0	0	0	0
STM1756	purU		0	0	5000	0	0	843	0	0	843	0	0	0	0	0	5000	0	0	0	0	0	0	0	0	0	0	0	0	0	0	0
STM1757	tyrT		0	0	0	0	0	0	0	0	1	0	0	0	0	0	0	0	0	0	0	0	0	0	0	0	0	0	0	0	0	0
STM1758	rtT		0	0	0	0	0	0	0	0	1	0	0	0	0	0	0	0	0	0	0	0	0	0	0	0	0	0	0	0	0	0
STM1759	tyrV		0	0	0	0	0	0	0	0	1	0	0	0	0	0	0	0	0	0	0	0	0	0	0	0	0	0	0	0	0	0
STM1760	STM1760		0	0	5000	0	0	1530	0	0	1530	0	0	0	0	0	5000	0	0	0	0	0	0	0	0	0	0	0	0	0	0	0
STM1761	narI		0	0	5000	0	0	678	0	0	678	0	0	0	0	0	5000	0	0	0	0	0	0	0	0	0	0	0	0	0	0	0
STM1762	narJ		0	0	5000	0	0	711	0	0	711	0	0	0	0	0	5000	0	0	0	0	0	0	0	0	0	0	0	0	0	0	0
STM1763	narH		0	0	5000	0	0	1536	0	0	1536	0	0	0	0	0	5000	0	0	0	0	0	0	0	0	0	0	0	0	0	0	0
STM1764	narG		0	0	5000	0	0	3744	0	0	3744	0	0	0	0	0	5000	0	0	0	0	0	0	0	0	0	0	0	0	0	0	0
STM1765	narK		0	0	5000	0	0	1398	0	0	1398	0	0	0	0	0	5000	0	0	0	0	0	0	0	0	0	0	0	0	0	0	0
STM1766	narX		0	0	5000	0	0	1797	0	0	1797	0	0	0	0	0	5000	0	0	0	0	0	0	0	0	0	0	0	0	0	0	0
STM1767	narL		0	0	5000	0	0	651	0	0	651	0	0	0	0	0	5000	0	0	0	0	0	0	0	0	0	0	0	0	0	0	0
STM1768	ychP		0	0	5000	0	0	1383	0	0	1383	0	0	0	0	0	5000	0	0	0	0	0	0	0	0	0	0	0	0	0	0	0
STM1769	ychN		0	0	5000	0	0	354	0	0	354	0	0	0	0	0	5000	0	0	0	0	0	0	0	0	0	0	0	0	0	0	0
STM1770	chaB		0	0	5000	0	0	231	0	0	231	0	0	0	0	0	5000	0	0	0	0	0	0	0	0	0	0	0	0	0	0	0
STM1771	chaA		0	0	5000	0	0	1101	0	0	1101	0	0	0	0	0	5000	0	0	0	0	0	0	0	0	0	0	0	0	0	0	0
STM1772	kdsA		0	0	5000	0	0	855	0	0	855	0	0	0	0	0	5000	0	0	0	0	0	0	0	0	0	0	0	0	0	0	0
STM1773	ychA		0	0	5000	0	0	810	0	0	810	0	0	0	0	0	5000	0	0	0	0	0	0	0	0	0	0	0	0	0	0	0
STM1774	sirC		0	0	5000	0	0	390	0	0	390	0	0	0	0	0	5000	0	0	0	0	0	0	0	0	0	0	0	0	0	0	0
STM1775	hemK		0	0	5000	0	0	834	0	0	834	0	0	0	0	0	5000	0	0	0	0	0	0	0	0	0	0	0	0	0	0	0
STM1776	prfA		0	0	5000	0	0	1083	0	0	1083	0	0	0	0	0	5000	0	0	0	0	0	0	0	0	0	0	0	0	0	0	0
STM1777	hemA		0	0	5000	0	0	1257	0	0	1257	0	0	0	0	0	5000	0	0	0	0	0	0	0	0	0	0	0	0	0	0	0
STM1778	lolB		0	0	5000	0	0	624	0	0	624	0	0	0	0	0	5000	0	0	0	0	0	0	0	0	0	0	0	0	0	0	0
STM1779	ipk		0	0	5000	0	0	852	0	0	852	0	0	0	0	0	5000	0	0	0	0	0	0	0	0	0	0	0	0	0	0	0
STM1780	prsA		0	0	5000	0	0	948	0	0	948	0	0	0	0	0	5000	0	0	0	0	0	0	0	0	0	0	0	0	0	0	0
STM1781	ychM		0	0	5000	0	0	1686	0	0	1686	0	0	0	0	0	5000	0	0	0	0	0	0	0	0	0	0	0	0	0	0	0
STM1782	ychH		0	0	5000	0	0	279	0	0	279	0	0	0	0	0	5000	0	0	0	0	0	0	0	0	0	0	0	0	0	0	0
STM1783.S	pth		0	0	5000	0	0	585	0	0	585	0	0	0	0	0	5000	0	0	0	0	0	0	0	0	0	0	0	0	0	0	0
STM1784	ychF		2	0	5000	0	0	1092	0	0	1092	0	0	0	0	0	5000	0	0	0	0	2	0	0	0	0	0	0	0	0	0	0
STM1785	STM1785		0	0	5000	0	0	1266	0	0	1266	0	0	0	0	0	5000	0	0	0	0	0	0	0	0	0	0	0	0	0	0	0
STM1787	STM1787		0	0	5000	0	0	1794	0	0	1794	0	0	0	0	0	5000	0	0	0	0	0	0	0	0	0	0	0	0	0	0	0
STM1788	STM1788		0	0	5000	0	0	732	0	0	732	0	0	0	2	0	5000	0	0	0	0	0	0	0	0	0	0	0	0	0	0	2
STM1789	STM1789		0	0	5000	0	0	597	0	0	597	0	0	0	0	0	5000	0	0	0	0	0	0	0	0	0	0	0	0	0	0	0
STM1790	STM1790		0	0	5000	0	0	405	0	0	405	0	0	0	0	0	5000	0	0	0	0	0	0	0	0	0	0	0	0	0	0	0
STM1791	STM1791		1	0	5000	0	0	849	0	0	849	0	0	0	0	0	5000	0	0	0	0	1	0	0	0	0	0	0	0	0	0	0
STM1793	STM1793		0	0	5000	0	0	1137	0	0	1137	0	0	0	1	0	5000	0	0	0	0	0	0	0	0	0	0	0	0	0	0	1
STM1794	STM1794		0	0	5000	0	0	90	0	0	90	0	0	0	0	0	5000	0	0	0	0	0	0	0	0	0	0	0	0	0	0	0
STM1795	STM1795		1	0	5000	0	0	1326	0	0	1326	0	0	0	0	0	5000	0	0	0	0	1	0	0	0	0	0	0	0	0	0	0
STM1797	ymgE		1	0	5000	0	0	255	0	0	255	0	0	0	0	0	5000	0	0	0	0	1	0	0	0	0	0	0	0	0	0	0
STM1798	ycgR		0	0	5000	0	0	735	0	0	735	0	0	0	1	0	5000	0	0	0	0	0	0	0	0	0	0	0	0	0	0	1
STM1799	emtA		0	0	5000	0	0	612	0	0	612	0	0	0	0	0	5000	0	0	0	0	0	0	0	0	0	0	0	0	0	0	0
STM1801	ycgO		0	0	5000	0	0	1734	0	0	1734	0	0	0	1	0	5000	0	0	0	0	0	0	0	0	0	0	0	0	0	0	1
STM1802	dadX		0	0	5000	0	0	1071	0	0	1071	0	0	0	0	0	5000	0	0	0	0	0	0	0	0	0	0	0	0	0	0	0
STM1803	dadA		0	0	5000	0	0	1299	0	0	1299	0	0	0	0	0	5000	0	0	0	0	0	0	0	0	0	0	0	0	0	0	0
STM1804.S	ycgB		0	0	5000	0	0	1527	0	0	1527	0	0	0	0	0	5000	0	0	0	0	0	0	0	0	0	0	0	0	0	0	0
STM1805	fadR		0	0	5000	0	0	720	0	0	720	0	0	0	0	0	5000	0	0	0	0	0	0	0	0	0	0	0	0	0	0	0
STM1806	nhaB		0	0	5000	0	0	1545	0	0	1545	0	0	0	0	0	5000	0	0	0	0	0	0	0	0	0	0	0	0	0	0	0
STM1807	dsbB		0	0	5000	0	0	531	0	0	531	0	0	0	0	0	5000	0	0	0	0	0	0	0	0	0	0	0	0	0	0	0
STM1808	STM1808		0	0	5000	0	0	342	0	0	342	0	0	0	0	0	5000	0	0	0	0	0	0	0	0	0	0	0	0	0	0	0
STM1809	STM1809		0	0	5000	0	0	174	0	0	174	0	0	0	0	0	5000	0	0	0	0	0	0	0	0	0	0	0	0	0	0	0
STM1810	STM1810		0	0	5000	0	0	138	0	0	138	0	0	0	0	0	5000	0	0	0	0	0	0	0	0	0	0	0	0	0	0	0
STM1811	ycgN		0	0	5000	0	0	447	0	0	447	0	0	0	0	0	5000	0	0	0	0	0	0	0	0	0	0	0	0	0	0	0
STM1812	ycgM		0	0	5000	0	0	660	0	0	660	0	0	0	1	0	5000	0	0	0	0	0	0	0	0	0	0	0	0	0	0	1
STM1813	ycgL		0	0	5000	0	0	333	0	0	333	0	0	0	0	0	5000	0	0	0	0	0	0	0	0	0	0	0	0	0	0	0
STM1814	minC		0	0	5000	0	0	708	0	0	708	0	0	0	0	0	5000	0	0	0	0	0	0	0	0	0	0	0	0	0	0	0
STM1815	minD		0	0	5000	0	0	813	0	0	813	0	0	0	0	0	5000	0	0	0	0	0	0	0	0	0	0	0	0	0	0	0
STM1816	minE		0	0	5000	0	0	267	0	0	267	0	0	0	0	0	5000	0	0	0	0	0	0	0	0	0	0	0	0	0	0	0
STM1817	rnd		0	0	5000	0	0	1128	0	0	1128	0	0	0	0	0	5000	0	0	0	0	0	0	0	0	0	0	0	0	0	0	0
STM1819	slp		1	0	5000	0	0	582	0	0	582	0	0	0	0	0	5000	0	0	0	0	1	0	0	0	0	0	0	0	0	0	0
STM1822	yoaB		16	0	5000	0	0	345	0	0	345	0	0	0	0	0	5000	0	0	0	0	16	0	0	0	0	0	0	0	0	0	0
STM1823	yoaH		2	0	5000	0	0	180	0	0	180	0	0	0	0	0	5000	0	0	0	0	2	0	0	0	0	0	0	0	0	0	0
STM1824	pabB		0	0	5000	0	0	1365	0	0	1365	0	0	0	2	0	5000	0	0	0	0	0	0	0	0	0	0	0	0	0	0	2
STM1825	yeaB		0	0	5000	0	0	579	0	0	579	0	0	0	0	0	5000	0	0	0	0	0	0	0	0	0	0	0	0	0	0	0
STM1828	yoaE		0	0	5000	1	0	1557	0	0	1557	0	0	0	0	0	5000	0	1	0	0	0	0	0	0	0	0	0	0	0	0	0
STM1829	STM1829		0	0	5000	0	0	336	0	0	336	0	0	0	0	0	5000	0	0	0	0	0	0	0	0	0	0	0	0	0	0	0
STM1830	manX		0	0	5000	0	0	969	0	0	969	0	0	0	0	0	5000	0	0	0	0	0	0	0	0	0	0	0	0	0	0	0
STM1832	manZ		0	0	5000	0	0	861	0	0	861	0	0	0	2	0	5000	0	0	0	0	0	0	0	0	0	0	0	0	0	0	2
STM1833	STM1833		0	0	5000	1	0	471	0	0	471	0	0	0	0	0	5000	0	0	0	0	0	0	0	0	0	0	1	0	0	0	0
STM1834	yebN		0	0	5000	0	0	621	0	0	621	0	0	0	1	0	5000	0	0	0	0	0	0	0	0	0	0	0	0	0	0	1
STM1835	rrmA		1	0	5000	0	0	810	0	0	810	0	0	0	0	0	5000	0	0	0	0	1	0	0	0	0	0	0	0	0	0	0
STM1836	STM1836		0	0	5000	0	0	1746	0	0	1746	0	0	0	1	0	5000	0	0	0	0	0	0	0	0	0	0	0	0	0	0	1
STM1837	cspC		0	0	5000	0	0	210	0	0	210	0	0	0	0	0	5000	0	0	0	0	0	0	0	0	0	0	0	0	0	0	0
STM1838	yobF		0	0	5000	0	0	144	0	0	144	0	0	0	0	0	5000	0	0	0	0	0	0	0	0	0	0	0	0	0	0	0
STM1839	STM1839		0	0	5000	0	0	288	0	0	288	0	0	0	0	0	5000	0	0	0	0	0	0	0	0	0	0	0	0	0	0	0
STM1840	yobG		0	0	5000	0	0	144	0	0	144	0	0	0	0	0	5000	0	0	0	0	0	0	0	0	0	0	0	0	0	0	0
STM1841	STM1841		1	0	5000	0	0	240	0	0	240	0	0	0	0	0	5000	0	0	0	0	1	0	0	0	0	0	0	0	0	0	0
STM1842	kdgR		0	0	5000	0	0	792	0	0	792	0	0	0	0	0	5000	0	0	0	0	0	0	0	0	0	0	0	0	0	0	0
STM1844	htpX		2	0	5000	0	0	882	0	0	882	0	0	0	1	0	5000	0	0	0	0	2	0	0	0	0	0	0	0	0	0	1
STM1846	proQ		0	0	5000	0	0	687	0	0	687	0	0	0	0	0	5000	0	0	0	0	0	0	0	0	0	0	0	0	0	0	0
STM1847	yebR		0	0	5000	0	0	585	0	0	585	0	0	0	0	0	5000	0	0	0	0	0	0	0	0	0	0	0	0	0	0	0
STM1848	yebS		0	0	5000	0	0	1284	0	0	1284	0	0	0	0	0	5000	0	0	0	0	0	0	0	0	0	0	0	0	0	0	0
STM1849	STM1849		0	0	5000	0	0	2640	0	0	2640	0	0	0	0	0	5000	0	0	0	0	0	0	0	0	0	0	0	0	0	0	0
STM1850	yebU		1	0	5000	0	0	1440	0	0	1440	0	0	0	0	0	5000	0	0	0	0	1	0	0	0	0	0	0	0	0	0	0
STM1851	STM1851		0	0	5000	0	0	240	0	0	240	0	0	0	0	0	5000	0	0	0	0	0	0	0	0	0	0	0	0	0	0	0
STM1852	yebW		0	0	5000	0	0	192	0	0	192	0	0	0	0	0	5000	0	0	0	0	0	0	0	0	0	0	0	0	0	0	0
STM1853	pphA		0	0	5000	0	0	651	0	0	651	0	0	0	0	0	5000	0	0	0	0	0	0	0	0	0	0	0	0	0	0	0
STM1854	STM1854		0	0	5000	0	0	165	0	0	165	0	0	0	0	0	5000	0	0	0	0	0	0	0	0	0	0	0	0	0	0	0
STM1856	STM1856		1	0	5000	0	0	396	0	0	396	0	0	0	0	0	5000	0	0	0	0	1	0	0	0	0	0	0	0	0	0	0
STM1856.1N	STM1856.1N		0	0	5000	0	0	477	0	0	477	0	0	0	0	0	5000	0	0	0	0	0	0	0	0	0	0	0	0	0	0	0
STM1857	STM1857		0	0	5000	0	0	420	0	0	420	0	0	0	0	0	5000	0	0	0	0	0	0	0	0	0	0	0	0	0	0	0
STM1858	STM1858		0	0	5000	0	0	270	0	0	270	0	0	0	1	0	5000	0	0	0	0	0	0	0	0	0	0	0	0	0	0	1
STM1859	STM1859		0	0	5000	0	0	174	0	0	174	0	0	0	0	0	5000	0	0	0	0	0	0	0	0	0	0	0	0	0	0	0
STM1860	STM1860		0	0	0	0	0	0	0	0	1	0	0	0	0	0	0	0	0	0	0	0	0	0	0	0	0	0	0	0	0	0
STM1861	STM1861		0	0	0	0	0	0	0	0	1	0	0	0	0	0	0	0	0	0	0	0	0	0	0	0	0	0	0	0	0	0
STM1862	pagO		0	0	5000	0	0	915	0	0	915	0	0	0	1	0	5000	0	0	0	0	0	0	0	0	0	0	0	0	0	0	1
STM1863	STM1863		0	0	5000	0	0	159	0	0	159	0	0	0	0	0	5000	0	0	0	0	0	0	0	0	0	0	0	0	0	0	0
STM1864	STM1864		2	0	5000	0	0	615	0	0	615	0	0	0	0	0	5000	0	0	0	0	2	0	0	0	0	0	0	0	0	0	0
STM1865	STM1865		0	0	0	0	0	0	0	0	1	0	0	0	0	0	0	0	0	0	0	0	0	0	0	0	0	0	0	0	0	0
STM1866	STM1866		0	0	0	0	0	0	0	0	1	0	0	0	0	0	0	0	0	0	0	0	0	0	0	0	0	0	0	0	0	0
STM1867	pagK		5	0	5000	0	0	201	0	0	201	0	0	0	5	0	5000	0	0	0	0	5	0	0	0	0	0	0	0	0	0	5
STM1868	mig-3		5	0	5000	0	0	882	0	0	882	0	0	0	3	0	5000	0	0	0	0	5	0	0	0	0	0	0	0	0	0	3
STM1868.1N	STM1868.1N		0	0	5000	0	0	264	0	0	264	0	0	0	0	0	5000	0	0	0	0	0	0	0	0	0	0	0	0	0	0	0
STM1868A	STM1868A		0	0	5000	0	0	168	0	0	168	0	0	0	0	0	5000	0	0	0	0	0	0	0	0	0	0	0	0	0	0	0
STM1869	STM1869		0	0	5000	0	0	534	0	0	534	0	0	0	0	0	5000	0	0	0	0	0	0	0	0	0	0	0	0	0	0	0
STM1871	STM1871		0	0	0	0	0	0	0	0	1	0	0	0	0	0	0	0	0	0	0	0	0	0	0	0	0	0	0	0	0	0
STM1872	STM1872		0	0	5000	0	0	120	0	0	120	0	0	0	0	0	5000	0	0	0	0	0	0	0	0	0	0	0	0	0	0	0
STM1873	STM1873		0	0	5000	0	0	354	0	0	354	0	0	0	0	0	5000	0	0	0	0	0	0	0	0	0	0	0	0	0	0	0
STM1874	STM1874		0	0	5000	0	0	876	0	0	876	0	0	0	0	0	5000	0	0	0	0	0	0	0	0	0	0	0	0	0	0	0
STM1875	yobA		0	0	5000	0	0	375	0	0	375	0	0	0	0	0	5000	0	0	0	0	0	0	0	0	0	0	0	0	0	0	0
STM1876	holE		0	0	5000	0	0	231	0	0	231	0	0	0	0	0	5000	0	0	0	0	0	0	0	0	0	0	0	0	0	0	0
STM1877	STM1877		0	0	5000	0	0	657	0	0	657	0	0	0	0	0	5000	0	0	0	0	0	0	0	0	0	0	0	0	0	0	0
STM1878	exoX		0	0	5000	0	0	699	0	0	699	0	0	0	0	0	5000	0	0	0	0	0	0	0	0	0	0	0	0	0	0	0
STM1879	ptrB		0	0	5000	0	0	2052	0	0	2052	0	0	0	0	0	5000	0	0	0	0	0	0	0	0	0	0	0	0	0	0	0
STM1880	yebE		0	0	5000	0	0	660	0	0	660	0	0	0	0	0	5000	0	0	0	0	0	0	0	0	0	0	0	0	0	0	0
STM1881	yebF		0	0	5000	0	0	354	0	0	354	0	0	0	0	0	5000	0	0	0	0	0	0	0	0	0	0	0	0	0	0	0
STM1882	yebG		0	0	5000	0	0	291	0	0	291	0	0	0	0	0	5000	0	0	0	0	0	0	0	0	0	0	0	0	0	0	0
STM1883	purT		0	0	5000	0	0	1179	0	0	1179	0	0	0	0	0	5000	0	0	0	0	0	0	0	0	0	0	0	0	0	0	0
STM1884	eda		0	0	5000	0	0	642	0	0	642	0	0	0	0	0	5000	0	0	0	0	0	0	0	0	0	0	0	0	0	0	0
STM1885	edd		0	0	5000	0	0	1812	0	0	1812	0	0	0	0	0	5000	0	0	0	0	0	0	0	0	0	0	0	0	0	0	0
STM1886	zwf		0	0	5000	0	0	1476	0	0	1476	0	0	0	0	0	5000	0	0	0	0	0	0	0	0	0	0	0	0	0	0	0
STM1887	yebK		0	0	5000	0	0	870	0	0	870	0	0	0	0	0	5000	0	0	0	0	0	0	0	0	0	0	0	0	0	0	0
STM1888	pykA		0	0	5000	0	0	1443	0	0	1443	0	0	0	0	0	5000	0	0	0	0	0	0	0	0	0	0	0	0	0	0	0
STM1889	msbB		0	0	5000	0	0	972	0	0	972	0	0	0	0	0	5000	0	0	0	0	0	0	0	0	0	0	0	0	0	0	0
STM1890	yebA		0	0	5000	0	0	1320	0	0	1320	0	0	0	0	0	5000	0	0	0	0	0	0	0	0	0	0	0	0	0	0	0
STM1891	znuA		0	0	5000	0	0	945	0	0	945	0	0	0	0	0	5000	0	0	0	0	0	0	0	0	0	0	0	0	0	0	0
STM1892.S	znuC		0	0	5000	0	0	756	0	0	756	0	0	0	0	0	5000	0	0	0	0	0	0	0	0	0	0	0	0	0	0	0
STM1893	znuB		0	0	5000	0	0	786	0	0	786	0	0	0	0	0	5000	0	0	0	0	0	0	0	0	0	0	0	0	0	0	0
STM1894	ruvB		0	0	5000	0	0	1011	0	0	1011	0	0	0	1	0	5000	0	0	0	0	0	0	0	0	0	0	0	0	0	0	1
STM1895	ruvA		0	0	5000	0	0	612	0	0	612	0	0	0	0	0	5000	0	0	0	0	0	0	0	0	0	0	0	0	0	0	0
STM1897	yebB		0	0	5000	0	0	600	0	0	600	0	0	0	0	0	5000	0	0	0	0	0	0	0	0	0	0	0	0	0	0	0
STM1898	ruvC		0	0	5000	0	0	522	0	0	522	0	0	0	0	0	5000	0	0	0	0	0	0	0	0	0	0	0	0	0	0	0
STM1899	yebC		0	0	5000	0	0	741	0	0	741	0	0	0	0	0	5000	0	0	0	0	0	0	0	0	0	0	0	0	0	0	0
STM1900	ntpA		1	0	5000	0	0	453	0	0	453	0	0	0	0	0	5000	0	0	0	0	1	0	0	0	0	0	0	0	0	0	0
STM1901	aspS		0	0	5000	0	0	1773	0	0	1773	0	0	0	0	0	5000	0	0	0	0	0	0	0	0	0	0	0	0	0	0	0
STM1902	yecD		0	0	5000	0	0	567	0	0	567	0	0	0	0	0	5000	0	0	0	0	0	0	0	0	0	0	0	0	0	0	0
STM1903	yecE		0	0	5000	0	0	819	0	0	819	0	0	0	0	0	5000	0	0	0	0	0	0	0	0	0	0	0	0	0	0	0
STM1904	yecN		0	0	5000	0	0	396	0	0	396	0	0	0	0	0	5000	0	0	0	0	0	0	0	0	0	0	0	0	0	0	0
STM1905	yecO		0	0	5000	0	0	744	0	0	744	0	0	0	0	0	5000	0	0	0	0	0	0	0	0	0	0	0	0	0	0	0
STM1906	yecP		0	0	5000	0	0	972	0	0	972	0	0	0	0	0	5000	0	0	0	0	0	0	0	0	0	0	0	0	0	0	0
STM1907	cutC		0	0	5000	0	0	747	0	0	747	0	0	0	0	0	5000	0	0	0	0	0	0	0	0	0	0	0	0	0	0	0
STM1908	yecM		0	0	5000	0	0	570	0	0	570	0	0	0	0	0	5000	0	0	0	0	0	0	0	0	0	0	0	0	0	0	0
STM1909	argS		0	0	5000	0	0	1734	0	0	1734	0	0	0	0	0	5000	0	0	0	0	0	0	0	0	0	0	0	0	0	0	0
STM1910	STM1910		0	0	5000	0	0	1872	0	0	1872	0	0	0	0	0	5000	0	0	0	0	0	0	0	0	0	0	0	0	0	0	0
STM1911	STM1911		0	0	5000	0	0	1140	0	0	1140	0	0	0	0	0	5000	0	0	0	0	0	0	0	0	0	0	0	0	0	0	0
STM1912	flhE		0	0	5000	0	0	393	0	0	393	0	0	0	0	0	5000	0	0	0	0	0	0	0	0	0	0	0	0	0	0	0
STM1913	flhA		0	0	5000	0	0	2079	0	0	2079	0	0	0	1	0	5000	0	0	0	0	0	0	0	0	0	0	0	0	0	0	1
STM1914	flhB		0	0	5000	0	0	1152	0	0	1152	0	0	0	0	0	5000	0	0	0	0	0	0	0	0	0	0	0	0	0	0	0
STM1915	cheZ		0	0	5000	0	0	645	0	0	645	0	0	0	0	0	5000	0	0	0	0	0	0	0	0	0	0	0	0	0	0	0
STM1916	cheY		0	0	5000	0	0	390	0	0	390	0	0	0	0	0	5000	0	0	0	0	0	0	0	0	0	0	0	0	0	0	0
STM1917	cheB		0	0	5000	0	0	1050	0	0	1050	0	0	0	0	0	5000	0	0	0	0	0	0	0	0	0	0	0	0	0	0	0
STM1918	cheR		0	0	5000	0	0	867	0	0	867	0	0	0	0	0	5000	0	0	0	0	0	0	0	0	0	0	0	0	0	0	0
STM1920	cheW		1	0	5000	0	0	504	0	0	504	0	0	0	0	0	5000	0	0	0	0	1	0	0	0	0	0	0	0	0	0	0
STM1921	cheA		0	0	5000	0	0	2016	0	0	2016	0	0	0	0	0	5000	0	0	0	0	0	0	0	0	0	0	0	0	0	0	0
STM1922	motB		0	0	5000	0	0	930	0	0	930	0	0	0	0	0	5000	0	0	0	0	0	0	0	0	0	0	0	0	0	0	0
STM1923	motA		0	0	5000	0	0	888	0	0	888	0	0	0	0	0	5000	0	0	0	0	0	0	0	0	0	0	0	0	0	0	0
STM1924.S	flhC		0	0	5000	0	0	579	0	0	579	0	0	0	0	0	5000	0	0	0	0	0	0	0	0	0	0	0	0	0	0	0
STM1925	flhD		0	0	5000	0	0	351	0	0	351	0	0	0	0	0	5000	0	0	0	0	0	0	0	0	0	0	0	0	0	0	0
STM1927	yecG		0	0	5000	0	0	429	0	0	429	0	0	0	0	0	5000	0	0	0	0	0	0	0	0	0	0	0	0	0	0	0
STM1928	otsA		0	0	5000	0	0	1422	0	0	1422	0	0	0	0	0	5000	0	0	0	0	0	0	0	0	0	0	0	0	0	0	0
STM1929	otsB		0	0	5000	0	0	804	0	0	804	0	0	0	0	0	5000	0	0	0	0	0	0	0	0	0	0	0	0	0	0	0
STM1930	STM1930		0	0	0	0	0	0	0	0	1	0	0	0	0	0	0	0	0	0	0	0	0	0	0	0	0	0	0	0	0	0
STM1931	araH		1	0	5000	0	0	558	0	0	558	0	0	0	1	0	5000	0	0	0	0	1	0	0	0	0	0	0	0	0	0	1
STM1932	ftnB		0	0	5000	0	0	504	0	0	504	0	0	0	0	0	5000	0	0	0	0	0	0	0	0	0	0	0	0	0	0	0
STM1933	STM1933		0	0	5000	0	0	639	0	0	639	0	0	0	0	0	5000	0	0	0	0	0	0	0	0	0	0	0	0	0	0	0
STM1934	STM1934		0	0	5000	0	0	336	0	0	336	0	0	0	0	0	5000	0	0	0	0	0	0	0	0	0	0	0	0	0	0	0
STM1935	ftn		0	0	5000	0	0	498	0	0	498	0	0	0	0	0	5000	0	0	0	0	0	0	0	0	0	0	0	0	0	0	0
STM1936	yecH		0	0	5000	0	0	240	0	0	240	0	0	0	0	0	5000	0	0	0	0	0	0	0	0	0	0	0	0	0	0	0
STM1938	yecA		1	0	5000	0	0	666	0	0	666	0	0	0	0	0	5000	0	0	0	0	1	0	0	0	0	0	0	0	0	0	0
STM1939	STM1939		0	0	5000	0	0	327	0	0	327	0	0	0	0	0	5000	0	0	0	0	0	0	0	0	0	0	0	0	0	0	0
STM1940	STM1940		0	0	5000	0	0	1440	0	0	1440	0	0	0	0	0	5000	0	0	0	0	0	0	0	0	0	0	0	0	0	0	0
STM1941	STM1941		0	0	5000	0	0	333	0	0	333	0	0	0	0	0	5000	0	0	0	0	0	0	0	0	0	0	0	0	0	0	0
STM1942	leuZ		0	0	0	0	0	0	0	0	1	0	0	0	0	0	0	0	0	0	0	0	0	0	0	0	0	0	0	0	0	0
STM1943	cysT		0	0	0	0	0	0	0	0	1	0	0	0	0	0	0	0	0	0	0	0	0	0	0	0	0	0	0	0	0	0
STM1944	glyW		0	0	0	0	0	0	0	0	1	0	0	0	0	0	0	0	0	0	0	0	0	0	0	0	0	0	0	0	0	0
STM1945	pgsA		0	0	5000	0	0	549	0	0	549	0	0	0	0	0	5000	0	0	0	0	0	0	0	0	0	0	0	0	0	0	0
STM1947	uvrY		1	0	5000	0	0	657	0	0	657	0	0	0	0	0	5000	0	0	0	0	1	0	0	0	0	0	0	0	0	0	0
STM1949	yecF		0	0	5000	0	0	225	0	0	225	0	0	0	1	0	5000	0	0	0	0	0	0	0	0	0	0	0	0	0	0	1
STM1950	sdiA		0	0	5000	0	0	723	0	0	723	0	0	0	0	0	5000	0	0	0	0	0	0	0	0	0	0	0	0	0	0	0
STM1951	yecC		0	0	5000	0	0	753	0	0	753	0	0	0	0	0	5000	0	0	0	0	0	0	0	0	0	0	0	0	0	0	0
STM1952	yecS		0	0	5000	0	0	669	0	0	669	0	0	0	0	0	5000	0	0	0	0	0	0	0	0	0	0	0	0	0	0	0
STM1953	yedO		0	0	5000	0	0	987	0	0	987	0	0	0	0	0	5000	0	0	0	0	0	0	0	0	0	0	0	0	0	0	0
STM1954	fliY		0	0	5000	0	0	801	0	0	801	0	0	0	0	0	5000	0	0	0	0	0	0	0	0	0	0	0	0	0	0	0
STM1955	fliZ		0	0	5000	0	0	552	0	0	552	0	0	0	0	0	5000	0	0	0	0	0	0	0	0	0	0	0	0	0	0	0
STM1956	fliA		0	0	5000	0	0	720	0	0	720	0	0	0	0	0	5000	0	0	0	0	0	0	0	0	0	0	0	0	0	0	0
STM1957	tnpA_2		0	0	5000	0	0	510	0	0	510	0	0	0	0	0	5000	0	0	0	0	0	0	0	0	0	0	0	0	0	0	0
STM1958	fliB		0	0	5000	0	0	1206	0	0	1206	0	0	0	0	0	5000	0	0	0	0	0	0	0	0	0	0	0	0	0	0	0
STM1959	fliC		0	0	5000	0	0	1488	0	0	1488	0	0	0	0	0	5000	0	0	0	0	0	0	0	0	0	0	0	0	0	0	0
STM1960	fliD		2	0	5000	0	0	1404	0	0	1404	0	0	0	0	0	5000	0	0	0	0	2	0	0	0	0	0	0	0	0	0	0
STM1961	fliS		0	0	5000	0	0	408	0	0	408	0	0	0	0	0	5000	0	0	0	0	0	0	0	0	0	0	0	0	0	0	0
STM1962	fliT		0	0	5000	0	0	369	0	0	369	0	0	0	0	0	5000	0	0	0	0	0	0	0	0	0	0	0	0	0	0	0
STM1964	yedD		0	0	5000	0	0	426	0	0	426	0	0	0	0	0	5000	0	0	0	0	0	0	0	0	0	0	0	0	0	0	0
STM1965	yedE		0	0	5000	0	0	1206	0	0	1206	0	0	0	0	0	5000	0	0	0	0	0	0	0	0	0	0	0	0	0	0	0
STM1966	yedF		0	0	5000	0	0	234	0	0	234	0	0	0	1	0	5000	0	0	0	0	0	0	0	0	0	0	0	0	0	0	1
STM1968	fliE		0	0	5000	0	0	315	0	0	315	0	0	0	0	0	5000	0	0	0	0	0	0	0	0	0	0	0	0	0	0	0
STM1969	fliF		0	0	5000	0	0	1683	0	0	1683	0	0	0	1	0	5000	0	0	0	0	0	0	0	0	0	0	0	0	0	0	1
STM1970	fliG		0	0	5000	0	0	996	0	0	996	0	0	0	0	0	5000	0	0	0	0	0	0	0	0	0	0	0	0	0	0	0
STM1971	fliH		0	0	5000	0	0	708	0	0	708	0	0	0	0	0	5000	0	0	0	0	0	0	0	0	0	0	0	0	0	0	0
STM1972	fliI		0	0	5000	0	0	1371	0	0	1371	0	0	0	0	0	5000	0	0	0	0	0	0	0	0	0	0	0	0	0	0	0
STM1973	fliJ		0	0	5000	0	0	444	0	0	444	0	0	0	0	0	5000	0	0	0	0	0	0	0	0	0	0	0	0	0	0	0
STM1974	fliK		1	0	5000	0	0	1218	0	0	1218	0	0	0	0	0	5000	0	0	0	0	1	0	0	0	0	0	0	0	0	0	0
STM1975	fliL		0	0	5000	0	0	468	0	0	468	0	0	0	0	0	5000	0	0	0	0	0	0	0	0	0	0	0	0	0	0	0
STM1976	fliM		0	0	5000	0	0	1005	0	0	1005	0	0	0	0	0	5000	0	0	0	0	0	0	0	0	0	0	0	0	0	0	0
STM1977	fliN		0	0	5000	0	0	414	0	0	414	0	0	0	0	0	5000	0	0	0	0	0	0	0	0	0	0	0	0	0	0	0
STM1978	fliO		0	0	5000	0	0	375	0	0	375	0	0	0	0	0	5000	0	0	0	0	0	0	0	0	0	0	0	0	0	0	0
STM1979	fliP		0	0	5000	0	0	738	0	0	738	0	0	0	0	0	5000	0	0	0	0	0	0	0	0	0	0	0	0	0	0	0
STM1980	fliQ		0	0	5000	0	0	270	0	0	270	0	0	0	0	0	5000	0	0	0	0	0	0	0	0	0	0	0	0	0	0	0
STM1981	fliR		0	0	5000	0	0	795	0	0	795	0	0	0	0	0	5000	0	0	0	0	0	0	0	0	0	0	0	0	0	0	0
STM1983	dsrB		0	0	5000	0	0	195	0	0	195	0	0	0	0	0	5000	0	0	0	0	0	0	0	0	0	0	0	0	0	0	0
STM1984	yodD		1	0	5000	0	0	228	0	0	228	0	0	0	1	0	5000	0	0	0	0	1	0	0	0	0	0	0	0	0	0	1
STM1985	dsrA		0	0	0	0	0	0	0	0	1	0	0	0	0	0	0	0	0	0	0	0	0	0	0	0	0	0	0	0	0	0
STM1986	yedP		0	0	5000	0	0	816	0	0	816	0	0	0	0	0	5000	0	0	0	0	0	0	0	0	0	0	0	0	0	0	0
STM1987	STM1987		0	0	5000	0	0	1713	0	0	1713	0	0	0	0	0	5000	0	0	0	0	0	0	0	0	0	0	0	0	0	0	0
STM1988.S	STM1988.S		0	0	5000	0	0	219	0	0	219	0	0	0	0	0	5000	0	0	0	0	0	0	0	0	0	0	0	0	0	0	0
STM1989	yedI		0	0	5000	0	0	912	0	0	912	0	0	0	0	0	5000	0	0	0	0	0	0	0	0	0	0	0	0	0	0	0
STM1991	vsr		0	0	5000	0	0	471	0	0	471	0	0	0	0	0	5000	0	0	0	0	0	0	0	0	0	0	0	0	0	0	0
STM1992	dcm		0	0	5000	0	0	1431	0	0	1431	0	0	0	0	0	5000	0	0	0	0	0	0	0	0	0	0	0	0	0	0	0
STM1993	yedJ		0	0	5000	0	0	696	0	0	696	0	0	0	0	0	5000	0	0	0	0	0	0	0	0	0	0	0	0	0	0	0
STM1994	STM1994		0	0	5000	0	0	300	0	0	300	0	0	0	0	0	5000	0	0	0	0	0	0	0	0	0	0	0	0	0	0	0
STM1995	ompS		13	0	5000	0	0	1197	0	0	1197	0	0	0	3	0	5000	0	0	0	0	13	0	0	0	0	0	0	0	0	0	3
STM1996	cspB		0	0	5000	0	0	213	0	0	213	0	0	0	0	0	5000	0	0	0	0	0	0	0	0	0	0	0	0	0	0	0
STM1997	umuC		0	0	5000	0	0	1269	0	0	1269	0	0	0	15	0	5000	0	0	0	0	0	0	0	0	0	0	0	0	0	0	15
STM1998	umuD		0	0	5000	0	0	420	0	0	420	0	0	0	0	0	5000	0	0	0	0	0	0	0	0	0	0	0	0	0	0	0
STM1999	STM1999		0	0	5000	0	0	162	0	0	162	0	0	0	0	0	5000	0	0	0	0	0	0	0	0	0	0	0	0	0	0	0
STM2000	serU		0	0	0	0	0	0	0	0	1	0	0	0	0	0	0	0	0	0	0	0	0	0	0	0	0	0	0	0	0	0
STM2001	yeeI		2	0	5000	0	0	798	0	0	798	0	0	0	0	0	5000	0	0	0	0	2	0	0	0	0	0	0	0	0	0	0
STM2002	asnT		0	0	0	0	0	0	0	0	1	0	0	0	0	0	0	0	0	0	0	0	0	0	0	0	0	0	0	0	0	0
STM2003	STM2003		0	0	0	0	0	0	0	0	1	0	0	0	0	0	0	0	0	0	0	0	0	0	0	0	0	0	0	0	0	0
STM2004	asnT		0	0	0	0	0	0	0	0	1	0	0	0	0	0	0	0	0	0	0	0	0	0	0	0	0	0	0	0	0	0
STM2006	STM2006		0	0	0	0	0	0	0	0	1	0	0	0	0	0	0	0	0	0	0	0	0	0	0	0	0	0	0	0	0	0
STM2007	STM2007		0	0	5000	0	0	1695	0	0	1695	0	0	0	0	0	5000	0	0	0	0	0	0	0	0	0	0	0	0	0	0	0
STM2008	STM2008		0	0	5000	0	0	1731	0	0	1731	0	0	0	0	0	5000	0	0	0	0	0	0	0	0	0	0	0	0	0	0	0
STM2009	amn		0	0	5000	0	0	1455	0	0	1455	0	0	0	3	0	5000	0	0	0	0	0	0	0	0	0	0	0	0	0	0	3
STM2011	STM2011		0	0	5000	0	0	327	0	0	327	0	0	0	0	0	5000	0	0	0	0	0	0	0	0	0	0	0	0	0	0	0
STM2012	asnW		0	0	0	0	0	0	0	0	1	0	0	0	0	0	0	0	0	0	0	0	0	0	0	0	0	0	0	0	0	0
STM2013	yeeO		0	0	5000	0	0	1458	0	0	1458	0	0	0	0	0	5000	0	0	0	0	0	0	0	0	0	0	0	0	0	0	0
STM2014	asnU		0	0	0	0	0	0	0	0	1	0	0	0	0	0	0	0	0	0	0	0	0	0	0	0	0	0	0	0	0	0
STM2015	erfK		3	0	5000	0	0	930	0	0	930	0	0	0	0	0	5000	0	0	0	0	3	0	0	0	0	0	0	0	0	0	0
STM2016	cobT		0	0	5000	0	0	1071	0	0	1071	0	0	0	0	0	5000	0	0	0	0	0	0	0	0	0	0	0	0	0	0	0
STM2017	cobS		0	0	5000	0	0	744	0	0	744	0	0	0	1	0	5000	0	0	0	0	0	0	0	0	0	0	0	0	0	0	1
STM2018	cobU		0	0	5000	0	0	546	0	0	546	0	0	0	0	0	5000	0	0	0	0	0	0	0	0	0	0	0	0	0	0	0
STM2019	cbiP		0	0	5000	0	0	1521	0	0	1521	0	0	0	0	0	5000	0	0	0	0	0	0	0	0	0	0	0	0	0	0	0
STM2021	cbiQ		0	0	5000	0	0	678	0	0	678	0	0	0	0	0	5000	0	0	0	0	0	0	0	0	0	0	0	0	0	0	0
STM2022	cbiN		0	0	5000	0	0	282	0	0	282	0	0	0	0	0	5000	0	0	0	0	0	0	0	0	0	0	0	0	0	0	0
STM2023	cbiM		0	0	5000	0	0	648	0	0	648	0	0	0	0	0	5000	0	0	0	0	0	0	0	0	0	0	0	0	0	0	0
STM2024	cbiL		1	0	5000	0	0	714	0	0	714	0	0	0	0	0	5000	0	0	0	0	1	0	0	0	0	0	0	0	0	0	0
STM2025	cbiK		0	0	5000	0	0	795	0	0	795	0	0	0	0	0	5000	0	0	0	0	0	0	0	0	0	0	0	0	0	0	0
STM2026	cbiJ		0	0	5000	0	0	792	0	0	792	0	0	0	0	0	5000	0	0	0	0	0	0	0	0	0	0	0	0	0	0	0
STM2027	cbiH		0	0	5000	0	0	726	0	0	726	0	0	0	2	0	5000	0	0	0	0	0	0	0	0	0	0	0	0	0	0	2
STM2028	cbiG		0	0	5000	0	0	1056	0	0	1056	0	0	0	0	0	5000	0	0	0	0	0	0	0	0	0	0	0	0	0	0	0
STM2029	cbiF		0	0	5000	0	0	774	0	0	774	0	0	0	0	0	5000	0	0	0	0	0	0	0	0	0	0	0	0	0	0	0
STM2031	cbiE		0	0	5000	0	0	606	0	0	606	0	0	0	0	0	5000	0	0	0	0	0	0	0	0	0	0	0	0	0	0	0
STM2033	cbiC		0	0	5000	0	0	633	0	0	633	0	0	0	0	0	5000	0	0	0	0	0	0	0	0	0	0	0	0	0	0	0
STM2034	cbiB		2	0	5000	0	0	960	0	0	960	0	0	0	0	0	5000	0	0	0	0	2	0	0	0	0	0	0	0	0	0	0
[truncated: 2,621 more rows]
