# Supplementary material for: Whole genome sequencing provides possible explanations for the difference in phage susceptibility among two Salmonella Typhimurium phage types (DT8 and DT30) associated with a single foodborne outbreak
Source: BMC Res Notes. 2015 Nov 27;8:728. doi: 10.1186/s13104-015-1687-6 (PMC4661946; doi:10.1186/s13104-015-1687-6)
Supplement: Supplementary file 3 — 10.1186/s13104-015-1687-6 SNPs within the chromosome (excluding prophages) of DT8 and DT30 isolates. [file 13104_2015_1687_MOESM3_ESM.xls]

## Sheet: DT8(PB469)
#CHROM	POS	REF	ALT	QUAL	FILTER	INFO	FORMAT	alignment.rmdup.sorted.bam
NC_003197.1	831	T	C	222	0	DP=18;VDB=1.751185e-01;AF1=1;AC1=2;DP4=0,0,7,11;MQ=60;FQ=-81	GT:PL:GQ	1/1:255,54,0:99
NC_003197.1	15775	T	G	222	0	DP=20;VDB=1.741362e-01;AF1=1;AC1=2;DP4=0,0,7,9;MQ=60;FQ=-75	GT:PL:GQ	1/1:255,48,0:93
NC_003197.1	20011	C	T	222	0	DP=20;VDB=1.673705e-01;AF1=1;AC1=2;DP4=0,0,10,10;MQ=60;FQ=-87	GT:PL:GQ	1/1:255,60,0:99
NC_003197.1	23156	A	G	222	0	DP=25;VDB=1.185348e-01;AF1=1;AC1=2;DP4=0,0,14,11;MQ=60;FQ=-102	GT:PL:GQ	1/1:255,75,0:99
NC_003197.1	34091	A	G	222	0	DP=36;VDB=1.697611e-01;AF1=1;AC1=2;DP4=0,0,17,19;MQ=60;FQ=-135	GT:PL:GQ	1/1:255,108,0:99
NC_003197.1	34249	C	T	222	0	DP=31;VDB=2.393833e-01;AF1=1;AC1=2;DP4=0,0,14,17;MQ=60;FQ=-120	GT:PL:GQ	1/1:255,93,0:99
NC_003197.1	34754	C	G	222	0	DP=44;VDB=3.388671e-03;AF1=1;AC1=2;DP4=0,0,19,25;MQ=60;FQ=-159	GT:PL:GQ	1/1:255,132,0:99
NC_003197.1	35086	C	T	222	0	DP=30;VDB=2.122612e-01;AF1=1;AC1=2;DP4=0,0,13,15;MQ=60;FQ=-111	GT:PL:GQ	1/1:255,84,0:99
NC_003197.1	35965	A	G	222	0	DP=35;VDB=2.644024e-01;AF1=1;AC1=2;DP4=0,0,16,19;MQ=60;FQ=-132	GT:PL:GQ	1/1:255,105,0:99
NC_003197.1	36136	C	A	222	0	DP=49;VDB=2.626702e-01;AF1=1;AC1=2;DP4=0,0,26,23;MQ=60;FQ=-175	GT:PL:GQ	1/1:255,148,0:99
NC_003197.1	39767	G	A	222	0	DP=30;VDB=5.183930e-03;AF1=1;AC1=2;DP4=0,0,13,13;MQ=60;FQ=-105	GT:PL:GQ	1/1:255,78,0:99
NC_003197.1	43378	C	T	222	0	DP=35;VDB=2.966930e-01;AF1=1;AC1=2;DP4=0,0,15,20;MQ=60;FQ=-132	GT:PL:GQ	1/1:255,105,0:99
NC_003197.1	62386	A	T	222	0	DP=48;VDB=3.480641e-01;AF1=1;AC1=2;DP4=0,0,25,21;MQ=60;FQ=-165	GT:PL:GQ	1/1:255,138,0:99
NC_003197.1	63253	G	A	222	0	DP=46;VDB=3.480153e-01;AF1=1;AC1=2;DP4=0,0,22,23;MQ=60;FQ=-162	GT:PL:GQ	1/1:255,135,0:99
NC_003197.1	63860	G	C	222	0	DP=33;VDB=1.374271e-05;AF1=1;AC1=2;DP4=0,0,14,19;MQ=54;FQ=-126	GT:PL:GQ	1/1:255,99,0:99
NC_003197.1	64100	C	G	112	0	DP=36;VDB=1.303906e-01;RPB=-1.566317e+00;AF1=0.5;AC1=1;DP4=15,11,7,2;MQ=39;FQ=115;PV4=0.43,1,1,0.29	GT:PL:GQ	0/1:142,0,255:99
NC_003197.1	64106	C	T	106	0	DP=36;VDB=1.300022e-01;RPB=-1.497857e+00;AF1=0.5;AC1=1;DP4=15,12,7,2;MQ=39;FQ=109;PV4=0.43,1,1,1	GT:PL:GQ	0/1:136,0,255:99
NC_003197.1	64107	G	T	93	0	DP=36;VDB=1.300022e-01;RPB=-1.534391e+00;AF1=0.5;AC1=1;DP4=15,12,7,2;MQ=39;FQ=96;PV4=0.43,1,1,1	GT:PL:GQ	0/1:123,0,255:99
NC_003197.1	64124	C	G	145	0	DP=39;VDB=1.343529e-01;RPB=-2.013005e+00;AF1=0.5;AC1=1;DP4=16,12,8,3;MQ=38;FQ=148;PV4=0.48,1,1,1	GT:PL:GQ	0/1:175,0,255:99
NC_003197.1	64125	T	C	143	0	DP=39;VDB=1.379456e-01;RPB=-2.106634e+00;AF1=0.5;AC1=1;DP4=16,12,8,3;MQ=38;FQ=146;PV4=0.48,1,1,1	GT:PL:GQ	0/1:173,0,255:99
NC_003197.1	64126	T	G	145	0	DP=39;VDB=1.322486e-01;RPB=-2.013005e+00;AF1=0.5;AC1=1;DP4=16,12,8,3;MQ=38;FQ=148;PV4=0.48,1,1,1	GT:PL:GQ	0/1:175,0,255:99
NC_003197.1	66437	T	C	129	0	DP=21;VDB=1.143630e-01;RPB=-1.156373e+00;AF1=1;AC1=2;DP4=2,5,5,9;MQ=28;FQ=-39;PV4=1,1,1,0.18	GT:PL:GQ	1/1:161,12,0:21
NC_003197.1	66473	G	A	176	0	DP=19;VDB=1.410156e-01;RPB=-2.061086e+00;AF1=1;AC1=2;DP4=2,4,6,7;MQ=34;FQ=-39;PV4=1,1,1,1	GT:PL:GQ	1/1:208,12,0:21
NC_003197.1	66476	G	A	155	0	DP=21;VDB=1.414921e-01;RPB=-2.831267e+00;AF1=1;AC1=2;DP4=3,4,5,7;MQ=34;FQ=-34;PV4=1,1,1,1	GT:PL:GQ	1/1:187,7,0:12
NC_003197.1	68171	G	A	222	0	DP=24;VDB=3.374608e-02;AF1=1;AC1=2;DP4=0,0,11,12;MQ=60;FQ=-96	GT:PL:GQ	1/1:255,69,0:99
NC_003197.1	70089	G	A	222	0	DP=34;VDB=2.915553e-01;AF1=1;AC1=2;DP4=0,0,18,15;MQ=60;FQ=-126	GT:PL:GQ	1/1:255,99,0:99
NC_003197.1	87074	T	C	222	0	DP=27;VDB=1.522861e-01;AF1=1;AC1=2;DP4=0,0,12,13;MQ=60;FQ=-102	GT:PL:GQ	1/1:255,75,0:99
NC_003197.1	89373	C	T	222	0	DP=42;VDB=3.125350e-01;AF1=1;AC1=2;DP4=0,0,22,18;MQ=60;FQ=-147	GT:PL:GQ	1/1:255,120,0:99
NC_003197.1	91041	T	C	222	0	DP=21;VDB=1.838302e-01;AF1=1;AC1=2;DP4=0,0,14,7;MQ=60;FQ=-90	GT:PL:GQ	1/1:255,63,0:99
NC_003197.1	103018	T	G	222	0	DP=50;VDB=5.344985e-02;AF1=1;AC1=2;DP4=0,0,24,26;MQ=60;FQ=-178	GT:PL:GQ	1/1:255,151,0:99
NC_003197.1	104421	C	A	222	0	DP=31;VDB=6.786453e-03;AF1=1;AC1=2;DP4=0,0,16,14;MQ=60;FQ=-117	GT:PL:GQ	1/1:255,90,0:99
NC_003197.1	107231	A	T	222	0	DP=38;VDB=1.823331e-01;AF1=1;AC1=2;DP4=0,0,18,20;MQ=60;FQ=-141	GT:PL:GQ	1/1:255,114,0:99
NC_003197.1	117441	C	A	222	0	DP=33;VDB=3.473569e-02;AF1=1;AC1=2;DP4=0,0,16,15;MQ=60;FQ=-120	GT:PL:GQ	1/1:255,93,0:99
NC_003197.1	123364	G	A	222	0	DP=36;VDB=2.247605e-03;AF1=1;AC1=2;DP4=0,0,17,17;MQ=60;FQ=-129	GT:PL:GQ	1/1:255,102,0:99
NC_003197.1	127747	T	C	222	0	DP=42;VDB=3.154453e-01;AF1=1;AC1=2;DP4=0,0,22,19;MQ=60;FQ=-150	GT:PL:GQ	1/1:255,123,0:99
NC_003197.1	128947	C	A	222	0	DP=28;VDB=8.155049e-02;AF1=1;AC1=2;DP4=0,0,14,14;MQ=60;FQ=-111	GT:PL:GQ	1/1:255,84,0:99
NC_003197.1	129954	G	A	222	0	DP=30;VDB=2.758930e-01;AF1=1;AC1=2;DP4=0,0,16,14;MQ=60;FQ=-117	GT:PL:GQ	1/1:255,90,0:99
NC_003197.1	135868	T	C	222	0	DP=31;VDB=1.637893e-01;AF1=1;AC1=2;DP4=0,0,13,16;MQ=60;FQ=-114	GT:PL:GQ	1/1:255,87,0:99
NC_003197.1	143258	C	T	222	0	DP=34;VDB=2.025518e-01;AF1=1;AC1=2;DP4=0,0,18,15;MQ=60;FQ=-126	GT:PL:GQ	1/1:255,99,0:99
NC_003197.1	148140	C	T	222	0	DP=28;VDB=2.667057e-05;AF1=1;AC1=2;DP4=0,0,13,15;MQ=60;FQ=-111	GT:PL:GQ	1/1:255,84,0:99
NC_003197.1	160920	C	A	222	0	DP=33;VDB=2.188448e-02;AF1=1;AC1=2;DP4=0,0,15,16;MQ=60;FQ=-120	GT:PL:GQ	1/1:255,93,0:99
NC_003197.1	161915	C	T	222	0	DP=21;VDB=1.980070e-01;AF1=1;AC1=2;DP4=0,0,9,11;MQ=60;FQ=-84	GT:PL:GQ	1/1:255,57,0:99
NC_003197.1	162500	C	T	222	0	DP=27;VDB=2.676454e-01;AF1=1;AC1=2;DP4=0,0,13,14;MQ=60;FQ=-108	GT:PL:GQ	1/1:255,81,0:99
NC_003197.1	165409	G	A	222	0	DP=40;VDB=2.871793e-01;AF1=1;AC1=2;DP4=0,0,17,23;MQ=60;FQ=-147	GT:PL:GQ	1/1:255,120,0:99
NC_003197.1	166348	A	G	222	0	DP=26;VDB=1.991007e-01;AF1=1;AC1=2;DP4=0,0,11,15;MQ=60;FQ=-105	GT:PL:GQ	1/1:255,78,0:99
NC_003197.1	169825	A	G	222	0	DP=25;VDB=1.753766e-01;AF1=1;AC1=2;DP4=0,0,14,9;MQ=60;FQ=-96	GT:PL:GQ	1/1:255,69,0:99
NC_003197.1	173858	A	G	222	0	DP=39;VDB=3.019296e-01;RPB=-9.626219e-01;AF1=1;AC1=2;DP4=1,0,19,16;MQ=60;FQ=-119;PV4=1,1,1,0.29	GT:PL:GQ	1/1:255,92,0:99
NC_003197.1	174829	G	A	222	0	DP=19;VDB=1.904940e-01;AF1=1;AC1=2;DP4=0,0,7,12;MQ=60;FQ=-81	GT:PL:GQ	1/1:255,54,0:99
NC_003197.1	177553	A	G	222	0	DP=39;VDB=2.770432e-01;AF1=1;AC1=2;DP4=0,0,17,20;MQ=60;FQ=-135	GT:PL:GQ	1/1:255,108,0:99
NC_003197.1	180034	C	G	222	0	DP=32;VDB=1.781670e-01;AF1=1;AC1=2;DP4=0,0,18,13;MQ=60;FQ=-120	GT:PL:GQ	1/1:255,93,0:99
NC_003197.1	180035	G	C	222	0	DP=32;VDB=2.051153e-01;AF1=1;AC1=2;DP4=0,0,19,13;MQ=60;FQ=-123	GT:PL:GQ	1/1:255,96,0:99
NC_003197.1	184305	C	G	222	0	DP=39;VDB=2.721309e-02;AF1=1;AC1=2;DP4=0,0,27,11;MQ=60;FQ=-141	GT:PL:GQ	1/1:255,114,0:99
NC_003197.1	184306	G	C	222	0	DP=39;VDB=2.590122e-02;AF1=1;AC1=2;DP4=0,0,27,11;MQ=60;FQ=-141	GT:PL:GQ	1/1:255,114,0:99
NC_003197.1	185256	A	G	222	0	DP=35;VDB=2.035116e-01;AF1=1;AC1=2;DP4=0,0,12,22;MQ=60;FQ=-129	GT:PL:GQ	1/1:255,102,0:99
NC_003197.1	188865	C	T	222	0	DP=25;VDB=2.567633e-01;AF1=1;AC1=2;DP4=0,0,14,11;MQ=60;FQ=-102	GT:PL:GQ	1/1:255,75,0:99
NC_003197.1	192226	A	T	222	0	DP=43;VDB=2.087671e-03;AF1=1;AC1=2;DP4=0,0,18,24;MQ=60;FQ=-147	GT:PL:GQ	1/1:255,120,0:99
NC_003197.1	200217	C	T	222	0	DP=19;VDB=1.763121e-01;AF1=1;AC1=2;DP4=0,0,6,11;MQ=60;FQ=-78	GT:PL:GQ	1/1:255,51,0:99
NC_003197.1	203177	T	G	222	0	DP=33;VDB=1.921497e-01;AF1=1;AC1=2;DP4=0,0,14,18;MQ=60;FQ=-123	GT:PL:GQ	1/1:255,96,0:99
NC_003197.1	209298	G	A	222	0	DP=34;VDB=1.838220e-01;AF1=1;AC1=2;DP4=0,0,19,13;MQ=60;FQ=-123	GT:PL:GQ	1/1:255,96,0:99
NC_003197.1	211601	G	T	222	0	DP=36;VDB=1.339145e-01;AF1=1;AC1=2;DP4=0,0,19,17;MQ=60;FQ=-135	GT:PL:GQ	1/1:255,108,0:99
NC_003197.1	223549	C	T	222	0	DP=40;VDB=1.428959e-04;AF1=1;AC1=2;DP4=0,0,17,21;MQ=60;FQ=-141	GT:PL:GQ	1/1:255,114,0:99
NC_003197.1	228054	C	T	222	0	DP=23;VDB=6.143234e-02;AF1=1;AC1=2;DP4=0,0,9,14;MQ=60;FQ=-96	GT:PL:GQ	1/1:255,69,0:99
NC_003197.1	229101	T	A	222	0	DP=22;VDB=1.677002e-01;AF1=1;AC1=2;DP4=0,0,9,12;MQ=60;FQ=-90	GT:PL:GQ	1/1:255,63,0:99
NC_003197.1	229972	C	A	222	0	DP=24;VDB=6.862720e-03;AF1=1;AC1=2;DP4=0,0,12,11;MQ=60;FQ=-96	GT:PL:GQ	1/1:255,69,0:99
NC_003197.1	234159	G	A	222	0	DP=27;VDB=9.879276e-02;RPB=1.178738e+00;AF1=1;AC1=2;DP4=1,0,12,12;MQ=60;FQ=-64;PV4=1,0.24,1,0.48	GT:PL:GQ	1/1:255,37,0:71
NC_003197.1	237290	C	T	222	0	DP=27;VDB=2.330723e-01;AF1=1;AC1=2;DP4=0,0,14,10;MQ=60;FQ=-99	GT:PL:GQ	1/1:255,72,0:99
NC_003197.1	240045	A	C	222	0	DP=30;VDB=8.016925e-02;AF1=1;AC1=2;DP4=0,0,13,16;MQ=60;FQ=-114	GT:PL:GQ	1/1:255,87,0:99
NC_003197.1	245970	A	C	222	0	DP=30;VDB=1.459701e-01;AF1=1;AC1=2;DP4=0,0,12,15;MQ=60;FQ=-108	GT:PL:GQ	1/1:255,81,0:99
NC_003197.1	255291	T	A	222	0	DP=29;VDB=2.400123e-01;AF1=1;AC1=2;DP4=0,0,18,11;MQ=60;FQ=-114	GT:PL:GQ	1/1:255,87,0:99
NC_003197.1	264106	G	A	222	0	DP=32;VDB=2.509605e-01;AF1=1;AC1=2;DP4=0,0,15,16;MQ=60;FQ=-120	GT:PL:GQ	1/1:255,93,0:99
NC_003197.1	272358	C	T	222	0	DP=41;VDB=2.884480e-01;AF1=1;AC1=2;DP4=0,0,21,20;MQ=60;FQ=-150	GT:PL:GQ	1/1:255,123,0:99
NC_003197.1	288835	C	T	222	0	DP=33;VDB=1.542170e-02;AF1=1;AC1=2;DP4=0,0,18,14;MQ=60;FQ=-123	GT:PL:GQ	1/1:255,96,0:99
NC_003197.1	288843	C	A	222	0	DP=33;VDB=1.992573e-02;AF1=1;AC1=2;DP4=0,0,18,15;MQ=60;FQ=-126	GT:PL:GQ	1/1:255,99,0:99
NC_003197.1	288853	C	T	222	0	DP=35;VDB=9.526135e-02;AF1=1;AC1=2;DP4=0,0,18,13;MQ=60;FQ=-120	GT:PL:GQ	1/1:255,93,0:99
NC_003197.1	295639	G	T	222	0	DP=54;VDB=3.392580e-02;AF1=1;AC1=2;DP4=0,0,29,25;MQ=60;FQ=-190	GT:PL:GQ	1/1:255,163,0:99
NC_003197.1	295760	G	A	222	0	DP=55;VDB=1.194615e-04;AF1=1;AC1=2;DP4=0,0,29,26;MQ=60;FQ=-193	GT:PL:GQ	1/1:255,166,0:99
NC_003197.1	296279	C	A	222	0	DP=35;VDB=1.285745e-01;AF1=1;AC1=2;DP4=0,0,23,12;MQ=60;FQ=-132	GT:PL:GQ	1/1:255,105,0:99
NC_003197.1	296964	C	T	222	0	DP=29;VDB=1.839196e-01;AF1=1;AC1=2;DP4=0,0,13,15;MQ=60;FQ=-111	GT:PL:GQ	1/1:255,84,0:99
NC_003197.1	301457	C	T	222	0	DP=23;VDB=2.117528e-01;AF1=1;AC1=2;DP4=0,0,9,14;MQ=60;FQ=-96	GT:PL:GQ	1/1:255,69,0:99
NC_003197.1	307628	A	G	222	0	DP=13;VDB=9.838393e-02;AF1=1;AC1=2;DP4=0,0,7,6;MQ=60;FQ=-66	GT:PL:GQ	1/1:255,39,0:75
NC_003197.1	320491	C	T	222	0	DP=25;VDB=1.225172e-01;AF1=1;AC1=2;DP4=0,0,12,13;MQ=60;FQ=-102	GT:PL:GQ	1/1:255,75,0:99
NC_003197.1	320606	G	T	222	0	DP=24;VDB=2.943062e-02;AF1=1;AC1=2;DP4=0,0,13,11;MQ=60;FQ=-99	GT:PL:GQ	1/1:255,72,0:99
NC_003197.1	327384	T	C	222	0	DP=19;VDB=1.916132e-01;AF1=1;AC1=2;DP4=0,0,11,8;MQ=60;FQ=-84	GT:PL:GQ	1/1:255,57,0:99
NC_003197.1	331388	T	A	222	0	DP=32;VDB=3.163617e-02;AF1=1;AC1=2;DP4=0,0,17,14;MQ=60;FQ=-117	GT:PL:GQ	1/1:255,90,0:99
NC_003197.1	337273	A	G	222	0	DP=26;VDB=2.055053e-01;AF1=1;AC1=2;DP4=0,0,12,11;MQ=52;FQ=-96	GT:PL:GQ	1/1:255,69,0:99
NC_003197.1	338967	C	A	222	0	DP=26;VDB=2.584490e-01;AF1=1;AC1=2;DP4=0,0,15,11;MQ=60;FQ=-105	GT:PL:GQ	1/1:255,78,0:99
NC_003197.1	341734	C	T	222	0	DP=41;VDB=1.577282e-01;RPB=1.513069e-01;AF1=1;AC1=2;DP4=1,1,20,19;MQ=60;FQ=-75;PV4=1,0.43,1,0.34	GT:PL:GQ	1/1:255,48,0:93
NC_003197.1	341796	T	C	222	0	DP=41;VDB=2.644457e-01;AF1=1;AC1=2;DP4=0,0,16,25;MQ=60;FQ=-150	GT:PL:GQ	1/1:255,123,0:99
NC_003197.1	342656	C	A	222	0	DP=35;VDB=1.790683e-01;AF1=1;AC1=2;DP4=0,0,16,17;MQ=60;FQ=-126	GT:PL:GQ	1/1:255,99,0:99
NC_003197.1	349367	G	A	222	0	DP=32;VDB=1.294761e-01;AF1=1;AC1=2;DP4=0,0,16,16;MQ=60;FQ=-123	GT:PL:GQ	1/1:255,96,0:99
NC_003197.1	359602	A	G	222	0	DP=17;VDB=1.099183e-01;AF1=1;AC1=2;DP4=0,0,9,8;MQ=60;FQ=-78	GT:PL:GQ	1/1:255,51,0:99
NC_003197.1	372400	T	G	222	0	DP=54;VDB=2.384053e-02;AF1=1;AC1=2;DP4=0,0,24,27;MQ=60;FQ=-181	GT:PL:GQ	1/1:255,154,0:99
NC_003197.1	379060	C	T	222	0	DP=32;VDB=1.663558e-01;AF1=1;AC1=2;DP4=0,0,18,14;MQ=60;FQ=-123	GT:PL:GQ	1/1:255,96,0:99
NC_003197.1	381958	C	T	222	0	DP=46;VDB=3.150211e-01;AF1=1;AC1=2;DP4=0,0,21,25;MQ=60;FQ=-165	GT:PL:GQ	1/1:255,138,0:99
NC_003197.1	383521	C	T	222	0	DP=35;VDB=8.123907e-02;AF1=1;AC1=2;DP4=0,0,17,16;MQ=60;FQ=-126	GT:PL:GQ	1/1:255,99,0:99
NC_003197.1	389715	T	C	222	0	DP=29;VDB=4.951772e-05;AF1=1;AC1=2;DP4=0,0,14,14;MQ=60;FQ=-111	GT:PL:GQ	1/1:255,84,0:99
NC_003197.1	390850	G	A	222	0	DP=40;VDB=2.908082e-02;AF1=1;AC1=2;DP4=0,0,22,18;MQ=60;FQ=-147	GT:PL:GQ	1/1:255,120,0:99
NC_003197.1	406693	T	C	222	0	DP=24;VDB=1.350031e-01;AF1=1;AC1=2;DP4=0,0,13,9;MQ=60;FQ=-93	GT:PL:GQ	1/1:255,66,0:99
NC_003197.1	410631	C	A	222	0	DP=38;VDB=2.435668e-01;AF1=1;AC1=2;DP4=0,0,16,21;MQ=60;FQ=-138	GT:PL:GQ	1/1:255,111,0:99
NC_003197.1	413408	C	T	222	0	DP=26;VDB=2.830963e-02;AF1=1;AC1=2;DP4=0,0,12,14;MQ=60;FQ=-105	GT:PL:GQ	1/1:255,78,0:99
NC_003197.1	415588	T	C	222	0	DP=27;VDB=9.694359e-02;AF1=1;AC1=2;DP4=0,0,11,16;MQ=60;FQ=-108	GT:PL:GQ	1/1:255,81,0:99
NC_003197.1	418594	A	G	222	0	DP=25;VDB=1.392751e-01;AF1=1;AC1=2;DP4=0,0,7,14;MQ=60;FQ=-90	GT:PL:GQ	1/1:255,63,0:99
NC_003197.1	420597	C	T	222	0	DP=23;VDB=7.111075e-02;AF1=1;AC1=2;DP4=0,0,7,10;MQ=60;FQ=-78	GT:PL:GQ	1/1:255,51,0:99
NC_003197.1	420741	G	A	222	0	DP=33;VDB=2.842153e-01;RPB=-2.166121e-01;AF1=1;AC1=2;DP4=0,1,15,16;MQ=60;FQ=-107;PV4=1,1,1,0.35	GT:PL:GQ	1/1:255,80,0:99
NC_003197.1	424993	A	G	222	0	DP=22;VDB=4.401323e-02;AF1=1;AC1=2;DP4=0,0,11,11;MQ=60;FQ=-93	GT:PL:GQ	1/1:255,66,0:99
NC_003197.1	431763	C	T	222	0	DP=28;VDB=1.806420e-01;RPB=1.456088e+00;AF1=1;AC1=2;DP4=1,0,12,12;MQ=60;FQ=-83;PV4=1,1,1,1	GT:PL:GQ	1/1:255,56,0:99
NC_003197.1	435058	C	T	222	0	DP=26;VDB=1.012524e-01;AF1=1;AC1=2;DP4=0,0,13,13;MQ=60;FQ=-102	GT:PL:GQ	1/1:255,75,0:99
NC_003197.1	435431	C	T	222	0	DP=16;VDB=6.261224e-02;AF1=1;AC1=2;DP4=0,0,8,8;MQ=60;FQ=-72	GT:PL:GQ	1/1:255,45,0:87
NC_003197.1	438987	T	C	222	0	DP=35;VDB=2.988411e-01;AF1=1;AC1=2;DP4=0,0,18,16;MQ=60;FQ=-129	GT:PL:GQ	1/1:255,102,0:99
NC_003197.1	439190	G	A	222	0	DP=29;VDB=2.762243e-01;AF1=1;AC1=2;DP4=0,0,15,14;MQ=60;FQ=-114	GT:PL:GQ	1/1:255,87,0:99
NC_003197.1	448518	A	T	222	0	DP=17;VDB=1.535845e-01;AF1=1;AC1=2;DP4=0,0,11,5;MQ=60;FQ=-75	GT:PL:GQ	1/1:255,48,0:93
NC_003197.1	450071	C	T	222	0	DP=32;VDB=2.878374e-01;AF1=1;AC1=2;DP4=0,0,13,19;MQ=60;FQ=-123	GT:PL:GQ	1/1:255,96,0:99
NC_003197.1	453047	C	T	222	0	DP=26;VDB=1.802605e-02;AF1=1;AC1=2;DP4=0,0,15,10;MQ=60;FQ=-102	GT:PL:GQ	1/1:255,75,0:99
NC_003197.1	462747	A	G	222	0	DP=38;VDB=8.436396e-02;AF1=1;AC1=2;DP4=0,0,16,18;MQ=60;FQ=-129	GT:PL:GQ	1/1:255,102,0:99
NC_003197.1	463791	A	G	222	0	DP=32;VDB=1.337613e-01;AF1=1;AC1=2;DP4=0,0,14,16;MQ=60;FQ=-117	GT:PL:GQ	1/1:255,90,0:99
NC_003197.1	490627	G	A	222	0	DP=23;VDB=1.964451e-01;AF1=1;AC1=2;DP4=0,0,11,12;MQ=60;FQ=-96	GT:PL:GQ	1/1:255,69,0:99
NC_003197.1	504814	C	T	222	0	DP=19;VDB=1.642311e-01;AF1=1;AC1=2;DP4=0,0,10,8;MQ=60;FQ=-81	GT:PL:GQ	1/1:255,54,0:99
NC_003197.1	508382	G	T	222	0	DP=21;VDB=1.847852e-01;AF1=1;AC1=2;DP4=0,0,11,8;MQ=60;FQ=-84	GT:PL:GQ	1/1:255,57,0:99
NC_003197.1	510179	G	A	222	0	DP=27;VDB=5.713084e-02;AF1=1;AC1=2;DP4=0,0,14,12;MQ=60;FQ=-105	GT:PL:GQ	1/1:255,78,0:99
NC_003197.1	519396	G	T	222	0	DP=27;VDB=1.403689e-01;AF1=1;AC1=2;DP4=0,0,9,18;MQ=60;FQ=-108	GT:PL:GQ	1/1:255,81,0:99
NC_003197.1	524450	C	T	222	0	DP=54;VDB=1.364664e-01;AF1=1;AC1=2;DP4=0,0,24,30;MQ=60;FQ=-190	GT:PL:GQ	1/1:255,163,0:99
NC_003197.1	540747	A	C	222	0	DP=32;VDB=2.847718e-03;AF1=1;AC1=2;DP4=0,0,14,18;MQ=60;FQ=-123	GT:PL:GQ	1/1:255,96,0:99
NC_003197.1	554049	A	C	222	0	DP=40;VDB=2.016116e-01;AF1=1;AC1=2;DP4=0,0,19,19;MQ=60;FQ=-141	GT:PL:GQ	1/1:255,114,0:99
NC_003197.1	554796	T	G	222	0	DP=37;VDB=2.922417e-01;AF1=1;AC1=2;DP4=0,0,16,19;MQ=60;FQ=-132	GT:PL:GQ	1/1:255,105,0:99
NC_003197.1	557253	G	T	222	0	DP=46;VDB=3.480479e-01;AF1=1;AC1=2;DP4=0,0,20,25;MQ=60;FQ=-162	GT:PL:GQ	1/1:255,135,0:99
NC_003197.1	564886	G	A	222	0	DP=38;VDB=2.337828e-01;AF1=1;AC1=2;DP4=0,0,18,20;MQ=60;FQ=-141	GT:PL:GQ	1/1:255,114,0:99
NC_003197.1	580176	T	G	222	0	DP=37;VDB=1.036353e-01;AF1=1;AC1=2;DP4=0,0,19,15;MQ=60;FQ=-129	GT:PL:GQ	1/1:255,102,0:99
NC_003197.1	587295	G	A	222	0	DP=29;VDB=1.127862e-01;AF1=1;AC1=2;DP4=0,0,12,16;MQ=60;FQ=-111	GT:PL:GQ	1/1:255,84,0:99
NC_003197.1	588425	T	A	222	0	DP=36;VDB=8.314197e-02;AF1=1;AC1=2;DP4=0,0,19,17;MQ=60;FQ=-135	GT:PL:GQ	1/1:255,108,0:99
NC_003197.1	593369	G	T	222	0	DP=43;VDB=5.344128e-02;AF1=1;AC1=2;DP4=0,0,19,22;MQ=60;FQ=-150	GT:PL:GQ	1/1:255,123,0:99
NC_003197.1	602155	A	G	222	0	DP=30;VDB=1.705648e-01;AF1=1;AC1=2;DP4=0,0,11,16;MQ=60;FQ=-108	GT:PL:GQ	1/1:255,81,0:99
NC_003197.1	621442	A	T	222	0	DP=41;VDB=2.931121e-01;AF1=1;AC1=2;DP4=0,0,15,20;MQ=60;FQ=-132	GT:PL:GQ	1/1:255,105,0:99
NC_003197.1	626271	C	A	222	0	DP=30;VDB=8.897570e-04;RPB=-9.903752e-01;AF1=1;AC1=2;DP4=0,1,13,14;MQ=60;FQ=-74;PV4=1,0.38,1,0.39	GT:PL:GQ	1/1:255,47,0:91
NC_003197.1	627098	T	C	222	0	DP=50;VDB=2.362376e-01;AF1=1;AC1=2;DP4=0,0,23,26;MQ=60;FQ=-175	GT:PL:GQ	1/1:255,148,0:99
NC_003197.1	629818	C	T	222	0	DP=25;VDB=1.407837e-01;AF1=1;AC1=2;DP4=0,0,12,12;MQ=60;FQ=-99	GT:PL:GQ	1/1:255,72,0:99
NC_003197.1	636920	G	T	222	0	DP=32;VDB=2.848365e-01;AF1=1;AC1=2;DP4=0,0,14,18;MQ=60;FQ=-123	GT:PL:GQ	1/1:255,96,0:99
NC_003197.1	643756	T	C	220	0	DP=19;VDB=1.773639e-01;AF1=1;AC1=2;DP4=0,0,2,14;MQ=60;FQ=-75	GT:PL:GQ	1/1:253,48,0:93
NC_003197.1	647006	G	A	222	0	DP=32;VDB=2.550405e-01;AF1=1;AC1=2;DP4=0,0,9,19;MQ=60;FQ=-111	GT:PL:GQ	1/1:255,84,0:99
NC_003197.1	649496	C	A	222	0	DP=26;VDB=6.504457e-02;AF1=1;AC1=2;DP4=0,0,14,12;MQ=60;FQ=-105	GT:PL:GQ	1/1:255,78,0:99
NC_003197.1	649578	G	T	222	0	DP=26;VDB=2.176669e-01;AF1=1;AC1=2;DP4=0,0,15,10;MQ=60;FQ=-102	GT:PL:GQ	1/1:255,75,0:99
NC_003197.1	650671	G	A	222	0	DP=32;VDB=2.908862e-01;AF1=1;AC1=2;DP4=0,0,17,15;MQ=60;FQ=-123	GT:PL:GQ	1/1:255,96,0:99
NC_003197.1	660265	T	G	222	0	DP=32;VDB=2.862088e-03;AF1=1;AC1=2;DP4=0,0,12,19;MQ=60;FQ=-120	GT:PL:GQ	1/1:255,93,0:99
NC_003197.1	660389	T	C	222	0	DP=23;VDB=1.264270e-01;AF1=1;AC1=2;DP4=0,0,11,11;MQ=60;FQ=-93	GT:PL:GQ	1/1:255,66,0:99
NC_003197.1	663064	T	C	222	0	DP=28;VDB=1.141185e-01;AF1=1;AC1=2;DP4=0,0,15,11;MQ=60;FQ=-102	GT:PL:GQ	1/1:255,75,0:99
NC_003197.1	668693	C	A	222	0	DP=32;VDB=2.382247e-02;AF1=1;AC1=2;DP4=0,0,14,16;MQ=60;FQ=-117	GT:PL:GQ	1/1:255,90,0:99
NC_003197.1	672108	C	A	222	0	DP=25;VDB=1.563115e-01;AF1=1;AC1=2;DP4=0,0,9,16;MQ=60;FQ=-99	GT:PL:GQ	1/1:255,72,0:99
NC_003197.1	672516	T	C	222	0	DP=56;VDB=1.092445e-01;AF1=1;AC1=2;DP4=0,0,26,30;MQ=60;FQ=-196	GT:PL:GQ	1/1:255,169,0:99
NC_003197.1	674852	C	A	222	0	DP=33;VDB=2.673958e-01;RPB=-1.732897e+00;AF1=1;AC1=2;DP4=1,0,12,19;MQ=60;FQ=-107;PV4=0.41,1,1,1	GT:PL:GQ	1/1:255,80,0:99
NC_003197.1	680781	C	T	222	0	DP=27;VDB=2.115474e-01;RPB=-1.300167e+00;AF1=1;AC1=2;DP4=1,0,13,10;MQ=60;FQ=-66;PV4=1,1,1,1	GT:PL:GQ	1/1:255,39,0:75
NC_003197.1	708149	G	T	222	0	DP=28;VDB=3.501115e-02;AF1=1;AC1=2;DP4=0,0,12,14;MQ=60;FQ=-105	GT:PL:GQ	1/1:255,78,0:99
NC_003197.1	708259	C	T	222	0	DP=23;VDB=1.814387e-01;AF1=1;AC1=2;DP4=0,0,11,10;MQ=60;FQ=-90	GT:PL:GQ	1/1:255,63,0:99
NC_003197.1	719621	A	C	222	0	DP=23;VDB=1.491892e-01;AF1=1;AC1=2;DP4=0,0,11,12;MQ=60;FQ=-96	GT:PL:GQ	1/1:255,69,0:99
NC_003197.1	723957	C	T	222	0	DP=21;VDB=1.600010e-01;AF1=1;AC1=2;DP4=0,0,9,12;MQ=60;FQ=-90	GT:PL:GQ	1/1:255,63,0:99
NC_003197.1	729093	T	G	222	0	DP=42;VDB=9.953092e-04;AF1=1;AC1=2;DP4=0,0,17,19;MQ=60;FQ=-135	GT:PL:GQ	1/1:255,108,0:99
NC_003197.1	734482	C	T	222	0	DP=29;VDB=1.750764e-01;AF1=1;AC1=2;DP4=0,0,16,13;MQ=60;FQ=-114	GT:PL:GQ	1/1:255,87,0:99
NC_003197.1	742316	C	T	222	0	DP=33;VDB=2.830476e-01;AF1=1;AC1=2;DP4=0,0,13,18;MQ=60;FQ=-120	GT:PL:GQ	1/1:255,93,0:99
NC_003197.1	747027	T	G	222	0	DP=23;VDB=1.953738e-01;AF1=1;AC1=2;DP4=0,0,13,10;MQ=60;FQ=-96	GT:PL:GQ	1/1:255,69,0:99
NC_003197.1	756124	C	T	222	0	DP=38;VDB=2.679160e-01;AF1=1;AC1=2;DP4=0,0,17,18;MQ=60;FQ=-132	GT:PL:GQ	1/1:255,105,0:99
NC_003197.1	757823	G	A	222	0	DP=36;VDB=2.702712e-01;AF1=1;AC1=2;DP4=0,0,16,20;MQ=60;FQ=-135	GT:PL:GQ	1/1:255,108,0:99
NC_003197.1	765948	G	C	222	0	DP=33;VDB=1.658510e-01;AF1=1;AC1=2;DP4=0,0,14,18;MQ=60;FQ=-120	GT:PL:GQ	1/1:255,93,0:99
NC_003197.1	766222	G	A	222	0	DP=12;VDB=9.959158e-02;AF1=1;AC1=2;DP4=0,0,5,5;MQ=60;FQ=-57	GT:PL:GQ	1/1:255,30,0:57
NC_003197.1	773204	A	G	222	0	DP=23;VDB=1.865334e-01;AF1=1;AC1=2;DP4=0,0,12,11;MQ=60;FQ=-96	GT:PL:GQ	1/1:255,69,0:99
NC_003197.1	779768	A	T	222	0	DP=30;VDB=1.291541e-01;AF1=1;AC1=2;DP4=0,0,12,18;MQ=60;FQ=-117	GT:PL:GQ	1/1:255,90,0:99
NC_003197.1	781885	C	T	222	0	DP=34;VDB=2.250537e-01;AF1=1;AC1=2;DP4=0,0,11,21;MQ=60;FQ=-123	GT:PL:GQ	1/1:255,96,0:99
NC_003197.1	781958	A	C	222	0	DP=31;VDB=2.599946e-01;AF1=1;AC1=2;DP4=0,0,11,18;MQ=60;FQ=-114	GT:PL:GQ	1/1:255,87,0:99
NC_003197.1	783671	C	T	222	0	DP=40;VDB=8.374440e-02;AF1=1;AC1=2;DP4=0,0,18,21;MQ=60;FQ=-144	GT:PL:GQ	1/1:255,117,0:99
NC_003197.1	787192	C	T	222	0	DP=39;VDB=2.286437e-01;AF1=1;AC1=2;DP4=0,0,14,24;MQ=60;FQ=-141	GT:PL:GQ	1/1:255,114,0:99
NC_003197.1	797195	T	C	222	0	DP=26;VDB=1.158446e-01;AF1=1;AC1=2;DP4=0,0,13,13;MQ=60;FQ=-105	GT:PL:GQ	1/1:255,78,0:99
NC_003197.1	807178	G	T	222	0	DP=33;VDB=1.812907e-01;AF1=1;AC1=2;DP4=0,0,16,16;MQ=60;FQ=-123	GT:PL:GQ	1/1:255,96,0:99
NC_003197.1	808536	C	T	222	0	DP=30;VDB=2.059015e-01;AF1=1;AC1=2;DP4=0,0,14,15;MQ=60;FQ=-114	GT:PL:GQ	1/1:255,87,0:99
NC_003197.1	808800	T	G	222	0	DP=26;VDB=2.470680e-01;AF1=1;AC1=2;DP4=0,0,13,13;MQ=60;FQ=-105	GT:PL:GQ	1/1:255,78,0:99
NC_003197.1	809077	A	C	222	0	DP=19;VDB=2.276342e-02;AF1=1;AC1=2;DP4=0,0,10,9;MQ=60;FQ=-84	GT:PL:GQ	1/1:255,57,0:99
NC_003197.1	810404	C	T	222	0	DP=26;VDB=2.397012e-01;AF1=1;AC1=2;DP4=0,0,13,11;MQ=60;FQ=-99	GT:PL:GQ	1/1:255,72,0:99
NC_003197.1	816071	G	T	222	0	DP=32;VDB=1.213154e-01;AF1=1;AC1=2;DP4=0,0,17,15;MQ=60;FQ=-123	GT:PL:GQ	1/1:255,96,0:99
NC_003197.1	817089	C	T	222	0	DP=28;VDB=2.822818e-02;AF1=1;AC1=2;DP4=0,0,15,12;MQ=60;FQ=-108	GT:PL:GQ	1/1:255,81,0:99
NC_003197.1	818978	T	C	222	0	DP=29;VDB=1.366832e-01;AF1=1;AC1=2;DP4=0,0,14,14;MQ=60;FQ=-111	GT:PL:GQ	1/1:255,84,0:99
NC_003197.1	823015	T	C	222	0	DP=33;VDB=4.614128e-02;AF1=1;AC1=2;DP4=0,0,19,14;MQ=60;FQ=-126	GT:PL:GQ	1/1:255,99,0:99
NC_003197.1	827228	C	T	222	0	DP=17;VDB=1.469038e-01;AF1=1;AC1=2;DP4=0,0,8,9;MQ=60;FQ=-78	GT:PL:GQ	1/1:255,51,0:99
NC_003197.1	827497	G	A	222	0	DP=22;VDB=8.363811e-02;AF1=1;AC1=2;DP4=0,0,10,12;MQ=60;FQ=-93	GT:PL:GQ	1/1:255,66,0:99
NC_003197.1	829687	A	C	222	0	DP=28;VDB=2.712419e-01;AF1=1;AC1=2;DP4=0,0,14,14;MQ=60;FQ=-111	GT:PL:GQ	1/1:255,84,0:99
NC_003197.1	830135	G	A	222	0	DP=18;VDB=1.170522e-01;AF1=1;AC1=2;DP4=0,0,7,11;MQ=60;FQ=-81	GT:PL:GQ	1/1:255,54,0:99
NC_003197.1	830329	G	A	163	0	DP=12;VDB=6.413551e-02;RPB=2.347428e+00;AF1=0.5;AC1=1;DP4=3,0,3,5;MQ=54;FQ=16.1;PV4=0.18,0.18,1,1	GT:PL:GQ	0/1:193,0,43:46
NC_003197.1	830347	G	C	222	0	DP=11;VDB=1.564793e-02;AF1=1;AC1=2;DP4=0,0,6,5;MQ=54;FQ=-60	GT:PL:GQ	1/1:255,33,0:63
NC_003197.1	830350	G	A	209	0	DP=11;VDB=1.604276e-02;AF1=1;AC1=2;DP4=0,0,6,5;MQ=54;FQ=-60	GT:PL:GQ	1/1:242,33,0:63
NC_003197.1	830366	C	T	82	0	DP=13;VDB=2.456378e-02;RPB=3.027508e+00;AF1=0.5;AC1=1;DP4=6,1,3,3;MQ=53;FQ=84.2;PV4=0.27,0.14,1,0.12	GT:PL:GQ	0/1:112,0,119:99
NC_003197.1	830395	T	C	204	0	DP=13;VDB=1.345944e-01;AF1=1;AC1=2;DP4=0,0,8,4;MQ=45;FQ=-63	GT:PL:GQ	1/1:237,36,0:69
NC_003197.1	830431	C	T	222	0	DP=18;VDB=1.822721e-01;AF1=1;AC1=2;DP4=0,0,10,8;MQ=47;FQ=-81	GT:PL:GQ	1/1:255,54,0:99
NC_003197.1	830434	A	G	222	0	DP=18;VDB=1.779477e-01;AF1=1;AC1=2;DP4=0,0,10,8;MQ=47;FQ=-81	GT:PL:GQ	1/1:255,54,0:99
NC_003197.1	830437	C	G	222	0	DP=18;VDB=1.642311e-01;AF1=1;AC1=2;DP4=0,0,10,8;MQ=47;FQ=-81	GT:PL:GQ	1/1:255,54,0:99
NC_003197.1	830440	C	A	222	0	DP=19;VDB=1.900402e-01;AF1=1;AC1=2;DP4=0,0,10,9;MQ=48;FQ=-84	GT:PL:GQ	1/1:255,57,0:99
NC_003197.1	830443	C	G	222	0	DP=21;VDB=1.648810e-01;AF1=1;AC1=2;DP4=0,0,11,10;MQ=49;FQ=-90	GT:PL:GQ	1/1:255,63,0:99
NC_003197.1	830517	G	A	222	0	DP=36;VDB=4.261009e-02;AF1=1;AC1=2;DP4=0,0,18,18;MQ=53;FQ=-135	GT:PL:GQ	1/1:255,108,0:99
NC_003197.1	830520	G	A	222	0	DP=36;VDB=6.200384e-02;AF1=1;AC1=2;DP4=0,0,18,18;MQ=53;FQ=-135	GT:PL:GQ	1/1:255,108,0:99
NC_003197.1	830535	A	G	222	0	DP=41;VDB=2.365804e-01;AF1=1;AC1=2;DP4=0,0,19,20;MQ=55;FQ=-144	GT:PL:GQ	1/1:255,117,0:99
NC_003197.1	830550	G	A	222	0	DP=40;VDB=1.213473e-01;AF1=1;AC1=2;DP4=0,0,19,21;MQ=56;FQ=-147	GT:PL:GQ	1/1:255,120,0:99
NC_003197.1	830604	G	C	222	0	DP=20;VDB=1.116315e-02;AF1=1;AC1=2;DP4=0,0,9,11;MQ=54;FQ=-87	GT:PL:GQ	1/1:255,60,0:99
NC_003197.1	830607	G	A	222	0	DP=20;VDB=1.116315e-02;AF1=1;AC1=2;DP4=0,0,9,11;MQ=54;FQ=-87	GT:PL:GQ	1/1:255,60,0:99
NC_003197.1	830610	A	G	222	0	DP=20;VDB=1.001529e-02;AF1=1;AC1=2;DP4=0,0,9,11;MQ=54;FQ=-87	GT:PL:GQ	1/1:255,60,0:99
NC_003197.1	830611	C	T	222	0	DP=20;VDB=1.057631e-02;AF1=1;AC1=2;DP4=0,0,9,11;MQ=54;FQ=-87	GT:PL:GQ	1/1:255,60,0:99
NC_003197.1	830614	C	T	222	0	DP=20;VDB=1.064023e-02;AF1=1;AC1=2;DP4=0,0,9,11;MQ=54;FQ=-87	GT:PL:GQ	1/1:255,60,0:99
NC_003197.1	830616	G	A	222	0	DP=20;VDB=9.306020e-03;AF1=1;AC1=2;DP4=0,0,9,11;MQ=54;FQ=-87	GT:PL:GQ	1/1:255,60,0:99
NC_003197.1	830619	A	G	222	0	DP=20;VDB=1.362758e-02;AF1=1;AC1=2;DP4=0,0,9,11;MQ=54;FQ=-87	GT:PL:GQ	1/1:255,60,0:99
NC_003197.1	831075	C	G	186	0	DP=10;VDB=1.203004e-01;AF1=1;AC1=2;DP4=0,0,6,4;MQ=53;FQ=-57	GT:PL:GQ	1/1:219,30,0:57
NC_003197.1	831630	T	C	116	0	DP=38;VDB=6.808872e-02;RPB=2.639332e+00;AF1=0.5;AC1=1;DP4=7,20,3,8;MQ=51;FQ=119;PV4=1,0.29,0.02,0.27	GT:PL:GQ	0/1:146,0,255:99
NC_003197.1	831720	C	G	222	0	DP=16;VDB=9.278867e-02;AF1=1;AC1=2;DP4=0,0,2,13;MQ=43;FQ=-72	GT:PL:GQ	1/1:255,45,0:87
NC_003197.1	831723	C	T	186	0	DP=14;VDB=1.454963e-01;AF1=1;AC1=2;DP4=0,0,2,12;MQ=42;FQ=-69	GT:PL:GQ	1/1:219,42,0:81
NC_003197.1	831771	T	C	175	0	DP=10;VDB=1.331557e-01;AF1=1;AC1=2;DP4=0,0,1,9;MQ=41;FQ=-57	GT:PL:GQ	1/1:208,30,0:57
NC_003197.1	832642	A	C	142	0	DP=24;VDB=9.704902e-02;RPB=3.061862e-02;AF1=0.5;AC1=1;DP4=11,5,5,3;MQ=56;FQ=145;PV4=1,1,1,1	GT:PL:GQ	0/1:172,0,255:99
NC_003197.1	832643	A	G	137	0	DP=24;VDB=9.443825e-02;RPB=-3.061862e-02;AF1=0.5;AC1=1;DP4=11,5,5,3;MQ=56;FQ=140;PV4=1,0.47,1,1	GT:PL:GQ	0/1:167,0,255:99
NC_003197.1	832655	C	G	150	0	DP=29;VDB=1.243659e-01;RPB=4.006938e-01;AF1=0.5;AC1=1;DP4=13,7,5,4;MQ=56;FQ=153;PV4=0.69,1,1,1	GT:PL:GQ	0/1:180,0,255:99
NC_003197.1	832656	G	C	148	0	DP=29;VDB=1.200904e-01;RPB=3.535534e-01;AF1=0.5;AC1=1;DP4=13,7,5,4;MQ=56;FQ=151;PV4=0.69,1,1,1	GT:PL:GQ	0/1:178,0,255:99
NC_003197.1	832661	C	A	128	0	DP=29;VDB=1.109455e-01;RPB=2.592725e-01;AF1=0.5;AC1=1;DP4=13,7,5,4;MQ=56;FQ=131;PV4=0.69,0.31,1,1	GT:PL:GQ	0/1:158,0,255:99
NC_003197.1	832662	G	A	123	0	DP=29;VDB=1.119593e-01;RPB=3.064129e-01;AF1=0.5;AC1=1;DP4=13,7,5,4;MQ=56;FQ=126;PV4=0.69,0.081,1,1	GT:PL:GQ	0/1:153,0,255:99
NC_003197.1	832668	G	C	149	0	DP=29;VDB=8.118443e-02;RPB=4.919190e-01;AF1=0.5;AC1=1;DP4=12,7,5,4;MQ=57;FQ=152;PV4=1,0.24,0.39,1	GT:PL:GQ	0/1:179,0,255:99
NC_003197.1	832722	T	C	158	0	DP=36;VDB=1.384012e-01;RPB=1.194778e+00;AF1=0.5;AC1=1;DP4=16,7,5,5;MQ=58;FQ=161;PV4=0.43,1,0.011,1	GT:PL:GQ	0/1:188,0,255:99
NC_003197.1	832809	C	T	222	0	DP=45;VDB=9.733552e-02;RPB=1.576792e+00;AF1=0.5;AC1=1;DP4=17,12,7,9;MQ=59;FQ=223;PV4=0.37,1,0.0017,0.065	GT:PL:GQ	0/1:252,0,255:99
NC_003197.1	832830	C	T	174	0	DP=40;VDB=9.634488e-02;RPB=1.579003e+00;AF1=0.5;AC1=1;DP4=15,13,5,7;MQ=58;FQ=177;PV4=0.73,1,0.00095,1	GT:PL:GQ	0/1:204,0,255:99
NC_003197.1	832914	C	T	225	0	DP=39;VDB=4.888225e-03;RPB=-3.176471e+00;AF1=0.5;AC1=1;DP4=2,3,17,15;MQ=55;FQ=30;PV4=0.66,0.24,1,0.31	GT:PL:GQ	0/1:255,0,57:60
NC_003197.1	833046	T	C	222	0	DP=32;VDB=7.590388e-02;AF1=1;AC1=2;DP4=0,0,19,13;MQ=53;FQ=-123	GT:PL:GQ	1/1:255,96,0:99
NC_003197.1	842595	T	C	222	0	DP=40;VDB=3.179543e-01;AF1=1;AC1=2;DP4=0,0,18,20;MQ=60;FQ=-141	GT:PL:GQ	1/1:255,114,0:99
NC_003197.1	845874	C	T	222	0	DP=24;VDB=1.023796e-01;AF1=1;AC1=2;DP4=0,0,11,13;MQ=60;FQ=-99	GT:PL:GQ	1/1:255,72,0:99
NC_003197.1	847834	G	T	222	0	DP=46;VDB=3.102848e-01;AF1=1;AC1=2;DP4=0,0,21,24;MQ=60;FQ=-162	GT:PL:GQ	1/1:255,135,0:99
NC_003197.1	849044	C	T	222	0	DP=31;VDB=1.784855e-01;AF1=1;AC1=2;DP4=0,0,16,14;MQ=60;FQ=-117	GT:PL:GQ	1/1:255,90,0:99
NC_003197.1	851304	C	T	222	0	DP=21;VDB=9.583489e-02;AF1=1;AC1=2;DP4=0,0,13,7;MQ=60;FQ=-87	GT:PL:GQ	1/1:255,60,0:99
NC_003197.1	857047	G	A	222	0	DP=22;VDB=1.696009e-02;AF1=1;AC1=2;DP4=0,0,11,11;MQ=60;FQ=-93	GT:PL:GQ	1/1:255,66,0:99
NC_003197.1	857768	T	C	222	0	DP=26;VDB=2.418678e-01;AF1=1;AC1=2;DP4=0,0,15,11;MQ=60;FQ=-105	GT:PL:GQ	1/1:255,78,0:99
NC_003197.1	897414	G	A	222	0	DP=58;VDB=7.393330e-02;RPB=1.214508e+00;AF1=1;AC1=2;DP4=1,1,32,24;MQ=60;FQ=-137;PV4=1,1,1,1	GT:PL:GQ	1/1:255,110,0:99
NC_003197.1	905034	C	T	222	0	DP=27;VDB=2.516067e-01;AF1=1;AC1=2;DP4=0,0,13,11;MQ=60;FQ=-99	GT:PL:GQ	1/1:255,72,0:99
NC_003197.1	910231	A	G	222	0	DP=38;VDB=1.018861e-01;AF1=1;AC1=2;DP4=0,0,19,19;MQ=60;FQ=-141	GT:PL:GQ	1/1:255,114,0:99
NC_003197.1	934015	G	C	222	0	DP=54;VDB=1.957726e-01;AF1=1;AC1=2;DP4=0,0,27,25;MQ=60;FQ=-184	GT:PL:GQ	1/1:255,157,0:99
NC_003197.1	939071	A	C	222	0	DP=30;VDB=1.322213e-01;AF1=1;AC1=2;DP4=0,0,19,9;MQ=60;FQ=-111	GT:PL:GQ	1/1:255,84,0:99
NC_003197.1	948127	C	T	222	0	DP=25;VDB=8.461006e-03;AF1=1;AC1=2;DP4=0,0,14,11;MQ=60;FQ=-102	GT:PL:GQ	1/1:255,75,0:99
NC_003197.1	953338	C	T	222	0	DP=34;VDB=7.421342e-02;AF1=1;AC1=2;DP4=0,0,18,16;MQ=60;FQ=-126	GT:PL:GQ	1/1:255,99,0:99
NC_003197.1	955747	G	A	222	0	DP=36;VDB=4.384653e-02;AF1=1;AC1=2;DP4=0,0,17,19;MQ=60;FQ=-135	GT:PL:GQ	1/1:255,108,0:99
NC_003197.1	1006260	A	G	222	0	DP=36;VDB=3.041802e-01;AF1=1;AC1=2;DP4=0,0,18,17;MQ=60;FQ=-132	GT:PL:GQ	1/1:255,105,0:99
NC_003197.1	1008183	G	A	222	0	DP=30;VDB=1.935650e-01;AF1=1;AC1=2;DP4=0,0,12,14;MQ=60;FQ=-105	GT:PL:GQ	1/1:255,78,0:99
NC_003197.1	1010626	C	T	222	0	DP=46;VDB=8.975933e-02;AF1=1;AC1=2;DP4=0,0,23,21;MQ=60;FQ=-159	GT:PL:GQ	1/1:255,132,0:99
NC_003197.1	1016587	C	G	222	0	DP=28;VDB=1.377323e-01;AF1=1;AC1=2;DP4=0,0,12,15;MQ=60;FQ=-108	GT:PL:GQ	1/1:255,81,0:99
NC_003197.1	1016588	G	C	222	0	DP=28;VDB=1.812908e-01;AF1=1;AC1=2;DP4=0,0,13,13;MQ=60;FQ=-105	GT:PL:GQ	1/1:255,78,0:99
NC_003197.1	1034762	G	A	222	0	DP=40;VDB=1.322832e-01;AF1=1;AC1=2;DP4=0,0,19,21;MQ=60;FQ=-147	GT:PL:GQ	1/1:255,120,0:99
NC_003197.1	1043107	C	A	222	0	DP=53;VDB=1.741001e-01;AF1=1;AC1=2;DP4=0,0,27,26;MQ=60;FQ=-184	GT:PL:GQ	1/1:255,157,0:99
NC_003197.1	1045255	A	G	222	0	DP=23;VDB=1.454120e-01;AF1=1;AC1=2;DP4=0,0,13,10;MQ=60;FQ=-96	GT:PL:GQ	1/1:255,69,0:99
NC_003197.1	1056907	A	G	222	0	DP=51;VDB=2.556297e-01;AF1=1;AC1=2;DP4=0,0,24,23;MQ=60;FQ=-168	GT:PL:GQ	1/1:255,141,0:99
NC_003197.1	1066337	G	A	222	0	DP=33;VDB=2.310786e-01;AF1=1;AC1=2;DP4=0,0,13,17;MQ=60;FQ=-117	GT:PL:GQ	1/1:255,90,0:99
NC_003197.1	1069550	C	A	222	0	DP=26;VDB=2.624256e-01;AF1=1;AC1=2;DP4=0,0,15,11;MQ=60;FQ=-105	GT:PL:GQ	1/1:255,78,0:99
NC_003197.1	1074020	C	T	222	0	DP=25;VDB=1.887978e-01;AF1=1;AC1=2;DP4=0,0,14,11;MQ=60;FQ=-102	GT:PL:GQ	1/1:255,75,0:99
NC_003197.1	1077001	G	A	222	0	DP=27;VDB=3.871951e-02;AF1=1;AC1=2;DP4=0,0,13,14;MQ=60;FQ=-108	GT:PL:GQ	1/1:255,81,0:99
NC_003197.1	1091323	A	G	222	0	DP=29;VDB=1.951936e-01;AF1=1;AC1=2;DP4=0,0,14,15;MQ=60;FQ=-114	GT:PL:GQ	1/1:255,87,0:99
NC_003197.1	1092468	C	T	222	0	DP=23;VDB=1.888205e-01;AF1=1;AC1=2;DP4=0,0,8,13;MQ=60;FQ=-90	GT:PL:GQ	1/1:255,63,0:99
NC_003197.1	1095018	T	C	222	0	DP=44;VDB=4.810345e-02;AF1=1;AC1=2;DP4=0,0,20,23;MQ=60;FQ=-156	GT:PL:GQ	1/1:255,129,0:99
NC_003197.1	1152488	T	C	222	0	DP=30;VDB=1.817430e-01;AF1=1;AC1=2;DP4=0,0,17,12;MQ=60;FQ=-114	GT:PL:GQ	1/1:255,87,0:99
NC_003197.1	1157968	G	A	222	0	DP=39;VDB=3.190125e-01;AF1=1;AC1=2;DP4=0,0,19,19;MQ=60;FQ=-141	GT:PL:GQ	1/1:255,114,0:99
NC_003197.1	1159447	A	G	222	0	DP=35;VDB=8.296355e-02;AF1=1;AC1=2;DP4=0,0,19,15;MQ=60;FQ=-129	GT:PL:GQ	1/1:255,102,0:99
NC_003197.1	1177525	A	T	178	0	DP=41;VDB=1.500383e-02;RPB=-3.505341e+00;AF1=0.5;AC1=1;DP4=14,13,8,6;MQ=57;FQ=181;PV4=1,0.47,9.9e-05,0.34	GT:PL:GQ	0/1:208,0,255:99
NC_003197.1	1177527	A	C	193	0	DP=41;VDB=3.088517e-02;RPB=-3.367877e+00;AF1=0.5;AC1=1;DP4=14,13,8,6;MQ=57;FQ=196;PV4=1,1,9.9e-05,1	GT:PL:GQ	0/1:223,0,255:99
NC_003197.1	1177537	T	A	190	0	DP=40;VDB=1.665555e-01;RPB=-1.176782e+00;AF1=0.5;AC1=1;DP4=13,13,8,6;MQ=57;FQ=193;PV4=0.75,0.49,0.00013,1	GT:PL:GQ	0/1:220,0,255:99
NC_003197.1	1177539	G	A	180	0	DP=43;VDB=1.587578e-01;RPB=-3.239748e-01;AF1=0.5;AC1=1;DP4=15,14,8,6;MQ=57;FQ=183;PV4=1,1,5.8e-05,1	GT:PL:GQ	0/1:210,0,255:99
NC_003197.1	1177542	A	G	198	0	DP=44;VDB=5.584856e-02;RPB=-7.441238e-01;AF1=0.5;AC1=1;DP4=15,13,9,7;MQ=57;FQ=201;PV4=1,0.036,5.3e-05,1	GT:PL:GQ	0/1:228,0,255:99
NC_003197.1	1177568	C	T	225	0	DP=46;VDB=1.003987e-01;RPB=1.001582e+00;AF1=0.5;AC1=1;DP4=16,12,9,9;MQ=57;FQ=225;PV4=0.76,0.33,1.1e-05,0.026	GT:PL:GQ	0/1:255,0,255:99
NC_003197.1	1177570	T	C	225	0	DP=46;VDB=1.380939e-01;RPB=1.001582e+00;AF1=0.5;AC1=1;DP4=16,12,9,9;MQ=57;FQ=225;PV4=0.76,0.44,1.1e-05,0.016	GT:PL:GQ	0/1:255,0,255:99
NC_003197.1	1177576	T	G	158	0	DP=42;VDB=7.490870e-02;RPB=-4.574680e-01;AF1=0.5;AC1=1;DP4=17,11,6,6;MQ=58;FQ=161;PV4=0.73,0.013,1.2e-06,1	GT:PL:GQ	0/1:188,0,255:99
NC_003197.1	1177577	C	T	147	0	DP=42;VDB=6.815602e-02;RPB=-4.279540e-01;AF1=0.5;AC1=1;DP4=17,11,6,6;MQ=58;FQ=150;PV4=0.73,0.021,1.2e-06,1	GT:PL:GQ	0/1:177,0,255:99
NC_003197.1	1177605	G	T	170	0	DP=54;VDB=1.689705e-01;RPB=-6.630183e-02;AF1=0.5;AC1=1;DP4=21,17,8,8;MQ=57;FQ=173;PV4=0.77,0.049,3.3e-06,0.34	GT:PL:GQ	0/1:200,0,255:99
NC_003197.1	1177622	T	C	175	0	DP=50;VDB=1.025944e-01;RPB=4.657454e-01;AF1=0.5;AC1=1;DP4=18,17,7,8;MQ=57;FQ=178;PV4=1,0.17,4e-06,1	GT:PL:GQ	0/1:205,0,255:99
NC_003197.1	1177642	A	T	141	0	DP=49;VDB=2.386794e-02;RPB=6.001068e-01;AF1=0.5;AC1=1;DP4=18,18,7,6;MQ=57;FQ=144;PV4=1,0.14,8e-07,1	GT:PL:GQ	0/1:171,0,255:99
NC_003197.1	1177643	C	T	149	0	DP=52;VDB=2.701968e-02;RPB=9.720901e-01;AF1=0.5;AC1=1;DP4=20,19,7,6;MQ=57;FQ=152;PV4=1,1,3e-07,1	GT:PL:GQ	0/1:179,0,255:99
NC_003197.1	1177644	C	T	155	0	DP=52;VDB=3.309377e-02;RPB=9.298254e-01;AF1=0.5;AC1=1;DP4=20,19,7,6;MQ=57;FQ=158;PV4=1,1,3e-07,1	GT:PL:GQ	0/1:185,0,255:99
NC_003197.1	1177645	A	G	148	0	DP=52;VDB=3.645486e-02;RPB=8.875605e-01;AF1=0.5;AC1=1;DP4=20,19,7,6;MQ=57;FQ=151;PV4=1,0.1,3e-07,1	GT:PL:GQ	0/1:178,0,255:99
NC_003197.1	1177658	G	A	156	0	DP=52;VDB=8.431081e-02;RPB=1.267944e+00;AF1=0.5;AC1=1;DP4=19,20,7,6;MQ=57;FQ=159;PV4=1,1,3e-07,1	GT:PL:GQ	0/1:186,0,255:99
NC_003197.1	1177664	C	T	155	0	DP=52;VDB=6.861269e-02;RPB=1.267944e+00;AF1=0.5;AC1=1;DP4=19,20,7,6;MQ=57;FQ=158;PV4=1,1,3e-07,1	GT:PL:GQ	0/1:185,0,255:99
NC_003197.1	1177669	T	C	115	0	DP=47;VDB=6.738906e-03;RPB=1.168356e+00;AF1=0.5;AC1=1;DP4=18,18,6,5;MQ=57;FQ=118;PV4=1,0.019,2.9e-08,1	GT:PL:GQ	0/1:145,0,255:99
NC_003197.1	1177670	A	G	135	0	DP=45;VDB=5.721781e-03;RPB=1.518601e+00;AF1=0.5;AC1=1;DP4=17,17,6,5;MQ=57;FQ=138;PV4=1,0.46,6.6e-08,1	GT:PL:GQ	0/1:165,0,255:99
NC_003197.1	1177676	G	A	138	0	DP=43;VDB=4.008380e-03;RPB=2.045881e+00;AF1=0.5;AC1=1;DP4=16,16,6,5;MQ=57;FQ=141;PV4=1,0.27,1.5e-07,1	GT:PL:GQ	0/1:168,0,255:99
NC_003197.1	1177697	G	C	133	0	DP=38;VDB=6.229962e-04;RPB=4.087745e+00;AF1=0.5;AC1=1;DP4=14,13,6,5;MQ=57;FQ=136;PV4=1,0.17,1.2e-06,1	GT:PL:GQ	0/1:163,0,255:99
NC_003197.1	1177701	A	G	157	0	DP=38;VDB=4.912926e-04;RPB=4.216493e+00;AF1=0.5;AC1=1;DP4=14,13,6,5;MQ=57;FQ=160;PV4=1,1,1.2e-06,1	GT:PL:GQ	0/1:187,0,255:99
NC_003197.1	1177704	C	A	148	0	DP=38;VDB=2.490726e-04;RPB=4.216493e+00;AF1=0.5;AC1=1;DP4=14,13,6,5;MQ=57;FQ=151;PV4=1,1,1.2e-06,1	GT:PL:GQ	0/1:178,0,255:99
NC_003197.1	1187773	C	T	222	0	DP=28;VDB=1.519911e-01;AF1=1;AC1=2;DP4=0,0,10,16;MQ=60;FQ=-105	GT:PL:GQ	1/1:255,78,0:99
NC_003197.1	1188121	A	G	222	0	DP=18;VDB=1.520947e-01;AF1=1;AC1=2;DP4=0,0,10,6;MQ=60;FQ=-75	GT:PL:GQ	1/1:255,48,0:93
NC_003197.1	1197770	A	G	222	0	DP=29;VDB=2.115142e-01;AF1=1;AC1=2;DP4=0,0,15,14;MQ=60;FQ=-114	GT:PL:GQ	1/1:255,87,0:99
NC_003197.1	1207996	C	T	222	0	DP=21;VDB=1.743560e-01;AF1=1;AC1=2;DP4=0,0,8,12;MQ=60;FQ=-87	GT:PL:GQ	1/1:255,60,0:99
NC_003197.1	1211226	C	T	222	0	DP=28;VDB=5.648973e-02;AF1=1;AC1=2;DP4=0,0,14,11;MQ=60;FQ=-102	GT:PL:GQ	1/1:255,75,0:99
NC_003197.1	1212882	G	A	222	0	DP=36;VDB=1.866032e-01;AF1=1;AC1=2;DP4=0,0,15,17;MQ=60;FQ=-123	GT:PL:GQ	1/1:255,96,0:99
NC_003197.1	1217904	G	T	222	0	DP=46;VDB=3.428052e-01;AF1=1;AC1=2;DP4=0,0,20,26;MQ=60;FQ=-165	GT:PL:GQ	1/1:255,138,0:99
NC_003197.1	1218281	T	C	222	0	DP=46;VDB=9.911742e-02;AF1=1;AC1=2;DP4=0,0,23,23;MQ=60;FQ=-165	GT:PL:GQ	1/1:255,138,0:99
NC_003197.1	1218988	C	T	222	0	DP=26;VDB=8.508859e-02;AF1=1;AC1=2;DP4=0,0,12,14;MQ=60;FQ=-105	GT:PL:GQ	1/1:255,78,0:99
NC_003197.1	1218994	A	G	222	0	DP=26;VDB=6.357457e-02;AF1=1;AC1=2;DP4=0,0,12,14;MQ=60;FQ=-105	GT:PL:GQ	1/1:255,78,0:99
NC_003197.1	1221542	G	A	222	0	DP=42;VDB=2.467114e-01;AF1=1;AC1=2;DP4=0,0,23,19;MQ=60;FQ=-153	GT:PL:GQ	1/1:255,126,0:99
NC_003197.1	1225421	C	T	222	0	DP=41;VDB=2.901601e-01;AF1=1;AC1=2;DP4=0,0,22,18;MQ=60;FQ=-147	GT:PL:GQ	1/1:255,120,0:99
NC_003197.1	1227565	G	T	222	0	DP=30;VDB=2.297068e-01;AF1=1;AC1=2;DP4=0,0,15,13;MQ=60;FQ=-111	GT:PL:GQ	1/1:255,84,0:99
NC_003197.1	1237939	C	A	222	0	DP=32;VDB=2.095341e-01;AF1=1;AC1=2;DP4=0,0,19,13;MQ=60;FQ=-123	GT:PL:GQ	1/1:255,96,0:99
NC_003197.1	1247761	G	A	222	0	DP=55;VDB=3.350763e-01;AF1=1;AC1=2;DP4=0,0,30,24;MQ=60;FQ=-190	GT:PL:GQ	1/1:255,163,0:99
NC_003197.1	1250251	G	A	222	0	DP=27;VDB=2.151052e-01;AF1=1;AC1=2;DP4=0,0,17,10;MQ=60;FQ=-108	GT:PL:GQ	1/1:255,81,0:99
NC_003197.1	1251405	A	G	222	0	DP=42;VDB=3.231628e-01;AF1=1;AC1=2;DP4=0,0,17,22;MQ=60;FQ=-144	GT:PL:GQ	1/1:255,117,0:99
NC_003197.1	1251870	T	C	222	0	DP=35;VDB=2.969687e-01;AF1=1;AC1=2;DP4=0,0,20,14;MQ=60;FQ=-129	GT:PL:GQ	1/1:255,102,0:99
NC_003197.1	1252452	A	G	222	0	DP=38;VDB=2.096742e-01;AF1=1;AC1=2;DP4=0,0,13,22;MQ=60;FQ=-132	GT:PL:GQ	1/1:255,105,0:99
NC_003197.1	1253962	A	G	222	0	DP=43;VDB=3.348995e-01;AF1=1;AC1=2;DP4=0,0,18,24;MQ=60;FQ=-153	GT:PL:GQ	1/1:255,126,0:99
NC_003197.1	1273918	C	T	222	0	DP=40;VDB=2.141838e-01;RPB=2.324008e+00;AF1=1;AC1=2;DP4=1,1,20,17;MQ=60;FQ=-77;PV4=1,1,1,1	GT:PL:GQ	1/1:255,50,0:97
NC_003197.1	1287422	A	T	222	0	DP=32;VDB=8.007205e-02;AF1=1;AC1=2;DP4=0,0,15,17;MQ=60;FQ=-120	GT:PL:GQ	1/1:255,93,0:99
NC_003197.1	1294619	A	G	222	0	DP=20;VDB=9.619394e-02;AF1=1;AC1=2;DP4=0,0,8,11;MQ=60;FQ=-84	GT:PL:GQ	1/1:255,57,0:99
NC_003197.1	1295482	A	T	222	0	DP=61;VDB=3.603771e-01;AF1=1;AC1=2;DP4=0,0,25,34;MQ=60;FQ=-205	GT:PL:GQ	1/1:255,178,0:99
NC_003197.1	1302901	C	T	222	0	DP=27;VDB=2.467431e-01;AF1=1;AC1=2;DP4=0,0,17,10;MQ=60;FQ=-108	GT:PL:GQ	1/1:255,81,0:99
NC_003197.1	1304029	T	C	222	0	DP=35;VDB=8.240827e-03;AF1=1;AC1=2;DP4=0,0,17,18;MQ=60;FQ=-132	GT:PL:GQ	1/1:255,105,0:99
NC_003197.1	1318649	C	T	222	0	DP=32;VDB=1.520896e-02;AF1=1;AC1=2;DP4=0,0,17,15;MQ=60;FQ=-123	GT:PL:GQ	1/1:255,96,0:99
NC_003197.1	1328310	T	G	222	0	DP=51;VDB=3.655635e-02;AF1=1;AC1=2;DP4=0,0,19,28;MQ=60;FQ=-168	GT:PL:GQ	1/1:255,141,0:99
NC_003197.1	1340125	T	C	222	0	DP=24;VDB=1.940798e-01;AF1=1;AC1=2;DP4=0,0,12,11;MQ=60;FQ=-96	GT:PL:GQ	1/1:255,69,0:99
NC_003197.1	1349404	T	C	222	0	DP=45;VDB=1.114770e-01;AF1=1;AC1=2;DP4=0,0,25,20;MQ=60;FQ=-162	GT:PL:GQ	1/1:255,135,0:99
NC_003197.1	1351518	A	G	222	0	DP=34;VDB=6.536956e-02;AF1=1;AC1=2;DP4=0,0,21,12;MQ=60;FQ=-126	GT:PL:GQ	1/1:255,99,0:99
NC_003197.1	1386863	T	C	222	0	DP=37;VDB=1.030999e-01;AF1=1;AC1=2;DP4=0,0,19,18;MQ=60;FQ=-138	GT:PL:GQ	1/1:255,111,0:99
NC_003197.1	1399878	A	G	222	0	DP=33;VDB=1.456392e-01;AF1=1;AC1=2;DP4=0,0,17,15;MQ=60;FQ=-123	GT:PL:GQ	1/1:255,96,0:99
NC_003197.1	1410573	C	T	222	0	DP=19;VDB=8.872048e-02;AF1=1;AC1=2;DP4=0,0,10,9;MQ=60;FQ=-84	GT:PL:GQ	1/1:255,57,0:99
NC_003197.1	1420314	G	T	222	0	DP=16;VDB=1.270411e-01;AF1=1;AC1=2;DP4=0,0,10,6;MQ=60;FQ=-75	GT:PL:GQ	1/1:255,48,0:93
NC_003197.1	1422708	G	A	222	0	DP=32;VDB=1.678712e-01;AF1=1;AC1=2;DP4=0,0,16,16;MQ=60;FQ=-123	GT:PL:GQ	1/1:255,96,0:99
NC_003197.1	1427710	G	A	222	0	DP=27;VDB=2.544140e-01;AF1=1;AC1=2;DP4=0,0,14,11;MQ=60;FQ=-102	GT:PL:GQ	1/1:255,75,0:99
NC_003197.1	1429494	C	T	222	0	DP=28;VDB=2.714333e-01;AF1=1;AC1=2;DP4=0,0,14,14;MQ=60;FQ=-111	GT:PL:GQ	1/1:255,84,0:99
NC_003197.1	1434552	G	A	222	0	DP=23;VDB=2.034752e-01;AF1=1;AC1=2;DP4=0,0,10,12;MQ=60;FQ=-93	GT:PL:GQ	1/1:255,66,0:99
NC_003197.1	1434804	C	A	222	0	DP=20;VDB=1.394056e-01;AF1=1;AC1=2;DP4=0,0,8,12;MQ=60;FQ=-87	GT:PL:GQ	1/1:255,60,0:99
NC_003197.1	1438217	C	T	222	0	DP=18;VDB=4.712514e-02;AF1=1;AC1=2;DP4=0,0,10,5;MQ=60;FQ=-72	GT:PL:GQ	1/1:255,45,0:87
NC_003197.1	1447580	G	T	222	0	DP=38;VDB=3.102026e-02;AF1=1;AC1=2;DP4=0,0,18,20;MQ=60;FQ=-141	GT:PL:GQ	1/1:255,114,0:99
NC_003197.1	1450885	C	T	222	0	DP=22;VDB=1.985967e-01;AF1=1;AC1=2;DP4=0,0,10,10;MQ=60;FQ=-87	GT:PL:GQ	1/1:255,60,0:99
NC_003197.1	1459789	C	T	222	0	DP=27;VDB=3.999628e-02;AF1=1;AC1=2;DP4=0,0,14,13;MQ=60;FQ=-108	GT:PL:GQ	1/1:255,81,0:99
NC_003197.1	1464044	C	T	222	0	DP=22;VDB=2.053156e-01;AF1=1;AC1=2;DP4=0,0,11,11;MQ=60;FQ=-93	GT:PL:GQ	1/1:255,66,0:99
NC_003197.1	1469873	C	T	222	0	DP=35;VDB=2.582770e-01;AF1=1;AC1=2;DP4=0,0,17,17;MQ=60;FQ=-126	GT:PL:GQ	1/1:255,99,0:99
NC_003197.1	1469905	C	T	222	0	DP=40;VDB=2.234461e-01;AF1=1;AC1=2;DP4=0,0,19,19;MQ=60;FQ=-141	GT:PL:GQ	1/1:255,114,0:99
NC_003197.1	1475448	T	C	222	0	DP=22;VDB=1.990270e-01;AF1=1;AC1=2;DP4=0,0,10,11;MQ=60;FQ=-90	GT:PL:GQ	1/1:255,63,0:99
NC_003197.1	1475791	T	G	222	0	DP=41;VDB=2.655644e-01;AF1=1;AC1=2;DP4=0,0,17,21;MQ=60;FQ=-141	GT:PL:GQ	1/1:255,114,0:99
NC_003197.1	1488371	C	T	222	0	DP=27;VDB=1.274650e-01;AF1=1;AC1=2;DP4=0,0,14,13;MQ=60;FQ=-108	GT:PL:GQ	1/1:255,81,0:99
NC_003197.1	1501983	A	G	222	0	DP=19;VDB=1.372651e-01;AF1=1;AC1=2;DP4=0,0,8,9;MQ=60;FQ=-78	GT:PL:GQ	1/1:255,51,0:99
NC_003197.1	1503292	C	G	222	0	DP=17;VDB=7.836365e-02;RPB=-7.144345e-01;AF1=1;AC1=2;DP4=0,1,6,10;MQ=60;FQ=-59;PV4=1,1,1,0.26	GT:PL:GQ	1/1:255,32,0:61
NC_003197.1	1503293	G	C	222	0	DP=17;VDB=1.222781e-01;AF1=1;AC1=2;DP4=0,0,6,11;MQ=60;FQ=-78	GT:PL:GQ	1/1:255,51,0:99
NC_003197.1	1509948	G	A	222	0	DP=31;VDB=1.107267e-01;AF1=1;AC1=2;DP4=0,0,12,19;MQ=60;FQ=-120	GT:PL:GQ	1/1:255,93,0:99
NC_003197.1	1513117	C	A	222	0	DP=26;VDB=6.848595e-02;AF1=1;AC1=2;DP4=0,0,12,14;MQ=60;FQ=-105	GT:PL:GQ	1/1:255,78,0:99
NC_003197.1	1520176	C	G	222	0	DP=27;VDB=6.504464e-02;AF1=1;AC1=2;DP4=0,0,11,15;MQ=60;FQ=-105	GT:PL:GQ	1/1:255,78,0:99
NC_003197.1	1520177	G	C	222	0	DP=27;VDB=9.520363e-02;AF1=1;AC1=2;DP4=0,0,12,13;MQ=60;FQ=-102	GT:PL:GQ	1/1:255,75,0:99
NC_003197.1	1534732	C	A	222	0	DP=35;VDB=2.800502e-01;AF1=1;AC1=2;DP4=0,0,17,17;MQ=60;FQ=-129	GT:PL:GQ	1/1:255,102,0:99
NC_003197.1	1536627	C	G	222	0	DP=51;VDB=3.624065e-01;AF1=1;AC1=2;DP4=0,0,26,25;MQ=60;FQ=-181	GT:PL:GQ	1/1:255,154,0:99
NC_003197.1	1536628	G	C	222	0	DP=51;VDB=3.711300e-01;AF1=1;AC1=2;DP4=0,0,26,25;MQ=60;FQ=-181	GT:PL:GQ	1/1:255,154,0:99
NC_003197.1	1549646	A	G	222	0	DP=33;VDB=1.119337e-02;AF1=1;AC1=2;DP4=0,0,14,18;MQ=60;FQ=-123	GT:PL:GQ	1/1:255,96,0:99
NC_003197.1	1552081	C	A	222	0	DP=46;VDB=2.551269e-01;AF1=1;AC1=2;DP4=0,0,24,18;MQ=60;FQ=-153	GT:PL:GQ	1/1:255,126,0:99
NC_003197.1	1552325	C	T	222	0	DP=33;VDB=1.970894e-01;AF1=1;AC1=2;DP4=0,0,14,19;MQ=60;FQ=-126	GT:PL:GQ	1/1:255,99,0:99
NC_003197.1	1562642	A	G	222	0	DP=40;VDB=3.125933e-01;AF1=1;AC1=2;DP4=0,0,20,18;MQ=60;FQ=-141	GT:PL:GQ	1/1:255,114,0:99
NC_003197.1	1572232	T	C	222	0	DP=23;VDB=1.338563e-02;AF1=1;AC1=2;DP4=0,0,8,15;MQ=60;FQ=-96	GT:PL:GQ	1/1:255,69,0:99
NC_003197.1	1588153	C	T	222	0	DP=21;VDB=1.854082e-01;AF1=1;AC1=2;DP4=0,0,9,12;MQ=60;FQ=-90	GT:PL:GQ	1/1:255,63,0:99
NC_003197.1	1593513	G	A	222	0	DP=37;VDB=1.343495e-02;AF1=1;AC1=2;DP4=0,0,19,16;MQ=60;FQ=-129	GT:PL:GQ	1/1:255,102,0:99
NC_003197.1	1596007	C	T	222	0	DP=34;VDB=2.896887e-01;AF1=1;AC1=2;DP4=0,0,15,19;MQ=60;FQ=-129	GT:PL:GQ	1/1:255,102,0:99
NC_003197.1	1616138	C	T	222	0	DP=31;VDB=1.536487e-01;RPB=-1.270877e+00;AF1=1;AC1=2;DP4=1,0,17,12;MQ=60;FQ=-101;PV4=1,1,1,0.27	GT:PL:GQ	1/1:255,74,0:99
NC_003197.1	1616480	C	G	222	0	DP=37;VDB=2.964574e-01;AF1=1;AC1=2;DP4=0,0,16,20;MQ=60;FQ=-135	GT:PL:GQ	1/1:255,108,0:99
NC_003197.1	1624735	C	G	222	0	DP=31;VDB=1.670660e-01;AF1=1;AC1=2;DP4=0,0,14,17;MQ=60;FQ=-120	GT:PL:GQ	1/1:255,93,0:99
NC_003197.1	1627967	C	T	222	0	DP=42;VDB=3.348742e-01;AF1=1;AC1=2;DP4=0,0,21,21;MQ=60;FQ=-153	GT:PL:GQ	1/1:255,126,0:99
NC_003197.1	1647690	G	A	222	0	DP=27;VDB=2.312718e-01;AF1=1;AC1=2;DP4=0,0,10,17;MQ=60;FQ=-108	GT:PL:GQ	1/1:255,81,0:99
NC_003197.1	1648363	C	T	222	0	DP=27;VDB=2.295300e-01;AF1=1;AC1=2;DP4=0,0,15,12;MQ=60;FQ=-108	GT:PL:GQ	1/1:255,81,0:99
NC_003197.1	1669721	G	T	222	0	DP=35;VDB=1.210855e-01;AF1=1;AC1=2;DP4=0,0,14,18;MQ=60;FQ=-123	GT:PL:GQ	1/1:255,96,0:99
NC_003197.1	1678151	T	A	222	0	DP=34;VDB=3.001652e-01;AF1=1;AC1=2;DP4=0,0,17,17;MQ=60;FQ=-126	GT:PL:GQ	1/1:255,99,0:99
NC_003197.1	1689279	C	T	222	0	DP=37;VDB=3.145542e-01;AF1=1;AC1=2;DP4=0,0,17,20;MQ=60;FQ=-138	GT:PL:GQ	1/1:255,111,0:99
NC_003197.1	1692141	C	T	222	0	DP=30;VDB=1.114606e-01;AF1=1;AC1=2;DP4=0,0,16,13;MQ=60;FQ=-114	GT:PL:GQ	1/1:255,87,0:99
NC_003197.1	1706161	C	A	222	0	DP=38;VDB=2.692428e-01;AF1=1;AC1=2;DP4=0,0,21,15;MQ=60;FQ=-135	GT:PL:GQ	1/1:255,108,0:99
NC_003197.1	1715973	C	G	222	0	DP=22;VDB=8.394568e-02;AF1=1;AC1=2;DP4=0,0,8,13;MQ=60;FQ=-90	GT:PL:GQ	1/1:255,63,0:99
NC_003197.1	1715974	G	C	222	0	DP=22;VDB=1.081797e-01;AF1=1;AC1=2;DP4=0,0,8,13;MQ=60;FQ=-90	GT:PL:GQ	1/1:255,63,0:99
NC_003197.1	1719593	A	G	222	0	DP=40;VDB=2.462704e-01;AF1=1;AC1=2;DP4=0,0,20,20;MQ=60;FQ=-147	GT:PL:GQ	1/1:255,120,0:99
NC_003197.1	1720475	C	T	222	0	DP=33;VDB=1.052910e-01;AF1=1;AC1=2;DP4=0,0,16,15;MQ=60;FQ=-120	GT:PL:GQ	1/1:255,93,0:99
NC_003197.1	1721115	T	C	222	0	DP=29;VDB=8.732269e-03;AF1=1;AC1=2;DP4=0,0,13,13;MQ=60;FQ=-105	GT:PL:GQ	1/1:255,78,0:99
NC_003197.1	1729654	C	T	222	0	DP=23;VDB=5.894189e-02;AF1=1;AC1=2;DP4=0,0,11,12;MQ=60;FQ=-96	GT:PL:GQ	1/1:255,69,0:99
NC_003197.1	1730758	G	T	222	0	DP=27;VDB=4.013999e-02;AF1=1;AC1=2;DP4=0,0,13,14;MQ=60;FQ=-108	GT:PL:GQ	1/1:255,81,0:99
NC_003197.1	1732277	C	T	222	0	DP=39;VDB=2.982306e-01;AF1=1;AC1=2;DP4=0,0,16,19;MQ=60;FQ=-132	GT:PL:GQ	1/1:255,105,0:99
NC_003197.1	1734882	G	T	222	0	DP=38;VDB=2.825752e-01;AF1=1;AC1=2;DP4=0,0,20,18;MQ=60;FQ=-141	GT:PL:GQ	1/1:255,114,0:99
NC_003197.1	1736150	G	A	222	0	DP=44;VDB=2.632917e-01;AF1=1;AC1=2;DP4=0,0,20,23;MQ=60;FQ=-156	GT:PL:GQ	1/1:255,129,0:99
NC_003197.1	1752424	C	A	222	0	DP=46;VDB=2.850336e-02;AF1=1;AC1=2;DP4=0,0,23,22;MQ=60;FQ=-162	GT:PL:GQ	1/1:255,135,0:99
NC_003197.1	1753235	A	C	222	0	DP=28;VDB=1.773435e-01;AF1=1;AC1=2;DP4=0,0,13,15;MQ=60;FQ=-111	GT:PL:GQ	1/1:255,84,0:99
NC_003197.1	1760231	A	G	222	0	DP=25;VDB=3.859754e-03;AF1=1;AC1=2;DP4=0,0,10,15;MQ=60;FQ=-102	GT:PL:GQ	1/1:255,75,0:99
NC_003197.1	1766075	A	C	222	0	DP=31;VDB=2.681499e-01;AF1=1;AC1=2;DP4=0,0,14,17;MQ=60;FQ=-120	GT:PL:GQ	1/1:255,93,0:99
NC_003197.1	1768369	G	T	222	0	DP=27;VDB=2.768129e-02;AF1=1;AC1=2;DP4=0,0,16,11;MQ=60;FQ=-108	GT:PL:GQ	1/1:255,81,0:99
NC_003197.1	1778796	G	A	222	0	DP=38;VDB=3.087028e-01;AF1=1;AC1=2;DP4=0,0,17,20;MQ=60;FQ=-138	GT:PL:GQ	1/1:255,111,0:99
NC_003197.1	1787213	C	A	222	0	DP=33;VDB=2.835545e-02;AF1=1;AC1=2;DP4=0,0,16,17;MQ=60;FQ=-126	GT:PL:GQ	1/1:255,99,0:99
NC_003197.1	1791603	C	T	222	0	DP=22;VDB=2.027506e-01;AF1=1;AC1=2;DP4=0,0,10,12;MQ=60;FQ=-93	GT:PL:GQ	1/1:255,66,0:99
NC_003197.1	1794104	A	G	222	0	DP=27;VDB=2.284612e-01;AF1=1;AC1=2;DP4=0,0,12,13;MQ=60;FQ=-102	GT:PL:GQ	1/1:255,75,0:99
NC_003197.1	1797937	G	T	222	0	DP=17;VDB=1.752698e-01;AF1=1;AC1=2;DP4=0,0,10,6;MQ=60;FQ=-75	GT:PL:GQ	1/1:255,48,0:93
NC_003197.1	1797973	C	T	222	0	DP=21;VDB=1.854082e-01;AF1=1;AC1=2;DP4=0,0,11,10;MQ=60;FQ=-90	GT:PL:GQ	1/1:255,63,0:99
NC_003197.1	1800884	C	A	222	0	DP=23;VDB=1.136434e-01;AF1=1;AC1=2;DP4=0,0,10,13;MQ=60;FQ=-96	GT:PL:GQ	1/1:255,69,0:99
NC_003197.1	1808960	C	T	222	0	DP=32;VDB=3.017176e-02;AF1=1;AC1=2;DP4=0,0,16,16;MQ=60;FQ=-120	GT:PL:GQ	1/1:255,93,0:99
NC_003197.1	1817571	C	A	222	0	DP=34;VDB=8.376373e-02;AF1=1;AC1=2;DP4=0,0,15,18;MQ=60;FQ=-126	GT:PL:GQ	1/1:255,99,0:99
NC_003197.1	1819111	A	C	199	0	DP=15;VDB=1.089474e-01;AF1=1;AC1=2;DP4=0,0,8,2;MQ=60;FQ=-57	GT:PL:GQ	1/1:232,30,0:57
NC_003197.1	1821180	C	T	222	0	DP=26;VDB=2.600410e-01;AF1=1;AC1=2;DP4=0,0,12,14;MQ=60;FQ=-105	GT:PL:GQ	1/1:255,78,0:99
NC_003197.1	1832849	T	C	222	0	DP=21;VDB=1.762654e-01;AF1=1;AC1=2;DP4=0,0,6,15;MQ=60;FQ=-90	GT:PL:GQ	1/1:255,63,0:99
NC_003197.1	1840188	G	A	222	0	DP=46;VDB=5.579078e-03;AF1=1;AC1=2;DP4=0,0,18,27;MQ=60;FQ=-162	GT:PL:GQ	1/1:255,135,0:99
NC_003197.1	1885235	T	C	222	0	DP=33;VDB=2.809487e-01;AF1=1;AC1=2;DP4=0,0,17,16;MQ=60;FQ=-126	GT:PL:GQ	1/1:255,99,0:99
NC_003197.1	1885817	C	T	223	0	DP=28;VDB=4.318505e-04;RPB=1.338077e-01;AF1=1;AC1=2;DP4=1,1,14,12;MQ=60;FQ=-36;PV4=1,0.33,1,0.25	GT:PL:GQ	1/1:255,9,0:16
NC_003197.1	1891427	C	G	222	0	DP=46;VDB=9.004527e-02;AF1=1;AC1=2;DP4=0,0,21,22;MQ=60;FQ=-156	GT:PL:GQ	1/1:255,129,0:99
NC_003197.1	1896582	A	T	222	0	DP=16;VDB=5.704662e-02;AF1=1;AC1=2;DP4=0,0,7,9;MQ=60;FQ=-69	GT:PL:GQ	1/1:255,42,0:81
NC_003197.1	1899589	C	T	222	0	DP=24;VDB=1.417836e-01;AF1=1;AC1=2;DP4=0,0,11,13;MQ=60;FQ=-99	GT:PL:GQ	1/1:255,72,0:99
NC_003197.1	1916275	C	T	222	0	DP=28;VDB=1.497694e-03;AF1=1;AC1=2;DP4=0,0,15,11;MQ=60;FQ=-105	GT:PL:GQ	1/1:255,78,0:99
NC_003197.1	1918283	C	A	222	0	DP=33;VDB=2.812018e-01;AF1=1;AC1=2;DP4=0,0,14,19;MQ=60;FQ=-126	GT:PL:GQ	1/1:255,99,0:99
NC_003197.1	1920180	A	C	222	0	DP=26;VDB=1.402927e-01;AF1=1;AC1=2;DP4=0,0,19,7;MQ=60;FQ=-105	GT:PL:GQ	1/1:255,78,0:99
NC_003197.1	1924613	G	A	222	0	DP=26;VDB=1.653146e-01;AF1=1;AC1=2;DP4=0,0,11,15;MQ=60;FQ=-105	GT:PL:GQ	1/1:255,78,0:99
NC_003197.1	1924975	G	A	222	0	DP=31;VDB=2.861700e-01;AF1=1;AC1=2;DP4=0,0,15,16;MQ=60;FQ=-120	GT:PL:GQ	1/1:255,93,0:99
NC_003197.1	1929964	C	T	222	0	DP=29;VDB=6.199518e-02;AF1=1;AC1=2;DP4=0,0,11,17;MQ=60;FQ=-111	GT:PL:GQ	1/1:255,84,0:99
NC_003197.1	1931734	T	G	222	0	DP=33;VDB=2.868054e-01;AF1=1;AC1=2;DP4=0,0,16,17;MQ=60;FQ=-126	GT:PL:GQ	1/1:255,99,0:99
NC_003197.1	1938616	C	T	222	0	DP=22;VDB=1.805011e-01;AF1=1;AC1=2;DP4=0,0,11,8;MQ=60;FQ=-84	GT:PL:GQ	1/1:255,57,0:99
NC_003197.1	1939956	T	C	222	0	DP=34;VDB=1.184086e-01;AF1=1;AC1=2;DP4=0,0,18,15;MQ=60;FQ=-126	GT:PL:GQ	1/1:255,99,0:99
NC_003197.1	1942172	C	A	222	0	DP=40;VDB=1.270336e-01;RPB=-2.228501e-01;AF1=1;AC1=2;DP4=0,2,19,18;MQ=60;FQ=-84;PV4=0.49,1,1,1	GT:PL:GQ	1/1:255,57,0:99
NC_003197.1	1952602	G	A	222	0	DP=48;VDB=5.550410e-02;AF1=1;AC1=2;DP4=0,0,20,24;MQ=60;FQ=-159	GT:PL:GQ	1/1:255,132,0:99
NC_003197.1	1957864	C	T	222	0	DP=31;VDB=2.635825e-01;AF1=1;AC1=2;DP4=0,0,15,15;MQ=60;FQ=-117	GT:PL:GQ	1/1:255,90,0:99
NC_003197.1	1961706	G	A	194	0	DP=58;VDB=8.230130e-04;RPB=-2.899262e+00;AF1=0.5;AC1=1;DP4=23,17,9,9;MQ=59;FQ=197;PV4=0.78,0.08,0.014,1	GT:PL:GQ	0/1:224,0,255:99
NC_003197.1	1961740	C	T	169	0	DP=60;VDB=4.390908e-02;RPB=3.318180e+00;AF1=0.5;AC1=1;DP4=25,19,9,7;MQ=60;FQ=172;PV4=1,0.19,0.012,0.34	GT:PL:GQ	0/1:199,0,255:99
NC_003197.1	1961749	T	C	84	0	DP=52;VDB=1.791218e-02;RPB=3.096044e+00;AF1=0.5;AC1=1;DP4=24,19,6,3;MQ=60;FQ=87;PV4=0.72,0.015,1,1	GT:PL:GQ	0/1:114,0,255:99
NC_003197.1	1961753	A	C	73	0	DP=53;VDB=2.298545e-02;RPB=3.328300e+00;AF1=0.5;AC1=1;DP4=25,19,6,3;MQ=60;FQ=76;PV4=0.72,0.16,1,0.45	GT:PL:GQ	0/1:103,0,255:99
NC_003197.1	1962202	A	G	222	0	DP=49;VDB=3.507901e-04;AF1=1;AC1=2;DP4=0,0,24,25;MQ=60;FQ=-175	GT:PL:GQ	1/1:255,148,0:99
NC_003197.1	1966294	A	G	225	0	DP=76;VDB=7.753019e-04;RPB=-4.968461e+00;AF1=0.5;AC1=1;DP4=15,18,25,17;MQ=60;FQ=225;PV4=0.25,1,1,0.18	GT:PL:GQ	0/1:255,0,255:99
NC_003197.1	1966327	C	T	225	0	DP=74;VDB=2.284741e-01;RPB=-2.505864e+00;AF1=0.5;AC1=1;DP4=14,16,24,19;MQ=60;FQ=225;PV4=0.48,0.00056,1,1	GT:PL:GQ	0/1:255,0,255:99
NC_003197.1	1966399	G	A	225	0	DP=57;VDB=1.626368e-01;RPB=-4.836765e-01;AF1=0.5;AC1=1;DP4=14,10,16,15;MQ=60;FQ=225;PV4=0.79,0.19,1,0.019	GT:PL:GQ	0/1:255,0,255:99
NC_003197.1	1966403	A	C	225	0	DP=53;VDB=2.033871e-01;RPB=-9.380985e-01;AF1=0.5;AC1=1;DP4=14,10,15,14;MQ=60;FQ=225;PV4=0.78,0.043,1,0.033	GT:PL:GQ	0/1:255,0,255:99
NC_003197.1	1966549	A	G	225	0	DP=66;VDB=5.335660e-02;RPB=-6.102243e-01;AF1=0.5;AC1=1;DP4=13,13,19,21;MQ=60;FQ=225;PV4=1,1,1,1	GT:PL:GQ	0/1:255,0,255:99
NC_003197.1	1966567	A	G	225	0	DP=67;VDB=1.349280e-01;RPB=1.071750e-01;AF1=0.5;AC1=1;DP4=16,14,17,20;MQ=60;FQ=225;PV4=0.63,1,1,1	GT:PL:GQ	0/1:255,0,255:99
NC_003197.1	1966704	A	G	180	0	DP=60;VDB=3.862585e-05;RPB=5.106821e+00;AF1=0.5;AC1=1;DP4=21,23,5,11;MQ=60;FQ=183;PV4=0.38,1,1,1	GT:PL:GQ	0/1:210,0,255:99
NC_003197.1	2015092	G	A	222	0	DP=35;VDB=2.436277e-01;AF1=1;AC1=2;DP4=0,0,20,14;MQ=60;FQ=-129	GT:PL:GQ	1/1:255,102,0:99
NC_003197.1	2030723	A	C	222	0	DP=45;VDB=1.318220e-01;AF1=1;AC1=2;DP4=0,0,24,19;MQ=60;FQ=-156	GT:PL:GQ	1/1:255,129,0:99
NC_003197.1	2037109	C	G	222	0	DP=30;VDB=1.044613e-01;AF1=1;AC1=2;DP4=0,0,14,15;MQ=60;FQ=-114	GT:PL:GQ	1/1:255,87,0:99
NC_003197.1	2052182	C	T	222	0	DP=40;VDB=1.400611e-01;AF1=1;AC1=2;DP4=0,0,18,22;MQ=60;FQ=-147	GT:PL:GQ	1/1:255,120,0:99
NC_003197.1	2055379	C	T	222	0	DP=14;VDB=1.627704e-01;AF1=1;AC1=2;DP4=0,0,9,5;MQ=60;FQ=-69	GT:PL:GQ	1/1:255,42,0:81
NC_003197.1	2067855	C	T	222	0	DP=28;VDB=4.875930e-02;AF1=1;AC1=2;DP4=0,0,12,16;MQ=60;FQ=-111	GT:PL:GQ	1/1:255,84,0:99
NC_003197.1	2073364	A	G	222	0	DP=26;VDB=1.645161e-01;AF1=1;AC1=2;DP4=0,0,13,12;MQ=60;FQ=-102	GT:PL:GQ	1/1:255,75,0:99
NC_003197.1	2077341	A	C	222	0	DP=19;VDB=7.076173e-02;AF1=1;AC1=2;DP4=0,0,5,12;MQ=60;FQ=-78	GT:PL:GQ	1/1:255,51,0:99
NC_003197.1	2077456	C	A	222	0	DP=20;VDB=1.843539e-01;AF1=1;AC1=2;DP4=0,0,10,10;MQ=60;FQ=-87	GT:PL:GQ	1/1:255,60,0:99
NC_003197.1	2082000	G	A	222	0	DP=23;VDB=1.942705e-01;AF1=1;AC1=2;DP4=0,0,8,14;MQ=60;FQ=-93	GT:PL:GQ	1/1:255,66,0:99
NC_003197.1	2082164	T	C	225	0	DP=31;VDB=2.824722e-04;RPB=-4.684124e+00;AF1=0.5;AC1=1;DP4=7,9,8,7;MQ=59;FQ=225;PV4=0.72,0.15,0.075,1	GT:PL:GQ	0/1:255,0,255:99
NC_003197.1	2082171	T	A	225	0	DP=32;VDB=1.196530e-02;RPB=-4.164626e+00;AF1=0.5;AC1=1;DP4=7,9,9,7;MQ=59;FQ=225;PV4=0.72,0.13,0.082,1	GT:PL:GQ	0/1:255,0,255:99
NC_003197.1	2082185	G	A	225	0	DP=32;VDB=9.645743e-03;RPB=-3.825425e+00;AF1=0.5;AC1=1;DP4=7,9,9,7;MQ=59;FQ=225;PV4=0.72,0.19,0.082,0.12	GT:PL:GQ	0/1:255,0,255:99
NC_003197.1	2082192	T	C	211	0	DP=31;VDB=3.325116e-02;RPB=-4.130725e+00;AF1=0.5;AC1=1;DP4=7,9,8,7;MQ=60;FQ=214;PV4=0.72,0.025,0.15,0.15	GT:PL:GQ	0/1:241,0,255:99
NC_003197.1	2082199	C	T	151	0	DP=30;VDB=1.123590e-01;RPB=-3.972383e+00;AF1=0.5;AC1=1;DP4=9,7,5,6;MQ=60;FQ=154;PV4=0.7,0.38,1,1	GT:PL:GQ	0/1:181,0,255:99
NC_003197.1	2082203	T	C	218	0	DP=30;VDB=1.255528e-01;RPB=-4.525846e+00;AF1=0.5;AC1=1;DP4=5,9,7,7;MQ=60;FQ=187;PV4=0.7,1,1,1	GT:PL:GQ	0/1:248,0,214:99
NC_003197.1	2082204	A	G	209	0	DP=30;VDB=1.280573e-01;RPB=-4.582628e+00;AF1=0.5;AC1=1;DP4=7,9,6,7;MQ=60;FQ=208;PV4=1,1,1,1	GT:PL:GQ	0/1:239,0,238:99
NC_003197.1	2082210	G	A	202	0	DP=30;VDB=1.651215e-01;RPB=-4.676687e+00;AF1=0.5;AC1=1;DP4=7,9,7,7;MQ=60;FQ=205;PV4=1,0.23,1,1	GT:PL:GQ	0/1:232,0,255:99
NC_003197.1	2082215	T	C	225	0	DP=30;VDB=1.639960e-01;RPB=-4.676687e+00;AF1=0.5;AC1=1;DP4=7,9,7,7;MQ=60;FQ=225;PV4=1,1,1,1	GT:PL:GQ	0/1:255,0,255:99
NC_003197.1	2082216	A	G	212	0	DP=30;VDB=1.615985e-01;RPB=-4.676687e+00;AF1=0.5;AC1=1;DP4=7,9,7,7;MQ=60;FQ=215;PV4=1,0.17,1,1	GT:PL:GQ	0/1:242,0,255:99
NC_003197.1	2082218	T	A	166	0	DP=30;VDB=1.443477e-01;RPB=-4.479900e+00;AF1=0.5;AC1=1;DP4=7,9,5,7;MQ=60;FQ=169;PV4=1,0.035,1,1	GT:PL:GQ	0/1:196,0,255:99
NC_003197.1	2082219	C	A	195	0	DP=30;VDB=1.335198e-01;RPB=-4.582628e+00;AF1=0.5;AC1=1;DP4=7,9,6,7;MQ=60;FQ=198;PV4=1,1,1,1	GT:PL:GQ	0/1:225,0,255:99
NC_003197.1	2083488	A	C	222	0	DP=22;VDB=5.547836e-02;AF1=1;AC1=2;DP4=0,0,9,13;MQ=60;FQ=-93	GT:PL:GQ	1/1:255,66,0:99
NC_003197.1	2084602	G	C	222	0	DP=30;VDB=1.929386e-01;AF1=1;AC1=2;DP4=0,0,16,14;MQ=60;FQ=-117	GT:PL:GQ	1/1:255,90,0:99
NC_003197.1	2094081	C	T	222	0	DP=35;VDB=2.496342e-01;AF1=1;AC1=2;DP4=0,0,16,19;MQ=60;FQ=-132	GT:PL:GQ	1/1:255,105,0:99
NC_003197.1	2096138	G	A	222	0	DP=28;VDB=2.604922e-01;AF1=1;AC1=2;DP4=0,0,14,13;MQ=60;FQ=-108	GT:PL:GQ	1/1:255,81,0:99
NC_003197.1	2096189	C	G	222	0	DP=30;VDB=2.726247e-01;AF1=1;AC1=2;DP4=0,0,15,13;MQ=60;FQ=-111	GT:PL:GQ	1/1:255,84,0:99
NC_003197.1	2101442	T	G	222	0	DP=28;VDB=4.105033e-03;AF1=1;AC1=2;DP4=0,0,13,14;MQ=60;FQ=-108	GT:PL:GQ	1/1:255,81,0:99
NC_003197.1	2108595	C	T	222	0	DP=29;VDB=2.768821e-01;AF1=1;AC1=2;DP4=0,0,17,12;MQ=60;FQ=-114	GT:PL:GQ	1/1:255,87,0:99
NC_003197.1	2110339	C	T	222	0	DP=19;VDB=1.811811e-01;AF1=1;AC1=2;DP4=0,0,10,9;MQ=60;FQ=-84	GT:PL:GQ	1/1:255,57,0:99
NC_003197.1	2123545	T	C	222	0	DP=21;VDB=8.830894e-02;AF1=1;AC1=2;DP4=0,0,10,11;MQ=60;FQ=-90	GT:PL:GQ	1/1:255,63,0:99
NC_003197.1	2125292	C	T	222	0	DP=23;VDB=1.862422e-01;AF1=1;AC1=2;DP4=0,0,14,8;MQ=60;FQ=-93	GT:PL:GQ	1/1:255,66,0:99
NC_003197.1	2137757	A	C	222	0	DP=25;VDB=1.844187e-01;AF1=1;AC1=2;DP4=0,0,14,8;MQ=60;FQ=-93	GT:PL:GQ	1/1:255,66,0:99
NC_003197.1	2140177	G	T	222	0	DP=63;VDB=3.436623e-01;AF1=1;AC1=2;DP4=0,0,31,31;MQ=60;FQ=-214	GT:PL:GQ	1/1:255,187,0:99
NC_003197.1	2147801	A	G	222	0	DP=21;VDB=1.555058e-01;AF1=1;AC1=2;DP4=0,0,8,12;MQ=60;FQ=-87	GT:PL:GQ	1/1:255,60,0:99
NC_003197.1	2159098	A	C	222	0	DP=42;VDB=3.773833e-02;AF1=1;AC1=2;DP4=0,0,18,18;MQ=60;FQ=-135	GT:PL:GQ	1/1:255,108,0:99
NC_003197.1	2169801	C	T	222	0	DP=25;VDB=9.331140e-02;AF1=1;AC1=2;DP4=0,0,14,9;MQ=60;FQ=-96	GT:PL:GQ	1/1:255,69,0:99
NC_003197.1	2178560	G	A	222	0	DP=24;VDB=9.401029e-02;AF1=1;AC1=2;DP4=0,0,10,13;MQ=60;FQ=-96	GT:PL:GQ	1/1:255,69,0:99
NC_003197.1	2190784	G	A	222	0	DP=25;VDB=2.542945e-01;AF1=1;AC1=2;DP4=0,0,10,15;MQ=60;FQ=-102	GT:PL:GQ	1/1:255,75,0:99
NC_003197.1	2194910	C	T	222	0	DP=25;VDB=1.125157e-02;AF1=1;AC1=2;DP4=0,0,15,10;MQ=60;FQ=-102	GT:PL:GQ	1/1:255,75,0:99
NC_003197.1	2204926	T	C	222	0	DP=36;VDB=2.686897e-01;AF1=1;AC1=2;DP4=0,0,19,16;MQ=60;FQ=-132	GT:PL:GQ	1/1:255,105,0:99
NC_003197.1	2208952	A	G	222	0	DP=29;VDB=2.114734e-01;AF1=1;AC1=2;DP4=0,0,13,15;MQ=60;FQ=-111	GT:PL:GQ	1/1:255,84,0:99
NC_003197.1	2219610	G	A	222	0	DP=39;VDB=2.443489e-01;AF1=1;AC1=2;DP4=0,0,19,17;MQ=60;FQ=-135	GT:PL:GQ	1/1:255,108,0:99
NC_003197.1	2223484	A	G	222	0	DP=31;VDB=2.111472e-01;AF1=1;AC1=2;DP4=0,0,15,15;MQ=60;FQ=-114	GT:PL:GQ	1/1:255,87,0:99
NC_003197.1	2231777	T	C	225	0	DP=41;VDB=4.996230e-06;RPB=-2.216972e-01;AF1=0.5;AC1=1;DP4=13,8,12,8;MQ=60;FQ=225;PV4=1,0.015,0.16,1	GT:PL:GQ	0/1:255,0,255:99
NC_003197.1	2231780	T	A	225	0	DP=43;VDB=9.500208e-06;RPB=-4.276476e-01;AF1=0.5;AC1=1;DP4=13,8,13,8;MQ=60;FQ=225;PV4=1,0.24,0.16,1	GT:PL:GQ	0/1:255,0,255:99
NC_003197.1	2231801	A	G	225	0	DP=43;VDB=4.314971e-07;RPB=2.885385e+00;AF1=0.5;AC1=1;DP4=13,7,14,9;MQ=60;FQ=225;PV4=1,0.45,0.18,1	GT:PL:GQ	0/1:255,0,255:99
NC_003197.1	2231816	C	A	225	0	DP=45;VDB=5.332296e-08;RPB=4.666038e+00;AF1=0.5;AC1=1;DP4=14,8,14,9;MQ=60;FQ=225;PV4=1,0.37,0.17,1	GT:PL:GQ	0/1:255,0,255:99
NC_003197.1	2232179	T	C	160	0	DP=25;VDB=2.282419e-04;RPB=-2.910016e+00;AF1=0.5;AC1=1;DP4=6,7,7,5;MQ=59;FQ=163;PV4=0.7,0.074,0.15,0.16	GT:PL:GQ	0/1:190,0,252:99
NC_003197.1	2232188	A	T	214	0	DP=27;VDB=2.409468e-03;RPB=-3.081411e+00;AF1=0.5;AC1=1;DP4=6,7,8,6;MQ=59;FQ=216;PV4=0.71,0.25,0.17,0.17	GT:PL:GQ	0/1:244,0,249:99
NC_003197.1	2232191	C	A	203	0	DP=28;VDB=5.744504e-03;RPB=-2.458201e+00;AF1=0.5;AC1=1;DP4=7,7,8,6;MQ=59;FQ=206;PV4=1,0.29,0.16,1	GT:PL:GQ	0/1:233,0,253:99
NC_003197.1	2232197	G	C	225	0	DP=53;VDB=5.668785e-06;RPB=-2.696989e+00;AF1=0.5;AC1=1;DP4=8,8,16,17;MQ=58;FQ=213;PV4=1,0.059,0.078,1	GT:PL:GQ	0/1:255,0,240:99
NC_003197.1	2232215	A	T	225	0	DP=71;VDB=1.562556e-03;RPB=-1.960129e+00;AF1=0.5;AC1=1;DP4=7,7,28,28;MQ=58;FQ=136;PV4=1,0.38,0.16,0.34	GT:PL:GQ	0/1:255,0,163:99
NC_003197.1	2232230	T	A	225	0	DP=74;VDB=9.212615e-02;RPB=-4.260064e-02;AF1=0.5;AC1=1;DP4=10,10,25,29;MQ=60;FQ=216;PV4=0.8,0.091,1,1	GT:PL:GQ	0/1:255,0,243:99
NC_003197.1	2232232	A	G	225	0	DP=74;VDB=1.092861e-01;RPB=-4.260064e-02;AF1=0.5;AC1=1;DP4=10,10,25,29;MQ=60;FQ=217;PV4=0.8,0.13,1,1	GT:PL:GQ	0/1:255,0,244:99
NC_003197.1	2232236	A	G	225	0	DP=74;VDB=5.584690e-02;RPB=-4.057894e-01;AF1=0.5;AC1=1;DP4=21,20,14,18;MQ=60;FQ=225;PV4=0.64,0.0079,1,1	GT:PL:GQ	0/1:255,0,255:99
NC_003197.1	2232242	T	C	225	0	DP=75;VDB=7.834823e-05;RPB=6.649370e-01;AF1=0.5;AC1=1;DP4=11,9,25,30;MQ=60;FQ=206;PV4=0.6,0.41,1,1	GT:PL:GQ	0/1:255,0,233:99
NC_003197.1	2232266	C	T	225	0	DP=79;VDB=2.689149e-04;RPB=1.825525e+00;AF1=0.5;AC1=1;DP4=12,9,26,32;MQ=60;FQ=205;PV4=0.45,1,1,1	GT:PL:GQ	0/1:255,0,232:99
NC_003197.1	2232270	A	G	225	0	DP=81;VDB=4.495494e-03;RPB=2.382798e+00;AF1=0.5;AC1=1;DP4=13,10,26,32;MQ=60;FQ=219;PV4=0.46,0.48,1,1	GT:PL:GQ	0/1:255,0,247:99
NC_003197.1	2232272	C	T	225	0	DP=81;VDB=2.201390e-02;RPB=2.414219e+00;AF1=0.5;AC1=1;DP4=13,10,26,32;MQ=60;FQ=225;PV4=0.46,0.076,1,1	GT:PL:GQ	0/1:255,0,255:99
NC_003197.1	2232289	A	G	225	0	DP=78;VDB=1.617528e-03;RPB=1.892025e+00;AF1=0.5;AC1=1;DP4=15,11,22,30;MQ=60;FQ=225;PV4=0.23,0.33,1,1	GT:PL:GQ	0/1:255,0,255:99
NC_003197.1	2232302	C	T	181	0	DP=80;VDB=1.402344e-03;RPB=2.141407e+00;AF1=0.5;AC1=1;DP4=15,10,24,29;MQ=60;FQ=184;PV4=0.33,2.8e-15,1,1	GT:PL:GQ	0/1:211,0,255:99
NC_003197.1	2232320	T	C	225	0	DP=92;VDB=1.647624e-03;RPB=1.339735e+00;AF1=0.5;AC1=1;DP4=16,10,29,37;MQ=60;FQ=224;PV4=0.17,0.034,1,1	GT:PL:GQ	0/1:255,0,254:99
NC_003197.1	2232323	T	C	225	0	DP=95;VDB=1.356930e-03;RPB=8.603371e-01;AF1=0.5;AC1=1;DP4=16,10,30,37;MQ=60;FQ=221;PV4=0.17,0.028,1,1	GT:PL:GQ	0/1:255,0,249:99
NC_003197.1	2232344	A	G	225	0	DP=97;VDB=1.148588e-07;RPB=3.449034e+00;AF1=0.5;AC1=1;DP4=16,11,30,40;MQ=60;FQ=225;PV4=0.18,0.039,1,1	GT:PL:GQ	0/1:255,0,255:99
NC_003197.1	2232350	A	G	225	0	DP=98;VDB=1.810771e-03;RPB=3.946003e+00;AF1=0.5;AC1=1;DP4=18,11,29,40;MQ=60;FQ=225;PV4=0.08,1,1,1	GT:PL:GQ	0/1:255,0,255:99
NC_003197.1	2232352	T	A	225	0	DP=99;VDB=3.479951e-03;RPB=4.275188e+00;AF1=0.5;AC1=1;DP4=19,11,29,40;MQ=60;FQ=225;PV4=0.079,0.37,1,1	GT:PL:GQ	0/1:255,0,255:99
NC_003197.1	2232362	C	T	225	0	DP=103;VDB=3.537289e-04;RPB=4.629096e+00;AF1=0.5;AC1=1;DP4=19,10,31,42;MQ=60;FQ=225;PV4=0.048,0.27,1,1	GT:PL:GQ	0/1:255,0,255:99
NC_003197.1	2233063	T	C	222	0	DP=31;VDB=2.385128e-01;AF1=1;AC1=2;DP4=0,0,13,18;MQ=60;FQ=-120	GT:PL:GQ	1/1:255,93,0:99
NC_003197.1	2237090	G	A	222	0	DP=30;VDB=2.603132e-01;AF1=1;AC1=2;DP4=0,0,14,12;MQ=60;FQ=-105	GT:PL:GQ	1/1:255,78,0:99
NC_003197.1	2251596	T	C	222	0	DP=29;VDB=1.991610e-01;AF1=1;AC1=2;DP4=0,0,12,15;MQ=60;FQ=-108	GT:PL:GQ	1/1:255,81,0:99
NC_003197.1	2256194	G	A	222	0	DP=36;VDB=6.190183e-03;AF1=1;AC1=2;DP4=0,0,19,15;MQ=60;FQ=-129	GT:PL:GQ	1/1:255,102,0:99
NC_003197.1	2276106	C	T	222	0	DP=39;VDB=1.312953e-01;AF1=1;AC1=2;DP4=0,0,24,14;MQ=60;FQ=-141	GT:PL:GQ	1/1:255,114,0:99
NC_003197.1	2292650	A	G	222	0	DP=31;VDB=2.271081e-01;AF1=1;AC1=2;DP4=0,0,15,15;MQ=60;FQ=-114	GT:PL:GQ	1/1:255,87,0:99
NC_003197.1	2298714	A	G	222	0	DP=28;VDB=2.097869e-01;RPB=2.261289e+00;AF1=1;AC1=2;DP4=1,1,13,11;MQ=60;FQ=-42;PV4=1,1,1,1	GT:PL:GQ	1/1:255,15,0:27
NC_003197.1	2300420	G	A	222	0	DP=38;VDB=3.665452e-03;AF1=1;AC1=2;DP4=0,0,19,19;MQ=60;FQ=-141	GT:PL:GQ	1/1:255,114,0:99
NC_003197.1	2301558	T	C	222	0	DP=30;VDB=1.798022e-01;AF1=1;AC1=2;DP4=0,0,17,12;MQ=60;FQ=-111	GT:PL:GQ	1/1:255,84,0:99
NC_003197.1	2309170	C	A	222	0	DP=31;VDB=2.125078e-01;AF1=1;AC1=2;DP4=0,0,14,17;MQ=60;FQ=-120	GT:PL:GQ	1/1:255,93,0:99
NC_003197.1	2317914	C	T	222	0	DP=37;VDB=1.543358e-03;AF1=1;AC1=2;DP4=0,0,15,20;MQ=60;FQ=-132	GT:PL:GQ	1/1:255,105,0:99
NC_003197.1	2327038	T	C	222	0	DP=33;VDB=6.949215e-02;AF1=1;AC1=2;DP4=0,0,16,17;MQ=60;FQ=-126	GT:PL:GQ	1/1:255,99,0:99
NC_003197.1	2331390	C	G	222	0	DP=35;VDB=6.890564e-02;AF1=1;AC1=2;DP4=0,0,18,17;MQ=60;FQ=-132	GT:PL:GQ	1/1:255,105,0:99
NC_003197.1	2336303	A	G	225	0	DP=77;VDB=8.710153e-16;RPB=-5.987812e+00;AF1=0.5;AC1=1;DP4=14,22,27,14;MQ=60;FQ=225;PV4=0.023,0.46,1,1	GT:PL:GQ	0/1:255,0,255:99
NC_003197.1	2336383	A	C	225	0	DP=91;VDB=7.772543e-02;RPB=-1.312963e+00;AF1=0.5;AC1=1;DP4=14,23,30,24;MQ=60;FQ=225;PV4=0.13,1,1,1	GT:PL:GQ	0/1:255,0,255:99
NC_003197.1	2336389	A	G	225	0	DP=88;VDB=2.445826e-02;RPB=-4.689066e-01;AF1=0.5;AC1=1;DP4=14,21,29,24;MQ=60;FQ=225;PV4=0.2,1,1,1	GT:PL:GQ	0/1:255,0,255:99
NC_003197.1	2336555	C	T	225	0	DP=88;VDB=2.399321e-01;RPB=3.561871e-01;AF1=0.5;AC1=1;DP4=23,18,16,28;MQ=60;FQ=225;PV4=0.084,1,1,0.43	GT:PL:GQ	0/1:255,0,255:99
NC_003197.1	2336582	A	G	225	0	DP=90;VDB=7.332409e-02;RPB=7.533935e-01;AF1=0.5;AC1=1;DP4=20,19,15,30;MQ=60;FQ=225;PV4=0.12,0.11,1,1	GT:PL:GQ	0/1:255,0,255:99
NC_003197.1	2336709	A	G	225	0	DP=72;VDB=3.620540e-04;RPB=3.381519e+00;AF1=0.5;AC1=1;DP4=19,17,12,21;MQ=60;FQ=225;PV4=0.23,0.022,1,1	GT:PL:GQ	0/1:255,0,255:99
NC_003197.1	2339585	T	C	172	0	DP=56;VDB=9.484665e-06;RPB=-5.413867e+00;AF1=0.5;AC1=1;DP4=17,23,12,4;MQ=60;FQ=175;PV4=0.039,1,1,0.1	GT:PL:GQ	0/1:202,0,255:99
NC_003197.1	2339591	C	T	168	0	DP=56;VDB=9.575275e-05;RPB=-5.196224e+00;AF1=0.5;AC1=1;DP4=17,23,12,4;MQ=60;FQ=171;PV4=0.039,0.19,1,0.44	GT:PL:GQ	0/1:198,0,255:99
NC_003197.1	2339743	A	G	225	0	DP=74;VDB=3.278567e-01;RPB=-7.364854e-01;AF1=0.5;AC1=1;DP4=14,18,23,19;MQ=60;FQ=225;PV4=0.48,1,1,1	GT:PL:GQ	0/1:255,0,255:99
NC_003197.1	2339788	T	C	225	0	DP=74;VDB=2.952670e-01;RPB=4.163212e-01;AF1=0.5;AC1=1;DP4=13,18,23,20;MQ=60;FQ=225;PV4=0.36,0.12,1,0.4	GT:PL:GQ	0/1:255,0,255:99
NC_003197.1	2339934	A	G	225	0	DP=87;VDB=3.314247e-01;RPB=1.625764e+00;AF1=0.5;AC1=1;DP4=22,21,21,23;MQ=60;FQ=225;PV4=0.83,1,1,1	GT:PL:GQ	0/1:255,0,255:99
NC_003197.1	2339993	C	T	225	0	DP=87;VDB=6.517560e-02;RPB=3.542743e+00;AF1=0.5;AC1=1;DP4=22,23,18,21;MQ=60;FQ=225;PV4=0.83,1,1,0.46	GT:PL:GQ	0/1:255,0,255:99
NC_003197.1	2340040	T	C	225	0	DP=71;VDB=2.438375e-01;RPB=9.021391e-01;AF1=0.5;AC1=1;DP4=20,21,13,17;MQ=60;FQ=225;PV4=0.81,1,1,0.022	GT:PL:GQ	0/1:255,0,255:99
NC_003197.1	2340227	A	G	225	0	DP=59;VDB=2.870738e-01;RPB=-3.284452e-01;AF1=0.5;AC1=1;DP4=13,13,14,17;MQ=60;FQ=225;PV4=0.79,1,1,1	GT:PL:GQ	0/1:255,0,255:99
NC_003197.1	2340320	C	G	225	0	DP=64;VDB=1.285326e-01;RPB=1.444695e+00;AF1=0.5;AC1=1;DP4=13,15,15,17;MQ=60;FQ=225;PV4=1,1,1,1	GT:PL:GQ	0/1:255,0,255:99
NC_003197.1	2340355	A	G	225	0	DP=74;VDB=3.297988e-01;RPB=8.674161e-01;AF1=0.5;AC1=1;DP4=16,16,23,19;MQ=60;FQ=225;PV4=0.81,1,1,1	GT:PL:GQ	0/1:255,0,255:99
NC_003197.1	2340418	T	A	225	0	DP=75;VDB=6.141190e-02;RPB=-1.227476e+00;AF1=0.5;AC1=1;DP4=17,15,24,18;MQ=60;FQ=225;PV4=0.82,0.41,1,0.2	GT:PL:GQ	0/1:255,0,255:99
NC_003197.1	2340432	A	T	225	0	DP=77;VDB=3.370216e-01;RPB=-1.530055e+00;AF1=0.5;AC1=1;DP4=18,15,24,19;MQ=60;FQ=225;PV4=1,1,1,0.22	GT:PL:GQ	0/1:255,0,255:99
NC_003197.1	2340437	C	T	225	0	DP=77;VDB=3.268105e-01;RPB=-1.911952e+00;AF1=0.5;AC1=1;DP4=18,15,23,17;MQ=60;FQ=225;PV4=0.82,1,1,1	GT:PL:GQ	0/1:255,0,255:99
NC_003197.1	2340493	A	C	225	0	DP=62;VDB=2.932530e-01;RPB=-1.874779e+00;AF1=0.5;AC1=1;DP4=10,10,26,16;MQ=60;FQ=199;PV4=0.42,1,1,1	GT:PL:GQ	0/1:255,0,226:99
NC_003197.1	2340609	C	T	225	0	DP=82;VDB=2.028101e-02;RPB=2.721111e+00;AF1=0.5;AC1=1;DP4=22,17,17,23;MQ=60;FQ=225;PV4=0.26,1,1,0.36	GT:PL:GQ	0/1:255,0,255:99
NC_003197.1	2340624	C	T	225	0	DP=81;VDB=6.138292e-02;RPB=3.226848e+00;AF1=0.5;AC1=1;DP4=22,15,14,24;MQ=60;FQ=225;PV4=0.066,0.022,1,0.2	GT:PL:GQ	0/1:255,0,255:99
NC_003197.1	2340681	T	C	225	0	DP=76;VDB=4.108137e-03;RPB=2.169805e+00;AF1=0.5;AC1=1;DP4=26,22,10,18;MQ=60;FQ=225;PV4=0.16,1,1,1	GT:PL:GQ	0/1:255,0,255:99
NC_003197.1	2341971	C	A	222	0	DP=28;VDB=2.692429e-01;AF1=1;AC1=2;DP4=0,0,14,14;MQ=60;FQ=-111	GT:PL:GQ	1/1:255,84,0:99
NC_003197.1	2356160	T	C	222	0	DP=25;VDB=6.827878e-02;AF1=1;AC1=2;DP4=0,0,18,7;MQ=60;FQ=-102	GT:PL:GQ	1/1:255,75,0:99
NC_003197.1	2362094	G	T	222	0	DP=24;VDB=1.645196e-01;AF1=1;AC1=2;DP4=0,0,11,12;MQ=60;FQ=-96	GT:PL:GQ	1/1:255,69,0:99
NC_003197.1	2367790	A	G	222	0	DP=37;VDB=2.301704e-01;AF1=1;AC1=2;DP4=0,0,19,17;MQ=60;FQ=-135	GT:PL:GQ	1/1:255,108,0:99
NC_003197.1	2370614	T	C	222	0	DP=26;VDB=1.482829e-01;AF1=1;AC1=2;DP4=0,0,12,14;MQ=60;FQ=-105	GT:PL:GQ	1/1:255,78,0:99
NC_003197.1	2376488	T	C	222	0	DP=55;VDB=3.372981e-02;AF1=1;AC1=2;DP4=0,0,26,28;MQ=60;FQ=-190	GT:PL:GQ	1/1:255,163,0:99
NC_003197.1	2389382	G	A	222	0	DP=23;VDB=2.017260e-01;AF1=1;AC1=2;DP4=0,0,14,8;MQ=60;FQ=-93	GT:PL:GQ	1/1:255,66,0:99
NC_003197.1	2390185	C	A	222	0	DP=34;VDB=2.061009e-01;AF1=1;AC1=2;DP4=0,0,15,17;MQ=60;FQ=-123	GT:PL:GQ	1/1:255,96,0:99
NC_003197.1	2403145	A	C	222	0	DP=24;VDB=8.952691e-02;AF1=1;AC1=2;DP4=0,0,12,12;MQ=60;FQ=-99	GT:PL:GQ	1/1:255,72,0:99
NC_003197.1	2420898	G	T	222	0	DP=20;VDB=1.540084e-01;AF1=1;AC1=2;DP4=0,0,11,8;MQ=60;FQ=-84	GT:PL:GQ	1/1:255,57,0:99
NC_003197.1	2423064	C	T	222	0	DP=40;VDB=1.470735e-01;AF1=1;AC1=2;DP4=0,0,18,17;MQ=60;FQ=-132	GT:PL:GQ	1/1:255,105,0:99
NC_003197.1	2425105	G	A	222	0	DP=40;VDB=1.780655e-01;AF1=1;AC1=2;DP4=0,0,20,18;MQ=60;FQ=-135	GT:PL:GQ	1/1:255,108,0:99
NC_003197.1	2427979	C	G	222	0	DP=32;VDB=2.171753e-01;AF1=1;AC1=2;DP4=0,0,14,17;MQ=60;FQ=-120	GT:PL:GQ	1/1:255,93,0:99
NC_003197.1	2429197	A	G	222	0	DP=32;VDB=2.836882e-01;AF1=1;AC1=2;DP4=0,0,20,11;MQ=60;FQ=-120	GT:PL:GQ	1/1:255,93,0:99
NC_003197.1	2431244	T	C	222	0	DP=25;VDB=2.198530e-01;AF1=1;AC1=2;DP4=0,0,13,12;MQ=60;FQ=-102	GT:PL:GQ	1/1:255,75,0:99
NC_003197.1	2441275	T	G	222	0	DP=35;VDB=2.853225e-01;AF1=1;AC1=2;DP4=0,0,13,21;MQ=60;FQ=-129	GT:PL:GQ	1/1:255,102,0:99
NC_003197.1	2447581	G	A	222	0	DP=36;VDB=3.006312e-01;AF1=1;AC1=2;DP4=0,0,16,20;MQ=60;FQ=-135	GT:PL:GQ	1/1:255,108,0:99
NC_003197.1	2450130	A	G	222	0	DP=27;VDB=2.320742e-01;AF1=1;AC1=2;DP4=0,0,14,13;MQ=60;FQ=-108	GT:PL:GQ	1/1:255,81,0:99
NC_003197.1	2458891	T	A	222	0	DP=38;VDB=9.047370e-02;AF1=1;AC1=2;DP4=0,0,19,15;MQ=60;FQ=-129	GT:PL:GQ	1/1:255,102,0:99
NC_003197.1	2465452	T	G	222	0	DP=37;VDB=3.451271e-02;AF1=1;AC1=2;DP4=0,0,21,16;MQ=60;FQ=-138	GT:PL:GQ	1/1:255,111,0:99
NC_003197.1	2467952	A	G	222	0	DP=20;VDB=6.060440e-02;AF1=1;AC1=2;DP4=0,0,9,11;MQ=60;FQ=-87	GT:PL:GQ	1/1:255,60,0:99
NC_003197.1	2473181	C	T	222	0	DP=26;VDB=2.213702e-01;AF1=1;AC1=2;DP4=0,0,14,10;MQ=60;FQ=-99	GT:PL:GQ	1/1:255,72,0:99
NC_003197.1	2475380	G	A	222	0	DP=46;VDB=6.596684e-02;AF1=1;AC1=2;DP4=0,0,23,21;MQ=60;FQ=-159	GT:PL:GQ	1/1:255,132,0:99
NC_003197.1	2478628	A	C	222	0	DP=33;VDB=1.747665e-01;AF1=1;AC1=2;DP4=0,0,16,17;MQ=60;FQ=-126	GT:PL:GQ	1/1:255,99,0:99
NC_003197.1	2481589	G	T	222	0	DP=30;VDB=1.358266e-01;AF1=1;AC1=2;DP4=0,0,17,13;MQ=60;FQ=-117	GT:PL:GQ	1/1:255,90,0:99
NC_003197.1	2484334	C	T	222	0	DP=54;VDB=3.235328e-01;AF1=1;AC1=2;DP4=0,0,29,24;MQ=60;FQ=-187	GT:PL:GQ	1/1:255,160,0:99
NC_003197.1	2490998	C	A	222	0	DP=36;VDB=1.986475e-01;AF1=1;AC1=2;DP4=0,0,19,16;MQ=60;FQ=-132	GT:PL:GQ	1/1:255,105,0:99
NC_003197.1	2494238	C	A	222	0	DP=30;VDB=2.152318e-01;AF1=1;AC1=2;DP4=0,0,12,17;MQ=60;FQ=-114	GT:PL:GQ	1/1:255,87,0:99
NC_003197.1	2500654	C	G	222	0	DP=22;VDB=6.462927e-02;AF1=1;AC1=2;DP4=0,0,10,10;MQ=60;FQ=-87	GT:PL:GQ	1/1:255,60,0:99
NC_003197.1	2500655	G	C	222	0	DP=22;VDB=7.617750e-02;AF1=1;AC1=2;DP4=0,0,12,10;MQ=60;FQ=-93	GT:PL:GQ	1/1:255,66,0:99
NC_003197.1	2500836	T	A	222	0	DP=20;VDB=1.853985e-01;AF1=1;AC1=2;DP4=0,0,9,11;MQ=60;FQ=-87	GT:PL:GQ	1/1:255,60,0:99
NC_003197.1	2503219	A	G	222	0	DP=28;VDB=1.322249e-03;AF1=1;AC1=2;DP4=0,0,12,16;MQ=60;FQ=-111	GT:PL:GQ	1/1:255,84,0:99
NC_003197.1	2505071	A	G	222	0	DP=37;VDB=7.156438e-02;AF1=1;AC1=2;DP4=0,0,17,14;MQ=60;FQ=-120	GT:PL:GQ	1/1:255,93,0:99
NC_003197.1	2513257	A	G	222	0	DP=33;VDB=2.613752e-01;AF1=1;AC1=2;DP4=0,0,12,17;MQ=60;FQ=-114	GT:PL:GQ	1/1:255,87,0:99
NC_003197.1	2520243	C	A	222	0	DP=19;VDB=1.800467e-01;AF1=1;AC1=2;DP4=0,0,8,11;MQ=60;FQ=-84	GT:PL:GQ	1/1:255,57,0:99
NC_003197.1	2530069	G	A	222	0	DP=35;VDB=2.320909e-01;AF1=1;AC1=2;DP4=0,0,15,19;MQ=60;FQ=-129	GT:PL:GQ	1/1:255,102,0:99
NC_003197.1	2535477	T	C	222	0	DP=47;VDB=9.343008e-02;AF1=1;AC1=2;DP4=0,0,24,22;MQ=60;FQ=-165	GT:PL:GQ	1/1:255,138,0:99
NC_003197.1	2537941	C	G	222	0	DP=24;VDB=1.504396e-01;AF1=1;AC1=2;DP4=0,0,10,13;MQ=60;FQ=-96	GT:PL:GQ	1/1:255,69,0:99
NC_003197.1	2537942	G	C	222	0	DP=24;VDB=1.023796e-01;AF1=1;AC1=2;DP4=0,0,11,13;MQ=60;FQ=-99	GT:PL:GQ	1/1:255,72,0:99
NC_003197.1	2540828	G	T	222	0	DP=40;VDB=6.876907e-02;AF1=1;AC1=2;DP4=0,0,19,18;MQ=60;FQ=-138	GT:PL:GQ	1/1:255,111,0:99
NC_003197.1	2541905	A	T	222	0	DP=24;VDB=1.675403e-01;AF1=1;AC1=2;DP4=0,0,9,14;MQ=60;FQ=-96	GT:PL:GQ	1/1:255,69,0:99
NC_003197.1	2550665	C	G	222	0	DP=25;VDB=2.542136e-01;AF1=1;AC1=2;DP4=0,0,12,13;MQ=60;FQ=-102	GT:PL:GQ	1/1:255,75,0:99
NC_003197.1	2550666	G	C	222	0	DP=26;VDB=2.569759e-01;AF1=1;AC1=2;DP4=0,0,12,13;MQ=60;FQ=-102	GT:PL:GQ	1/1:255,75,0:99
NC_003197.1	2552605	A	G	222	0	DP=41;VDB=3.273315e-01;AF1=1;AC1=2;DP4=0,0,15,25;MQ=60;FQ=-147	GT:PL:GQ	1/1:255,120,0:99
NC_003197.1	2565589	A	G	222	0	DP=22;VDB=7.751028e-02;AF1=1;AC1=2;DP4=0,0,11,11;MQ=60;FQ=-93	GT:PL:GQ	1/1:255,66,0:99
NC_003197.1	2576512	T	G	222	0	DP=29;VDB=6.535022e-03;AF1=1;AC1=2;DP4=0,0,14,15;MQ=60;FQ=-114	GT:PL:GQ	1/1:255,87,0:99
NC_003197.1	2578702	T	C	222	0	DP=27;VDB=3.796745e-03;AF1=1;AC1=2;DP4=0,0,12,14;MQ=60;FQ=-105	GT:PL:GQ	1/1:255,78,0:99
NC_003197.1	2583276	A	G	222	0	DP=40;VDB=1.308240e-01;AF1=1;AC1=2;DP4=0,0,17,23;MQ=60;FQ=-147	GT:PL:GQ	1/1:255,120,0:99
NC_003197.1	2584636	A	G	222	0	DP=41;VDB=2.799888e-02;AF1=1;AC1=2;DP4=0,0,18,23;MQ=60;FQ=-150	GT:PL:GQ	1/1:255,123,0:99
NC_003197.1	2584998	T	C	222	0	DP=24;VDB=5.561647e-02;AF1=1;AC1=2;DP4=0,0,12,9;MQ=60;FQ=-90	GT:PL:GQ	1/1:255,63,0:99
NC_003197.1	2586108	A	G	222	0	DP=20;VDB=1.750479e-01;AF1=1;AC1=2;DP4=0,0,10,9;MQ=60;FQ=-84	GT:PL:GQ	1/1:255,57,0:99
NC_003197.1	2590671	A	G	222	0	DP=22;VDB=1.937836e-01;AF1=1;AC1=2;DP4=0,0,8,12;MQ=60;FQ=-87	GT:PL:GQ	1/1:255,60,0:99
NC_003197.1	2594507	C	A	222	0	DP=47;VDB=3.187763e-01;AF1=1;AC1=2;DP4=0,0,21,26;MQ=60;FQ=-168	GT:PL:GQ	1/1:255,141,0:99
NC_003197.1	2594861	A	G	222	0	DP=25;VDB=1.005389e-01;AF1=1;AC1=2;DP4=0,0,11,14;MQ=60;FQ=-102	GT:PL:GQ	1/1:255,75,0:99
NC_003197.1	2596653	G	A	222	0	DP=32;VDB=8.430155e-03;AF1=1;AC1=2;DP4=0,0,18,14;MQ=60;FQ=-123	GT:PL:GQ	1/1:255,96,0:99
NC_003197.1	2602740	G	A	222	0	DP=36;VDB=8.117018e-02;AF1=1;AC1=2;DP4=0,0,17,18;MQ=60;FQ=-132	GT:PL:GQ	1/1:255,105,0:99
NC_003197.1	2605893	G	T	222	0	DP=39;VDB=2.316673e-01;AF1=1;AC1=2;DP4=0,0,19,20;MQ=60;FQ=-144	GT:PL:GQ	1/1:255,117,0:99
NC_003197.1	2616526	G	A	222	0	DP=19;VDB=1.694765e-01;AF1=1;AC1=2;DP4=0,0,4,13;MQ=60;FQ=-78	GT:PL:GQ	1/1:255,51,0:99
NC_003197.1	2618816	G	A	222	0	DP=45;VDB=6.895602e-02;AF1=1;AC1=2;DP4=0,0,26,19;MQ=60;FQ=-162	GT:PL:GQ	1/1:255,135,0:99
NC_003197.1	2624168	A	G	222	0	DP=27;VDB=9.517166e-02;AF1=1;AC1=2;DP4=0,0,12,15;MQ=60;FQ=-108	GT:PL:GQ	1/1:255,81,0:99
NC_003197.1	2627901	A	G	222	0	DP=31;VDB=2.547941e-01;AF1=1;AC1=2;DP4=0,0,16,15;MQ=60;FQ=-120	GT:PL:GQ	1/1:255,93,0:99
NC_003197.1	2635013	G	A	222	0	DP=40;VDB=3.145044e-01;AF1=1;AC1=2;DP4=0,0,19,20;MQ=60;FQ=-138	GT:PL:GQ	1/1:255,111,0:99
NC_003197.1	2642351	G	A	222	0	DP=26;VDB=3.146843e-02;AF1=1;AC1=2;DP4=0,0,12,11;MQ=60;FQ=-96	GT:PL:GQ	1/1:255,69,0:99
NC_003197.1	2659303	T	A	222	0	DP=35;VDB=2.895820e-01;AF1=1;AC1=2;DP4=0,0,18,16;MQ=60;FQ=-129	GT:PL:GQ	1/1:255,102,0:99
NC_003197.1	2661659	G	C	222	0	DP=31;VDB=2.358695e-01;AF1=1;AC1=2;DP4=0,0,13,18;MQ=60;FQ=-120	GT:PL:GQ	1/1:255,93,0:99
NC_003197.1	2668958	G	A	222	0	DP=16;VDB=4.190293e-02;AF1=1;AC1=2;DP4=0,0,13,3;MQ=60;FQ=-75	GT:PL:GQ	1/1:255,48,0:93
NC_003197.1	2682758	T	A	222	0	DP=39;VDB=2.313511e-01;AF1=1;AC1=2;DP4=0,0,19,18;MQ=60;FQ=-138	GT:PL:GQ	1/1:255,111,0:99
NC_003197.1	2688511	G	A	222	0	DP=29;VDB=2.340543e-01;AF1=1;AC1=2;DP4=0,0,14,15;MQ=60;FQ=-114	GT:PL:GQ	1/1:255,87,0:99
NC_003197.1	2695983	G	T	222	0	DP=41;VDB=3.185743e-01;RPB=-1.732620e+00;AF1=1;AC1=2;DP4=1,0,22,16;MQ=60;FQ=-120;PV4=1,1,1,1	GT:PL:GQ	1/1:255,93,0:99
NC_003197.1	2696246	T	G	222	0	DP=35;VDB=2.245149e-01;AF1=1;AC1=2;DP4=0,0,18,17;MQ=60;FQ=-132	GT:PL:GQ	1/1:255,105,0:99
NC_003197.1	2698341	A	C	222	0	DP=14;VDB=1.356514e-01;AF1=1;AC1=2;DP4=0,0,7,7;MQ=60;FQ=-69	GT:PL:GQ	1/1:255,42,0:81
NC_003197.1	2702674	G	A	222	0	DP=29;VDB=1.718448e-01;AF1=1;AC1=2;DP4=0,0,6,17;MQ=60;FQ=-96	GT:PL:GQ	1/1:255,69,0:99
NC_003197.1	2709243	T	C	222	0	DP=22;VDB=7.385146e-02;AF1=1;AC1=2;DP4=0,0,13,9;MQ=60;FQ=-93	GT:PL:GQ	1/1:255,66,0:99
NC_003197.1	2720067	A	G	222	0	DP=38;VDB=2.345319e-02;AF1=1;AC1=2;DP4=0,0,20,17;MQ=60;FQ=-138	GT:PL:GQ	1/1:255,111,0:99
NC_003197.1	2726129	A	G	222	0	DP=47;VDB=1.624791e-01;RPB=1.658722e+00;AF1=1;AC1=2;DP4=0,1,28,18;MQ=60;FQ=-144;PV4=0.4,1,1,1	GT:PL:GQ	1/1:255,117,0:99
NC_003197.1	2782809	G	T	222	0	DP=28;VDB=5.222983e-02;AF1=1;AC1=2;DP4=0,0,11,15;MQ=60;FQ=-105	GT:PL:GQ	1/1:255,78,0:99
NC_003197.1	2788821	G	A	222	0	DP=37;VDB=3.123880e-01;AF1=1;AC1=2;DP4=0,0,20,17;MQ=60;FQ=-138	GT:PL:GQ	1/1:255,111,0:99
NC_003197.1	2820203	G	A	222	0	DP=40;VDB=3.104019e-01;AF1=1;AC1=2;DP4=0,0,21,19;MQ=60;FQ=-147	GT:PL:GQ	1/1:255,120,0:99
NC_003197.1	2823298	T	C	222	0	DP=18;VDB=1.777683e-01;AF1=1;AC1=2;DP4=0,0,8,10;MQ=60;FQ=-81	GT:PL:GQ	1/1:255,54,0:99
NC_003197.1	2828753	G	A	222	0	DP=21;VDB=3.614270e-02;AF1=1;AC1=2;DP4=0,0,10,11;MQ=60;FQ=-90	GT:PL:GQ	1/1:255,63,0:99
NC_003197.1	2829374	A	C	222	0	DP=50;VDB=2.637947e-01;AF1=1;AC1=2;DP4=0,0,24,25;MQ=60;FQ=-171	GT:PL:GQ	1/1:255,144,0:99
NC_003197.1	2830108	A	G	222	0	DP=22;VDB=1.261602e-01;AF1=1;AC1=2;DP4=0,0,10,12;MQ=60;FQ=-93	GT:PL:GQ	1/1:255,66,0:99
NC_003197.1	2836131	C	A	222	0	DP=17;VDB=1.523712e-01;AF1=1;AC1=2;DP4=0,0,8,8;MQ=60;FQ=-75	GT:PL:GQ	1/1:255,48,0:93
NC_003197.1	2836699	G	C	222	0	DP=24;VDB=9.968399e-02;AF1=1;AC1=2;DP4=0,0,12,12;MQ=60;FQ=-99	GT:PL:GQ	1/1:255,72,0:99
NC_003197.1	2843936	T	C	222	0	DP=29;VDB=2.623175e-01;AF1=1;AC1=2;DP4=0,0,15,13;MQ=60;FQ=-111	GT:PL:GQ	1/1:255,84,0:99
NC_003197.1	2894454	A	G	222	0	DP=23;VDB=2.027422e-01;AF1=1;AC1=2;DP4=0,0,15,8;MQ=60;FQ=-96	GT:PL:GQ	1/1:255,69,0:99
NC_003197.1	2899518	A	G	222	0	DP=26;VDB=1.499623e-01;AF1=1;AC1=2;DP4=0,0,11,12;MQ=60;FQ=-96	GT:PL:GQ	1/1:255,69,0:99
NC_003197.1	2899570	G	A	222	0	DP=36;VDB=4.776792e-03;RPB=-5.445812e-01;AF1=1;AC1=2;DP4=0,1,17,17;MQ=60;FQ=-115;PV4=1,1,1,0.27	GT:PL:GQ	1/1:255,88,0:99
NC_003197.1	2905934	G	A	222	0	DP=38;VDB=1.628486e-01;AF1=1;AC1=2;DP4=0,0,22,16;MQ=60;FQ=-141	GT:PL:GQ	1/1:255,114,0:99
NC_003197.1	2913677	A	G	222	0	DP=41;VDB=2.141388e-01;AF1=1;AC1=2;DP4=0,0,21,20;MQ=60;FQ=-150	GT:PL:GQ	1/1:255,123,0:99
NC_003197.1	2914811	T	C	222	0	DP=36;VDB=2.042184e-01;RPB=-3.453070e-02;AF1=1;AC1=2;DP4=1,1,17,17;MQ=60;FQ=-76;PV4=1,1,1,0.15	GT:PL:GQ	1/1:255,49,0:95
NC_003197.1	2916190	C	T	222	0	DP=40;VDB=3.099956e-01;AF1=1;AC1=2;DP4=0,0,18,20;MQ=60;FQ=-141	GT:PL:GQ	1/1:255,114,0:99
NC_003197.1	2925309	A	G	222	0	DP=29;VDB=7.310259e-02;AF1=1;AC1=2;DP4=0,0,15,12;MQ=60;FQ=-108	GT:PL:GQ	1/1:255,81,0:99
NC_003197.1	2928483	T	C	222	0	DP=38;VDB=2.655645e-01;AF1=1;AC1=2;DP4=0,0,22,16;MQ=60;FQ=-141	GT:PL:GQ	1/1:255,114,0:99
NC_003197.1	2940892	A	G	222	0	DP=19;VDB=1.700048e-01;AF1=1;AC1=2;DP4=0,0,9,9;MQ=60;FQ=-81	GT:PL:GQ	1/1:255,54,0:99
NC_003197.1	2944895	C	T	222	0	DP=20;VDB=1.608161e-01;AF1=1;AC1=2;DP4=0,0,8,12;MQ=60;FQ=-84	GT:PL:GQ	1/1:255,57,0:99
NC_003197.1	2948018	A	G	222	0	DP=37;VDB=2.403427e-01;AF1=1;AC1=2;DP4=0,0,16,19;MQ=60;FQ=-132	GT:PL:GQ	1/1:255,105,0:99
NC_003197.1	2965583	C	T	222	0	DP=30;VDB=1.502680e-01;AF1=1;AC1=2;DP4=0,0,16,14;MQ=60;FQ=-117	GT:PL:GQ	1/1:255,90,0:99
NC_003197.1	2977269	A	C	222	0	DP=47;VDB=2.453376e-01;AF1=1;AC1=2;DP4=0,0,19,22;MQ=60;FQ=-150	GT:PL:GQ	1/1:255,123,0:99
NC_003197.1	2979415	C	T	222	0	DP=40;VDB=3.265048e-01;AF1=1;AC1=2;DP4=0,0,20,20;MQ=60;FQ=-147	GT:PL:GQ	1/1:255,120,0:99
NC_003197.1	2983237	C	A	222	0	DP=19;VDB=1.839221e-01;AF1=1;AC1=2;DP4=0,0,12,7;MQ=60;FQ=-84	GT:PL:GQ	1/1:255,57,0:99
NC_003197.1	2985352	G	T	222	0	DP=35;VDB=1.215455e-01;AF1=1;AC1=2;DP4=0,0,15,17;MQ=60;FQ=-123	GT:PL:GQ	1/1:255,96,0:99
NC_003197.1	2994059	G	A	222	0	DP=38;VDB=5.935596e-04;AF1=1;AC1=2;DP4=0,0,22,15;MQ=60;FQ=-138	GT:PL:GQ	1/1:255,111,0:99
NC_003197.1	2996778	C	G	222	0	DP=37;VDB=2.844048e-01;AF1=1;AC1=2;DP4=0,0,21,15;MQ=60;FQ=-135	GT:PL:GQ	1/1:255,108,0:99
NC_003197.1	2996779	G	C	222	0	DP=37;VDB=2.662042e-01;AF1=1;AC1=2;DP4=0,0,20,13;MQ=60;FQ=-126	GT:PL:GQ	1/1:255,99,0:99
NC_003197.1	2997973	G	A	222	0	DP=24;VDB=2.916408e-02;AF1=1;AC1=2;DP4=0,0,12,12;MQ=60;FQ=-99	GT:PL:GQ	1/1:255,72,0:99
NC_003197.1	2999624	A	G	222	0	DP=14;VDB=9.815255e-02;AF1=1;AC1=2;DP4=0,0,7,7;MQ=60;FQ=-69	GT:PL:GQ	1/1:255,42,0:81
NC_003197.1	3005617	A	C	222	0	DP=25;VDB=1.721949e-01;AF1=1;AC1=2;DP4=0,0,12,13;MQ=60;FQ=-102	GT:PL:GQ	1/1:255,75,0:99
NC_003197.1	3006268	C	A	222	0	DP=45;VDB=2.795804e-02;AF1=1;AC1=2;DP4=0,0,20,25;MQ=60;FQ=-162	GT:PL:GQ	1/1:255,135,0:99
NC_003197.1	3006973	G	A	222	0	DP=30;VDB=1.676991e-01;AF1=1;AC1=2;DP4=0,0,15,15;MQ=60;FQ=-117	GT:PL:GQ	1/1:255,90,0:99
NC_003197.1	3006974	C	A	222	0	DP=30;VDB=1.633878e-01;AF1=1;AC1=2;DP4=0,0,15,15;MQ=60;FQ=-117	GT:PL:GQ	1/1:255,90,0:99
NC_003197.1	3008792	C	T	222	0	DP=31;VDB=8.983191e-02;AF1=1;AC1=2;DP4=0,0,11,20;MQ=60;FQ=-120	GT:PL:GQ	1/1:255,93,0:99
NC_003197.1	3009758	C	T	222	0	DP=37;VDB=2.712898e-01;AF1=1;AC1=2;DP4=0,0,17,19;MQ=60;FQ=-135	GT:PL:GQ	1/1:255,108,0:99
NC_003197.1	3010824	T	C	222	0	DP=15;VDB=1.287458e-01;AF1=1;AC1=2;DP4=0,0,6,8;MQ=60;FQ=-69	GT:PL:GQ	1/1:255,42,0:81
NC_003197.1	3019004	G	T	222	0	DP=52;VDB=3.464141e-01;AF1=1;AC1=2;DP4=0,0,29,23;MQ=60;FQ=-184	GT:PL:GQ	1/1:255,157,0:99
NC_003197.1	3025173	G	T	222	0	DP=59;VDB=3.638225e-01;AF1=1;AC1=2;DP4=0,0,26,33;MQ=60;FQ=-205	GT:PL:GQ	1/1:255,178,0:99
NC_003197.1	3035015	G	A	222	0	DP=30;VDB=2.141756e-01;AF1=1;AC1=2;DP4=0,0,14,16;MQ=60;FQ=-117	GT:PL:GQ	1/1:255,90,0:99
NC_003197.1	3046698	G	A	222	0	DP=41;VDB=1.873954e-01;AF1=1;AC1=2;DP4=0,0,23,18;MQ=60;FQ=-150	GT:PL:GQ	1/1:255,123,0:99
NC_003197.1	3055765	A	G	222	0	DP=44;VDB=1.248773e-01;AF1=1;AC1=2;DP4=0,0,25,19;MQ=60;FQ=-159	GT:PL:GQ	1/1:255,132,0:99
NC_003197.1	3055950	A	G	222	0	DP=32;VDB=2.834803e-01;AF1=1;AC1=2;DP4=0,0,17,14;MQ=60;FQ=-120	GT:PL:GQ	1/1:255,93,0:99
NC_003197.1	3056329	A	G	222	0	DP=36;VDB=5.627516e-03;AF1=1;AC1=2;DP4=0,0,18,16;MQ=60;FQ=-129	GT:PL:GQ	1/1:255,102,0:99
NC_003197.1	3056347	T	A	222	0	DP=37;VDB=1.761511e-01;AF1=1;AC1=2;DP4=0,0,18,17;MQ=60;FQ=-132	GT:PL:GQ	1/1:255,105,0:99
NC_003197.1	3059163	C	T	222	0	DP=31;VDB=2.755081e-01;AF1=1;AC1=2;DP4=0,0,17,14;MQ=60;FQ=-120	GT:PL:GQ	1/1:255,93,0:99
NC_003197.1	3066486	A	T	222	0	DP=28;VDB=2.154365e-01;AF1=1;AC1=2;DP4=0,0,10,15;MQ=60;FQ=-102	GT:PL:GQ	1/1:255,75,0:99
NC_003197.1	3077371	A	G	222	0	DP=28;VDB=9.431340e-03;AF1=1;AC1=2;DP4=0,0,12,15;MQ=57;FQ=-108	GT:PL:GQ	1/1:255,81,0:99
NC_003197.1	3079061	A	C	222	0	DP=14;VDB=3.626010e-02;AF1=1;AC1=2;DP4=0,0,8,6;MQ=60;FQ=-69	GT:PL:GQ	1/1:255,42,0:81
NC_003197.1	3093568	C	A	222	0	DP=37;VDB=2.779986e-01;AF1=1;AC1=2;DP4=0,0,17,18;MQ=60;FQ=-132	GT:PL:GQ	1/1:255,105,0:99
NC_003197.1	3094599	A	G	222	0	DP=14;VDB=2.341807e-02;AF1=1;AC1=2;DP4=0,0,7,7;MQ=60;FQ=-69	GT:PL:GQ	1/1:255,42,0:81
NC_003197.1	3096598	T	G	222	0	DP=29;VDB=2.194955e-01;AF1=1;AC1=2;DP4=0,0,17,10;MQ=60;FQ=-108	GT:PL:GQ	1/1:255,81,0:99
NC_003197.1	3116518	C	T	222	0	DP=46;VDB=2.999912e-02;AF1=1;AC1=2;DP4=0,0,22,24;MQ=60;FQ=-165	GT:PL:GQ	1/1:255,138,0:99
NC_003197.1	3119237	G	A	222	0	DP=44;VDB=1.194970e-01;AF1=1;AC1=2;DP4=0,0,23,19;MQ=60;FQ=-153	GT:PL:GQ	1/1:255,126,0:99
NC_003197.1	3120407	T	C	222	0	DP=20;VDB=1.852268e-01;AF1=1;AC1=2;DP4=0,0,9,11;MQ=60;FQ=-87	GT:PL:GQ	1/1:255,60,0:99
NC_003197.1	3123348	C	G	222	0	DP=24;VDB=2.055368e-01;AF1=1;AC1=2;DP4=0,0,12,10;MQ=60;FQ=-93	GT:PL:GQ	1/1:255,66,0:99
NC_003197.1	3123349	G	C	222	0	DP=24;VDB=2.098500e-01;AF1=1;AC1=2;DP4=0,0,12,11;MQ=60;FQ=-96	GT:PL:GQ	1/1:255,69,0:99
NC_003197.1	3127204	G	T	222	0	DP=28;VDB=2.397242e-01;RPB=-4.493585e-01;AF1=1;AC1=2;DP4=0,1,12,14;MQ=60;FQ=-92;PV4=1,1,1,0.28	GT:PL:GQ	1/1:255,65,0:99
NC_003197.1	3142791	C	T	222	0	DP=51;VDB=3.250110e-01;AF1=1;AC1=2;DP4=0,0,22,26;MQ=60;FQ=-171	GT:PL:GQ	1/1:255,144,0:99
NC_003197.1	3151791	G	A	222	0	DP=31;VDB=1.809075e-01;AF1=1;AC1=2;DP4=0,0,16,14;MQ=60;FQ=-117	GT:PL:GQ	1/1:255,90,0:99
NC_003197.1	3154019	C	G	222	0	DP=37;VDB=2.451586e-01;AF1=1;AC1=2;DP4=0,0,17,19;MQ=60;FQ=-135	GT:PL:GQ	1/1:255,108,0:99
NC_003197.1	3154020	G	C	222	0	DP=37;VDB=2.416969e-01;AF1=1;AC1=2;DP4=0,0,17,19;MQ=60;FQ=-135	GT:PL:GQ	1/1:255,108,0:99
NC_003197.1	3155372	G	T	222	0	DP=24;VDB=4.496003e-03;AF1=1;AC1=2;DP4=0,0,13,11;MQ=60;FQ=-99	GT:PL:GQ	1/1:255,72,0:99
NC_003197.1	3160598	G	A	222	0	DP=30;VDB=2.450802e-01;AF1=1;AC1=2;DP4=0,0,15,15;MQ=60;FQ=-117	GT:PL:GQ	1/1:255,90,0:99
NC_003197.1	3160858	T	C	222	0	DP=42;VDB=6.131174e-03;AF1=1;AC1=2;DP4=0,0,21,20;MQ=60;FQ=-150	GT:PL:GQ	1/1:255,123,0:99
NC_003197.1	3167832	C	T	222	0	DP=28;VDB=2.435077e-01;AF1=1;AC1=2;DP4=0,0,11,17;MQ=60;FQ=-111	GT:PL:GQ	1/1:255,84,0:99
NC_003197.1	3181796	T	C	222	0	DP=31;VDB=1.289510e-01;AF1=1;AC1=2;DP4=0,0,17,12;MQ=60;FQ=-114	GT:PL:GQ	1/1:255,87,0:99
NC_003197.1	3185984	A	G	222	0	DP=20;VDB=1.734639e-01;AF1=1;AC1=2;DP4=0,0,10,10;MQ=60;FQ=-87	GT:PL:GQ	1/1:255,60,0:99
NC_003197.1	3188690	A	C	222	0	DP=35;VDB=2.915149e-01;AF1=1;AC1=2;DP4=0,0,22,13;MQ=60;FQ=-132	GT:PL:GQ	1/1:255,105,0:99
NC_003197.1	3193667	G	A	222	0	DP=18;VDB=1.701068e-01;AF1=1;AC1=2;DP4=0,0,7,10;MQ=60;FQ=-75	GT:PL:GQ	1/1:255,48,0:93
NC_003197.1	3197417	T	G	222	0	DP=35;VDB=2.614194e-01;AF1=1;AC1=2;DP4=0,0,20,14;MQ=60;FQ=-129	GT:PL:GQ	1/1:255,102,0:99
NC_003197.1	3219132	C	G	222	0	DP=40;VDB=1.742683e-01;AF1=1;AC1=2;DP4=0,0,17,22;MQ=60;FQ=-144	GT:PL:GQ	1/1:255,117,0:99
NC_003197.1	3219133	G	C	222	0	DP=40;VDB=1.730302e-01;AF1=1;AC1=2;DP4=0,0,18,21;MQ=60;FQ=-144	GT:PL:GQ	1/1:255,117,0:99
NC_003197.1	3242909	C	T	222	0	DP=29;VDB=5.969527e-02;AF1=1;AC1=2;DP4=0,0,16,13;MQ=60;FQ=-114	GT:PL:GQ	1/1:255,87,0:99
NC_003197.1	3245899	G	A	222	0	DP=28;VDB=5.217144e-03;AF1=1;AC1=2;DP4=0,0,14,14;MQ=60;FQ=-111	GT:PL:GQ	1/1:255,84,0:99
NC_003197.1	3248790	A	C	222	0	DP=30;VDB=2.710208e-01;AF1=1;AC1=2;DP4=0,0,14,15;MQ=60;FQ=-114	GT:PL:GQ	1/1:255,87,0:99
NC_003197.1	3249039	G	A	222	0	DP=28;VDB=2.639143e-01;AF1=1;AC1=2;DP4=0,0,15,13;MQ=60;FQ=-111	GT:PL:GQ	1/1:255,84,0:99
NC_003197.1	3260108	G	A	222	0	DP=32;VDB=2.299412e-01;AF1=1;AC1=2;DP4=0,0,16,8;MQ=60;FQ=-99	GT:PL:GQ	1/1:255,72,0:99
NC_003197.1	3264056	C	T	222	0	DP=29;VDB=1.898695e-01;AF1=1;AC1=2;DP4=0,0,19,9;MQ=60;FQ=-108	GT:PL:GQ	1/1:255,81,0:99
NC_003197.1	3269453	G	A	222	0	DP=35;VDB=2.814031e-01;AF1=1;AC1=2;DP4=0,0,18,17;MQ=60;FQ=-132	GT:PL:GQ	1/1:255,105,0:99
NC_003197.1	3279889	G	A	222	0	DP=21;VDB=1.953458e-01;AF1=1;AC1=2;DP4=0,0,11,9;MQ=60;FQ=-87	GT:PL:GQ	1/1:255,60,0:99
NC_003197.1	3283952	G	T	222	0	DP=23;VDB=2.072736e-01;AF1=1;AC1=2;DP4=0,0,11,12;MQ=60;FQ=-96	GT:PL:GQ	1/1:255,69,0:99
NC_003197.1	3286324	A	C	222	0	DP=37;VDB=7.774778e-02;AF1=1;AC1=2;DP4=0,0,21,15;MQ=60;FQ=-135	GT:PL:GQ	1/1:255,108,0:99
NC_003197.1	3286531	G	T	222	0	DP=49;VDB=2.314237e-01;AF1=1;AC1=2;DP4=0,0,25,23;MQ=60;FQ=-171	GT:PL:GQ	1/1:255,144,0:99
NC_003197.1	3311758	T	G	222	0	DP=39;VDB=5.518783e-02;RPB=1.471262e+00;AF1=1;AC1=2;DP4=1,1,15,16;MQ=60;FQ=-74;PV4=1,1,1,1	GT:PL:GQ	1/1:255,47,0:91
NC_003197.1	3318138	A	G	222	0	DP=45;VDB=2.646694e-01;AF1=1;AC1=2;DP4=0,0,26,18;MQ=60;FQ=-159	GT:PL:GQ	1/1:255,132,0:99
NC_003197.1	3328927	T	C	222	0	DP=38;VDB=1.493344e-02;RPB=-5.151222e-01;AF1=1;AC1=2;DP4=0,1,22,14;MQ=60;FQ=-121;PV4=0.41,1,1,0.39	GT:PL:GQ	1/1:255,94,0:99
NC_003197.1	3330350	G	A	222	0	DP=15;VDB=7.652846e-02;AF1=1;AC1=2;DP4=0,0,8,7;MQ=60;FQ=-72	GT:PL:GQ	1/1:255,45,0:87
NC_003197.1	3332793	T	C	222	0	DP=39;VDB=8.792132e-03;AF1=1;AC1=2;DP4=0,0,20,19;MQ=60;FQ=-144	GT:PL:GQ	1/1:255,117,0:99
NC_003197.1	3333171	A	G	222	0	DP=40;VDB=2.329758e-02;AF1=1;AC1=2;DP4=0,0,24,16;MQ=60;FQ=-147	GT:PL:GQ	1/1:255,120,0:99
NC_003197.1	3343419	C	A	222	0	DP=40;VDB=3.228859e-01;AF1=1;AC1=2;DP4=0,0,19,21;MQ=60;FQ=-141	GT:PL:GQ	1/1:255,114,0:99
NC_003197.1	3346013	A	C	222	0	DP=44;VDB=2.953396e-01;AF1=1;AC1=2;DP4=0,0,20,23;MQ=60;FQ=-156	GT:PL:GQ	1/1:255,129,0:99
NC_003197.1	3371095	G	A	222	0	DP=36;VDB=2.705211e-01;AF1=1;AC1=2;DP4=0,0,14,18;MQ=60;FQ=-123	GT:PL:GQ	1/1:255,96,0:99
NC_003197.1	3386392	G	A	222	0	DP=24;VDB=2.085533e-01;AF1=1;AC1=2;DP4=0,0,12,11;MQ=60;FQ=-96	GT:PL:GQ	1/1:255,69,0:99
NC_003197.1	3388524	A	G	222	0	DP=26;VDB=4.694035e-04;AF1=1;AC1=2;DP4=0,0,12,14;MQ=60;FQ=-102	GT:PL:GQ	1/1:255,75,0:99
NC_003197.1	3391158	G	A	222	0	DP=25;VDB=2.394458e-01;AF1=1;AC1=2;DP4=0,0,15,10;MQ=60;FQ=-99	GT:PL:GQ	1/1:255,72,0:99
NC_003197.1	3404997	T	C	222	0	DP=35;VDB=2.894750e-01;AF1=1;AC1=2;DP4=0,0,15,19;MQ=60;FQ=-129	GT:PL:GQ	1/1:255,102,0:99
NC_003197.1	3413311	G	C	222	0	DP=28;VDB=1.491446e-01;AF1=1;AC1=2;DP4=0,0,11,17;MQ=60;FQ=-111	GT:PL:GQ	1/1:255,84,0:99
NC_003197.1	3426564	T	C	222	0	DP=43;VDB=2.754014e-01;AF1=1;AC1=2;DP4=0,0,22,21;MQ=60;FQ=-156	GT:PL:GQ	1/1:255,129,0:99
NC_003197.1	3426735	C	A	222	0	DP=38;VDB=2.454694e-01;AF1=1;AC1=2;DP4=0,0,17,20;MQ=60;FQ=-138	GT:PL:GQ	1/1:255,111,0:99
NC_003197.1	3430114	G	A	222	0	DP=30;VDB=9.108397e-02;AF1=1;AC1=2;DP4=0,0,16,14;MQ=60;FQ=-117	GT:PL:GQ	1/1:255,90,0:99
NC_003197.1	3431460	C	T	222	0	DP=21;VDB=1.808685e-01;AF1=1;AC1=2;DP4=0,0,8,13;MQ=60;FQ=-90	GT:PL:GQ	1/1:255,63,0:99
NC_003197.1	3442687	T	C	222	0	DP=34;VDB=3.492290e-02;AF1=1;AC1=2;DP4=0,0,22,11;MQ=60;FQ=-126	GT:PL:GQ	1/1:255,99,0:99
NC_003197.1	3445807	G	A	222	0	DP=28;VDB=1.784903e-01;AF1=1;AC1=2;DP4=0,0,15,13;MQ=60;FQ=-111	GT:PL:GQ	1/1:255,84,0:99
NC_003197.1	3456822	G	A	222	0	DP=37;VDB=1.107026e-01;AF1=1;AC1=2;DP4=0,0,17,20;MQ=60;FQ=-138	GT:PL:GQ	1/1:255,111,0:99
NC_003197.1	3465773	G	A	222	0	DP=35;VDB=1.729110e-01;AF1=1;AC1=2;DP4=0,0,21,14;MQ=60;FQ=-132	GT:PL:GQ	1/1:255,105,0:99
NC_003197.1	3487935	T	C	222	0	DP=16;VDB=6.072590e-02;AF1=1;AC1=2;DP4=0,0,6,10;MQ=60;FQ=-72	GT:PL:GQ	1/1:255,45,0:87
NC_003197.1	3490577	A	G	222	0	DP=29;VDB=1.360202e-02;AF1=1;AC1=2;DP4=0,0,16,13;MQ=60;FQ=-114	GT:PL:GQ	1/1:255,87,0:99
NC_003197.1	3491387	T	C	222	0	DP=33;VDB=5.958376e-03;AF1=1;AC1=2;DP4=0,0,15,17;MQ=60;FQ=-123	GT:PL:GQ	1/1:255,96,0:99
NC_003197.1	3491696	A	G	222	0	DP=21;VDB=1.487207e-01;AF1=1;AC1=2;DP4=0,0,11,10;MQ=60;FQ=-90	GT:PL:GQ	1/1:255,63,0:99
NC_003197.1	3520559	C	G	92	0	DP=10;VDB=4.989617e-02;AF1=1;AC1=2;DP4=0,0,7,2;MQ=26;FQ=-54	GT:PL:GQ	1/1:125,27,0:51
NC_003197.1	3520577	G	A	95	0	DP=10;VDB=5.448794e-02;AF1=1;AC1=2;DP4=0,0,7,1;MQ=27;FQ=-51	GT:PL:GQ	1/1:128,24,0:45
NC_003197.1	3520631	A	G	111	0	DP=12;VDB=1.365097e-01;AF1=1;AC1=2;DP4=0,0,9,2;MQ=27;FQ=-60	GT:PL:GQ	1/1:144,33,0:63
NC_003197.1	3520646	G	A	67	0	DP=12;VDB=1.051718e-01;AF1=1;AC1=2;DP4=0,0,9,1;MQ=25;FQ=-57	GT:PL:GQ	1/1:100,30,0:57
NC_003197.1	3521621	T	C	150	0	DP=23;VDB=1.728946e-01;RPB=-1.925588e+00;AF1=1;AC1=2;DP4=2,2,9,8;MQ=30;FQ=-52;PV4=1,1,1,0.23	GT:PL:GQ	1/1:183,25,0:47
NC_003197.1	3521657	G	A	222	0	DP=23;VDB=1.918267e-01;RPB=-2.554987e+00;AF1=1;AC1=2;DP4=1,3,10,9;MQ=38;FQ=-57;PV4=0.59,1,1,1	GT:PL:GQ	1/1:255,30,0:57
NC_003197.1	3521660	G	A	222	0	DP=24;VDB=1.911437e-01;RPB=-2.554987e+00;AF1=1;AC1=2;DP4=1,3,10,9;MQ=38;FQ=-57;PV4=0.59,0.097,1,0.33	GT:PL:GQ	1/1:255,30,0:57
NC_003197.1	3521744	G	A	222	0	DP=31;VDB=2.076101e-01;RPB=-2.050415e+00;AF1=1;AC1=2;DP4=1,1,15,14;MQ=49;FQ=-94;PV4=1,1,1,0.35	GT:PL:GQ	1/1:255,67,0:99
NC_003197.1	3521747	A	G	222	0	DP=31;VDB=2.013622e-01;RPB=-1.285739e+00;AF1=1;AC1=2;DP4=0,1,16,14;MQ=49;FQ=-103;PV4=0.48,0.28,1,0.3	GT:PL:GQ	1/1:255,76,0:99
NC_003197.1	3522170	G	T	222	0	DP=30;VDB=5.497654e-02;AF1=1;AC1=2;DP4=0,0,14,15;MQ=60;FQ=-114	GT:PL:GQ	1/1:255,87,0:99
NC_003197.1	3525112	G	A	222	0	DP=39;VDB=3.231983e-01;AF1=1;AC1=2;DP4=0,0,22,17;MQ=60;FQ=-144	GT:PL:GQ	1/1:255,117,0:99
NC_003197.1	3534782	A	G	222	0	DP=38;VDB=3.134617e-01;AF1=1;AC1=2;DP4=0,0,13,24;MQ=60;FQ=-138	GT:PL:GQ	1/1:255,111,0:99
NC_003197.1	3540267	G	A	222	0	DP=25;VDB=2.568913e-01;AF1=1;AC1=2;DP4=0,0,14,11;MQ=60;FQ=-102	GT:PL:GQ	1/1:255,75,0:99
NC_003197.1	3555489	T	C	222	0	DP=38;VDB=4.558916e-04;RPB=2.048564e+00;AF1=1;AC1=2;DP4=1,1,18,17;MQ=60;FQ=-76;PV4=1,1,1,0.37	GT:PL:GQ	1/1:255,49,0:95
NC_003197.1	3590122	T	A	222	0	DP=34;VDB=2.672520e-01;AF1=1;AC1=2;DP4=0,0,17,17;MQ=60;FQ=-129	GT:PL:GQ	1/1:255,102,0:99
NC_003197.1	3595755	C	A	222	0	DP=54;VDB=3.464142e-01;RPB=-4.249183e-01;AF1=1;AC1=2;DP4=1,0,26,26;MQ=60;FQ=-168;PV4=1,1,1,0.34	GT:PL:GQ	1/1:255,141,0:99
NC_003197.1	3603964	G	A	222	0	DP=36;VDB=2.937997e-01;AF1=1;AC1=2;DP4=0,0,18,17;MQ=60;FQ=-132	GT:PL:GQ	1/1:255,105,0:99
NC_003197.1	3609825	G	T	222	0	DP=27;VDB=2.327564e-01;AF1=1;AC1=2;DP4=0,0,12,15;MQ=60;FQ=-108	GT:PL:GQ	1/1:255,81,0:99
NC_003197.1	3612722	G	A	222	0	DP=14;VDB=3.420063e-02;AF1=1;AC1=2;DP4=0,0,10,4;MQ=60;FQ=-69	GT:PL:GQ	1/1:255,42,0:81
NC_003197.1	3617051	C	T	222	0	DP=39;VDB=7.106771e-02;AF1=1;AC1=2;DP4=0,0,20,19;MQ=60;FQ=-144	GT:PL:GQ	1/1:255,117,0:99
NC_003197.1	3617896	C	A	222	0	DP=33;VDB=2.722913e-01;AF1=1;AC1=2;DP4=0,0,14,16;MQ=60;FQ=-117	GT:PL:GQ	1/1:255,90,0:99
NC_003197.1	3623270	C	A	222	0	DP=27;VDB=1.307654e-01;AF1=1;AC1=2;DP4=0,0,13,14;MQ=60;FQ=-108	GT:PL:GQ	1/1:255,81,0:99
NC_003197.1	3629805	A	G	129	0	DP=14;VDB=1.022528e-01;RPB=-3.027508e+00;AF1=0.5;AC1=1;DP4=4,2,5,2;MQ=57;FQ=43;PV4=1,1,1,0.014	GT:PL:GQ	0/1:159,0,70:73
NC_003197.1	3629817	C	T	116	0	DP=14;VDB=1.206061e-01;RPB=-3.000893e+00;AF1=0.5;AC1=1;DP4=3,2,5,3;MQ=55;FQ=68;PV4=1,0.36,1,0.076	GT:PL:GQ	0/1:146,0,95:98
NC_003197.1	3634258	G	A	222	0	DP=43;VDB=1.379781e-01;AF1=1;AC1=2;DP4=0,0,21,20;MQ=60;FQ=-150	GT:PL:GQ	1/1:255,123,0:99
NC_003197.1	3667592	A	G	222	0	DP=36;VDB=3.102653e-01;AF1=1;AC1=2;DP4=0,0,19,17;MQ=60;FQ=-135	GT:PL:GQ	1/1:255,108,0:99
NC_003197.1	3670795	C	T	222	0	DP=35;VDB=2.158329e-01;AF1=1;AC1=2;DP4=0,0,15,17;MQ=60;FQ=-123	GT:PL:GQ	1/1:255,96,0:99
NC_003197.1	3676592	A	G	222	0	DP=29;VDB=2.214143e-02;AF1=1;AC1=2;DP4=0,0,14,14;MQ=60;FQ=-111	GT:PL:GQ	1/1:255,84,0:99
NC_003197.1	3677617	G	A	222	0	DP=41;VDB=2.109389e-01;AF1=1;AC1=2;DP4=0,0,22,14;MQ=60;FQ=-135	GT:PL:GQ	1/1:255,108,0:99
NC_003197.1	3678691	G	T	222	0	DP=30;VDB=3.305658e-02;AF1=1;AC1=2;DP4=0,0,13,15;MQ=60;FQ=-111	GT:PL:GQ	1/1:255,84,0:99
NC_003197.1	3679184	G	A	222	0	DP=42;VDB=5.636290e-02;AF1=1;AC1=2;DP4=0,0,16,23;MQ=60;FQ=-141	GT:PL:GQ	1/1:255,114,0:99
NC_003197.1	3679195	C	T	222	0	DP=40;VDB=8.829489e-02;AF1=1;AC1=2;DP4=0,0,17,22;MQ=60;FQ=-141	GT:PL:GQ	1/1:255,114,0:99
NC_003197.1	3681648	A	G	222	0	DP=30;VDB=2.604603e-01;AF1=1;AC1=2;DP4=0,0,14,15;MQ=60;FQ=-114	GT:PL:GQ	1/1:255,87,0:99
NC_003197.1	3681781	C	A	222	0	DP=18;VDB=1.811643e-01;AF1=1;AC1=2;DP4=0,0,9,9;MQ=60;FQ=-81	GT:PL:GQ	1/1:255,54,0:99
NC_003197.1	3682652	C	A	222	0	DP=40;VDB=3.171623e-01;AF1=1;AC1=2;DP4=0,0,24,16;MQ=60;FQ=-141	GT:PL:GQ	1/1:255,114,0:99
NC_003197.1	3687656	A	G	222	0	DP=29;VDB=6.898990e-03;AF1=1;AC1=2;DP4=0,0,13,16;MQ=60;FQ=-114	GT:PL:GQ	1/1:255,87,0:99
NC_003197.1	3693643	C	T	222	0	DP=45;VDB=9.065527e-02;AF1=1;AC1=2;DP4=0,0,22,21;MQ=60;FQ=-156	GT:PL:GQ	1/1:255,129,0:99
NC_003197.1	3693898	A	C	222	0	DP=52;VDB=3.749024e-01;AF1=1;AC1=2;DP4=0,0,29,23;MQ=60;FQ=-184	GT:PL:GQ	1/1:255,157,0:99
NC_003197.1	3695761	G	A	222	0	DP=41;VDB=1.889613e-01;AF1=1;AC1=2;DP4=0,0,25,15;MQ=60;FQ=-147	GT:PL:GQ	1/1:255,120,0:99
NC_003197.1	3713001	C	A	222	0	DP=39;VDB=1.060925e-01;AF1=1;AC1=2;DP4=0,0,22,17;MQ=60;FQ=-144	GT:PL:GQ	1/1:255,117,0:99
NC_003197.1	3717410	T	C	222	0	DP=31;VDB=2.698360e-01;AF1=1;AC1=2;DP4=0,0,8,23;MQ=60;FQ=-114	GT:PL:GQ	1/1:255,87,0:99
NC_003197.1	3718976	G	A	222	0	DP=33;VDB=2.613244e-01;AF1=1;AC1=2;DP4=0,0,16,16;MQ=60;FQ=-123	GT:PL:GQ	1/1:255,96,0:99
NC_003197.1	3720548	T	G	222	0	DP=27;VDB=1.063125e-01;AF1=1;AC1=2;DP4=0,0,16,11;MQ=60;FQ=-108	GT:PL:GQ	1/1:255,81,0:99
NC_003197.1	3722029	G	C	222	0	DP=36;VDB=3.061082e-01;AF1=1;AC1=2;DP4=0,0,17,19;MQ=60;FQ=-135	GT:PL:GQ	1/1:255,108,0:99
NC_003197.1	3723167	T	C	222	0	DP=16;VDB=1.113078e-01;AF1=1;AC1=2;DP4=0,0,12,4;MQ=60;FQ=-75	GT:PL:GQ	1/1:255,48,0:93
NC_003197.1	3726039	G	A	222	0	DP=32;VDB=4.689187e-02;AF1=1;AC1=2;DP4=0,0,15,13;MQ=60;FQ=-111	GT:PL:GQ	1/1:255,84,0:99
NC_003197.1	3726797	G	T	222	0	DP=26;VDB=2.252185e-01;AF1=1;AC1=2;DP4=0,0,11,13;MQ=60;FQ=-99	GT:PL:GQ	1/1:255,72,0:99
NC_003197.1	3730713	A	G	222	0	DP=11;VDB=8.431298e-02;AF1=1;AC1=2;DP4=0,0,5,6;MQ=60;FQ=-60	GT:PL:GQ	1/1:255,33,0:63
NC_003197.1	3738923	G	A	222	0	DP=29;VDB=2.489802e-01;AF1=1;AC1=2;DP4=0,0,14,15;MQ=60;FQ=-114	GT:PL:GQ	1/1:255,87,0:99
NC_003197.1	3747118	A	C	222	0	DP=42;VDB=2.072850e-01;AF1=1;AC1=2;DP4=0,0,17,24;MQ=60;FQ=-150	GT:PL:GQ	1/1:255,123,0:99
NC_003197.1	3755210	A	G	222	0	DP=16;VDB=1.785446e-01;AF1=1;AC1=2;DP4=0,0,8,8;MQ=60;FQ=-75	GT:PL:GQ	1/1:255,48,0:93
NC_003197.1	3755912	G	A	222	0	DP=30;VDB=1.568170e-04;AF1=1;AC1=2;DP4=0,0,14,16;MQ=60;FQ=-117	GT:PL:GQ	1/1:255,90,0:99
NC_003197.1	3777169	C	T	222	0	DP=23;VDB=1.272276e-01;AF1=1;AC1=2;DP4=0,0,11,11;MQ=60;FQ=-93	GT:PL:GQ	1/1:255,66,0:99
NC_003197.1	3782577	G	T	222	0	DP=23;VDB=1.057596e-01;AF1=1;AC1=2;DP4=0,0,10,12;MQ=60;FQ=-93	GT:PL:GQ	1/1:255,66,0:99
NC_003197.1	3785971	G	T	222	0	DP=28;VDB=1.206653e-03;AF1=1;AC1=2;DP4=0,0,13,15;MQ=60;FQ=-111	GT:PL:GQ	1/1:255,84,0:99
NC_003197.1	3787524	C	T	222	0	DP=34;VDB=5.366237e-02;AF1=1;AC1=2;DP4=0,0,17,16;MQ=60;FQ=-126	GT:PL:GQ	1/1:255,99,0:99
NC_003197.1	3793184	G	A	222	0	DP=28;VDB=3.811965e-02;RPB=-1.348076e+00;AF1=1;AC1=2;DP4=0,1,10,16;MQ=60;FQ=-70;PV4=1,0.38,1,0.32	GT:PL:GQ	1/1:255,43,0:83
NC_003197.1	3804923	C	A	222	0	DP=30;VDB=6.431504e-02;AF1=1;AC1=2;DP4=0,0,10,19;MQ=60;FQ=-114	GT:PL:GQ	1/1:255,87,0:99
NC_003197.1	3804937	C	T	222	0	DP=28;VDB=2.572745e-02;AF1=1;AC1=2;DP4=0,0,10,18;MQ=60;FQ=-111	GT:PL:GQ	1/1:255,84,0:99
NC_003197.1	3826329	G	A	222	0	DP=26;VDB=2.278841e-01;AF1=1;AC1=2;DP4=0,0,11,14;MQ=60;FQ=-102	GT:PL:GQ	1/1:255,75,0:99
NC_003197.1	3828318	T	C	222	0	DP=28;VDB=2.305840e-01;AF1=1;AC1=2;DP4=0,0,13,11;MQ=60;FQ=-99	GT:PL:GQ	1/1:255,72,0:99
NC_003197.1	3832389	C	T	222	0	DP=36;VDB=3.096121e-01;AF1=1;AC1=2;DP4=0,0,17,19;MQ=60;FQ=-135	GT:PL:GQ	1/1:255,108,0:99
NC_003197.1	3837286	C	G	222	0	DP=27;VDB=1.693342e-01;AF1=1;AC1=2;DP4=0,0,13,13;MQ=60;FQ=-105	GT:PL:GQ	1/1:255,78,0:99
NC_003197.1	3841447	C	T	222	0	DP=28;VDB=2.417453e-01;AF1=1;AC1=2;DP4=0,0,13,14;MQ=60;FQ=-108	GT:PL:GQ	1/1:255,81,0:99
NC_003197.1	3848519	C	T	222	0	DP=18;VDB=1.056975e-01;AF1=1;AC1=2;DP4=0,0,7,11;MQ=60;FQ=-81	GT:PL:GQ	1/1:255,54,0:99
NC_003197.1	3848536	A	G	222	0	DP=18;VDB=1.860290e-01;AF1=1;AC1=2;DP4=0,0,7,11;MQ=60;FQ=-81	GT:PL:GQ	1/1:255,54,0:99
NC_003197.1	3851361	A	G	222	0	DP=29;VDB=2.158670e-01;AF1=1;AC1=2;DP4=0,0,16,13;MQ=60;FQ=-114	GT:PL:GQ	1/1:255,87,0:99
NC_003197.1	3859157	C	A	222	0	DP=20;VDB=1.670836e-01;AF1=1;AC1=2;DP4=0,0,10,7;MQ=60;FQ=-78	GT:PL:GQ	1/1:255,51,0:99
NC_003197.1	3859942	C	A	222	0	DP=15;VDB=9.041369e-02;AF1=1;AC1=2;DP4=0,0,6,9;MQ=60;FQ=-72	GT:PL:GQ	1/1:255,45,0:87
NC_003197.1	3864210	G	T	222	0	DP=32;VDB=2.739347e-01;AF1=1;AC1=2;DP4=0,0,14,15;MQ=60;FQ=-114	GT:PL:GQ	1/1:255,87,0:99
NC_003197.1	3864340	A	C	222	0	DP=27;VDB=4.775405e-02;AF1=1;AC1=2;DP4=0,0,12,11;MQ=60;FQ=-96	GT:PL:GQ	1/1:255,69,0:99
NC_003197.1	3869546	G	A	222	0	DP=46;VDB=2.712083e-01;AF1=1;AC1=2;DP4=0,0,25,20;MQ=60;FQ=-162	GT:PL:GQ	1/1:255,135,0:99
NC_003197.1	3871692	G	T	222	0	DP=26;VDB=1.688483e-01;AF1=1;AC1=2;DP4=0,0,14,10;MQ=60;FQ=-99	GT:PL:GQ	1/1:255,72,0:99
NC_003197.1	3874213	A	G	222	0	DP=11;VDB=9.868520e-02;AF1=1;AC1=2;DP4=0,0,5,6;MQ=60;FQ=-60	GT:PL:GQ	1/1:255,33,0:63
NC_003197.1	3878678	C	A	222	0	DP=33;VDB=2.357232e-01;AF1=1;AC1=2;DP4=0,0,14,19;MQ=60;FQ=-126	GT:PL:GQ	1/1:255,99,0:99
NC_003197.1	3886073	G	T	222	0	DP=50;VDB=3.546526e-01;AF1=1;AC1=2;DP4=0,0,26,24;MQ=60;FQ=-178	GT:PL:GQ	1/1:255,151,0:99
NC_003197.1	3899195	C	T	222	0	DP=27;VDB=2.092428e-01;AF1=1;AC1=2;DP4=0,0,12,11;MQ=60;FQ=-96	GT:PL:GQ	1/1:255,69,0:99
NC_003197.1	3906689	G	A	222	0	DP=26;VDB=1.348788e-01;AF1=1;AC1=2;DP4=0,0,9,12;MQ=60;FQ=-87	GT:PL:GQ	1/1:255,60,0:99
NC_003197.1	3906733	A	G	222	0	DP=32;VDB=2.753989e-01;AF1=1;AC1=2;DP4=0,0,16,16;MQ=60;FQ=-123	GT:PL:GQ	1/1:255,96,0:99
NC_003197.1	3907096	T	G	222	0	DP=38;VDB=2.732272e-03;AF1=1;AC1=2;DP4=0,0,17,20;MQ=60;FQ=-138	GT:PL:GQ	1/1:255,111,0:99
NC_003197.1	3915074	G	T	222	0	DP=48;VDB=2.833038e-02;AF1=1;AC1=2;DP4=0,0,20,27;MQ=60;FQ=-168	GT:PL:GQ	1/1:255,141,0:99
NC_003197.1	3927138	A	G	222	0	DP=26;VDB=2.532536e-01;AF1=1;AC1=2;DP4=0,0,12,13;MQ=60;FQ=-102	GT:PL:GQ	1/1:255,75,0:99
NC_003197.1	3932528	A	G	222	0	DP=25;VDB=2.552503e-01;AF1=1;AC1=2;DP4=0,0,15,10;MQ=60;FQ=-102	GT:PL:GQ	1/1:255,75,0:99
NC_003197.1	3939204	G	A	222	0	DP=40;VDB=2.931289e-01;AF1=1;AC1=2;DP4=0,0,8,29;MQ=60;FQ=-138	GT:PL:GQ	1/1:255,111,0:99
NC_003197.1	3948001	C	T	222	0	DP=31;VDB=2.408783e-01;AF1=1;AC1=2;DP4=0,0,16,14;MQ=60;FQ=-117	GT:PL:GQ	1/1:255,90,0:99
NC_003197.1	3963918	A	G	222	0	DP=38;VDB=2.814530e-01;AF1=1;AC1=2;DP4=0,0,11,22;MQ=60;FQ=-126	GT:PL:GQ	1/1:255,99,0:99
NC_003197.1	3969531	A	G	222	0	DP=46;VDB=4.071050e-02;AF1=1;AC1=2;DP4=0,0,20,24;MQ=60;FQ=-159	GT:PL:GQ	1/1:255,132,0:99
NC_003197.1	3972712	A	G	222	0	DP=48;VDB=3.329474e-01;AF1=1;AC1=2;DP4=0,0,22,25;MQ=60;FQ=-168	GT:PL:GQ	1/1:255,141,0:99
NC_003197.1	3974491	C	T	222	0	DP=31;VDB=1.033756e-01;RPB=-2.814295e-01;AF1=1;AC1=2;DP4=1,1,15,14;MQ=60;FQ=-45;PV4=1,0.44,1,0.29	GT:PL:GQ	1/1:255,18,0:33
NC_003197.1	3983051	G	A	222	0	DP=34;VDB=1.062248e-01;AF1=1;AC1=2;DP4=0,0,15,19;MQ=60;FQ=-129	GT:PL:GQ	1/1:255,102,0:99
NC_003197.1	3990909	G	T	222	0	DP=42;VDB=9.846322e-02;AF1=1;AC1=2;DP4=0,0,19,23;MQ=60;FQ=-153	GT:PL:GQ	1/1:255,126,0:99
NC_003197.1	4001802	C	A	222	0	DP=26;VDB=9.231658e-02;AF1=1;AC1=2;DP4=0,0,12,13;MQ=60;FQ=-102	GT:PL:GQ	1/1:255,75,0:99
NC_003197.1	4002429	G	A	222	0	DP=42;VDB=3.336563e-01;AF1=1;AC1=2;DP4=0,0,21,21;MQ=60;FQ=-153	GT:PL:GQ	1/1:255,126,0:99
NC_003197.1	4006079	G	A	222	0	DP=33;VDB=1.560220e-01;AF1=1;AC1=2;DP4=0,0,15,16;MQ=60;FQ=-120	GT:PL:GQ	1/1:255,93,0:99
NC_003197.1	4018516	G	C	222	0	DP=21;VDB=5.386775e-02;AF1=1;AC1=2;DP4=0,0,13,7;MQ=58;FQ=-87	GT:PL:GQ	1/1:255,60,0:99
NC_003197.1	4028981	G	A	222	0	DP=31;VDB=2.825477e-01;AF1=1;AC1=2;DP4=0,0,18,12;MQ=60;FQ=-117	GT:PL:GQ	1/1:255,90,0:99
NC_003197.1	4031849	C	A	222	0	DP=27;VDB=2.496222e-01;AF1=1;AC1=2;DP4=0,0,11,14;MQ=60;FQ=-102	GT:PL:GQ	1/1:255,75,0:99
NC_003197.1	4037313	T	C	222	0	DP=33;VDB=1.734156e-01;AF1=1;AC1=2;DP4=0,0,19,14;MQ=60;FQ=-126	GT:PL:GQ	1/1:255,99,0:99
NC_003197.1	4050025	C	A	222	0	DP=50;VDB=4.823755e-02;AF1=1;AC1=2;DP4=0,0,28,22;MQ=60;FQ=-178	GT:PL:GQ	1/1:255,151,0:99
NC_003197.1	4050785	T	A	222	0	DP=52;VDB=3.582290e-01;AF1=1;AC1=2;DP4=0,0,25,27;MQ=60;FQ=-184	GT:PL:GQ	1/1:255,157,0:99
NC_003197.1	4081711	C	A	222	0	DP=44;VDB=3.115585e-01;AF1=1;AC1=2;DP4=0,0,27,17;MQ=60;FQ=-159	GT:PL:GQ	1/1:255,132,0:99
NC_003197.1	4084165	C	T	222	0	DP=49;VDB=1.319932e-01;AF1=1;AC1=2;DP4=0,0,28,19;MQ=60;FQ=-168	GT:PL:GQ	1/1:255,141,0:99
NC_003197.1	4093025	C	T	222	0	DP=34;VDB=3.903829e-02;AF1=1;AC1=2;DP4=0,0,17,17;MQ=60;FQ=-129	GT:PL:GQ	1/1:255,102,0:99
NC_003197.1	4097954	G	T	222	0	DP=56;VDB=2.777911e-01;AF1=1;AC1=2;DP4=0,0,28,27;MQ=60;FQ=-193	GT:PL:GQ	1/1:255,166,0:99
NC_003197.1	4102341	T	C	210	0	DP=23;VDB=2.045656e-01;AF1=1;AC1=2;DP4=0,0,3,20;MQ=34;FQ=-96	GT:PL:GQ	1/1:243,69,0:99
NC_003197.1	4105052	A	C	81	0	DP=68;VDB=1.956692e-01;RPB=-7.507760e-01;AF1=1;AC1=2;DP4=5,9,26,28;MQ=18;FQ=-71;PV4=0.55,0.35,0.44,0.3	GT:PL:GQ	1/1:114,44,0:85
NC_003197.1	4108122	C	T	222	0	DP=29;VDB=5.960714e-02;AF1=1;AC1=2;DP4=0,0,13,15;MQ=60;FQ=-111	GT:PL:GQ	1/1:255,84,0:99
NC_003197.1	4121252	C	T	222	0	DP=48;VDB=3.370853e-01;AF1=1;AC1=2;DP4=0,0,23,24;MQ=60;FQ=-165	GT:PL:GQ	1/1:255,138,0:99
NC_003197.1	4140028	G	C	222	0	DP=22;VDB=1.949831e-01;AF1=1;AC1=2;DP4=0,0,10,10;MQ=60;FQ=-87	GT:PL:GQ	1/1:255,60,0:99
NC_003197.1	4153404	C	T	222	0	DP=42;VDB=3.175859e-01;AF1=1;AC1=2;DP4=0,0,22,20;MQ=60;FQ=-153	GT:PL:GQ	1/1:255,126,0:99
NC_003197.1	4164410	C	T	222	0	DP=33;VDB=2.823572e-01;AF1=1;AC1=2;DP4=0,0,16,15;MQ=60;FQ=-120	GT:PL:GQ	1/1:255,93,0:99
NC_003197.1	4169785	C	T	222	0	DP=32;VDB=1.247816e-02;AF1=1;AC1=2;DP4=0,0,15,17;MQ=60;FQ=-123	GT:PL:GQ	1/1:255,96,0:99
NC_003197.1	4170512	C	T	222	0	DP=29;VDB=5.332009e-02;AF1=1;AC1=2;DP4=0,0,14,14;MQ=60;FQ=-111	GT:PL:GQ	1/1:255,84,0:99
NC_003197.1	4186828	T	C	222	0	DP=47;VDB=3.316397e-01;AF1=1;AC1=2;DP4=0,0,23,23;MQ=60;FQ=-165	GT:PL:GQ	1/1:255,138,0:99
NC_003197.1	4187837	A	G	222	0	DP=39;VDB=2.620402e-01;AF1=1;AC1=2;DP4=0,0,20,17;MQ=60;FQ=-138	GT:PL:GQ	1/1:255,111,0:99
NC_003197.1	4195813	G	A	222	0	DP=22;VDB=5.741763e-02;AF1=1;AC1=2;DP4=0,0,7,15;MQ=54;FQ=-93	GT:PL:GQ	1/1:255,66,0:99
NC_003197.1	4202728	C	T	222	0	DP=33;VDB=2.920307e-01;AF1=1;AC1=2;DP4=0,0,14,18;MQ=60;FQ=-123	GT:PL:GQ	1/1:255,96,0:99
NC_003197.1	4204285	C	T	222	0	DP=48;VDB=1.374535e-01;AF1=1;AC1=2;DP4=0,0,25,22;MQ=60;FQ=-168	GT:PL:GQ	1/1:255,141,0:99
NC_003197.1	4204484	G	T	222	0	DP=44;VDB=3.275468e-01;AF1=1;AC1=2;DP4=0,0,25,19;MQ=60;FQ=-159	GT:PL:GQ	1/1:255,132,0:99
NC_003197.1	4225730	A	G	222	0	DP=30;VDB=2.169251e-01;RPB=-2.203239e+00;AF1=1;AC1=2;DP4=1,1,19,9;MQ=60;FQ=-85;PV4=1,1,1,1	GT:PL:GQ	1/1:255,58,0:99
NC_003197.1	4234300	T	C	222	0	DP=34;VDB=2.665645e-01;AF1=1;AC1=2;DP4=0,0,15,19;MQ=60;FQ=-129	GT:PL:GQ	1/1:255,102,0:99
NC_003197.1	4246576	G	A	222	0	DP=35;VDB=4.139268e-02;AF1=1;AC1=2;DP4=0,0,20,15;MQ=60;FQ=-132	GT:PL:GQ	1/1:255,105,0:99
NC_003197.1	4256890	C	T	222	0	DP=16;VDB=1.480513e-01;AF1=1;AC1=2;DP4=0,0,7,9;MQ=60;FQ=-75	GT:PL:GQ	1/1:255,48,0:93
NC_003197.1	4259799	C	T	222	0	DP=24;VDB=2.035127e-01;AF1=1;AC1=2;DP4=0,0,13,11;MQ=60;FQ=-99	GT:PL:GQ	1/1:255,72,0:99
NC_003197.1	4262413	G	T	222	0	DP=12;VDB=4.186227e-02;AF1=1;AC1=2;DP4=0,0,7,5;MQ=60;FQ=-63	GT:PL:GQ	1/1:255,36,0:69
NC_003197.1	4268813	G	T	222	0	DP=42;VDB=1.256659e-01;AF1=1;AC1=2;DP4=0,0,19,22;MQ=60;FQ=-150	GT:PL:GQ	1/1:255,123,0:99
NC_003197.1	4269000	T	C	222	0	DP=23;VDB=1.868927e-01;AF1=1;AC1=2;DP4=0,0,13,10;MQ=60;FQ=-96	GT:PL:GQ	1/1:255,69,0:99
NC_003197.1	4277536	C	T	222	0	DP=32;VDB=6.580205e-03;AF1=1;AC1=2;DP4=0,0,17,14;MQ=60;FQ=-120	GT:PL:GQ	1/1:255,93,0:99
NC_003197.1	4281652	G	A	222	0	DP=36;VDB=1.792354e-03;AF1=1;AC1=2;DP4=0,0,18,17;MQ=60;FQ=-132	GT:PL:GQ	1/1:255,105,0:99
NC_003197.1	4281820	A	G	222	0	DP=47;VDB=2.364745e-01;AF1=1;AC1=2;DP4=0,0,22,22;MQ=60;FQ=-159	GT:PL:GQ	1/1:255,132,0:99
NC_003197.1	4283373	C	T	222	0	DP=29;VDB=1.916535e-01;AF1=1;AC1=2;DP4=0,0,16,13;MQ=60;FQ=-114	GT:PL:GQ	1/1:255,87,0:99
NC_003197.1	4287720	C	T	222	0	DP=49;VDB=3.277185e-01;AF1=1;AC1=2;DP4=0,0,25,23;MQ=60;FQ=-171	GT:PL:GQ	1/1:255,144,0:99
NC_003197.1	4294985	A	G	222	0	DP=30;VDB=2.607067e-01;AF1=1;AC1=2;DP4=0,0,16,14;MQ=60;FQ=-117	GT:PL:GQ	1/1:255,90,0:99
NC_003197.1	4305316	G	A	222	0	DP=24;VDB=1.926786e-01;AF1=1;AC1=2;DP4=0,0,16,8;MQ=60;FQ=-99	GT:PL:GQ	1/1:255,72,0:99
NC_003197.1	4313609	A	G	222	0	DP=51;VDB=3.623497e-01;AF1=1;AC1=2;DP4=0,0,25,26;MQ=60;FQ=-181	GT:PL:GQ	1/1:255,154,0:99
NC_003197.1	4317766	T	G	222	0	DP=35;VDB=2.865986e-01;AF1=1;AC1=2;DP4=0,0,18,17;MQ=60;FQ=-132	GT:PL:GQ	1/1:255,105,0:99
NC_003197.1	4319888	C	T	222	0	DP=21;VDB=8.155905e-02;AF1=1;AC1=2;DP4=0,0,10,10;MQ=60;FQ=-87	GT:PL:GQ	1/1:255,60,0:99
NC_003197.1	4323438	C	T	222	0	DP=25;VDB=1.268534e-01;AF1=1;AC1=2;DP4=0,0,17,8;MQ=60;FQ=-99	GT:PL:GQ	1/1:255,72,0:99
NC_003197.1	4331179	G	A	222	0	DP=31;VDB=1.490733e-01;AF1=1;AC1=2;DP4=0,0,15,16;MQ=60;FQ=-120	GT:PL:GQ	1/1:255,93,0:99
NC_003197.1	4336495	G	A	222	0	DP=32;VDB=3.412825e-02;AF1=1;AC1=2;DP4=0,0,18,14;MQ=60;FQ=-123	GT:PL:GQ	1/1:255,96,0:99
NC_003197.1	4350855	C	G	209	0	DP=11;VDB=1.373882e-01;AF1=1;AC1=2;DP4=0,0,4,6;MQ=55;FQ=-57	GT:PL:GQ	1/1:242,30,0:57
NC_003197.1	4350856	A	C	202	0	DP=10;VDB=1.383636e-01;AF1=1;AC1=2;DP4=0,0,4,6;MQ=55;FQ=-57	GT:PL:GQ	1/1:235,30,0:57
NC_003197.1	4350887	C	T	148	0	DP=17;VDB=5.081942e-02;RPB=1.586035e+00;AF1=1;AC1=2;DP4=3,2,6,5;MQ=38;FQ=-38;PV4=1,0.21,1,1	GT:PL:GQ	1/1:180,11,0:19
NC_003197.1	4366519	A	G	222	0	DP=30;VDB=1.421111e-01;AF1=1;AC1=2;DP4=0,0,18,11;MQ=60;FQ=-114	GT:PL:GQ	1/1:255,87,0:99
NC_003197.1	4369438	C	T	222	0	DP=30;VDB=2.764505e-01;AF1=1;AC1=2;DP4=0,0,13,16;MQ=60;FQ=-114	GT:PL:GQ	1/1:255,87,0:99
NC_003197.1	4375214	T	C	222	0	DP=26;VDB=4.062818e-03;AF1=1;AC1=2;DP4=0,0,14,12;MQ=60;FQ=-105	GT:PL:GQ	1/1:255,78,0:99
NC_003197.1	4384227	G	A	222	0	DP=28;VDB=1.060816e-01;AF1=1;AC1=2;DP4=0,0,15,13;MQ=60;FQ=-108	GT:PL:GQ	1/1:255,81,0:99
NC_003197.1	4386376	G	A	222	0	DP=31;VDB=2.425988e-01;AF1=1;AC1=2;DP4=0,0,16,15;MQ=60;FQ=-120	GT:PL:GQ	1/1:255,93,0:99
NC_003197.1	4394593	G	C	144	0	DP=13;VDB=1.177952e-01;AF1=1;AC1=2;DP4=0,0,8,5;MQ=25;FQ=-66	GT:PL:GQ	1/1:177,39,0:75
NC_003197.1	4394594	C	T	145	0	DP=13;VDB=9.887166e-02;AF1=1;AC1=2;DP4=0,0,8,5;MQ=25;FQ=-66	GT:PL:GQ	1/1:178,39,0:75
NC_003197.1	4394596	A	G	143	0	DP=13;VDB=9.093455e-02;AF1=1;AC1=2;DP4=0,0,8,5;MQ=25;FQ=-66	GT:PL:GQ	1/1:176,39,0:75
NC_003197.1	4400415	C	A	222	0	DP=43;VDB=2.950056e-03;AF1=1;AC1=2;DP4=0,0,18,22;MQ=60;FQ=-147	GT:PL:GQ	1/1:255,120,0:99
NC_003197.1	4408038	C	T	222	0	DP=33;VDB=1.754639e-01;RPB=-6.826366e-01;AF1=1;AC1=2;DP4=1,0,17,15;MQ=60;FQ=-110;PV4=1,1,1,0.3	GT:PL:GQ	1/1:255,83,0:99
NC_003197.1	4419314	G	A	222	0	DP=26;VDB=1.076010e-01;AF1=1;AC1=2;DP4=0,0,13,13;MQ=60;FQ=-105	GT:PL:GQ	1/1:255,78,0:99
NC_003197.1	4436536	C	T	222	0	DP=19;VDB=1.879994e-01;AF1=1;AC1=2;DP4=0,0,7,11;MQ=60;FQ=-81	GT:PL:GQ	1/1:255,54,0:99
NC_003197.1	4442750	G	A	222	0	DP=33;VDB=1.272098e-01;AF1=1;AC1=2;DP4=0,0,17,16;MQ=60;FQ=-120	GT:PL:GQ	1/1:255,93,0:99
NC_003197.1	4449441	G	A	222	0	DP=39;VDB=1.537144e-01;AF1=1;AC1=2;DP4=0,0,23,15;MQ=60;FQ=-138	GT:PL:GQ	1/1:255,111,0:99
NC_003197.1	4449911	G	A	222	0	DP=23;VDB=1.958409e-01;AF1=1;AC1=2;DP4=0,0,13,8;MQ=60;FQ=-90	GT:PL:GQ	1/1:255,63,0:99
NC_003197.1	4456522	G	C	222	0	DP=34;VDB=2.116405e-01;AF1=1;AC1=2;DP4=0,0,16,15;MQ=60;FQ=-120	GT:PL:GQ	1/1:255,93,0:99
NC_003197.1	4462372	G	A	222	0	DP=27;VDB=8.043738e-02;AF1=1;AC1=2;DP4=0,0,15,11;MQ=60;FQ=-105	GT:PL:GQ	1/1:255,78,0:99
NC_003197.1	4462523	T	C	222	0	DP=29;VDB=4.691222e-02;AF1=1;AC1=2;DP4=0,0,18,11;MQ=60;FQ=-114	GT:PL:GQ	1/1:255,87,0:99
NC_003197.1	4462746	C	T	222	0	DP=25;VDB=2.097463e-01;AF1=1;AC1=2;DP4=0,0,10,15;MQ=60;FQ=-102	GT:PL:GQ	1/1:255,75,0:99
NC_003197.1	4465062	C	A	222	0	DP=24;VDB=2.376356e-01;AF1=1;AC1=2;DP4=0,0,15,9;MQ=60;FQ=-99	GT:PL:GQ	1/1:255,72,0:99
NC_003197.1	4465206	G	T	222	0	DP=34;VDB=1.100689e-01;AF1=1;AC1=2;DP4=0,0,16,18;MQ=60;FQ=-129	GT:PL:GQ	1/1:255,102,0:99
NC_003197.1	4476567	C	T	222	0	DP=35;VDB=3.011656e-01;AF1=1;AC1=2;DP4=0,0,17,18;MQ=60;FQ=-132	GT:PL:GQ	1/1:255,105,0:99
NC_003197.1	4488593	G	A	222	0	DP=27;VDB=2.536617e-01;RPB=-3.240370e-01;AF1=1;AC1=2;DP4=1,1,9,16;MQ=57;FQ=-83;PV4=1,0.21,1,0.13	GT:PL:GQ	1/1:255,56,0:99
NC_003197.1	4492562	T	C	222	0	DP=43;VDB=1.352341e-01;AF1=1;AC1=2;DP4=0,0,20,22;MQ=60;FQ=-150	GT:PL:GQ	1/1:255,123,0:99
NC_003197.1	4494680	C	A	222	0	DP=44;VDB=3.065646e-01;AF1=1;AC1=2;DP4=0,0,18,24;MQ=60;FQ=-153	GT:PL:GQ	1/1:255,126,0:99
NC_003197.1	4510317	C	T	222	0	DP=31;VDB=2.026023e-02;AF1=1;AC1=2;DP4=0,0,12,19;MQ=60;FQ=-120	GT:PL:GQ	1/1:255,93,0:99
NC_003197.1	4510420	G	A	222	0	DP=25;VDB=1.592099e-01;AF1=1;AC1=2;DP4=0,0,13,12;MQ=60;FQ=-102	GT:PL:GQ	1/1:255,75,0:99
NC_003197.1	4511960	C	T	222	0	DP=25;VDB=1.237035e-02;AF1=1;AC1=2;DP4=0,0,19,6;MQ=60;FQ=-102	GT:PL:GQ	1/1:255,75,0:99
NC_003197.1	4521877	C	A	222	0	DP=13;VDB=1.541079e-01;AF1=1;AC1=2;DP4=0,0,6,6;MQ=60;FQ=-63	GT:PL:GQ	1/1:255,36,0:69
NC_003197.1	4526717	T	C	222	0	DP=36;VDB=3.148501e-02;AF1=1;AC1=2;DP4=0,0,17,19;MQ=60;FQ=-135	GT:PL:GQ	1/1:255,108,0:99
NC_003197.1	4540448	A	C	222	0	DP=30;VDB=1.006184e-01;AF1=1;AC1=2;DP4=0,0,16,14;MQ=60;FQ=-117	GT:PL:GQ	1/1:255,90,0:99
NC_003197.1	4548480	T	C	222	0	DP=28;VDB=1.572739e-01;AF1=1;AC1=2;DP4=0,0,14,13;MQ=60;FQ=-108	GT:PL:GQ	1/1:255,81,0:99
NC_003197.1	4555937	G	A	222	0	DP=36;VDB=1.990217e-01;AF1=1;AC1=2;DP4=0,0,20,14;MQ=60;FQ=-129	GT:PL:GQ	1/1:255,102,0:99
NC_003197.1	4559142	C	T	222	0	DP=25;VDB=1.582110e-02;AF1=1;AC1=2;DP4=0,0,12,11;MQ=60;FQ=-96	GT:PL:GQ	1/1:255,69,0:99
NC_003197.1	4561036	G	A	222	0	DP=26;VDB=1.426554e-01;AF1=1;AC1=2;DP4=0,0,15,10;MQ=60;FQ=-102	GT:PL:GQ	1/1:255,75,0:99
NC_003197.1	4564415	A	T	222	0	DP=32;VDB=2.555269e-01;AF1=1;AC1=2;DP4=0,0,16,14;MQ=60;FQ=-117	GT:PL:GQ	1/1:255,90,0:99
NC_003197.1	4582025	C	T	222	0	DP=26;VDB=7.319742e-02;AF1=1;AC1=2;DP4=0,0,15,9;MQ=60;FQ=-99	GT:PL:GQ	1/1:255,72,0:99
NC_003197.1	4582487	T	A	222	0	DP=29;VDB=1.436598e-02;AF1=1;AC1=2;DP4=0,0,17,12;MQ=60;FQ=-111	GT:PL:GQ	1/1:255,84,0:99
NC_003197.1	4590084	G	A	222	0	DP=34;VDB=2.741254e-01;AF1=1;AC1=2;DP4=0,0,18,16;MQ=60;FQ=-129	GT:PL:GQ	1/1:255,102,0:99
NC_003197.1	4591804	G	T	222	0	DP=26;VDB=1.810454e-01;AF1=1;AC1=2;DP4=0,0,12,13;MQ=60;FQ=-102	GT:PL:GQ	1/1:255,75,0:99
NC_003197.1	4597156	C	T	222	0	DP=17;VDB=7.484622e-02;AF1=1;AC1=2;DP4=0,0,9,8;MQ=60;FQ=-78	GT:PL:GQ	1/1:255,51,0:99
NC_003197.1	4599152	T	C	222	0	DP=25;VDB=4.886348e-03;AF1=1;AC1=2;DP4=0,0,12,13;MQ=60;FQ=-102	GT:PL:GQ	1/1:255,75,0:99
NC_003197.1	4602744	A	C	222	0	DP=23;VDB=2.047873e-01;AF1=1;AC1=2;DP4=0,0,18,4;MQ=60;FQ=-93	GT:PL:GQ	1/1:255,66,0:99
NC_003197.1	4603961	T	A	222	0	DP=31;VDB=2.133731e-01;AF1=1;AC1=2;DP4=0,0,15,16;MQ=60;FQ=-117	GT:PL:GQ	1/1:255,90,0:99
NC_003197.1	4605299	T	G	222	0	DP=37;VDB=2.647593e-01;AF1=1;AC1=2;DP4=0,0,17,18;MQ=60;FQ=-132	GT:PL:GQ	1/1:255,105,0:99
NC_003197.1	4611997	C	A	222	0	DP=38;VDB=2.118285e-01;AF1=1;AC1=2;DP4=0,0,20,16;MQ=60;FQ=-135	GT:PL:GQ	1/1:255,108,0:99
NC_003197.1	4616352	A	C	222	0	DP=38;VDB=2.950809e-01;AF1=1;AC1=2;DP4=0,0,18,20;MQ=60;FQ=-141	GT:PL:GQ	1/1:255,114,0:99
NC_003197.1	4622105	T	C	222	0	DP=32;VDB=2.551228e-01;AF1=1;AC1=2;DP4=0,0,16,13;MQ=60;FQ=-114	GT:PL:GQ	1/1:255,87,0:99
NC_003197.1	4631400	C	G	222	0	DP=36;VDB=1.954590e-01;AF1=1;AC1=2;DP4=0,0,15,21;MQ=60;FQ=-135	GT:PL:GQ	1/1:255,108,0:99
NC_003197.1	4631401	G	C	222	0	DP=36;VDB=1.972606e-01;AF1=1;AC1=2;DP4=0,0,15,20;MQ=60;FQ=-132	GT:PL:GQ	1/1:255,105,0:99
NC_003197.1	4643712	C	T	222	0	DP=41;VDB=9.003509e-02;AF1=1;AC1=2;DP4=0,0,19,22;MQ=60;FQ=-147	GT:PL:GQ	1/1:255,120,0:99
NC_003197.1	4647276	G	T	222	0	DP=27;VDB=1.729476e-01;AF1=1;AC1=2;DP4=0,0,14,13;MQ=60;FQ=-108	GT:PL:GQ	1/1:255,81,0:99
NC_003197.1	4648160	C	G	222	0	DP=17;VDB=1.804987e-01;AF1=1;AC1=2;DP4=0,0,10,7;MQ=60;FQ=-78	GT:PL:GQ	1/1:255,51,0:99
NC_003197.1	4652577	C	T	222	0	DP=39;VDB=5.431266e-02;AF1=1;AC1=2;DP4=0,0,16,23;MQ=60;FQ=-144	GT:PL:GQ	1/1:255,117,0:99
NC_003197.1	4653583	C	T	222	0	DP=26;VDB=2.381084e-01;AF1=1;AC1=2;DP4=0,0,14,12;MQ=60;FQ=-105	GT:PL:GQ	1/1:255,78,0:99
NC_003197.1	4663927	T	C	222	0	DP=32;VDB=2.241462e-01;AF1=1;AC1=2;DP4=0,0,16,15;MQ=60;FQ=-120	GT:PL:GQ	1/1:255,93,0:99
NC_003197.1	4664869	T	C	222	0	DP=43;VDB=2.483436e-01;AF1=1;AC1=2;DP4=0,0,21,20;MQ=60;FQ=-150	GT:PL:GQ	1/1:255,123,0:99
NC_003197.1	4665672	A	G	222	0	DP=17;VDB=6.439686e-02;AF1=1;AC1=2;DP4=0,0,9,8;MQ=60;FQ=-78	GT:PL:GQ	1/1:255,51,0:99
NC_003197.1	4665798	T	G	222	0	DP=24;VDB=5.796494e-02;AF1=1;AC1=2;DP4=0,0,11,11;MQ=60;FQ=-93	GT:PL:GQ	1/1:255,66,0:99
NC_003197.1	4674413	C	A	222	0	DP=20;VDB=6.724627e-02;AF1=1;AC1=2;DP4=0,0,9,10;MQ=60;FQ=-84	GT:PL:GQ	1/1:255,57,0:99
NC_003197.1	4674414	A	C	222	0	DP=19;VDB=5.284572e-02;AF1=1;AC1=2;DP4=0,0,9,10;MQ=60;FQ=-84	GT:PL:GQ	1/1:255,57,0:99
NC_003197.1	4674658	A	G	222	0	DP=15;VDB=2.016440e-02;AF1=1;AC1=2;DP4=0,0,7,8;MQ=60;FQ=-72	GT:PL:GQ	1/1:255,45,0:87
NC_003197.1	4688204	A	G	222	0	DP=32;VDB=2.805077e-01;AF1=1;AC1=2;DP4=0,0,19,12;MQ=60;FQ=-120	GT:PL:GQ	1/1:255,93,0:99
NC_003197.1	4690092	C	T	222	0	DP=37;VDB=2.862065e-01;AF1=1;AC1=2;DP4=0,0,16,21;MQ=60;FQ=-135	GT:PL:GQ	1/1:255,108,0:99
NC_003197.1	4696102	A	G	222	0	DP=27;VDB=1.925990e-02;AF1=1;AC1=2;DP4=0,0,13,12;MQ=60;FQ=-102	GT:PL:GQ	1/1:255,75,0:99
NC_003197.1	4696794	A	G	222	0	DP=33;VDB=1.540394e-01;AF1=1;AC1=2;DP4=0,0,13,20;MQ=60;FQ=-126	GT:PL:GQ	1/1:255,99,0:99
NC_003197.1	4708116	A	G	222	0	DP=44;VDB=3.036573e-01;AF1=1;AC1=2;DP4=0,0,22,22;MQ=60;FQ=-159	GT:PL:GQ	1/1:255,132,0:99
NC_003197.1	4712212	T	C	222	0	DP=36;VDB=2.968847e-01;AF1=1;AC1=2;DP4=0,0,16,20;MQ=60;FQ=-135	GT:PL:GQ	1/1:255,108,0:99
NC_003197.1	4726062	G	A	222	0	DP=34;VDB=2.495815e-01;AF1=1;AC1=2;DP4=0,0,13,20;MQ=60;FQ=-126	GT:PL:GQ	1/1:255,99,0:99
NC_003197.1	4731205	A	T	222	0	DP=12;VDB=6.098312e-02;AF1=1;AC1=2;DP4=0,0,5,7;MQ=60;FQ=-63	GT:PL:GQ	1/1:255,36,0:69
NC_003197.1	4743454	G	A	222	0	DP=38;VDB=2.853382e-01;AF1=1;AC1=2;DP4=0,0,20,17;MQ=60;FQ=-138	GT:PL:GQ	1/1:255,111,0:99
NC_003197.1	4743702	G	A	222	0	DP=33;VDB=1.181894e-01;AF1=1;AC1=2;DP4=0,0,19,14;MQ=60;FQ=-126	GT:PL:GQ	1/1:255,99,0:99
NC_003197.1	4744806	C	A	222	0	DP=34;VDB=1.152318e-01;AF1=1;AC1=2;DP4=0,0,18,16;MQ=60;FQ=-129	GT:PL:GQ	1/1:255,102,0:99
NC_003197.1	4746605	G	T	222	0	DP=36;VDB=2.325120e-01;AF1=1;AC1=2;DP4=0,0,23,13;MQ=60;FQ=-135	GT:PL:GQ	1/1:255,108,0:99
NC_003197.1	4763542	A	C	222	0	DP=42;VDB=1.263181e-01;AF1=1;AC1=2;DP4=0,0,26,16;MQ=60;FQ=-153	GT:PL:GQ	1/1:255,126,0:99
NC_003197.1	4763573	A	G	222	0	DP=39;VDB=2.051125e-01;AF1=1;AC1=2;DP4=0,0,25,14;MQ=60;FQ=-144	GT:PL:GQ	1/1:255,117,0:99
NC_003197.1	4771915	G	A	222	0	DP=39;VDB=1.032776e-01;RPB=-5.471529e-01;AF1=1;AC1=2;DP4=0,1,14,23;MQ=60;FQ=-124;PV4=1,1,1,0.29	GT:PL:GQ	1/1:255,97,0:99
NC_003197.1	4776612	T	C	222	0	DP=29;VDB=2.097891e-01;AF1=1;AC1=2;DP4=0,0,12,15;MQ=60;FQ=-108	GT:PL:GQ	1/1:255,81,0:99
NC_003197.1	4777646	G	A	222	0	DP=39;VDB=1.035885e-01;AF1=1;AC1=2;DP4=0,0,19,17;MQ=60;FQ=-135	GT:PL:GQ	1/1:255,108,0:99
NC_003197.1	4779280	T	C	222	0	DP=26;VDB=1.538481e-01;AF1=1;AC1=2;DP4=0,0,15,11;MQ=60;FQ=-105	GT:PL:GQ	1/1:255,78,0:99
NC_003197.1	4781357	G	T	222	0	DP=20;VDB=1.947948e-01;AF1=1;AC1=2;DP4=0,0,9,11;MQ=60;FQ=-87	GT:PL:GQ	1/1:255,60,0:99
NC_003197.1	4790137	G	A	222	0	DP=38;VDB=5.134164e-02;AF1=1;AC1=2;DP4=0,0,16,21;MQ=60;FQ=-138	GT:PL:GQ	1/1:255,111,0:99
NC_003197.1	4799038	G	A	222	0	DP=36;VDB=1.382470e-03;AF1=1;AC1=2;DP4=0,0,20,14;MQ=60;FQ=-129	GT:PL:GQ	1/1:255,102,0:99
NC_003197.1	4809660	T	C	222	0	DP=31;VDB=2.692430e-01;RPB=-5.378529e-01;AF1=1;AC1=2;DP4=1,0,12,16;MQ=60;FQ=-93;PV4=0.45,1,1,0.36	GT:PL:GQ	1/1:255,66,0:99
NC_003197.1	4810102	G	T	222	0	DP=57;VDB=3.025450e-01;AF1=1;AC1=2;DP4=0,0,26,29;MQ=60;FQ=-193	GT:PL:GQ	1/1:255,166,0:99
NC_003197.1	4810786	A	G	222	0	DP=29;VDB=2.774226e-01;AF1=1;AC1=2;DP4=0,0,14,15;MQ=60;FQ=-114	GT:PL:GQ	1/1:255,87,0:99
NC_003197.1	4815730	C	T	222	0	DP=38;VDB=8.906813e-03;AF1=1;AC1=2;DP4=0,0,17,21;MQ=60;FQ=-138	GT:PL:GQ	1/1:255,111,0:99
NC_003197.1	4832867	C	G	222	0	DP=36;VDB=9.084095e-02;AF1=1;AC1=2;DP4=0,0,18,16;MQ=60;FQ=-129	GT:PL:GQ	1/1:255,102,0:99
NC_003197.1	4832868	G	C	222	0	DP=34;VDB=1.070283e-01;AF1=1;AC1=2;DP4=0,0,18,16;MQ=60;FQ=-129	GT:PL:GQ	1/1:255,102,0:99
NC_003197.1	4833267	T	C	222	0	DP=39;VDB=1.927419e-01;RPB=-1.185498e+00;AF1=1;AC1=2;DP4=1,0,18,19;MQ=60;FQ=-125;PV4=1,1,1,0.28	GT:PL:GQ	1/1:255,98,0:99
NC_003197.1	4845204	A	G	222	0	DP=28;VDB=2.279513e-01;AF1=1;AC1=2;DP4=0,0,12,14;MQ=60;FQ=-105	GT:PL:GQ	1/1:255,78,0:99
NC_003197.1	4850062	A	C	222	0	DP=33;VDB=2.865154e-01;AF1=1;AC1=2;DP4=0,0,18,13;MQ=60;FQ=-120	GT:PL:GQ	1/1:255,93,0:99
NC_003197.1	4856993	A	C	222	0	DP=25;VDB=2.214933e-01;AF1=1;AC1=2;DP4=0,0,14,11;MQ=60;FQ=-102	GT:PL:GQ	1/1:255,75,0:99

## Sheet: DT8(PB225)
#CHROM	POS	REF	ALT	QUAL	FILTER	INFO	FORMAT	alignment.rmdup.sorted.bam
NC_003197.1	831	T	C	222	0	DP=35;VDB=2.963508e-01;AF1=1;AC1=2;DP4=0,0,11,23;MQ=60;FQ=-126	GT:PL:GQ	1/1:255,99,0:99
NC_003197.1	15775	T	G	222	0	DP=54;VDB=3.649720e-01;RPB=-1.332593e+00;AF1=1;AC1=2;DP4=1,0,28,23;MQ=60;FQ=-166;PV4=1,1,1,0.3	GT:PL:GQ	1/1:255,139,0:99
NC_003197.1	20011	C	T	222	0	DP=74;VDB=1.913582e-01;AF1=1;AC1=2;DP4=0,0,42,30;MQ=60;FQ=-244	GT:PL:GQ	1/1:255,217,0:99
NC_003197.1	23156	A	G	222	0	DP=51;VDB=1.679094e-01;AF1=1;AC1=2;DP4=0,0,21,27;MQ=60;FQ=-171	GT:PL:GQ	1/1:255,144,0:99
NC_003197.1	34091	A	G	222	0	DP=57;VDB=1.387144e-01;AF1=1;AC1=2;DP4=0,0,25,28;MQ=60;FQ=-187	GT:PL:GQ	1/1:255,160,0:99
NC_003197.1	34754	C	G	222	0	DP=54;VDB=4.184257e-02;AF1=1;AC1=2;DP4=0,0,25,28;MQ=60;FQ=-187	GT:PL:GQ	1/1:255,160,0:99
NC_003197.1	35086	C	T	222	0	DP=45;VDB=7.569314e-03;AF1=1;AC1=2;DP4=0,0,24,21;MQ=60;FQ=-162	GT:PL:GQ	1/1:255,135,0:99
NC_003197.1	35965	A	G	222	0	DP=72;VDB=6.512299e-02;AF1=1;AC1=2;DP4=0,0,35,36;MQ=60;FQ=-241	GT:PL:GQ	1/1:255,214,0:99
NC_003197.1	39767	G	A	222	0	DP=70;VDB=9.589573e-02;AF1=1;AC1=2;DP4=0,0,32,36;MQ=60;FQ=-232	GT:PL:GQ	1/1:255,205,0:99
NC_003197.1	43378	C	T	222	0	DP=74;VDB=3.697347e-01;RPB=1.286798e+00;AF1=1;AC1=2;DP4=1,0,39,30;MQ=60;FQ=-219;PV4=1,1,1,0.39	GT:PL:GQ	1/1:255,192,0:99
NC_003197.1	62386	A	T	222	0	DP=49;VDB=1.129316e-01;RPB=7.642171e-01;AF1=1;AC1=2;DP4=1,1,24,21;MQ=60;FQ=-95;PV4=1,0.47,1,0.31	GT:PL:GQ	1/1:255,68,0:99
NC_003197.1	63253	G	A	222	0	DP=73;VDB=1.779581e-01;AF1=1;AC1=2;DP4=0,0,32,40;MQ=60;FQ=-241	GT:PL:GQ	1/1:255,214,0:99
NC_003197.1	63860	G	C	222	0	DP=44;VDB=1.659458e-01;AF1=1;AC1=2;DP4=0,0,16,27;MQ=53;FQ=-153	GT:PL:GQ	1/1:255,126,0:99
NC_003197.1	64100	C	G	77	0	DP=71;VDB=5.345429e-02;RPB=-2.123662e+00;AF1=0.5;AC1=1;DP4=35,17,14,3;MQ=36;FQ=80;PV4=0.36,0.1,0.36,0.018	GT:PL:GQ	0/1:107,0,255:99
NC_003197.1	64106	C	T	88	0	DP=73;VDB=6.712543e-02;RPB=-1.637115e+00;AF1=0.5;AC1=1;DP4=35,19,14,3;MQ=36;FQ=91;PV4=0.23,1,0.31,0.083	GT:PL:GQ	0/1:118,0,255:99
NC_003197.1	64107	G	T	84	0	DP=73;VDB=6.532454e-02;RPB=-1.729307e+00;AF1=0.5;AC1=1;DP4=36,20,14,3;MQ=36;FQ=87;PV4=0.24,1,0.31,0.082	GT:PL:GQ	0/1:114,0,255:99
NC_003197.1	64124	C	G	120	0	DP=84;VDB=1.964673e-01;RPB=-1.042001e+00;AF1=0.5;AC1=1;DP4=37,25,15,5;MQ=37;FQ=123;PV4=0.29,0.17,0.31,1	GT:PL:GQ	0/1:150,0,255:99
NC_003197.1	64125	T	C	118	0	DP=84;VDB=1.962465e-01;RPB=-1.086967e+00;AF1=0.5;AC1=1;DP4=39,25,15,5;MQ=37;FQ=121;PV4=0.3,0.17,0.31,1	GT:PL:GQ	0/1:148,0,255:99
NC_003197.1	64126	T	G	115	0	DP=84;VDB=1.980806e-01;RPB=-1.181486e+00;AF1=0.5;AC1=1;DP4=39,25,15,5;MQ=37;FQ=118;PV4=0.3,0.44,0.31,1	GT:PL:GQ	0/1:145,0,255:99
NC_003197.1	68171	G	A	222	0	DP=61;VDB=1.199160e-03;AF1=1;AC1=2;DP4=0,0,26,35;MQ=60;FQ=-211	GT:PL:GQ	1/1:255,184,0:99
NC_003197.1	70089	G	A	222	0	DP=50;VDB=2.797214e-01;AF1=1;AC1=2;DP4=0,0,24,22;MQ=60;FQ=-162	GT:PL:GQ	1/1:255,135,0:99
NC_003197.1	87074	T	C	222	0	DP=96;VDB=1.181099e-01;AF1=1;AC1=2;DP4=0,0,39,47;MQ=60;FQ=-282	GT:PL:GQ	1/1:255,255,0:99
NC_003197.1	91041	T	C	222	0	DP=61;VDB=1.585832e-01;AF1=1;AC1=2;DP4=0,0,25,33;MQ=60;FQ=-202	GT:PL:GQ	1/1:255,175,0:99
NC_003197.1	103018	T	G	222	0	DP=98;VDB=4.087654e-01;AF1=1;AC1=2;DP4=0,0,45,47;MQ=60;FQ=-282	GT:PL:GQ	1/1:255,255,0:99
NC_003197.1	104421	C	A	222	0	DP=54;VDB=2.560111e-02;RPB=-1.539865e+00;AF1=1;AC1=2;DP4=1,0,26,27;MQ=60;FQ=-172;PV4=1,1,1,0.38	GT:PL:GQ	1/1:255,145,0:99
NC_003197.1	107231	A	T	222	0	DP=79;VDB=1.660294e-01;AF1=1;AC1=2;DP4=0,0,33,45;MQ=60;FQ=-262	GT:PL:GQ	1/1:255,235,0:99
NC_003197.1	123364	G	A	222	0	DP=65;VDB=3.531518e-02;AF1=1;AC1=2;DP4=0,0,34,31;MQ=60;FQ=-223	GT:PL:GQ	1/1:255,196,0:99
NC_003197.1	127747	T	C	222	0	DP=65;VDB=4.313320e-04;AF1=1;AC1=2;DP4=0,0,32,33;MQ=60;FQ=-223	GT:PL:GQ	1/1:255,196,0:99
NC_003197.1	128947	C	A	222	0	DP=69;VDB=2.089256e-03;AF1=1;AC1=2;DP4=0,0,30,37;MQ=60;FQ=-220	GT:PL:GQ	1/1:255,193,0:99
NC_003197.1	135868	T	C	222	0	DP=96;VDB=2.021555e-01;AF1=1;AC1=2;DP4=0,0,48,48;MQ=60;FQ=-282	GT:PL:GQ	1/1:255,255,0:99
NC_003197.1	143258	C	T	222	0	DP=52;VDB=1.729819e-01;AF1=1;AC1=2;DP4=0,0,23,28;MQ=60;FQ=-178	GT:PL:GQ	1/1:255,151,0:99
NC_003197.1	160920	C	A	222	0	DP=62;VDB=2.876459e-02;AF1=1;AC1=2;DP4=0,0,31,29;MQ=60;FQ=-208	GT:PL:GQ	1/1:255,181,0:99
NC_003197.1	161915	C	T	222	0	DP=58;VDB=3.015892e-03;AF1=1;AC1=2;DP4=0,0,29,27;MQ=60;FQ=-196	GT:PL:GQ	1/1:255,169,0:99
NC_003197.1	165409	G	A	222	0	DP=59;VDB=3.949316e-01;AF1=1;AC1=2;DP4=0,0,27,31;MQ=60;FQ=-202	GT:PL:GQ	1/1:255,175,0:99
NC_003197.1	166348	A	G	222	0	DP=76;VDB=4.575839e-02;AF1=1;AC1=2;DP4=0,0,35,38;MQ=60;FQ=-247	GT:PL:GQ	1/1:255,220,0:99
NC_003197.1	169825	A	G	222	0	DP=72;VDB=2.671138e-01;AF1=1;AC1=2;DP4=0,0,41,30;MQ=60;FQ=-241	GT:PL:GQ	1/1:255,214,0:99
NC_003197.1	173858	A	G	222	0	DP=64;VDB=1.824460e-02;AF1=1;AC1=2;DP4=0,0,37,22;MQ=60;FQ=-205	GT:PL:GQ	1/1:255,178,0:99
NC_003197.1	177553	A	G	222	0	DP=69;VDB=1.100174e-01;AF1=1;AC1=2;DP4=0,0,36,32;MQ=60;FQ=-232	GT:PL:GQ	1/1:255,205,0:99
NC_003197.1	180034	C	G	222	0	DP=32;VDB=2.919351e-01;AF1=1;AC1=2;DP4=0,0,18,14;MQ=60;FQ=-123	GT:PL:GQ	1/1:255,96,0:99
NC_003197.1	180035	G	C	222	0	DP=32;VDB=2.836539e-01;AF1=1;AC1=2;DP4=0,0,18,13;MQ=60;FQ=-120	GT:PL:GQ	1/1:255,93,0:99
NC_003197.1	184305	C	G	222	0	DP=43;VDB=2.778298e-01;AF1=1;AC1=2;DP4=0,0,33,5;MQ=60;FQ=-141	GT:PL:GQ	1/1:255,114,0:99
NC_003197.1	184306	G	C	222	0	DP=42;VDB=2.404479e-01;AF1=1;AC1=2;DP4=0,0,34,5;MQ=60;FQ=-144	GT:PL:GQ	1/1:255,117,0:99
NC_003197.1	185256	A	G	222	0	DP=78;VDB=2.381939e-01;AF1=1;AC1=2;DP4=0,0,31,45;MQ=60;FQ=-256	GT:PL:GQ	1/1:255,229,0:99
NC_003197.1	192226	A	T	222	0	DP=68;VDB=3.815607e-03;AF1=1;AC1=2;DP4=0,0,28,38;MQ=60;FQ=-226	GT:PL:GQ	1/1:255,199,0:99
NC_003197.1	200217	C	T	222	0	DP=47;VDB=2.854180e-01;RPB=-1.347671e+00;AF1=1;AC1=2;DP4=0,1,8,27;MQ=60;FQ=-119;PV4=1,1,1,0.31	GT:PL:GQ	1/1:255,92,0:99
NC_003197.1	203177	T	G	222	0	DP=71;VDB=3.425288e-01;AF1=1;AC1=2;DP4=0,0,29,39;MQ=60;FQ=-232	GT:PL:GQ	1/1:255,205,0:99
NC_003197.1	209298	G	A	222	0	DP=68;VDB=2.520615e-02;AF1=1;AC1=2;DP4=0,0,38,27;MQ=60;FQ=-223	GT:PL:GQ	1/1:255,196,0:99
NC_003197.1	223549	C	T	222	0	DP=74;VDB=5.873674e-02;AF1=1;AC1=2;DP4=0,0,32,40;MQ=60;FQ=-244	GT:PL:GQ	1/1:255,217,0:99
NC_003197.1	228054	C	T	222	0	DP=55;VDB=3.177642e-01;AF1=1;AC1=2;DP4=0,0,27,27;MQ=60;FQ=-190	GT:PL:GQ	1/1:255,163,0:99
NC_003197.1	229101	T	A	222	0	DP=51;VDB=2.480057e-01;AF1=1;AC1=2;DP4=0,0,25,24;MQ=60;FQ=-171	GT:PL:GQ	1/1:255,144,0:99
NC_003197.1	229972	C	A	222	0	DP=39;VDB=2.827429e-01;AF1=1;AC1=2;DP4=0,0,15,22;MQ=60;FQ=-138	GT:PL:GQ	1/1:255,111,0:99
NC_003197.1	234159	G	A	222	0	DP=43;VDB=7.132702e-02;AF1=1;AC1=2;DP4=0,0,20,22;MQ=60;FQ=-153	GT:PL:GQ	1/1:255,126,0:99
NC_003197.1	237290	C	T	222	0	DP=44;VDB=2.893423e-01;AF1=1;AC1=2;DP4=0,0,27,16;MQ=60;FQ=-156	GT:PL:GQ	1/1:255,129,0:99
NC_003197.1	240045	A	C	222	0	DP=69;VDB=3.169785e-01;AF1=1;AC1=2;DP4=0,0,33,35;MQ=60;FQ=-232	GT:PL:GQ	1/1:255,205,0:99
NC_003197.1	245970	A	C	222	0	DP=54;VDB=2.770478e-01;AF1=1;AC1=2;DP4=0,0,23,29;MQ=60;FQ=-184	GT:PL:GQ	1/1:255,157,0:99
NC_003197.1	255291	T	A	222	0	DP=49;VDB=3.426616e-01;AF1=1;AC1=2;DP4=0,0,28,20;MQ=60;FQ=-171	GT:PL:GQ	1/1:255,144,0:99
NC_003197.1	261541	G	A	222	0	DP=58;VDB=4.699550e-02;AF1=1;AC1=2;DP4=0,0,25,28;MQ=60;FQ=-187	GT:PL:GQ	1/1:255,160,0:99
NC_003197.1	264106	G	A	222	0	DP=92;VDB=9.412665e-02;AF1=1;AC1=2;DP4=0,0,49,43;MQ=60;FQ=-282	GT:PL:GQ	1/1:255,255,0:99
NC_003197.1	272358	C	T	222	0	DP=57;VDB=3.811538e-01;AF1=1;AC1=2;DP4=0,0,29,26;MQ=60;FQ=-193	GT:PL:GQ	1/1:255,166,0:99
NC_003197.1	288835	C	T	222	0	DP=67;VDB=3.082429e-01;AF1=1;AC1=2;DP4=0,0,26,37;MQ=60;FQ=-214	GT:PL:GQ	1/1:255,187,0:99
NC_003197.1	288843	C	A	222	0	DP=70;VDB=4.256712e-01;AF1=1;AC1=2;DP4=0,0,28,39;MQ=60;FQ=-226	GT:PL:GQ	1/1:255,199,0:99
NC_003197.1	288853	C	T	222	0	DP=69;VDB=3.301053e-01;AF1=1;AC1=2;DP4=0,0,30,37;MQ=60;FQ=-229	GT:PL:GQ	1/1:255,202,0:99
NC_003197.1	289091	A	G	68	0	DP=99;VDB=1.942902e-02;RPB=2.317739e-01;AF1=0.5;AC1=1;DP4=36,36,18,9;MQ=45;FQ=71;PV4=0.18,0.49,4.6e-17,1	GT:PL:GQ	0/1:98,0,255:99
NC_003197.1	289099	C	A	60	0	DP=99;VDB=6.555539e-02;RPB=4.831896e-01;AF1=0.5;AC1=1;DP4=36,36,17,10;MQ=45;FQ=63;PV4=0.27,0.34,1.2e-16,1	GT:PL:GQ	0/1:90,0,255:93
NC_003197.1	295760	G	A	222	0	DP=98;VDB=3.642192e-01;RPB=1.443454e+00;AF1=1;AC1=2;DP4=0,1,47,48;MQ=60;FQ=-282;PV4=1,1,1,0.42	GT:PL:GQ	1/1:255,255,0:99
NC_003197.1	296279	C	A	222	0	DP=64;VDB=3.668021e-01;AF1=1;AC1=2;DP4=0,0,33,30;MQ=60;FQ=-217	GT:PL:GQ	1/1:255,190,0:99
NC_003197.1	296964	C	T	222	0	DP=76;VDB=4.334522e-01;AF1=1;AC1=2;DP4=0,0,39,36;MQ=60;FQ=-253	GT:PL:GQ	1/1:255,226,0:99
NC_003197.1	307628	A	G	222	0	DP=56;VDB=1.279762e-01;AF1=1;AC1=2;DP4=0,0,28,27;MQ=60;FQ=-193	GT:PL:GQ	1/1:255,166,0:99
NC_003197.1	327384	T	C	222	0	DP=78;VDB=1.624130e-01;AF1=1;AC1=2;DP4=0,0,39,38;MQ=60;FQ=-259	GT:PL:GQ	1/1:255,232,0:99
NC_003197.1	331388	T	A	222	0	DP=65;VDB=4.194469e-01;AF1=1;AC1=2;DP4=0,0,32,33;MQ=60;FQ=-223	GT:PL:GQ	1/1:255,196,0:99
NC_003197.1	337273	A	G	222	0	DP=31;VDB=4.656719e-03;AF1=1;AC1=2;DP4=0,0,13,15;MQ=51;FQ=-111	GT:PL:GQ	1/1:255,84,0:99
NC_003197.1	341734	C	T	222	0	DP=72;VDB=1.037539e-02;AF1=1;AC1=2;DP4=0,0,36,36;MQ=60;FQ=-244	GT:PL:GQ	1/1:255,217,0:99
NC_003197.1	341796	T	C	222	0	DP=75;VDB=1.555811e-02;AF1=1;AC1=2;DP4=0,0,33,40;MQ=60;FQ=-247	GT:PL:GQ	1/1:255,220,0:99
NC_003197.1	349367	G	A	222	0	DP=72;VDB=3.481703e-02;AF1=1;AC1=2;DP4=0,0,36,33;MQ=60;FQ=-235	GT:PL:GQ	1/1:255,208,0:99
NC_003197.1	359602	A	G	222	0	DP=48;VDB=3.425001e-01;AF1=1;AC1=2;DP4=0,0,21,26;MQ=60;FQ=-168	GT:PL:GQ	1/1:255,141,0:99
NC_003197.1	372400	T	G	222	0	DP=99;VDB=2.043214e-01;AF1=1;AC1=2;DP4=0,0,50,46;MQ=60;FQ=-282	GT:PL:GQ	1/1:255,255,0:99
NC_003197.1	379060	C	T	222	0	DP=79;VDB=4.328679e-01;AF1=1;AC1=2;DP4=0,0,39,39;MQ=60;FQ=-262	GT:PL:GQ	1/1:255,235,0:99
NC_003197.1	381958	C	T	222	0	DP=92;VDB=4.589487e-03;AF1=1;AC1=2;DP4=0,0,42,46;MQ=60;FQ=-282	GT:PL:GQ	1/1:255,255,0:99
NC_003197.1	383521	C	T	222	0	DP=48;VDB=3.133647e-01;AF1=1;AC1=2;DP4=0,0,20,19;MQ=60;FQ=-144	GT:PL:GQ	1/1:255,117,0:99
NC_003197.1	389715	T	C	222	0	DP=43;VDB=1.733220e-01;AF1=1;AC1=2;DP4=0,0,21,22;MQ=60;FQ=-156	GT:PL:GQ	1/1:255,129,0:99
NC_003197.1	390850	G	A	222	0	DP=63;VDB=2.352580e-01;AF1=1;AC1=2;DP4=0,0,32,30;MQ=60;FQ=-214	GT:PL:GQ	1/1:255,187,0:99
NC_003197.1	406693	T	C	222	0	DP=39;VDB=1.949418e-01;AF1=1;AC1=2;DP4=0,0,18,19;MQ=60;FQ=-138	GT:PL:GQ	1/1:255,111,0:99
NC_003197.1	413408	C	T	222	0	DP=75;VDB=1.156987e-02;AF1=1;AC1=2;DP4=0,0,31,43;MQ=60;FQ=-250	GT:PL:GQ	1/1:255,223,0:99
NC_003197.1	415588	T	C	222	0	DP=54;VDB=3.648842e-01;AF1=1;AC1=2;DP4=0,0,33,21;MQ=60;FQ=-190	GT:PL:GQ	1/1:255,163,0:99
NC_003197.1	418594	A	G	222	0	DP=77;VDB=2.424997e-01;AF1=1;AC1=2;DP4=0,0,31,38;MQ=60;FQ=-235	GT:PL:GQ	1/1:255,208,0:99
NC_003197.1	420597	C	T	222	0	DP=49;VDB=2.426199e-01;AF1=1;AC1=2;DP4=0,0,15,27;MQ=60;FQ=-153	GT:PL:GQ	1/1:255,126,0:99
NC_003197.1	420741	G	A	222	0	DP=56;VDB=3.266873e-02;AF1=1;AC1=2;DP4=0,0,24,30;MQ=60;FQ=-190	GT:PL:GQ	1/1:255,163,0:99
NC_003197.1	424993	A	G	222	0	DP=38;VDB=4.604151e-04;AF1=1;AC1=2;DP4=0,0,21,17;MQ=60;FQ=-141	GT:PL:GQ	1/1:255,114,0:99
NC_003197.1	431763	C	T	222	0	DP=62;VDB=3.942872e-01;AF1=1;AC1=2;DP4=0,0,32,26;MQ=60;FQ=-202	GT:PL:GQ	1/1:255,175,0:99
NC_003197.1	435058	C	T	222	0	DP=67;VDB=3.432803e-03;AF1=1;AC1=2;DP4=0,0,41,26;MQ=60;FQ=-229	GT:PL:GQ	1/1:255,202,0:99
NC_003197.1	435431	C	T	222	0	DP=38;VDB=1.687327e-01;AF1=1;AC1=2;DP4=0,0,18,20;MQ=60;FQ=-141	GT:PL:GQ	1/1:255,114,0:99
NC_003197.1	439190	G	A	222	0	DP=72;VDB=3.564490e-02;AF1=1;AC1=2;DP4=0,0,28,40;MQ=60;FQ=-229	GT:PL:GQ	1/1:255,202,0:99
NC_003197.1	448518	A	T	222	0	DP=40;VDB=2.657575e-01;AF1=1;AC1=2;DP4=0,0,26,13;MQ=60;FQ=-144	GT:PL:GQ	1/1:255,117,0:99
NC_003197.1	450071	C	T	222	0	DP=48;VDB=1.258296e-01;AF1=1;AC1=2;DP4=0,0,20,24;MQ=60;FQ=-159	GT:PL:GQ	1/1:255,132,0:99
NC_003197.1	453047	C	T	222	0	DP=52;VDB=4.165053e-02;AF1=1;AC1=2;DP4=0,0,27,25;MQ=60;FQ=-181	GT:PL:GQ	1/1:255,154,0:99
NC_003197.1	462747	A	G	222	0	DP=64;VDB=3.934089e-01;AF1=1;AC1=2;DP4=0,0,28,34;MQ=60;FQ=-214	GT:PL:GQ	1/1:255,187,0:99
NC_003197.1	463791	A	G	222	0	DP=50;VDB=3.165476e-01;AF1=1;AC1=2;DP4=0,0,25,25;MQ=60;FQ=-178	GT:PL:GQ	1/1:255,151,0:99
NC_003197.1	490627	G	A	222	0	DP=59;VDB=4.271883e-02;AF1=1;AC1=2;DP4=0,0,29,30;MQ=60;FQ=-205	GT:PL:GQ	1/1:255,178,0:99
NC_003197.1	508382	G	T	222	0	DP=48;VDB=6.086301e-02;AF1=1;AC1=2;DP4=0,0,23,25;MQ=60;FQ=-171	GT:PL:GQ	1/1:255,144,0:99
NC_003197.1	510179	G	A	222	0	DP=61;VDB=2.460652e-01;AF1=1;AC1=2;DP4=0,0,30,30;MQ=60;FQ=-208	GT:PL:GQ	1/1:255,181,0:99
NC_003197.1	524450	C	T	222	0	DP=80;VDB=1.725360e-03;AF1=1;AC1=2;DP4=0,0,42,37;MQ=60;FQ=-265	GT:PL:GQ	1/1:255,238,0:99
NC_003197.1	540747	A	C	222	0	DP=52;VDB=3.044057e-02;AF1=1;AC1=2;DP4=0,0,22,30;MQ=60;FQ=-184	GT:PL:GQ	1/1:255,157,0:99
NC_003197.1	554049	A	C	222	0	DP=60;VDB=2.160339e-01;AF1=1;AC1=2;DP4=0,0,30,28;MQ=60;FQ=-202	GT:PL:GQ	1/1:255,175,0:99
NC_003197.1	554796	T	G	222	0	DP=50;VDB=7.221489e-02;RPB=1.657136e+00;AF1=1;AC1=2;DP4=0,1,19,26;MQ=60;FQ=-148;PV4=1,1,1,1	GT:PL:GQ	1/1:255,121,0:99
NC_003197.1	557253	G	T	222	0	DP=56;VDB=3.728794e-01;AF1=1;AC1=2;DP4=0,0,18,36;MQ=60;FQ=-184	GT:PL:GQ	1/1:255,157,0:99
NC_003197.1	564886	G	A	222	0	DP=61;VDB=2.858121e-01;AF1=1;AC1=2;DP4=0,0,37,23;MQ=60;FQ=-208	GT:PL:GQ	1/1:255,181,0:99
NC_003197.1	580176	T	G	222	0	DP=56;VDB=9.776161e-02;AF1=1;AC1=2;DP4=0,0,27,28;MQ=60;FQ=-193	GT:PL:GQ	1/1:255,166,0:99
NC_003197.1	587295	G	A	222	0	DP=69;VDB=3.973464e-01;AF1=1;AC1=2;DP4=0,0,37,31;MQ=60;FQ=-232	GT:PL:GQ	1/1:255,205,0:99
NC_003197.1	588425	T	A	222	0	DP=81;VDB=4.511147e-01;AF1=1;AC1=2;DP4=0,0,51,29;MQ=60;FQ=-268	GT:PL:GQ	1/1:255,241,0:99
NC_003197.1	593369	G	T	222	0	DP=68;VDB=4.128833e-01;AF1=1;AC1=2;DP4=0,0,37,29;MQ=60;FQ=-226	GT:PL:GQ	1/1:255,199,0:99
NC_003197.1	602155	A	G	222	0	DP=42;VDB=3.084809e-01;AF1=1;AC1=2;DP4=0,0,21,20;MQ=60;FQ=-150	GT:PL:GQ	1/1:255,123,0:99
NC_003197.1	621442	A	T	222	0	DP=97;VDB=1.582939e-01;AF1=1;AC1=2;DP4=0,0,42,55;MQ=60;FQ=-282	GT:PL:GQ	1/1:255,255,0:99
NC_003197.1	626271	C	A	222	0	DP=66;VDB=8.118242e-04;RPB=-1.292328e+00;AF1=1;AC1=2;DP4=1,0,28,34;MQ=60;FQ=-198;PV4=0.46,1,1,0.38	GT:PL:GQ	1/1:255,171,0:99
NC_003197.1	627098	T	C	222	0	DP=74;VDB=3.026513e-01;AF1=1;AC1=2;DP4=0,0,36,37;MQ=60;FQ=-247	GT:PL:GQ	1/1:255,220,0:99
NC_003197.1	629818	C	T	222	0	DP=66;VDB=2.784120e-01;AF1=1;AC1=2;DP4=0,0,26,37;MQ=60;FQ=-217	GT:PL:GQ	1/1:255,190,0:99
NC_003197.1	643756	T	C	222	0	DP=57;VDB=1.711536e-01;AF1=1;AC1=2;DP4=0,0,18,36;MQ=60;FQ=-187	GT:PL:GQ	1/1:255,160,0:99
NC_003197.1	649496	C	A	222	0	DP=43;VDB=2.705757e-01;AF1=1;AC1=2;DP4=0,0,25,17;MQ=60;FQ=-150	GT:PL:GQ	1/1:255,123,0:99
NC_003197.1	649578	G	T	222	0	DP=54;VDB=2.786925e-01;AF1=1;AC1=2;DP4=0,0,30,22;MQ=60;FQ=-184	GT:PL:GQ	1/1:255,157,0:99
NC_003197.1	650671	G	A	222	0	DP=73;VDB=4.190820e-01;AF1=1;AC1=2;DP4=0,0,45,27;MQ=60;FQ=-241	GT:PL:GQ	1/1:255,214,0:99
NC_003197.1	660265	T	G	222	0	DP=51;VDB=2.719885e-01;AF1=1;AC1=2;DP4=0,0,24,27;MQ=60;FQ=-181	GT:PL:GQ	1/1:255,154,0:99
NC_003197.1	660389	T	C	222	0	DP=43;VDB=7.424948e-02;AF1=1;AC1=2;DP4=0,0,15,28;MQ=60;FQ=-156	GT:PL:GQ	1/1:255,129,0:99
NC_003197.1	663064	T	C	222	0	DP=74;VDB=1.007900e-01;AF1=1;AC1=2;DP4=0,0,20,42;MQ=60;FQ=-214	GT:PL:GQ	1/1:255,187,0:99
NC_003197.1	668693	C	A	222	0	DP=59;VDB=6.828070e-02;AF1=1;AC1=2;DP4=0,0,26,27;MQ=60;FQ=-187	GT:PL:GQ	1/1:255,160,0:99
NC_003197.1	672108	C	A	222	0	DP=53;VDB=1.586130e-05;AF1=1;AC1=2;DP4=0,0,13,40;MQ=60;FQ=-187	GT:PL:GQ	1/1:255,160,0:99
NC_003197.1	672516	T	C	222	0	DP=69;VDB=3.074187e-01;AF1=1;AC1=2;DP4=0,0,29,36;MQ=60;FQ=-223	GT:PL:GQ	1/1:255,196,0:99
NC_003197.1	680781	C	T	222	0	DP=39;VDB=3.087377e-01;AF1=1;AC1=2;DP4=0,0,18,19;MQ=60;FQ=-135	GT:PL:GQ	1/1:255,108,0:99
NC_003197.1	708149	G	T	222	0	DP=51;VDB=3.151903e-01;AF1=1;AC1=2;DP4=0,0,21,28;MQ=60;FQ=-175	GT:PL:GQ	1/1:255,148,0:99
NC_003197.1	719621	A	C	222	0	DP=64;VDB=3.549313e-01;AF1=1;AC1=2;DP4=0,0,33,30;MQ=60;FQ=-217	GT:PL:GQ	1/1:255,190,0:99
NC_003197.1	723957	C	T	222	0	DP=48;VDB=1.542155e-02;AF1=1;AC1=2;DP4=0,0,22,26;MQ=60;FQ=-171	GT:PL:GQ	1/1:255,144,0:99
NC_003197.1	729093	T	G	222	0	DP=53;VDB=2.281322e-01;AF1=1;AC1=2;DP4=0,0,22,30;MQ=60;FQ=-184	GT:PL:GQ	1/1:255,157,0:99
NC_003197.1	734482	C	T	222	0	DP=43;VDB=2.821692e-01;AF1=1;AC1=2;DP4=0,0,22,19;MQ=60;FQ=-150	GT:PL:GQ	1/1:255,123,0:99
NC_003197.1	747027	T	G	222	0	DP=61;VDB=1.764511e-02;AF1=1;AC1=2;DP4=0,0,30,31;MQ=60;FQ=-211	GT:PL:GQ	1/1:255,184,0:99
NC_003197.1	757823	G	A	222	0	DP=56;VDB=4.791002e-02;RPB=-1.573663e-01;AF1=1;AC1=2;DP4=1,1,25,28;MQ=60;FQ=-132;PV4=1,1,1,0.23	GT:PL:GQ	1/1:255,105,0:99
NC_003197.1	765948	G	C	222	0	DP=53;VDB=2.423990e-02;AF1=1;AC1=2;DP4=0,0,26,23;MQ=60;FQ=-175	GT:PL:GQ	1/1:255,148,0:99
NC_003197.1	766222	G	A	222	0	DP=14;VDB=1.420877e-01;AF1=1;AC1=2;DP4=0,0,5,9;MQ=60;FQ=-69	GT:PL:GQ	1/1:255,42,0:81
NC_003197.1	773204	A	G	222	0	DP=41;VDB=2.853479e-01;AF1=1;AC1=2;DP4=0,0,21,19;MQ=60;FQ=-147	GT:PL:GQ	1/1:255,120,0:99
NC_003197.1	779768	A	T	222	0	DP=70;VDB=1.498591e-02;RPB=9.860533e-01;AF1=1;AC1=2;DP4=1,0,28,36;MQ=60;FQ=-201;PV4=0.45,1,1,0.35	GT:PL:GQ	1/1:255,174,0:99
NC_003197.1	781885	C	T	222	0	DP=60;VDB=3.419554e-01;AF1=1;AC1=2;DP4=0,0,31,27;MQ=60;FQ=-202	GT:PL:GQ	1/1:255,175,0:99
NC_003197.1	781958	A	C	222	0	DP=66;VDB=1.068982e-01;AF1=1;AC1=2;DP4=0,0,34,32;MQ=60;FQ=-226	GT:PL:GQ	1/1:255,199,0:99
NC_003197.1	783671	C	T	222	0	DP=74;VDB=3.578303e-01;AF1=1;AC1=2;DP4=0,0,31,43;MQ=60;FQ=-250	GT:PL:GQ	1/1:255,223,0:99
NC_003197.1	787192	C	T	222	0	DP=51;VDB=2.767496e-01;AF1=1;AC1=2;DP4=0,0,23,26;MQ=60;FQ=-175	GT:PL:GQ	1/1:255,148,0:99
NC_003197.1	797195	T	C	222	0	DP=65;VDB=3.348972e-01;AF1=1;AC1=2;DP4=0,0,27,37;MQ=60;FQ=-220	GT:PL:GQ	1/1:255,193,0:99
NC_003197.1	809077	A	C	222	0	DP=33;VDB=1.545219e-01;AF1=1;AC1=2;DP4=0,0,19,14;MQ=60;FQ=-126	GT:PL:GQ	1/1:255,99,0:99
NC_003197.1	810404	C	T	222	0	DP=55;VDB=1.799048e-06;AF1=1;AC1=2;DP4=0,0,21,33;MQ=60;FQ=-190	GT:PL:GQ	1/1:255,163,0:99
NC_003197.1	817089	C	T	222	0	DP=58;VDB=2.355664e-01;AF1=1;AC1=2;DP4=0,0,31,27;MQ=60;FQ=-199	GT:PL:GQ	1/1:255,172,0:99
NC_003197.1	818978	T	C	222	0	DP=65;VDB=1.435151e-01;AF1=1;AC1=2;DP4=0,0,30,31;MQ=60;FQ=-211	GT:PL:GQ	1/1:255,184,0:99
NC_003197.1	823015	T	C	222	0	DP=68;VDB=8.495047e-02;AF1=1;AC1=2;DP4=0,0,35,33;MQ=60;FQ=-232	GT:PL:GQ	1/1:255,205,0:99
NC_003197.1	827228	C	T	222	0	DP=52;VDB=7.736078e-02;AF1=1;AC1=2;DP4=0,0,21,31;MQ=60;FQ=-184	GT:PL:GQ	1/1:255,157,0:99
NC_003197.1	829687	A	C	222	0	DP=56;VDB=3.522930e-01;AF1=1;AC1=2;DP4=0,0,27,28;MQ=60;FQ=-193	GT:PL:GQ	1/1:255,166,0:99
NC_003197.1	830135	G	A	222	0	DP=24;VDB=1.847887e-01;AF1=1;AC1=2;DP4=0,0,5,17;MQ=60;FQ=-90	GT:PL:GQ	1/1:255,63,0:99
NC_003197.1	830329	G	A	166	0	DP=16;VDB=6.757209e-02;RPB=2.491197e+00;AF1=0.5064;AC1=1;DP4=3,0,3,8;MQ=52;FQ=-11.3;PV4=0.055,1,1,0.41	GT:PL:GQ	0/1:196,0,16:19
NC_003197.1	830347	G	C,A	137	0	DP=10;VDB=8.801147e-02;AF1=1;AC1=2;DP4=0,0,5,5;MQ=48;FQ=-54	GT:PL:GQ	1/1:170,27,0,170,16,166:51
NC_003197.1	830366	C	T	92	0	DP=15;VDB=5.328988e-02;RPB=2.854508e+00;AF1=0.5;AC1=1;DP4=7,1,2,3;MQ=49;FQ=84.6;PV4=0.22,1,1,1	GT:PL:GQ	0/1:122,0,112:99
NC_003197.1	830395	T	C	222	0	DP=14;VDB=1.307052e-01;AF1=1;AC1=2;DP4=0,0,8,6;MQ=46;FQ=-69	GT:PL:GQ	1/1:255,42,0:81
NC_003197.1	830431	C	T	207	0	DP=16;VDB=5.009660e-02;RPB=-1.735444e+00;AF1=1;AC1=2;DP4=0,1,10,5;MQ=45;FQ=-37;PV4=0.37,0.41,1,1	GT:PL:GQ	1/1:239,10,0:17
NC_003197.1	830434	A	G	205	0	DP=16;VDB=3.256086e-02;RPB=-1.735444e+00;AF1=1;AC1=2;DP4=0,1,10,5;MQ=45;FQ=-37;PV4=0.37,0.36,1,1	GT:PL:GQ	1/1:237,10,0:17
NC_003197.1	830437	C	G	202	0	DP=16;VDB=1.538218e-02;RPB=-1.735444e+00;AF1=1;AC1=2;DP4=0,1,10,5;MQ=45;FQ=-39;PV4=0.37,0.49,1,1	GT:PL:GQ	1/1:234,12,0:21
NC_003197.1	830440	C	A	222	0	DP=15;VDB=9.452763e-03;AF1=1;AC1=2;DP4=0,0,10,5;MQ=46;FQ=-72	GT:PL:GQ	1/1:255,45,0:87
NC_003197.1	830443	C	G	222	0	DP=15;VDB=8.529827e-03;AF1=1;AC1=2;DP4=0,0,10,5;MQ=46;FQ=-72	GT:PL:GQ	1/1:255,45,0:87
NC_003197.1	830517	G	A	222	0	DP=46;VDB=2.917783e-01;AF1=1;AC1=2;DP4=0,0,23,22;MQ=55;FQ=-162	GT:PL:GQ	1/1:255,135,0:99
NC_003197.1	830520	G	A	222	0	DP=46;VDB=1.979849e-01;AF1=1;AC1=2;DP4=0,0,22,22;MQ=56;FQ=-159	GT:PL:GQ	1/1:255,132,0:99
NC_003197.1	830535	A	G	222	0	DP=44;VDB=9.133607e-02;AF1=1;AC1=2;DP4=0,0,20,21;MQ=57;FQ=-150	GT:PL:GQ	1/1:255,123,0:99
NC_003197.1	830550	G	A	222	0	DP=47;VDB=3.109785e-01;AF1=1;AC1=2;DP4=0,0,22,25;MQ=57;FQ=-168	GT:PL:GQ	1/1:255,141,0:99
NC_003197.1	830604	G	C	222	0	DP=35;VDB=6.867338e-06;AF1=1;AC1=2;DP4=0,0,15,20;MQ=53;FQ=-132	GT:PL:GQ	1/1:255,105,0:99
NC_003197.1	830607	G	A	222	0	DP=35;VDB=2.360439e-06;AF1=1;AC1=2;DP4=0,0,15,20;MQ=53;FQ=-132	GT:PL:GQ	1/1:255,105,0:99
NC_003197.1	830610	A	G	222	0	DP=35;VDB=1.585235e-06;AF1=1;AC1=2;DP4=0,0,15,20;MQ=53;FQ=-132	GT:PL:GQ	1/1:255,105,0:99
NC_003197.1	830611	C	T	222	0	DP=35;VDB=2.508065e-06;AF1=1;AC1=2;DP4=0,0,15,20;MQ=53;FQ=-132	GT:PL:GQ	1/1:255,105,0:99
NC_003197.1	830614	C	T	222	0	DP=35;VDB=3.134888e-06;AF1=1;AC1=2;DP4=0,0,15,20;MQ=53;FQ=-132	GT:PL:GQ	1/1:255,105,0:99
NC_003197.1	830616	G	A	222	0	DP=35;VDB=9.000372e-06;AF1=1;AC1=2;DP4=0,0,15,20;MQ=53;FQ=-132	GT:PL:GQ	1/1:255,105,0:99
NC_003197.1	830619	A	G	222	0	DP=35;VDB=1.488551e-04;AF1=1;AC1=2;DP4=0,0,15,20;MQ=53;FQ=-132	GT:PL:GQ	1/1:255,105,0:99
NC_003197.1	830718	A	G	156	0	DP=10;VDB=8.083900e-03;AF1=1;AC1=2;DP4=0,0,3,7;MQ=44;FQ=-57	GT:PL:GQ	1/1:189,30,0:57
NC_003197.1	831040	A	G	194	0	DP=12;VDB=1.170346e-01;AF1=1;AC1=2;DP4=0,0,9,3;MQ=44;FQ=-63	GT:PL:GQ	1/1:227,36,0:69
NC_003197.1	831075	C	G	222	0	DP=22;VDB=1.934324e-01;AF1=1;AC1=2;DP4=0,0,15,7;MQ=51;FQ=-93	GT:PL:GQ	1/1:255,66,0:99
NC_003197.1	831630	T	C	75	0	DP=46;VDB=1.212521e-01;RPB=2.880085e+00;AF1=0.5;AC1=1;DP4=14,22,2,7;MQ=49;FQ=78;PV4=0.46,1,0.038,1	GT:PL:GQ	0/1:105,0,255:99
NC_003197.1	831720	C	G	222	0	DP=25;VDB=2.285068e-02;AF1=1;AC1=2;DP4=0,0,6,19;MQ=39;FQ=-102	GT:PL:GQ	1/1:255,75,0:99
NC_003197.1	831723	C	T	222	0	DP=25;VDB=4.562096e-02;AF1=1;AC1=2;DP4=0,0,6,19;MQ=39;FQ=-102	GT:PL:GQ	1/1:255,75,0:99
NC_003197.1	831771	T	C	222	0	DP=21;VDB=1.920974e-01;AF1=1;AC1=2;DP4=0,0,3,16;MQ=39;FQ=-84	GT:PL:GQ	1/1:255,57,0:99
NC_003197.1	832545	T	C	114	0	DP=18;VDB=5.395574e-02;AF1=1;AC1=2;DP4=0,0,15,2;MQ=24;FQ=-78	GT:PL:GQ	1/1:147,51,0:99
NC_003197.1	832642	A	C	225	0	DP=53;VDB=2.762341e-02;RPB=-2.082656e+00;AF1=0.5;AC1=1;DP4=17,16,9,11;MQ=49;FQ=225;PV4=0.78,1,1,1	GT:PL:GQ	0/1:255,0,255:99
NC_003197.1	832643	A	G	225	0	DP=53;VDB=2.436457e-02;RPB=-2.156054e+00;AF1=0.5;AC1=1;DP4=17,16,9,11;MQ=49;FQ=225;PV4=0.78,1,1,1	GT:PL:GQ	0/1:255,0,255:99
NC_003197.1	832655	C	G	224	0	DP=58;VDB=1.467986e-02;RPB=-1.061780e+00;AF1=0.5;AC1=1;DP4=19,18,9,11;MQ=50;FQ=224;PV4=0.78,1,1,1	GT:PL:GQ	0/1:254,0,255:99
NC_003197.1	832656	G	C	224	0	DP=58;VDB=1.051271e-02;RPB=-1.061780e+00;AF1=0.5;AC1=1;DP4=19,18,9,11;MQ=50;FQ=224;PV4=0.78,0.46,1,1	GT:PL:GQ	0/1:254,0,255:99
NC_003197.1	832661	C	A	216	0	DP=58;VDB=7.862709e-03;RPB=-1.429641e+00;AF1=0.5;AC1=1;DP4=20,17,9,11;MQ=50;FQ=219;PV4=0.59,1,1,1	GT:PL:GQ	0/1:246,0,255:99
NC_003197.1	832662	G	A	223	0	DP=59;VDB=8.478975e-03;RPB=-1.169671e+00;AF1=0.5;AC1=1;DP4=20,18,9,11;MQ=50;FQ=224;PV4=0.78,1,1,1	GT:PL:GQ	0/1:253,0,255:99
NC_003197.1	832668	G	C	225	0	DP=64;VDB=1.399358e-02;RPB=-2.229188e+00;AF1=0.5;AC1=1;DP4=21,18,11,14;MQ=51;FQ=225;PV4=0.61,1,1,1	GT:PL:GQ	0/1:255,0,255:99
NC_003197.1	832722	T	C	225	0	DP=83;VDB=7.195397e-02;RPB=7.177744e-01;AF1=0.5;AC1=1;DP4=25,17,17,21;MQ=57;FQ=225;PV4=0.26,1,0.072,1	GT:PL:GQ	0/1:255,0,255:99
NC_003197.1	832809	C	T	225	0	DP=89;VDB=1.670464e-01;RPB=2.417918e+00;AF1=0.5;AC1=1;DP4=24,22,18,25;MQ=57;FQ=225;PV4=0.4,1,0.0027,1	GT:PL:GQ	0/1:255,0,255:99
NC_003197.1	832830	C	T	225	0	DP=82;VDB=3.020804e-01;RPB=2.831983e+00;AF1=0.5;AC1=1;DP4=23,22,15,20;MQ=58;FQ=225;PV4=0.5,1,0.012,0.023	GT:PL:GQ	0/1:255,0,255:99
NC_003197.1	833046	T	C	222	0	DP=40;VDB=2.045236e-01;AF1=1;AC1=2;DP4=0,0,21,14;MQ=55;FQ=-132	GT:PL:GQ	1/1:255,105,0:99
NC_003197.1	842595	T	C	222	0	DP=47;VDB=3.415144e-01;AF1=1;AC1=2;DP4=0,0,19,27;MQ=60;FQ=-165	GT:PL:GQ	1/1:255,138,0:99
NC_003197.1	845874	C	T	222	0	DP=48;VDB=1.605036e-01;AF1=1;AC1=2;DP4=0,0,28,20;MQ=60;FQ=-171	GT:PL:GQ	1/1:255,144,0:99
NC_003197.1	849044	C	T	222	0	DP=61;VDB=3.002658e-01;AF1=1;AC1=2;DP4=0,0,28,33;MQ=60;FQ=-208	GT:PL:GQ	1/1:255,181,0:99
NC_003197.1	851304	C	T	222	0	DP=59;VDB=1.694714e-01;RPB=-1.519577e-01;AF1=1;AC1=2;DP4=1,0,32,24;MQ=60;FQ=-171;PV4=1,1,1,0.34	GT:PL:GQ	1/1:255,144,0:99
NC_003197.1	857047	G	A	222	0	DP=59;VDB=2.085671e-01;AF1=1;AC1=2;DP4=0,0,34,23;MQ=60;FQ=-199	GT:PL:GQ	1/1:255,172,0:99
NC_003197.1	857768	T	C	222	0	DP=49;VDB=3.463669e-01;AF1=1;AC1=2;DP4=0,0,24,25;MQ=60;FQ=-175	GT:PL:GQ	1/1:255,148,0:99
NC_003197.1	897414	G	A	222	0	DP=79;VDB=4.958107e-03;AF1=1;AC1=2;DP4=0,0,44,34;MQ=60;FQ=-262	GT:PL:GQ	1/1:255,235,0:99
NC_003197.1	905034	C	T	222	0	DP=62;VDB=3.067014e-05;AF1=1;AC1=2;DP4=0,0,37,25;MQ=60;FQ=-214	GT:PL:GQ	1/1:255,187,0:99
NC_003197.1	934015	G	C	222	0	DP=78;VDB=3.357543e-01;AF1=1;AC1=2;DP4=0,0,37,39;MQ=60;FQ=-256	GT:PL:GQ	1/1:255,229,0:99
NC_003197.1	939071	A	C	222	0	DP=43;VDB=1.873954e-01;AF1=1;AC1=2;DP4=0,0,26,15;MQ=60;FQ=-150	GT:PL:GQ	1/1:255,123,0:99
NC_003197.1	948127	C	T	222	0	DP=59;VDB=2.854370e-01;AF1=1;AC1=2;DP4=0,0,21,34;MQ=60;FQ=-193	GT:PL:GQ	1/1:255,166,0:99
NC_003197.1	953338	C	T	222	0	DP=41;VDB=2.507664e-01;AF1=1;AC1=2;DP4=0,0,19,22;MQ=60;FQ=-147	GT:PL:GQ	1/1:255,120,0:99
NC_003197.1	955747	G	A	222	0	DP=49;VDB=2.386514e-01;AF1=1;AC1=2;DP4=0,0,25,24;MQ=60;FQ=-175	GT:PL:GQ	1/1:255,148,0:99
NC_003197.1	1006260	A	G	222	0	DP=49;VDB=1.852181e-01;AF1=1;AC1=2;DP4=0,0,27,21;MQ=60;FQ=-171	GT:PL:GQ	1/1:255,144,0:99
NC_003197.1	1008183	G	A	222	0	DP=52;VDB=3.581827e-01;AF1=1;AC1=2;DP4=0,0,28,20;MQ=60;FQ=-171	GT:PL:GQ	1/1:255,144,0:99
NC_003197.1	1010626	C	T	222	0	DP=54;VDB=3.570472e-01;AF1=1;AC1=2;DP4=0,0,28,26;MQ=60;FQ=-190	GT:PL:GQ	1/1:255,163,0:99
NC_003197.1	1016587	C	G	222	0	DP=49;VDB=3.618801e-01;AF1=1;AC1=2;DP4=0,0,23,26;MQ=60;FQ=-175	GT:PL:GQ	1/1:255,148,0:99
NC_003197.1	1016588	G	C	222	0	DP=49;VDB=3.588030e-01;AF1=1;AC1=2;DP4=0,0,23,26;MQ=60;FQ=-175	GT:PL:GQ	1/1:255,148,0:99
NC_003197.1	1034762	G	A	222	0	DP=61;VDB=1.679829e-01;AF1=1;AC1=2;DP4=0,0,26,34;MQ=60;FQ=-208	GT:PL:GQ	1/1:255,181,0:99
NC_003197.1	1043107	C	A	222	0	DP=57;VDB=1.495072e-01;RPB=-2.834733e-01;AF1=1;AC1=2;DP4=1,0,31,23;MQ=60;FQ=-174;PV4=1,1,0.45,0.36	GT:PL:GQ	1/1:255,147,0:99
NC_003197.1	1056907	A	G	222	0	DP=69;VDB=3.750415e-01;AF1=1;AC1=2;DP4=0,0,32,31;MQ=60;FQ=-217	GT:PL:GQ	1/1:255,190,0:99
NC_003197.1	1066337	G	A	222	0	DP=90;VDB=1.891584e-01;AF1=1;AC1=2;DP4=0,0,39,49;MQ=60;FQ=-282	GT:PL:GQ	1/1:255,255,0:99
NC_003197.1	1067938	C	T	222	0	DP=56;VDB=3.802197e-01;AF1=1;AC1=2;DP4=0,0,30,26;MQ=60;FQ=-196	GT:PL:GQ	1/1:255,169,0:99
NC_003197.1	1074020	C	T	222	0	DP=86;VDB=8.980261e-03;AF1=1;AC1=2;DP4=0,0,45,40;MQ=60;FQ=-282	GT:PL:GQ	1/1:255,255,0:99
NC_003197.1	1077001	G	A	222	0	DP=43;VDB=8.164597e-02;AF1=1;AC1=2;DP4=0,0,23,20;MQ=59;FQ=-156	GT:PL:GQ	1/1:255,129,0:99
NC_003197.1	1091323	A	G	222	0	DP=18;VDB=1.865973e-01;AF1=1;AC1=2;DP4=0,0,7,11;MQ=60;FQ=-81	GT:PL:GQ	1/1:255,54,0:99
NC_003197.1	1092468	C	T	222	0	DP=72;VDB=1.700722e-01;AF1=1;AC1=2;DP4=0,0,29,32;MQ=60;FQ=-211	GT:PL:GQ	1/1:255,184,0:99
NC_003197.1	1095018	T	C	222	0	DP=77;VDB=3.893683e-01;AF1=1;AC1=2;DP4=0,0,31,44;MQ=60;FQ=-253	GT:PL:GQ	1/1:255,226,0:99
NC_003197.1	1152488	T	C	222	0	DP=64;VDB=2.395428e-01;AF1=1;AC1=2;DP4=0,0,31,33;MQ=60;FQ=-220	GT:PL:GQ	1/1:255,193,0:99
NC_003197.1	1157968	G	A	222	0	DP=51;VDB=5.943795e-02;AF1=1;AC1=2;DP4=0,0,20,28;MQ=60;FQ=-171	GT:PL:GQ	1/1:255,144,0:99
NC_003197.1	1159447	A	G	222	0	DP=45;VDB=2.381070e-01;AF1=1;AC1=2;DP4=0,0,25,20;MQ=60;FQ=-162	GT:PL:GQ	1/1:255,135,0:99
NC_003197.1	1177525	A	T	225	0	DP=91;VDB=1.764367e-05;RPB=-4.132448e+00;AF1=0.5;AC1=1;DP4=26,27,17,21;MQ=57;FQ=225;PV4=0.83,0.022,1.4e-05,0.027	GT:PL:GQ	0/1:255,0,255:99
NC_003197.1	1177527	A	C	225	0	DP=91;VDB=1.367087e-04;RPB=-3.797368e+00;AF1=0.5;AC1=1;DP4=26,26,17,22;MQ=57;FQ=225;PV4=0.67,0.0087,2.2e-05,0.11	GT:PL:GQ	0/1:255,0,255:99
NC_003197.1	1177537	T	A	225	0	DP=91;VDB=3.013656e-01;RPB=-1.840541e+00;AF1=0.5;AC1=1;DP4=25,27,17,22;MQ=57;FQ=225;PV4=0.83,0.046,2.2e-05,1	GT:PL:GQ	0/1:255,0,255:99
NC_003197.1	1177539	G	A	225	0	DP=94;VDB=3.120928e-01;RPB=-6.125057e-01;AF1=0.5;AC1=1;DP4=27,29,17,21;MQ=57;FQ=225;PV4=0.83,1,8.3e-06,1	GT:PL:GQ	0/1:255,0,255:99
NC_003197.1	1177542	A	G	225	0	DP=94;VDB=2.037506e-01;RPB=-2.889178e-01;AF1=0.5;AC1=1;DP4=27,29,17,21;MQ=57;FQ=225;PV4=0.83,0.39,8.3e-06,1	GT:PL:GQ	0/1:255,0,255:99
NC_003197.1	1177568	C	T	225	0	DP=101;VDB=2.886754e-01;RPB=-1.004284e+00;AF1=0.5;AC1=1;DP4=28,27,19,19;MQ=59;FQ=225;PV4=1,0.0059,0.028,0.088	GT:PL:GQ	0/1:255,0,255:99
NC_003197.1	1177570	T	C	225	0	DP=93;VDB=3.094939e-01;RPB=-8.792372e-01;AF1=0.5;AC1=1;DP4=28,27,19,19;MQ=59;FQ=225;PV4=1,0.25,0.028,0.14	GT:PL:GQ	0/1:255,0,255:99
NC_003197.1	1177576	T	G	225	0	DP=92;VDB=2.493601e-01;RPB=-3.240104e-01;AF1=0.5;AC1=1;DP4=28,28,18,18;MQ=59;FQ=225;PV4=1,0.11,0.023,1	GT:PL:GQ	0/1:255,0,255:99
NC_003197.1	1177577	C	T	225	0	DP=92;VDB=2.185016e-01;RPB=-3.503641e-01;AF1=0.5;AC1=1;DP4=28,27,18,19;MQ=59;FQ=225;PV4=1,0.0038,0.026,1	GT:PL:GQ	0/1:255,0,255:99
NC_003197.1	1177605	G	T	225	0	DP=105;VDB=2.734169e-06;RPB=2.158836e-01;AF1=0.5;AC1=1;DP4=27,31,23,24;MQ=58;FQ=225;PV4=0.85,0.43,0.00078,0.14	GT:PL:GQ	0/1:255,0,255:99
NC_003197.1	1177622	T	C	225	0	DP=104;VDB=5.030776e-03;RPB=2.514608e+00;AF1=0.5;AC1=1;DP4=26,31,23,24;MQ=58;FQ=225;PV4=0.84,0.087,0.00085,1	GT:PL:GQ	0/1:255,0,255:99
NC_003197.1	1177642	A	T	95	0	DP=66;VDB=4.019414e-04;RPB=-2.402315e+00;AF1=0.5;AC1=1;DP4=22,31,8,5;MQ=58;FQ=98;PV4=0.23,1,8.7e-07,1	GT:PL:GQ	0/1:125,0,255:99
NC_003197.1	1177643	C	T	98	0	DP=66;VDB=3.151997e-04;RPB=-2.337823e+00;AF1=0.5;AC1=1;DP4=22,31,8,5;MQ=58;FQ=101;PV4=0.23,0.042,8.7e-07,1	GT:PL:GQ	0/1:128,0,255:99
NC_003197.1	1177644	C	T	92	0	DP=69;VDB=2.951723e-04;RPB=-1.925838e+00;AF1=0.5;AC1=1;DP4=23,33,8,5;MQ=58;FQ=95;PV4=0.22,0.079,4.4e-07,1	GT:PL:GQ	0/1:122,0,255:99
NC_003197.1	1177645	A	G	97	0	DP=69;VDB=3.203981e-04;RPB=-1.895147e+00;AF1=0.5;AC1=1;DP4=23,33,8,5;MQ=58;FQ=100;PV4=0.22,0.11,4.4e-07,1	GT:PL:GQ	0/1:127,0,255:99
NC_003197.1	1177658	G	A	101	0	DP=67;VDB=5.809637e-03;RPB=-1.450737e+00;AF1=0.5;AC1=1;DP4=22,32,8,5;MQ=58;FQ=104;PV4=0.22,0.28,6.9e-07,1	GT:PL:GQ	0/1:131,0,255:99
NC_003197.1	1177664	C	T	100	0	DP=70;VDB=3.366933e-03;RPB=-9.212599e-01;AF1=0.5;AC1=1;DP4=24,33,8,5;MQ=58;FQ=103;PV4=0.23,1,3.5e-07,1	GT:PL:GQ	0/1:130,0,255:99
NC_003197.1	1177669	T	C	106	0	DP=66;VDB=2.328221e-03;RPB=-4.191958e-01;AF1=0.5;AC1=1;DP4=22,31,8,5;MQ=58;FQ=109;PV4=0.23,0.39,8.7e-07,1	GT:PL:GQ	0/1:136,0,255:99
NC_003197.1	1177670	A	G	106	0	DP=66;VDB=2.297029e-03;RPB=-3.224583e-01;AF1=0.5;AC1=1;DP4=22,31,8,5;MQ=58;FQ=109;PV4=0.23,1,8.7e-07,1	GT:PL:GQ	0/1:136,0,255:99
NC_003197.1	1177676	G	A	89	0	DP=70;VDB=1.105741e-03;RPB=1.359236e-01;AF1=0.5;AC1=1;DP4=25,32,8,5;MQ=58;FQ=92;PV4=0.36,0.49,3.5e-07,1	GT:PL:GQ	0/1:119,0,255:99
NC_003197.1	1177697	G	C	86	0	DP=72;VDB=1.401421e-04;RPB=2.620502e+00;AF1=0.5;AC1=1;DP4=28,31,8,5;MQ=58;FQ=89;PV4=0.54,1,2.3e-07,1	GT:PL:GQ	0/1:116,0,255:99
NC_003197.1	1177701	A	G	95	0	DP=72;VDB=9.677686e-05;RPB=2.898656e+00;AF1=0.5;AC1=1;DP4=28,31,8,5;MQ=58;FQ=98;PV4=0.54,1,2.3e-07,1	GT:PL:GQ	0/1:125,0,255:99
NC_003197.1	1177704	C	A	85	0	DP=72;VDB=6.866375e-05;RPB=2.898656e+00;AF1=0.5;AC1=1;DP4=28,31,8,5;MQ=58;FQ=88;PV4=0.54,1,2.3e-07,1	GT:PL:GQ	0/1:115,0,255:99
NC_003197.1	1187773	C	T	222	0	DP=54;VDB=2.961498e-01;AF1=1;AC1=2;DP4=0,0,26,26;MQ=60;FQ=-184	GT:PL:GQ	1/1:255,157,0:99
NC_003197.1	1188121	A	G	222	0	DP=33;VDB=1.130506e-02;AF1=1;AC1=2;DP4=0,0,15,18;MQ=60;FQ=-126	GT:PL:GQ	1/1:255,99,0:99
NC_003197.1	1197770	A	G	222	0	DP=71;VDB=4.550850e-02;AF1=1;AC1=2;DP4=0,0,34,35;MQ=60;FQ=-235	GT:PL:GQ	1/1:255,208,0:99
NC_003197.1	1207996	C	T	222	0	DP=27;VDB=2.029410e-01;AF1=1;AC1=2;DP4=0,0,15,12;MQ=60;FQ=-108	GT:PL:GQ	1/1:255,81,0:99
NC_003197.1	1211226	C	T	222	0	DP=43;VDB=1.464751e-01;AF1=1;AC1=2;DP4=0,0,24,19;MQ=60;FQ=-156	GT:PL:GQ	1/1:255,129,0:99
NC_003197.1	1212882	G	A	222	0	DP=72;VDB=2.118013e-01;AF1=1;AC1=2;DP4=0,0,30,32;MQ=60;FQ=-214	GT:PL:GQ	1/1:255,187,0:99
NC_003197.1	1218281	T	C	222	0	DP=82;VDB=7.001758e-02;AF1=1;AC1=2;DP4=0,0,34,47;MQ=60;FQ=-271	GT:PL:GQ	1/1:255,244,0:99
NC_003197.1	1221542	G	A	222	0	DP=73;VDB=2.599572e-01;AF1=1;AC1=2;DP4=0,0,44,24;MQ=60;FQ=-232	GT:PL:GQ	1/1:255,205,0:99
NC_003197.1	1225421	C	T	222	0	DP=49;VDB=2.910655e-01;RPB=-4.331067e-01;AF1=1;AC1=2;DP4=1,0,23,24;MQ=60;FQ=-154;PV4=1,1,1,0.35	GT:PL:GQ	1/1:255,127,0:99
NC_003197.1	1227565	G	T	222	0	DP=61;VDB=3.855499e-01;AF1=1;AC1=2;DP4=0,0,28,27;MQ=60;FQ=-193	GT:PL:GQ	1/1:255,166,0:99
NC_003197.1	1237939	C	A	222	0	DP=58;VDB=1.789622e-01;AF1=1;AC1=2;DP4=0,0,24,29;MQ=60;FQ=-184	GT:PL:GQ	1/1:255,157,0:99
NC_003197.1	1247761	G	A	222	0	DP=75;VDB=1.206103e-01;AF1=1;AC1=2;DP4=0,0,37,37;MQ=60;FQ=-250	GT:PL:GQ	1/1:255,223,0:99
NC_003197.1	1250251	G	A	222	0	DP=45;VDB=1.901827e-01;AF1=1;AC1=2;DP4=0,0,20,20;MQ=60;FQ=-144	GT:PL:GQ	1/1:255,117,0:99
NC_003197.1	1251405	A	G	222	0	DP=43;VDB=3.399191e-01;AF1=1;AC1=2;DP4=0,0,21,22;MQ=60;FQ=-156	GT:PL:GQ	1/1:255,129,0:99
NC_003197.1	1251870	T	C	222	0	DP=53;VDB=1.072147e-01;AF1=1;AC1=2;DP4=0,0,35,17;MQ=60;FQ=-184	GT:PL:GQ	1/1:255,157,0:99
NC_003197.1	1252452	A	G	222	0	DP=48;VDB=3.539714e-01;AF1=1;AC1=2;DP4=0,0,18,29;MQ=60;FQ=-168	GT:PL:GQ	1/1:255,141,0:99
NC_003197.1	1253962	A	G	222	0	DP=62;VDB=2.543117e-01;AF1=1;AC1=2;DP4=0,0,32,28;MQ=60;FQ=-208	GT:PL:GQ	1/1:255,181,0:99
NC_003197.1	1273918	C	T	222	0	DP=26;VDB=1.832325e-01;AF1=1;AC1=2;DP4=0,0,14,11;MQ=60;FQ=-102	GT:PL:GQ	1/1:255,75,0:99
NC_003197.1	1287422	A	T	222	0	DP=65;VDB=6.239805e-02;AF1=1;AC1=2;DP4=0,0,28,37;MQ=60;FQ=-223	GT:PL:GQ	1/1:255,196,0:99
NC_003197.1	1295482	A	T	222	0	DP=78;VDB=1.882712e-01;AF1=1;AC1=2;DP4=0,0,34,39;MQ=60;FQ=-247	GT:PL:GQ	1/1:255,220,0:99
NC_003197.1	1302901	C	T	222	0	DP=87;VDB=4.468121e-01;AF1=1;AC1=2;DP4=0,0,45,38;MQ=60;FQ=-277	GT:PL:GQ	1/1:255,250,0:99
NC_003197.1	1304029	T	C	222	0	DP=33;VDB=7.360943e-02;AF1=1;AC1=2;DP4=0,0,17,15;MQ=60;FQ=-123	GT:PL:GQ	1/1:255,96,0:99
NC_003197.1	1327491	G	A	60	0	DP=50;VDB=9.895315e-05;RPB=-1.224805e+00;AF1=0.5;AC1=1;DP4=18,22,6,4;MQ=55;FQ=63;PV4=0.49,1,1.9e-20,0.041	GT:PL:GQ	0/1:90,0,255:93
NC_003197.1	1328310	T	G	222	0	DP=61;VDB=4.012504e-01;AF1=1;AC1=2;DP4=0,0,30,30;MQ=60;FQ=-208	GT:PL:GQ	1/1:255,181,0:99
NC_003197.1	1349404	T	C	222	0	DP=64;VDB=1.842417e-01;AF1=1;AC1=2;DP4=0,0,29,35;MQ=60;FQ=-220	GT:PL:GQ	1/1:255,193,0:99
NC_003197.1	1351518	A	G	222	0	DP=53;VDB=1.575469e-04;AF1=1;AC1=2;DP4=0,0,25,25;MQ=60;FQ=-178	GT:PL:GQ	1/1:255,151,0:99
NC_003197.1	1386863	T	C	222	0	DP=49;VDB=1.497939e-02;AF1=1;AC1=2;DP4=0,0,23,24;MQ=60;FQ=-168	GT:PL:GQ	1/1:255,141,0:99
NC_003197.1	1399878	A	G	222	0	DP=68;VDB=2.598743e-01;AF1=1;AC1=2;DP4=0,0,32,33;MQ=60;FQ=-223	GT:PL:GQ	1/1:255,196,0:99
NC_003197.1	1422708	G	A	222	0	DP=47;VDB=3.655598e-03;AF1=1;AC1=2;DP4=0,0,28,19;MQ=60;FQ=-168	GT:PL:GQ	1/1:255,141,0:99
NC_003197.1	1429494	C	T	222	0	DP=43;VDB=1.476153e-01;AF1=1;AC1=2;DP4=0,0,21,22;MQ=60;FQ=-156	GT:PL:GQ	1/1:255,129,0:99
NC_003197.1	1434552	G	A	222	0	DP=55;VDB=3.696180e-01;AF1=1;AC1=2;DP4=0,0,29,26;MQ=60;FQ=-190	GT:PL:GQ	1/1:255,163,0:99
NC_003197.1	1434804	C	A	222	0	DP=64;VDB=2.209713e-01;AF1=1;AC1=2;DP4=0,0,33,29;MQ=60;FQ=-211	GT:PL:GQ	1/1:255,184,0:99
NC_003197.1	1438217	C	T	222	0	DP=28;VDB=4.689192e-02;AF1=1;AC1=2;DP4=0,0,17,11;MQ=60;FQ=-111	GT:PL:GQ	1/1:255,84,0:99
NC_003197.1	1447580	G	T	222	0	DP=34;VDB=9.683442e-02;AF1=1;AC1=2;DP4=0,0,21,13;MQ=60;FQ=-129	GT:PL:GQ	1/1:255,102,0:99
NC_003197.1	1450885	C	T	222	0	DP=44;VDB=3.053222e-01;AF1=1;AC1=2;DP4=0,0,19,24;MQ=60;FQ=-156	GT:PL:GQ	1/1:255,129,0:99
NC_003197.1	1459789	C	T	222	0	DP=71;VDB=4.399805e-01;AF1=1;AC1=2;DP4=0,0,36,35;MQ=60;FQ=-241	GT:PL:GQ	1/1:255,214,0:99
NC_003197.1	1464044	C	T	222	0	DP=50;VDB=2.496843e-01;AF1=1;AC1=2;DP4=0,0,29,21;MQ=60;FQ=-178	GT:PL:GQ	1/1:255,151,0:99
NC_003197.1	1469873	C	T	222	0	DP=50;VDB=2.461921e-01;AF1=1;AC1=2;DP4=0,0,22,27;MQ=60;FQ=-175	GT:PL:GQ	1/1:255,148,0:99
NC_003197.1	1469905	C	T	222	0	DP=38;VDB=3.124523e-01;AF1=1;AC1=2;DP4=0,0,18,20;MQ=60;FQ=-141	GT:PL:GQ	1/1:255,114,0:99
NC_003197.1	1475448	T	C	222	0	DP=49;VDB=3.435156e-01;AF1=1;AC1=2;DP4=0,0,28,18;MQ=60;FQ=-162	GT:PL:GQ	1/1:255,135,0:99
NC_003197.1	1475791	T	G	222	0	DP=71;VDB=2.643475e-01;AF1=1;AC1=2;DP4=0,0,31,32;MQ=60;FQ=-217	GT:PL:GQ	1/1:255,190,0:99
NC_003197.1	1488371	C	T	222	0	DP=54;VDB=3.484735e-02;AF1=1;AC1=2;DP4=0,0,23,29;MQ=60;FQ=-181	GT:PL:GQ	1/1:255,154,0:99
NC_003197.1	1501983	A	G	222	0	DP=83;VDB=3.344177e-01;AF1=1;AC1=2;DP4=0,0,35,47;MQ=60;FQ=-274	GT:PL:GQ	1/1:255,247,0:99
NC_003197.1	1503292	C	G	222	0	DP=49;VDB=2.405621e-01;AF1=1;AC1=2;DP4=0,0,18,31;MQ=60;FQ=-175	GT:PL:GQ	1/1:255,148,0:99
NC_003197.1	1503293	G	C	222	0	DP=49;VDB=2.059773e-01;AF1=1;AC1=2;DP4=0,0,18,31;MQ=60;FQ=-175	GT:PL:GQ	1/1:255,148,0:99
NC_003197.1	1509948	G	A	222	0	DP=61;VDB=1.516141e-01;AF1=1;AC1=2;DP4=0,0,28,32;MQ=60;FQ=-205	GT:PL:GQ	1/1:255,178,0:99
NC_003197.1	1513117	C	A	222	0	DP=65;VDB=1.628880e-01;AF1=1;AC1=2;DP4=0,0,34,28;MQ=60;FQ=-214	GT:PL:GQ	1/1:255,187,0:99
NC_003197.1	1520176	C	G	222	0	DP=72;VDB=2.710472e-01;AF1=1;AC1=2;DP4=0,0,27,43;MQ=60;FQ=-238	GT:PL:GQ	1/1:255,211,0:99
NC_003197.1	1520177	G	C	222	0	DP=70;VDB=3.257985e-01;AF1=1;AC1=2;DP4=0,0,26,42;MQ=60;FQ=-232	GT:PL:GQ	1/1:255,205,0:99
NC_003197.1	1536627	C	G	222	0	DP=62;VDB=8.434472e-03;AF1=1;AC1=2;DP4=0,0,25,36;MQ=60;FQ=-211	GT:PL:GQ	1/1:255,184,0:99
NC_003197.1	1536628	G	C	222	0	DP=62;VDB=1.012688e-02;AF1=1;AC1=2;DP4=0,0,25,37;MQ=60;FQ=-214	GT:PL:GQ	1/1:255,187,0:99
NC_003197.1	1549646	A	G	222	0	DP=60;VDB=3.512973e-01;AF1=1;AC1=2;DP4=0,0,27,31;MQ=60;FQ=-202	GT:PL:GQ	1/1:255,175,0:99
NC_003197.1	1552081	C	A	222	0	DP=62;VDB=2.752400e-01;AF1=1;AC1=2;DP4=0,0,29,33;MQ=60;FQ=-211	GT:PL:GQ	1/1:255,184,0:99
NC_003197.1	1552325	C	T	222	0	DP=63;VDB=2.870030e-01;AF1=1;AC1=2;DP4=0,0,34,27;MQ=60;FQ=-211	GT:PL:GQ	1/1:255,184,0:99
NC_003197.1	1562642	A	G	222	0	DP=74;VDB=4.041301e-01;AF1=1;AC1=2;DP4=0,0,44,28;MQ=60;FQ=-244	GT:PL:GQ	1/1:255,217,0:99
NC_003197.1	1566514	T	A	222	0	DP=71;VDB=4.153426e-01;AF1=1;AC1=2;DP4=0,0,33,34;MQ=60;FQ=-229	GT:PL:GQ	1/1:255,202,0:99
NC_003197.1	1572232	T	C	222	0	DP=45;VDB=3.335898e-01;AF1=1;AC1=2;DP4=0,0,26,18;MQ=60;FQ=-159	GT:PL:GQ	1/1:255,132,0:99
NC_003197.1	1593513	G	A	222	0	DP=44;VDB=1.448137e-01;AF1=1;AC1=2;DP4=0,0,21,22;MQ=60;FQ=-153	GT:PL:GQ	1/1:255,126,0:99
NC_003197.1	1596007	C	T	222	0	DP=45;VDB=2.959553e-01;AF1=1;AC1=2;DP4=0,0,18,26;MQ=60;FQ=-159	GT:PL:GQ	1/1:255,132,0:99
NC_003197.1	1612169	C	T	225	0	DP=65;VDB=3.150920e-01;RPB=-1.908619e+00;AF1=0.5;AC1=1;DP4=10,9,27,16;MQ=60;FQ=220;PV4=0.58,1,1,1	GT:PL:GQ	0/1:255,0,248:99
NC_003197.1	1616138	C	T	222	0	DP=81;VDB=1.965394e-01;AF1=1;AC1=2;DP4=0,0,38,43;MQ=60;FQ=-271	GT:PL:GQ	1/1:255,244,0:99
NC_003197.1	1616480	C	G	222	0	DP=81;VDB=4.184389e-01;AF1=1;AC1=2;DP4=0,0,41,39;MQ=60;FQ=-268	GT:PL:GQ	1/1:255,241,0:99
NC_003197.1	1624735	C	G	222	0	DP=42;VDB=1.995589e-01;AF1=1;AC1=2;DP4=0,0,19,23;MQ=60;FQ=-153	GT:PL:GQ	1/1:255,126,0:99
NC_003197.1	1627967	C	T	222	0	DP=108;VDB=4.926076e-01;AF1=1;AC1=2;DP4=0,0,52,56;MQ=60;FQ=-282	GT:PL:GQ	1/1:255,255,0:99
NC_003197.1	1648363	C	T	222	0	DP=61;VDB=2.188813e-01;AF1=1;AC1=2;DP4=0,0,34,27;MQ=60;FQ=-211	GT:PL:GQ	1/1:255,184,0:99
NC_003197.1	1669721	G	T	222	0	DP=75;VDB=4.480669e-01;AF1=1;AC1=2;DP4=0,0,37,38;MQ=60;FQ=-253	GT:PL:GQ	1/1:255,226,0:99
NC_003197.1	1678151	T	A	222	0	DP=61;VDB=1.699865e-01;AF1=1;AC1=2;DP4=0,0,35,25;MQ=60;FQ=-208	GT:PL:GQ	1/1:255,181,0:99
NC_003197.1	1689279	C	T	222	0	DP=60;VDB=8.973997e-02;AF1=1;AC1=2;DP4=0,0,33,23;MQ=60;FQ=-196	GT:PL:GQ	1/1:255,169,0:99
NC_003197.1	1706161	C	A	222	0	DP=72;VDB=4.301165e-01;AF1=1;AC1=2;DP4=0,0,43,25;MQ=60;FQ=-232	GT:PL:GQ	1/1:255,205,0:99
NC_003197.1	1715973	C	G	222	0	DP=57;VDB=2.083981e-01;AF1=1;AC1=2;DP4=0,0,24,31;MQ=60;FQ=-193	GT:PL:GQ	1/1:255,166,0:99
NC_003197.1	1715974	G	C	222	0	DP=57;VDB=1.884958e-01;AF1=1;AC1=2;DP4=0,0,25,31;MQ=60;FQ=-196	GT:PL:GQ	1/1:255,169,0:99
NC_003197.1	1719593	A	G	222	0	DP=76;VDB=2.343387e-01;AF1=1;AC1=2;DP4=0,0,40,36;MQ=60;FQ=-256	GT:PL:GQ	1/1:255,229,0:99
NC_003197.1	1729654	C	T	222	0	DP=27;VDB=1.142863e-01;AF1=1;AC1=2;DP4=0,0,11,16;MQ=60;FQ=-108	GT:PL:GQ	1/1:255,81,0:99
NC_003197.1	1730758	G	T	222	0	DP=69;VDB=1.583930e-03;RPB=1.757338e-01;AF1=1;AC1=2;DP4=0,1,39,29;MQ=60;FQ=-216;PV4=0.43,1,1,0.41	GT:PL:GQ	1/1:255,189,0:99
NC_003197.1	1734882	G	T	222	0	DP=53;VDB=1.854392e-01;AF1=1;AC1=2;DP4=0,0,29,24;MQ=60;FQ=-187	GT:PL:GQ	1/1:255,160,0:99
NC_003197.1	1752424	C	A	222	0	DP=75;VDB=3.556244e-01;AF1=1;AC1=2;DP4=0,0,37,35;MQ=60;FQ=-244	GT:PL:GQ	1/1:255,217,0:99
NC_003197.1	1753235	A	C	222	0	DP=57;VDB=2.853051e-01;AF1=1;AC1=2;DP4=0,0,27,26;MQ=60;FQ=-187	GT:PL:GQ	1/1:255,160,0:99
NC_003197.1	1760231	A	G	222	0	DP=56;VDB=2.821653e-01;AF1=1;AC1=2;DP4=0,0,25,30;MQ=60;FQ=-193	GT:PL:GQ	1/1:255,166,0:99
NC_003197.1	1766075	A	C	222	0	DP=67;VDB=2.060669e-01;AF1=1;AC1=2;DP4=0,0,29,38;MQ=60;FQ=-229	GT:PL:GQ	1/1:255,202,0:99
NC_003197.1	1768369	G	T	222	0	DP=60;VDB=8.157606e-02;AF1=1;AC1=2;DP4=0,0,29,27;MQ=60;FQ=-196	GT:PL:GQ	1/1:255,169,0:99
NC_003197.1	1778796	G	A	222	0	DP=49;VDB=7.329893e-02;AF1=1;AC1=2;DP4=0,0,25,24;MQ=60;FQ=-175	GT:PL:GQ	1/1:255,148,0:99
NC_003197.1	1791603	C	T	222	0	DP=49;VDB=3.602562e-01;AF1=1;AC1=2;DP4=0,0,19,30;MQ=60;FQ=-175	GT:PL:GQ	1/1:255,148,0:99
NC_003197.1	1794104	A	G	222	0	DP=63;VDB=1.316838e-02;AF1=1;AC1=2;DP4=0,0,32,31;MQ=60;FQ=-214	GT:PL:GQ	1/1:255,187,0:99
NC_003197.1	1797973	C	T	222	0	DP=51;VDB=2.815987e-01;AF1=1;AC1=2;DP4=0,0,27,23;MQ=60;FQ=-178	GT:PL:GQ	1/1:255,151,0:99
NC_003197.1	1808960	C	T	222	0	DP=80;VDB=4.496595e-01;AF1=1;AC1=2;DP4=0,0,40,40;MQ=60;FQ=-268	GT:PL:GQ	1/1:255,241,0:99
NC_003197.1	1819111	A	C	222	0	DP=52;VDB=4.310823e-02;AF1=1;AC1=2;DP4=0,0,23,11;MQ=60;FQ=-129	GT:PL:GQ	1/1:255,102,0:99
NC_003197.1	1821180	C	T	222	0	DP=70;VDB=1.796546e-01;AF1=1;AC1=2;DP4=0,0,37,31;MQ=60;FQ=-232	GT:PL:GQ	1/1:255,205,0:99
NC_003197.1	1832849	T	C	222	0	DP=52;VDB=2.415157e-01;AF1=1;AC1=2;DP4=0,0,22,25;MQ=60;FQ=-168	GT:PL:GQ	1/1:255,141,0:99
NC_003197.1	1882182	C	T,G	193	0	DP=20;VDB=1.602214e-01;AF1=1;AC1=2;DP4=0,0,2,13;MQ=60;FQ=-69	GT:PL:GQ	1/1:226,42,0,225,30,222:81
NC_003197.1	1885235	T	C	222	0	DP=76;VDB=4.023573e-01;AF1=1;AC1=2;DP4=0,0,39,30;MQ=60;FQ=-235	GT:PL:GQ	1/1:255,208,0:99
NC_003197.1	1885817	C	T	222	0	DP=60;VDB=4.960938e-03;AF1=1;AC1=2;DP4=0,0,32,26;MQ=60;FQ=-202	GT:PL:GQ	1/1:255,175,0:99
NC_003197.1	1891427	C	G	222	0	DP=73;VDB=1.212110e-01;AF1=1;AC1=2;DP4=0,0,33,37;MQ=60;FQ=-238	GT:PL:GQ	1/1:255,211,0:99
NC_003197.1	1896582	A	T	222	0	DP=40;VDB=1.861043e-01;AF1=1;AC1=2;DP4=0,0,22,17;MQ=60;FQ=-144	GT:PL:GQ	1/1:255,117,0:99
NC_003197.1	1899589	C	T	222	0	DP=84;VDB=2.074536e-01;AF1=1;AC1=2;DP4=0,0,35,49;MQ=60;FQ=-280	GT:PL:GQ	1/1:255,253,0:99
NC_003197.1	1916275	C	T	222	0	DP=57;VDB=2.192970e-01;AF1=1;AC1=2;DP4=0,0,30,27;MQ=60;FQ=-199	GT:PL:GQ	1/1:255,172,0:99
NC_003197.1	1918283	C	A	222	0	DP=67;VDB=3.060803e-01;AF1=1;AC1=2;DP4=0,0,32,33;MQ=60;FQ=-223	GT:PL:GQ	1/1:255,196,0:99
NC_003197.1	1920180	A	C	222	0	DP=27;VDB=1.784376e-01;AF1=1;AC1=2;DP4=0,0,19,8;MQ=60;FQ=-108	GT:PL:GQ	1/1:255,81,0:99
NC_003197.1	1924613	G	A	222	0	DP=53;VDB=3.543731e-01;AF1=1;AC1=2;DP4=0,0,23,27;MQ=60;FQ=-178	GT:PL:GQ	1/1:255,151,0:99
NC_003197.1	1924975	G	A	222	0	DP=57;VDB=2.960245e-01;AF1=1;AC1=2;DP4=0,0,28,23;MQ=60;FQ=-181	GT:PL:GQ	1/1:255,154,0:99
NC_003197.1	1931734	T	G	222	0	DP=41;VDB=6.186211e-02;AF1=1;AC1=2;DP4=0,0,22,19;MQ=60;FQ=-150	GT:PL:GQ	1/1:255,123,0:99
NC_003197.1	1938616	C	T	222	0	DP=32;VDB=1.508239e-01;AF1=1;AC1=2;DP4=0,0,16,16;MQ=60;FQ=-123	GT:PL:GQ	1/1:255,96,0:99
NC_003197.1	1939956	T	C	222	0	DP=66;VDB=4.121896e-01;AF1=1;AC1=2;DP4=0,0,29,34;MQ=60;FQ=-217	GT:PL:GQ	1/1:255,190,0:99
NC_003197.1	1961706	G	A	151	0	DP=100;VDB=3.106935e-02;RPB=-3.629327e+00;AF1=0.5;AC1=1;DP4=36,39,12,12;MQ=59;FQ=154;PV4=1,3e-08,0.00058,0.025	GT:PL:GQ	0/1:181,0,255:99
NC_003197.1	1962202	A	G	222	0	DP=86;VDB=4.081125e-01;AF1=1;AC1=2;DP4=0,0,42,44;MQ=60;FQ=-282	GT:PL:GQ	1/1:255,255,0:99
NC_003197.1	1966294	A	G	225	0	DP=95;VDB=4.554663e-03;RPB=-4.031175e+00;AF1=0.5;AC1=1;DP4=28,32,22,13;MQ=60;FQ=225;PV4=0.14,0.27,0.096,0.1	GT:PL:GQ	0/1:255,0,255:99
NC_003197.1	1966327	C	T	225	0	DP=99;VDB=4.744111e-03;RPB=-2.607319e+00;AF1=0.5;AC1=1;DP4=30,33,20,13;MQ=60;FQ=225;PV4=0.28,0.15,1,1	GT:PL:GQ	0/1:255,0,255:99
NC_003197.1	1966399	G	A	225	0	DP=111;VDB=2.982953e-01;RPB=-3.082856e-01;AF1=0.5;AC1=1;DP4=36,29,25,21;MQ=60;FQ=225;PV4=1,0.021,1,0.13	GT:PL:GQ	0/1:255,0,255:99
NC_003197.1	1966403	A	C	225	0	DP=112;VDB=2.610488e-01;RPB=3.093219e-01;AF1=0.5;AC1=1;DP4=36,30,25,20;MQ=60;FQ=225;PV4=1,0.045,1,0.2	GT:PL:GQ	0/1:255,0,255:99
NC_003197.1	1966549	A	G	225	0	DP=87;VDB=1.118878e-01;RPB=-8.703424e-01;AF1=0.5;AC1=1;DP4=26,17,17,23;MQ=60;FQ=225;PV4=0.13,1,1,0.077	GT:PL:GQ	0/1:255,0,255:99
NC_003197.1	1966567	A	G	225	0	DP=93;VDB=1.082961e-03;RPB=-7.512563e-01;AF1=0.5;AC1=1;DP4=30,19,19,24;MQ=60;FQ=225;PV4=0.14,1,1,1	GT:PL:GQ	0/1:255,0,255:99
NC_003197.1	1966704	A	G	187	0	DP=78;VDB=3.400535e-04;RPB=5.532795e+00;AF1=0.5;AC1=1;DP4=29,29,6,14;MQ=60;FQ=190;PV4=0.19,1,0.0072,0.034	GT:PL:GQ	0/1:217,0,255:99
NC_003197.1	2015092	G	A	222	0	DP=51;VDB=2.206262e-01;AF1=1;AC1=2;DP4=0,0,23,28;MQ=60;FQ=-181	GT:PL:GQ	1/1:255,154,0:99
NC_003197.1	2030723	A	C	222	0	DP=65;VDB=3.031572e-03;AF1=1;AC1=2;DP4=0,0,36,29;MQ=60;FQ=-223	GT:PL:GQ	1/1:255,196,0:99
NC_003197.1	2037109	C	G	222	0	DP=68;VDB=4.088705e-01;AF1=1;AC1=2;DP4=0,0,36,27;MQ=60;FQ=-217	GT:PL:GQ	1/1:255,190,0:99
NC_003197.1	2052182	C	T	222	0	DP=75;VDB=9.720419e-02;AF1=1;AC1=2;DP4=0,0,34,40;MQ=60;FQ=-250	GT:PL:GQ	1/1:255,223,0:99
NC_003197.1	2055379	C	T	222	0	DP=39;VDB=2.639754e-04;AF1=1;AC1=2;DP4=0,0,18,20;MQ=60;FQ=-141	GT:PL:GQ	1/1:255,114,0:99
NC_003197.1	2067855	C	T	222	0	DP=33;VDB=2.700794e-01;AF1=1;AC1=2;DP4=0,0,12,21;MQ=60;FQ=-126	GT:PL:GQ	1/1:255,99,0:99
NC_003197.1	2073364	A	G	222	0	DP=46;VDB=3.170405e-01;AF1=1;AC1=2;DP4=0,0,23,20;MQ=60;FQ=-156	GT:PL:GQ	1/1:255,129,0:99
NC_003197.1	2077341	A	C	222	0	DP=19;VDB=1.075085e-01;AF1=1;AC1=2;DP4=0,0,11,7;MQ=60;FQ=-81	GT:PL:GQ	1/1:255,54,0:99
NC_003197.1	2080006	C	T	64	0	DP=109;VDB=1.332266e-02;RPB=2.694005e+00;AF1=0.5;AC1=1;DP4=46,39,12,11;MQ=58;FQ=67;PV4=1,4e-06,3.1e-07,1	GT:PL:GQ	0/1:94,0,255:97
NC_003197.1	2080024	A	C	65	0	DP=100;VDB=3.520031e-03;RPB=5.010945e+00;AF1=0.5;AC1=1;DP4=43,37,12,8;MQ=59;FQ=68;PV4=0.8,0.045,1.1e-06,1	GT:PL:GQ	0/1:95,0,255:98
NC_003197.1	2082164	T	C	211	0	DP=64;VDB=6.347724e-05;RPB=-6.267480e+00;AF1=0.5;AC1=1;DP4=20,24,13,6;MQ=59;FQ=214;PV4=0.11,1,0.0032,0.17	GT:PL:GQ	0/1:241,0,255:99
NC_003197.1	2082171	T	A	225	0	DP=65;VDB=5.854114e-03;RPB=-6.134602e+00;AF1=0.5;AC1=1;DP4=19,24,14,8;MQ=59;FQ=225;PV4=0.19,0.026,0.0064,0.063	GT:PL:GQ	0/1:255,0,255:99
NC_003197.1	2082185	G	A	225	0	DP=64;VDB=1.143144e-02;RPB=-5.764681e+00;AF1=0.5;AC1=1;DP4=18,23,14,9;MQ=59;FQ=225;PV4=0.3,0.11,0.0088,1	GT:PL:GQ	0/1:255,0,255:99
NC_003197.1	2082192	T	C	216	0	DP=61;VDB=4.754448e-03;RPB=-4.783663e+00;AF1=0.5;AC1=1;DP4=18,21,13,9;MQ=59;FQ=219;PV4=0.43,0.0011,0.0088,1	GT:PL:GQ	0/1:246,0,255:99
NC_003197.1	2082199	C	T	211	0	DP=59;VDB=4.093947e-02;RPB=-5.916735e+00;AF1=0.5;AC1=1;DP4=17,22,11,9;MQ=60;FQ=214;PV4=0.43,0.15,1,1	GT:PL:GQ	0/1:241,0,255:99
NC_003197.1	2082203	T	C	225	0	DP=56;VDB=6.237761e-02;RPB=-5.604305e+00;AF1=0.5;AC1=1;DP4=13,21,12,9;MQ=60;FQ=225;PV4=0.26,1,1,1	GT:PL:GQ	0/1:255,0,255:99
NC_003197.1	2082204	A	G	225	0	DP=56;VDB=7.940526e-02;RPB=-5.782546e+00;AF1=0.5;AC1=1;DP4=14,21,11,9;MQ=60;FQ=225;PV4=0.4,1,1,1	GT:PL:GQ	0/1:255,0,255:99
NC_003197.1	2082210	G	A	203	0	DP=56;VDB=4.721432e-02;RPB=-5.959224e+00;AF1=0.5;AC1=1;DP4=15,21,11,9;MQ=60;FQ=206;PV4=0.41,0.32,1,1	GT:PL:GQ	0/1:233,0,255:99
NC_003197.1	2082215	T	C	225	0	DP=57;VDB=1.698084e-02;RPB=-5.312683e+00;AF1=0.5;AC1=1;DP4=15,22,10,9;MQ=60;FQ=225;PV4=0.41,1,1,1	GT:PL:GQ	0/1:255,0,255:99
NC_003197.1	2082216	A	G	210	0	DP=57;VDB=1.049808e-02;RPB=-5.312683e+00;AF1=0.5;AC1=1;DP4=15,22,10,9;MQ=60;FQ=213;PV4=0.41,0.038,1,1	GT:PL:GQ	0/1:240,0,255:99
NC_003197.1	2082218	T	A	216	0	DP=51;VDB=3.590145e-03;RPB=-4.946259e+00;AF1=0.5;AC1=1;DP4=12,19,9,9;MQ=60;FQ=219;PV4=0.55,0.23,1,1	GT:PL:GQ	0/1:246,0,255:99
NC_003197.1	2082219	C	A	225	0	DP=51;VDB=6.214400e-03;RPB=-5.076701e+00;AF1=0.5;AC1=1;DP4=12,19,10,9;MQ=60;FQ=225;PV4=0.39,1,1,1	GT:PL:GQ	0/1:255,0,255:99
NC_003197.1	2083488	A	C	222	0	DP=49;VDB=3.613151e-01;AF1=1;AC1=2;DP4=0,0,28,21;MQ=60;FQ=-175	GT:PL:GQ	1/1:255,148,0:99
NC_003197.1	2094081	C	T	222	0	DP=40;VDB=1.281317e-01;AF1=1;AC1=2;DP4=0,0,18,18;MQ=60;FQ=-135	GT:PL:GQ	1/1:255,108,0:99
NC_003197.1	2096138	G	A	222	0	DP=61;VDB=6.883916e-02;AF1=1;AC1=2;DP4=0,0,31,30;MQ=60;FQ=-211	GT:PL:GQ	1/1:255,184,0:99
NC_003197.1	2096189	C	G	222	0	DP=73;VDB=1.427175e-01;RPB=1.070782e+00;AF1=1;AC1=2;DP4=1,1,33,33;MQ=60;FQ=-157;PV4=1,0.38,1,0.25	GT:PL:GQ	1/1:255,130,0:99
NC_003197.1	2101442	T	G	222	0	DP=67;VDB=8.011505e-02;AF1=1;AC1=2;DP4=0,0,33,30;MQ=60;FQ=-217	GT:PL:GQ	1/1:255,190,0:99
NC_003197.1	2110339	C	T	222	0	DP=53;VDB=3.038658e-01;AF1=1;AC1=2;DP4=0,0,22,27;MQ=60;FQ=-175	GT:PL:GQ	1/1:255,148,0:99
NC_003197.1	2123545	T	C	222	0	DP=53;VDB=2.423352e-01;AF1=1;AC1=2;DP4=0,0,24,28;MQ=60;FQ=-184	GT:PL:GQ	1/1:255,157,0:99
NC_003197.1	2125292	C	T	222	0	DP=39;VDB=1.421391e-01;AF1=1;AC1=2;DP4=0,0,20,16;MQ=60;FQ=-135	GT:PL:GQ	1/1:255,108,0:99
NC_003197.1	2137757	A	C	222	0	DP=50;VDB=2.006882e-01;RPB=4.331067e-01;AF1=1;AC1=2;DP4=0,1,25,22;MQ=60;FQ=-154;PV4=0.48,1,1,0.33	GT:PL:GQ	1/1:255,127,0:99
NC_003197.1	2140177	G	T	222	0	DP=52;VDB=3.541624e-01;AF1=1;AC1=2;DP4=0,0,26,25;MQ=60;FQ=-178	GT:PL:GQ	1/1:255,151,0:99
NC_003197.1	2147801	A	G	222	0	DP=60;VDB=8.343147e-02;AF1=1;AC1=2;DP4=0,0,35,24;MQ=60;FQ=-205	GT:PL:GQ	1/1:255,178,0:99
NC_003197.1	2159098	A	C	222	0	DP=59;VDB=2.051566e-01;AF1=1;AC1=2;DP4=0,0,25,32;MQ=60;FQ=-196	GT:PL:GQ	1/1:255,169,0:99
NC_003197.1	2169801	C	T	222	0	DP=37;VDB=2.308598e-02;AF1=1;AC1=2;DP4=0,0,20,17;MQ=60;FQ=-138	GT:PL:GQ	1/1:255,111,0:99
NC_003197.1	2178560	G	A	222	0	DP=72;VDB=2.905139e-01;AF1=1;AC1=2;DP4=0,0,36,32;MQ=60;FQ=-232	GT:PL:GQ	1/1:255,205,0:99
NC_003197.1	2190784	G	A	222	0	DP=40;VDB=2.371791e-01;AF1=1;AC1=2;DP4=0,0,19,21;MQ=60;FQ=-147	GT:PL:GQ	1/1:255,120,0:99
NC_003197.1	2194910	C	T	222	0	DP=60;VDB=2.292367e-01;AF1=1;AC1=2;DP4=0,0,30,27;MQ=60;FQ=-199	GT:PL:GQ	1/1:255,172,0:99
NC_003197.1	2204926	T	C	222	0	DP=57;VDB=3.867738e-01;AF1=1;AC1=2;DP4=0,0,27,29;MQ=60;FQ=-196	GT:PL:GQ	1/1:255,169,0:99
NC_003197.1	2208952	A	G	222	0	DP=31;VDB=2.521286e-01;AF1=1;AC1=2;DP4=0,0,18,13;MQ=60;FQ=-120	GT:PL:GQ	1/1:255,93,0:99
NC_003197.1	2219610	G	A	222	0	DP=56;VDB=1.928474e-01;AF1=1;AC1=2;DP4=0,0,25,29;MQ=60;FQ=-190	GT:PL:GQ	1/1:255,163,0:99
NC_003197.1	2223484	A	G	222	0	DP=67;VDB=3.978644e-01;AF1=1;AC1=2;DP4=0,0,26,36;MQ=60;FQ=-211	GT:PL:GQ	1/1:255,184,0:99
NC_003197.1	2231762	T	C	65	0	DP=42;VDB=3.113745e-03;RPB=-3.533418e+00;AF1=0.5;AC1=1;DP4=17,15,6,2;MQ=60;FQ=68;PV4=0.43,0.2,1,0.17	GT:PL:GQ	0/1:95,0,255:98
NC_003197.1	2231777	T	C	225	0	DP=63;VDB=7.885261e-06;RPB=-4.502413e+00;AF1=0.5;AC1=1;DP4=17,12,22,12;MQ=59;FQ=225;PV4=0.8,0.084,0.15,1	GT:PL:GQ	0/1:255,0,255:99
NC_003197.1	2231780	T	A	225	0	DP=67;VDB=1.353012e-05;RPB=-3.391894e+00;AF1=0.5;AC1=1;DP4=18,13,23,12;MQ=59;FQ=225;PV4=0.61,0.3,0.15,1	GT:PL:GQ	0/1:255,0,255:99
NC_003197.1	2231801	A	G	225	0	DP=76;VDB=2.062572e-10;RPB=2.608589e+00;AF1=0.5;AC1=1;DP4=24,16,22,12;MQ=60;FQ=225;PV4=0.81,0.069,0.11,1	GT:PL:GQ	0/1:255,0,255:99
NC_003197.1	2231816	C	A	225	0	DP=72;VDB=1.675696e-15;RPB=4.814481e+00;AF1=0.5;AC1=1;DP4=22,17,21,12;MQ=60;FQ=225;PV4=0.63,1,0.11,1	GT:PL:GQ	0/1:255,0,255:99
NC_003197.1	2231961	A	G	117	0	DP=34;VDB=3.856020e-04;RPB=1.278897e+00;AF1=0.5;AC1=1;DP4=15,11,5,3;MQ=56;FQ=120;PV4=1,1,0,1	GT:PL:GQ	0/1:147,0,255:99
NC_003197.1	2231963	C	T	130	0	DP=34;VDB=7.734473e-02;RPB=5.855401e-01;AF1=0.5;AC1=1;DP4=14,11,6,3;MQ=56;FQ=133;PV4=0.7,0.36,3e-15,0.49	GT:PL:GQ	0/1:160,0,255:99
NC_003197.1	2231967	C	A	120	0	DP=34;VDB=3.856020e-04;RPB=1.603696e+00;AF1=0.5;AC1=1;DP4=15,11,5,3;MQ=56;FQ=123;PV4=1,1,0,1	GT:PL:GQ	0/1:150,0,255:99
NC_003197.1	2232179	T	C	114	0	DP=76;VDB=2.903462e-04;RPB=-5.716218e+00;AF1=0.5;AC1=1;DP4=29,32,9,6;MQ=60;FQ=117;PV4=0.57,0.068,0.021,1	GT:PL:GQ	0/1:144,0,255:99
NC_003197.1	2232188	A	T	130	0	DP=80;VDB=7.465971e-04;RPB=-5.257277e+00;AF1=0.5;AC1=1;DP4=31,32,9,8;MQ=60;FQ=133;PV4=1,0.086,0.027,1	GT:PL:GQ	0/1:160,0,255:99
NC_003197.1	2232191	C	A	128	0	DP=80;VDB=1.152091e-03;RPB=-4.551136e+00;AF1=0.5;AC1=1;DP4=30,32,9,8;MQ=60;FQ=131;PV4=0.79,0.00047,0.028,1	GT:PL:GQ	0/1:158,0,255:99
NC_003197.1	2232197	G	C	225	0	DP=113;VDB=3.096511e-08;RPB=-7.212900e+00;AF1=0.5;AC1=1;DP4=27,29,26,30;MQ=58;FQ=225;PV4=1,0.01,0.02,0.47	GT:PL:GQ	0/1:255,0,255:99
NC_003197.1	2232215	A	T	225	0	DP=134;VDB=1.095279e-03;RPB=-6.043236e+00;AF1=0.5;AC1=1;DP4=26,26,33,40;MQ=58;FQ=225;PV4=0.72,0.014,0.0081,0.45	GT:PL:GQ	0/1:255,0,255:99
NC_003197.1	2232230	T	A	225	0	DP=143;VDB=5.677591e-02;RPB=-3.552041e+00;AF1=0.5;AC1=1;DP4=27,30,36,50;MQ=60;FQ=225;PV4=0.61,0.038,0.11,1	GT:PL:GQ	0/1:255,0,255:99
NC_003197.1	2232232	A	G	225	0	DP=149;VDB=5.455258e-02;RPB=-2.737718e+00;AF1=0.5;AC1=1;DP4=28,34,36,48;MQ=59;FQ=225;PV4=0.87,1,0.16,1	GT:PL:GQ	0/1:255,0,255:99
NC_003197.1	2232236	A	G	225	0	DP=149;VDB=6.864902e-02;RPB=-9.932659e-02;AF1=0.5;AC1=1;DP4=46,52,21,29;MQ=59;FQ=225;PV4=0.6,0.018,0.027,1	GT:PL:GQ	0/1:255,0,255:99
NC_003197.1	2232242	T	C	225	0	DP=156;VDB=1.023368e-01;RPB=-1.477673e+00;AF1=0.5;AC1=1;DP4=29,32,40,53;MQ=60;FQ=225;PV4=0.62,0.088,0.2,1	GT:PL:GQ	0/1:255,0,255:99
NC_003197.1	2232266	C	T	225	0	DP=185;VDB=4.287309e-04;RPB=2.111022e+00;AF1=0.5;AC1=1;DP4=38,35,50,62;MQ=60;FQ=225;PV4=0.37,1,0.21,1	GT:PL:GQ	0/1:255,0,255:99
NC_003197.1	2232270	A	G	225	0	DP=186;VDB=8.264462e-03;RPB=2.432102e+00;AF1=0.5;AC1=1;DP4=38,37,50,61;MQ=60;FQ=225;PV4=0.46,0.3,0.21,1	GT:PL:GQ	0/1:255,0,255:99
NC_003197.1	2232272	C	T	225	0	DP=184;VDB=2.025083e-02;RPB=3.002067e+00;AF1=0.5;AC1=1;DP4=36,36,50,62;MQ=60;FQ=225;PV4=0.55,0.038,0.21,1	GT:PL:GQ	0/1:255,0,255:99
NC_003197.1	2232289	A	G	225	0	DP=188;VDB=5.248581e-02;RPB=2.011658e+00;AF1=0.5;AC1=1;DP4=38,40,47,63;MQ=60;FQ=225;PV4=0.46,0.21,1,0.49	GT:PL:GQ	0/1:255,0,255:99
NC_003197.1	2232302	C	T	183	0	DP=183;VDB=7.452935e-08;RPB=2.072212e+00;AF1=0.5;AC1=1;DP4=39,40,43,61;MQ=60;FQ=186;PV4=0.3,2.6e-54,1,1	GT:PL:GQ	0/1:213,0,255:99
NC_003197.1	2232320	T	C	225	0	DP=211;VDB=6.979862e-02;RPB=3.826096e-01;AF1=0.5;AC1=1;DP4=40,41,54,75;MQ=60;FQ=225;PV4=0.32,0.0012,1,1	GT:PL:GQ	0/1:255,0,255:99
NC_003197.1	2232323	T	C	225	0	DP=211;VDB=2.194720e-02;RPB=5.612537e-01;AF1=0.5;AC1=1;DP4=39,41,55,76;MQ=60;FQ=225;PV4=0.39,0.0014,1,1	GT:PL:GQ	0/1:255,0,255:99
NC_003197.1	2232344	A	G	225	0	DP=213;VDB=1.650241e-05;RPB=2.945043e+00;AF1=0.5;AC1=1;DP4=37,41,54,80;MQ=60;FQ=225;PV4=0.32,0.0099,1,1	GT:PL:GQ	0/1:255,0,255:99
NC_003197.1	2232350	A	G	225	0	DP=213;VDB=3.518937e-04;RPB=2.929598e+00;AF1=0.5;AC1=1;DP4=38,41,51,77;MQ=60;FQ=225;PV4=0.25,0.1,1,1	GT:PL:GQ	0/1:255,0,255:99
NC_003197.1	2232352	T	A	225	0	DP=212;VDB=2.781739e-04;RPB=3.060970e+00;AF1=0.5;AC1=1;DP4=38,41,51,77;MQ=60;FQ=225;PV4=0.25,0.16,1,1	GT:PL:GQ	0/1:255,0,255:99
NC_003197.1	2232362	C	T	225	0	DP=202;VDB=2.016017e-04;RPB=4.237177e+00;AF1=0.5;AC1=1;DP4=37,37,50,76;MQ=60;FQ=225;PV4=0.18,1,1,1	GT:PL:GQ	0/1:255,0,255:99
NC_003197.1	2233063	T	C	222	0	DP=95;VDB=3.526518e-01;AF1=1;AC1=2;DP4=0,0,52,43;MQ=60;FQ=-282	GT:PL:GQ	1/1:255,255,0:99
NC_003197.1	2237090	G	A	222	0	DP=44;VDB=2.736113e-01;AF1=1;AC1=2;DP4=0,0,19,23;MQ=60;FQ=-153	GT:PL:GQ	1/1:255,126,0:99
NC_003197.1	2256194	G	A	222	0	DP=59;VDB=3.891743e-01;AF1=1;AC1=2;DP4=0,0,37,20;MQ=60;FQ=-199	GT:PL:GQ	1/1:255,172,0:99
NC_003197.1	2276106	C	T	222	0	DP=66;VDB=3.950152e-01;AF1=1;AC1=2;DP4=0,0,42,21;MQ=60;FQ=-217	GT:PL:GQ	1/1:255,190,0:99
NC_003197.1	2292650	A	G	222	0	DP=66;VDB=2.268425e-01;AF1=1;AC1=2;DP4=0,0,34,31;MQ=60;FQ=-223	GT:PL:GQ	1/1:255,196,0:99
NC_003197.1	2298714	A	G	222	0	DP=39;VDB=2.578804e-01;AF1=1;AC1=2;DP4=0,0,15,20;MQ=60;FQ=-132	GT:PL:GQ	1/1:255,105,0:99
NC_003197.1	2301558	T	C	222	0	DP=50;VDB=3.477721e-01;AF1=1;AC1=2;DP4=0,0,26,24;MQ=60;FQ=-178	GT:PL:GQ	1/1:255,151,0:99
NC_003197.1	2309170	C	A	222	0	DP=73;VDB=3.857026e-01;AF1=1;AC1=2;DP4=0,0,33,35;MQ=60;FQ=-232	GT:PL:GQ	1/1:255,205,0:99
NC_003197.1	2317914	C	T	222	0	DP=93;VDB=1.309397e-02;AF1=1;AC1=2;DP4=0,0,46,46;MQ=60;FQ=-282	GT:PL:GQ	1/1:255,255,0:99
NC_003197.1	2327038	T	C	222	0	DP=77;VDB=4.491127e-01;AF1=1;AC1=2;DP4=0,0,34,40;MQ=60;FQ=-250	GT:PL:GQ	1/1:255,223,0:99
NC_003197.1	2331390	C	G	222	0	DP=70;VDB=1.566081e-01;AF1=1;AC1=2;DP4=0,0,32,38;MQ=60;FQ=-238	GT:PL:GQ	1/1:255,211,0:99
NC_003197.1	2336303	A	G	225	0	DP=140;VDB=1.940615e-19;RPB=-9.471893e+00;AF1=0.5;AC1=1;DP4=36,38,37,27;MQ=60;FQ=225;PV4=0.31,0.14,0.14,1	GT:PL:GQ	0/1:255,0,255:99
NC_003197.1	2336383	A	C	225	0	DP=112;VDB=6.166848e-04;RPB=-1.082183e+00;AF1=0.5;AC1=1;DP4=26,27,25,31;MQ=60;FQ=225;PV4=0.7,1,1,1	GT:PL:GQ	0/1:255,0,255:99
NC_003197.1	2336389	A	G	225	0	DP=112;VDB=1.085667e-01;RPB=-7.750667e-01;AF1=0.5;AC1=1;DP4=26,27,27,32;MQ=60;FQ=225;PV4=0.85,1,1,0.38	GT:PL:GQ	0/1:255,0,255:99
NC_003197.1	2336555	C	T	225	0	DP=166;VDB=9.225064e-05;RPB=-5.399763e-01;AF1=0.5;AC1=1;DP4=45,39,42,33;MQ=60;FQ=225;PV4=0.87,1,1,1	GT:PL:GQ	0/1:255,0,255:99
NC_003197.1	2336582	A	G	225	0	DP=165;VDB=4.042458e-01;RPB=-5.521591e-01;AF1=0.5;AC1=1;DP4=40,36,27,38;MQ=60;FQ=225;PV4=0.24,1,1,1	GT:PL:GQ	0/1:255,0,255:99
NC_003197.1	2336709	A	G	225	0	DP=142;VDB=5.046245e-02;RPB=5.040390e+00;AF1=0.5;AC1=1;DP4=35,43,20,38;MQ=60;FQ=225;PV4=0.29,1,1,1	GT:PL:GQ	0/1:255,0,255:99
NC_003197.1	2339585	T	C	225	0	DP=122;VDB=1.968087e-15;RPB=-8.593361e+00;AF1=0.5;AC1=1;DP4=43,39,26,13;MQ=60;FQ=225;PV4=0.17,0.19,0.019,0.017	GT:PL:GQ	0/1:255,0,255:99
NC_003197.1	2339591	C	T	225	0	DP=127;VDB=7.434931e-10;RPB=-8.389492e+00;AF1=0.5;AC1=1;DP4=41,40,29,14;MQ=60;FQ=225;PV4=0.088,0.056,0.025,0.0034	GT:PL:GQ	0/1:255,0,255:99
NC_003197.1	2339743	A	G	225	0	DP=134;VDB=3.249976e-01;RPB=7.691414e-01;AF1=0.5;AC1=1;DP4=37,42,33,19;MQ=60;FQ=225;PV4=0.074,1,1,1	GT:PL:GQ	0/1:255,0,255:99
NC_003197.1	2339788	T	C	225	0	DP=135;VDB=8.378902e-03;RPB=-1.789913e+00;AF1=0.5;AC1=1;DP4=38,38,38,21;MQ=60;FQ=225;PV4=0.12,1,1,0.016	GT:PL:GQ	0/1:255,0,255:99
NC_003197.1	2339934	A	G	225	0	DP=158;VDB=2.461469e-01;RPB=7.118693e-01;AF1=0.5;AC1=1;DP4=43,34,39,38;MQ=60;FQ=225;PV4=0.63,0.075,1,1	GT:PL:GQ	0/1:255,0,255:99
NC_003197.1	2339993	C	T	225	0	DP=162;VDB=1.948567e-02;RPB=1.507913e+00;AF1=0.5;AC1=1;DP4=44,41,32,43;MQ=60;FQ=225;PV4=0.27,0.092,1,0.48	GT:PL:GQ	0/1:255,0,255:99
NC_003197.1	2340040	T	C	225	0	DP=167;VDB=3.390425e-01;RPB=-1.107614e-01;AF1=0.5;AC1=1;DP4=47,43,34,43;MQ=60;FQ=225;PV4=0.35,1,1,0.29	GT:PL:GQ	0/1:255,0,255:99
NC_003197.1	2340227	A	G	225	0	DP=138;VDB=6.675489e-03;RPB=-4.443618e-01;AF1=0.5;AC1=1;DP4=29,27,41,38;MQ=60;FQ=225;PV4=1,0.34,0.2,1	GT:PL:GQ	0/1:255,0,255:99
NC_003197.1	2340320	C	G	225	0	DP=158;VDB=2.721238e-01;RPB=1.150712e+00;AF1=0.5;AC1=1;DP4=25,34,45,53;MQ=60;FQ=225;PV4=0.74,0.29,1,0.28	GT:PL:GQ	0/1:255,0,255:99
NC_003197.1	2340355	A	G	225	0	DP=168;VDB=2.083902e-01;RPB=1.178415e+00;AF1=0.5;AC1=1;DP4=34,37,46,51;MQ=60;FQ=225;PV4=1,1,1,0.17	GT:PL:GQ	0/1:255,0,255:99
NC_003197.1	2340418	T	A	225	0	DP=167;VDB=1.741588e-01;RPB=-2.156730e-01;AF1=0.5;AC1=1;DP4=39,38,39,42;MQ=60;FQ=225;PV4=0.87,1,1,1	GT:PL:GQ	0/1:255,0,255:99
NC_003197.1	2340432	A	T	225	0	DP=157;VDB=4.432178e-01;RPB=-5.145770e-01;AF1=0.5;AC1=1;DP4=38,38,39,42;MQ=60;FQ=225;PV4=0.87,1,1,1	GT:PL:GQ	0/1:255,0,255:99
NC_003197.1	2340437	C	T	225	0	DP=151;VDB=4.277023e-01;RPB=-6.970723e-01;AF1=0.5;AC1=1;DP4=34,36,37,41;MQ=60;FQ=225;PV4=1,1,1,1	GT:PL:GQ	0/1:255,0,255:99
NC_003197.1	2340493	A	C	225	0	DP=134;VDB=4.327959e-01;RPB=7.709488e-01;AF1=0.5;AC1=1;DP4=31,29,40,33;MQ=60;FQ=225;PV4=0.73,0.076,1,1	GT:PL:GQ	0/1:255,0,255:99
NC_003197.1	2340609	C	T	225	0	DP=153;VDB=3.844110e-01;RPB=2.234497e-02;AF1=0.5;AC1=1;DP4=46,41,30,35;MQ=60;FQ=225;PV4=0.51,1,1,0.33	GT:PL:GQ	0/1:255,0,255:99
NC_003197.1	2340624	C	T	225	0	DP=159;VDB=4.268922e-01;RPB=3.557835e-01;AF1=0.5;AC1=1;DP4=46,42,30,37;MQ=60;FQ=225;PV4=0.42,0.063,1,1	GT:PL:GQ	0/1:255,0,255:99
NC_003197.1	2340681	T	C	225	0	DP=158;VDB=3.769365e-01;RPB=5.899154e-01;AF1=0.5;AC1=1;DP4=45,47,23,37;MQ=60;FQ=225;PV4=0.24,1,1,1	GT:PL:GQ	0/1:255,0,255:99
NC_003197.1	2348155	G	A	225	0	DP=62;VDB=2.898327e-01;RPB=2.189528e+00;AF1=0.5;AC1=1;DP4=10,1,24,24;MQ=47;FQ=22;PV4=0.017,1,1,0.25	GT:PL:GQ	0/1:255,0,49:52
NC_003197.1	2348835	C	T	65	0	DP=62;VDB=1.657933e-01;RPB=1.212604e+00;AF1=1;AC1=2;DP4=1,0,31,28;MQ=10;FQ=-190;PV4=1,0.26,1,1	GT:PL:GQ	1/1:98,163,0:99
NC_003197.1	2348874	T	C	71	0	DP=52;VDB=1.709441e-01;RPB=1.256827e+00;AF1=1;AC1=2;DP4=1,0,23,27;MQ=11;FQ=-163;PV4=0.47,1,1,0.38	GT:PL:GQ	1/1:104,136,0:99
NC_003197.1	2356160	T	C	222	0	DP=52;VDB=1.722938e-01;AF1=1;AC1=2;DP4=0,0,29,23;MQ=60;FQ=-184	GT:PL:GQ	1/1:255,157,0:99
NC_003197.1	2362094	G	T	222	0	DP=59;VDB=2.631841e-01;AF1=1;AC1=2;DP4=0,0,30,26;MQ=60;FQ=-196	GT:PL:GQ	1/1:255,169,0:99
NC_003197.1	2370614	T	C	222	0	DP=52;VDB=1.773496e-01;AF1=1;AC1=2;DP4=0,0,21,26;MQ=60;FQ=-168	GT:PL:GQ	1/1:255,141,0:99
NC_003197.1	2376488	T	C	222	0	DP=68;VDB=3.809499e-04;AF1=1;AC1=2;DP4=0,0,30,34;MQ=60;FQ=-220	GT:PL:GQ	1/1:255,193,0:99
NC_003197.1	2389382	G	A	222	0	DP=65;VDB=2.526553e-02;AF1=1;AC1=2;DP4=0,0,31,34;MQ=60;FQ=-223	GT:PL:GQ	1/1:255,196,0:99
NC_003197.1	2390185	C	A	222	0	DP=48;VDB=2.270293e-01;AF1=1;AC1=2;DP4=0,0,26,20;MQ=60;FQ=-165	GT:PL:GQ	1/1:255,138,0:99
NC_003197.1	2403145	A	C	222	0	DP=53;VDB=1.804002e-01;AF1=1;AC1=2;DP4=0,0,26,21;MQ=60;FQ=-168	GT:PL:GQ	1/1:255,141,0:99
NC_003197.1	2420898	G	T	222	0	DP=70;VDB=6.980363e-02;AF1=1;AC1=2;DP4=0,0,30,39;MQ=60;FQ=-235	GT:PL:GQ	1/1:255,208,0:99
NC_003197.1	2425105	G	A	222	0	DP=70;VDB=3.224919e-01;AF1=1;AC1=2;DP4=0,0,33,36;MQ=60;FQ=-235	GT:PL:GQ	1/1:255,208,0:99
NC_003197.1	2427979	C	G	222	0	DP=52;VDB=1.072661e-01;AF1=1;AC1=2;DP4=0,0,21,31;MQ=60;FQ=-184	GT:PL:GQ	1/1:255,157,0:99
NC_003197.1	2429197	A	G	222	0	DP=59;VDB=2.485925e-02;AF1=1;AC1=2;DP4=0,0,29,21;MQ=60;FQ=-178	GT:PL:GQ	1/1:255,151,0:99
NC_003197.1	2431244	T	C	222	0	DP=56;VDB=3.071622e-01;AF1=1;AC1=2;DP4=0,0,30,25;MQ=60;FQ=-190	GT:PL:GQ	1/1:255,163,0:99
NC_003197.1	2441275	T	G	222	0	DP=66;VDB=3.972150e-01;AF1=1;AC1=2;DP4=0,0,30,33;MQ=60;FQ=-217	GT:PL:GQ	1/1:255,190,0:99
NC_003197.1	2447581	G	A	222	0	DP=60;VDB=2.988388e-01;AF1=1;AC1=2;DP4=0,0,26,30;MQ=60;FQ=-196	GT:PL:GQ	1/1:255,169,0:99
NC_003197.1	2450130	A	G	222	0	DP=66;VDB=1.092725e-01;AF1=1;AC1=2;DP4=0,0,32,32;MQ=60;FQ=-220	GT:PL:GQ	1/1:255,193,0:99
NC_003197.1	2458891	T	A	222	0	DP=90;VDB=4.615770e-01;AF1=1;AC1=2;DP4=0,0,46,42;MQ=60;FQ=-282	GT:PL:GQ	1/1:255,255,0:99
NC_003197.1	2465452	T	G	222	0	DP=60;VDB=2.747888e-01;AF1=1;AC1=2;DP4=0,0,26,34;MQ=60;FQ=-208	GT:PL:GQ	1/1:255,181,0:99
NC_003197.1	2467952	A	G	222	0	DP=54;VDB=3.659832e-01;AF1=1;AC1=2;DP4=0,0,23,28;MQ=60;FQ=-181	GT:PL:GQ	1/1:255,154,0:99
NC_003197.1	2473181	C	T	222	0	DP=57;VDB=3.754307e-01;AF1=1;AC1=2;DP4=0,0,32,23;MQ=60;FQ=-193	GT:PL:GQ	1/1:255,166,0:99
NC_003197.1	2475380	G	A	222	0	DP=74;VDB=4.133628e-01;AF1=1;AC1=2;DP4=0,0,37,31;MQ=60;FQ=-232	GT:PL:GQ	1/1:255,205,0:99
NC_003197.1	2478628	A	C	222	0	DP=38;VDB=1.032688e-01;AF1=1;AC1=2;DP4=0,0,17,18;MQ=60;FQ=-132	GT:PL:GQ	1/1:255,105,0:99
NC_003197.1	2481589	G	T	222	0	DP=47;VDB=3.055056e-01;AF1=1;AC1=2;DP4=0,0,26,21;MQ=60;FQ=-165	GT:PL:GQ	1/1:255,138,0:99
NC_003197.1	2490998	C	A	222	0	DP=37;VDB=2.702070e-01;AF1=1;AC1=2;DP4=0,0,22,15;MQ=60;FQ=-138	GT:PL:GQ	1/1:255,111,0:99
NC_003197.1	2494238	C	A	222	0	DP=43;VDB=2.962034e-01;AF1=1;AC1=2;DP4=0,0,13,30;MQ=60;FQ=-156	GT:PL:GQ	1/1:255,129,0:99
NC_003197.1	2500654	C	G	222	0	DP=52;VDB=5.898435e-02;AF1=1;AC1=2;DP4=0,0,25,25;MQ=60;FQ=-178	GT:PL:GQ	1/1:255,151,0:99
NC_003197.1	2500655	G	C	222	0	DP=52;VDB=9.798998e-02;AF1=1;AC1=2;DP4=0,0,25,26;MQ=60;FQ=-181	GT:PL:GQ	1/1:255,154,0:99
NC_003197.1	2503219	A	G	222	0	DP=68;VDB=7.596498e-03;AF1=1;AC1=2;DP4=0,0,32,32;MQ=60;FQ=-220	GT:PL:GQ	1/1:255,193,0:99
NC_003197.1	2505071	A	G	222	0	DP=70;VDB=4.110700e-01;AF1=1;AC1=2;DP4=0,0,35,31;MQ=60;FQ=-226	GT:PL:GQ	1/1:255,199,0:99
NC_003197.1	2513257	A	G	222	0	DP=64;VDB=3.875288e-02;AF1=1;AC1=2;DP4=0,0,34,27;MQ=60;FQ=-211	GT:PL:GQ	1/1:255,184,0:99
NC_003197.1	2530069	G	A	222	0	DP=52;VDB=2.679047e-01;AF1=1;AC1=2;DP4=0,0,25,26;MQ=60;FQ=-181	GT:PL:GQ	1/1:255,154,0:99
NC_003197.1	2535477	T	C	222	0	DP=63;VDB=1.493280e-01;AF1=1;AC1=2;DP4=0,0,34,29;MQ=60;FQ=-217	GT:PL:GQ	1/1:255,190,0:99
NC_003197.1	2537941	C	G	222	0	DP=72;VDB=2.963389e-03;AF1=1;AC1=2;DP4=0,0,38,33;MQ=60;FQ=-241	GT:PL:GQ	1/1:255,214,0:99
NC_003197.1	2537942	G	C	222	0	DP=71;VDB=2.286544e-03;AF1=1;AC1=2;DP4=0,0,38,33;MQ=60;FQ=-241	GT:PL:GQ	1/1:255,214,0:99
NC_003197.1	2540828	G	T	222	0	DP=71;VDB=1.010555e-01;RPB=-9.898443e-01;AF1=1;AC1=2;DP4=0,1,32,37;MQ=60;FQ=-201;PV4=1,0.46,1,0.37	GT:PL:GQ	1/1:255,174,0:99
NC_003197.1	2541905	A	T	222	0	DP=78;VDB=4.225926e-01;AF1=1;AC1=2;DP4=0,0,37,38;MQ=60;FQ=-253	GT:PL:GQ	1/1:255,226,0:99
NC_003197.1	2550665	C	G	222	0	DP=60;VDB=2.563028e-01;AF1=1;AC1=2;DP4=0,0,25,32;MQ=60;FQ=-199	GT:PL:GQ	1/1:255,172,0:99
NC_003197.1	2550666	G	C	222	0	DP=58;VDB=3.060497e-01;AF1=1;AC1=2;DP4=0,0,26,32;MQ=60;FQ=-202	GT:PL:GQ	1/1:255,175,0:99
NC_003197.1	2552605	A	G	222	0	DP=64;VDB=4.103218e-01;AF1=1;AC1=2;DP4=0,0,29,33;MQ=60;FQ=-211	GT:PL:GQ	1/1:255,184,0:99
NC_003197.1	2565589	A	G	222	0	DP=62;VDB=1.239551e-01;AF1=1;AC1=2;DP4=0,0,30,31;MQ=60;FQ=-211	GT:PL:GQ	1/1:255,184,0:99
NC_003197.1	2576512	T	G	222	0	DP=55;VDB=4.539495e-02;AF1=1;AC1=2;DP4=0,0,25,28;MQ=60;FQ=-187	GT:PL:GQ	1/1:255,160,0:99
NC_003197.1	2584636	A	G	222	0	DP=63;VDB=1.101198e-01;AF1=1;AC1=2;DP4=0,0,27,33;MQ=60;FQ=-208	GT:PL:GQ	1/1:255,181,0:99
NC_003197.1	2584998	T	C	222	0	DP=58;VDB=1.455334e-01;AF1=1;AC1=2;DP4=0,0,31,24;MQ=60;FQ=-193	GT:PL:GQ	1/1:255,166,0:99
NC_003197.1	2586108	A	G	222	0	DP=49;VDB=2.587122e-01;AF1=1;AC1=2;DP4=0,0,19,27;MQ=60;FQ=-165	GT:PL:GQ	1/1:255,138,0:99
NC_003197.1	2590671	A	G	222	0	DP=64;VDB=2.509966e-01;AF1=1;AC1=2;DP4=0,0,28,27;MQ=60;FQ=-184	GT:PL:GQ	1/1:255,157,0:99
NC_003197.1	2594507	C	A	222	0	DP=83;VDB=7.512774e-04;AF1=1;AC1=2;DP4=0,0,40,41;MQ=60;FQ=-271	GT:PL:GQ	1/1:255,244,0:99
NC_003197.1	2594861	A	G	222	0	DP=66;VDB=7.362790e-02;AF1=1;AC1=2;DP4=0,0,28,36;MQ=60;FQ=-220	GT:PL:GQ	1/1:255,193,0:99
NC_003197.1	2596653	G	A	222	0	DP=63;VDB=6.324773e-02;AF1=1;AC1=2;DP4=0,0,26,35;MQ=60;FQ=-211	GT:PL:GQ	1/1:255,184,0:99
NC_003197.1	2605893	G	T	222	0	DP=75;VDB=3.888127e-02;AF1=1;AC1=2;DP4=0,0,29,45;MQ=60;FQ=-250	GT:PL:GQ	1/1:255,223,0:99
NC_003197.1	2616526	G	A	222	0	DP=61;VDB=3.367923e-01;AF1=1;AC1=2;DP4=0,0,30,30;MQ=60;FQ=-208	GT:PL:GQ	1/1:255,181,0:99
NC_003197.1	2618816	G	A	222	0	DP=62;VDB=4.101301e-01;AF1=1;AC1=2;DP4=0,0,36,26;MQ=60;FQ=-214	GT:PL:GQ	1/1:255,187,0:99
NC_003197.1	2624168	A	G	222	0	DP=69;VDB=1.642778e-01;AF1=1;AC1=2;DP4=0,0,37,30;MQ=60;FQ=-229	GT:PL:GQ	1/1:255,202,0:99
NC_003197.1	2627901	A	G	222	0	DP=61;VDB=1.669839e-01;AF1=1;AC1=2;DP4=0,0,32,28;MQ=60;FQ=-208	GT:PL:GQ	1/1:255,181,0:99
NC_003197.1	2635013	G	A	222	0	DP=45;VDB=1.444610e-01;AF1=1;AC1=2;DP4=0,0,20,21;MQ=60;FQ=-150	GT:PL:GQ	1/1:255,123,0:99
NC_003197.1	2642351	G	A	222	0	DP=69;VDB=3.873820e-01;AF1=1;AC1=2;DP4=0,0,38,23;MQ=60;FQ=-211	GT:PL:GQ	1/1:255,184,0:99
NC_003197.1	2659303	T	A	222	0	DP=73;VDB=4.216118e-01;AF1=1;AC1=2;DP4=0,0,36,37;MQ=60;FQ=-247	GT:PL:GQ	1/1:255,220,0:99
NC_003197.1	2661659	G	C	222	0	DP=55;VDB=2.563050e-01;AF1=1;AC1=2;DP4=0,0,28,25;MQ=60;FQ=-187	GT:PL:GQ	1/1:255,160,0:99
NC_003197.1	2668958	G	A	222	0	DP=42;VDB=2.293729e-01;AF1=1;AC1=2;DP4=0,0,37,5;MQ=60;FQ=-150	GT:PL:GQ	1/1:255,123,0:99
NC_003197.1	2682758	T	A	222	0	DP=52;VDB=2.441754e-02;AF1=1;AC1=2;DP4=0,0,21,25;MQ=60;FQ=-165	GT:PL:GQ	1/1:255,138,0:99
NC_003197.1	2688511	G	A	222	0	DP=66;VDB=3.799035e-01;AF1=1;AC1=2;DP4=0,0,27,35;MQ=60;FQ=-214	GT:PL:GQ	1/1:255,187,0:99
NC_003197.1	2695983	G	T	222	0	DP=60;VDB=3.870972e-01;AF1=1;AC1=2;DP4=0,0,32,28;MQ=60;FQ=-208	GT:PL:GQ	1/1:255,181,0:99
NC_003197.1	2696246	T	G	222	0	DP=52;VDB=3.271491e-01;AF1=1;AC1=2;DP4=0,0,26,24;MQ=60;FQ=-178	GT:PL:GQ	1/1:255,151,0:99
NC_003197.1	2698341	A	C	222	0	DP=36;VDB=3.025156e-01;AF1=1;AC1=2;DP4=0,0,15,20;MQ=60;FQ=-132	GT:PL:GQ	1/1:255,105,0:99
NC_003197.1	2702674	G	A	222	0	DP=47;VDB=2.704706e-01;RPB=-1.108240e+00;AF1=1;AC1=2;DP4=1,1,11,24;MQ=60;FQ=-65;PV4=1,0.44,1,0.37	GT:PL:GQ	1/1:255,38,0:73
NC_003197.1	2709243	T	C	222	0	DP=79;VDB=2.303478e-01;AF1=1;AC1=2;DP4=0,0,37,37;MQ=60;FQ=-250	GT:PL:GQ	1/1:255,223,0:99
NC_003197.1	2720067	A	G	222	0	DP=63;VDB=2.392455e-01;AF1=1;AC1=2;DP4=0,0,27,35;MQ=60;FQ=-214	GT:PL:GQ	1/1:255,187,0:99
NC_003197.1	2726129	A	G	222	0	DP=47;VDB=3.434257e-01;AF1=1;AC1=2;DP4=0,0,28,16;MQ=60;FQ=-159	GT:PL:GQ	1/1:255,132,0:99
NC_003197.1	2782809	G	T	222	0	DP=63;VDB=2.012536e-01;AF1=1;AC1=2;DP4=0,0,24,39;MQ=60;FQ=-217	GT:PL:GQ	1/1:255,190,0:99
NC_003197.1	2788821	G	A	222	0	DP=63;VDB=1.440843e-01;AF1=1;AC1=2;DP4=0,0,26,35;MQ=60;FQ=-211	GT:PL:GQ	1/1:255,184,0:99
NC_003197.1	2820203	G	A	222	0	DP=72;VDB=3.808986e-01;AF1=1;AC1=2;DP4=0,0,37,35;MQ=60;FQ=-244	GT:PL:GQ	1/1:255,217,0:99
NC_003197.1	2823298	T	C	222	0	DP=53;VDB=8.598190e-04;RPB=-2.403814e+00;AF1=1;AC1=2;DP4=1,1,33,18;MQ=60;FQ=-118;PV4=1,1,1,1	GT:PL:GQ	1/1:255,91,0:99
NC_003197.1	2828753	G	A	222	0	DP=57;VDB=2.565216e-02;AF1=1;AC1=2;DP4=0,0,27,27;MQ=60;FQ=-190	GT:PL:GQ	1/1:255,163,0:99
NC_003197.1	2829374	A	C	222	0	DP=50;VDB=2.927964e-01;AF1=1;AC1=2;DP4=0,0,28,20;MQ=60;FQ=-171	GT:PL:GQ	1/1:255,144,0:99
NC_003197.1	2830108	A	G	222	0	DP=43;VDB=2.591833e-01;AF1=1;AC1=2;DP4=0,0,21,22;MQ=60;FQ=-156	GT:PL:GQ	1/1:255,129,0:99
NC_003197.1	2836131	C	A	222	0	DP=54;VDB=1.040524e-01;AF1=1;AC1=2;DP4=0,0,31,20;MQ=59;FQ=-181	GT:PL:GQ	1/1:255,154,0:99
NC_003197.1	2836699	G	C	222	0	DP=74;VDB=2.436450e-02;AF1=1;AC1=2;DP4=0,0,36,38;MQ=60;FQ=-250	GT:PL:GQ	1/1:255,223,0:99
NC_003197.1	2843936	T	C	222	0	DP=60;VDB=3.886278e-01;AF1=1;AC1=2;DP4=0,0,36,23;MQ=60;FQ=-205	GT:PL:GQ	1/1:255,178,0:99
NC_003197.1	2894454	A	G	222	0	DP=78;VDB=1.300583e-01;AF1=1;AC1=2;DP4=0,0,43,33;MQ=60;FQ=-256	GT:PL:GQ	1/1:255,229,0:99
NC_003197.1	2899518	A	G	222	0	DP=58;VDB=3.504338e-01;AF1=1;AC1=2;DP4=0,0,25,32;MQ=60;FQ=-199	GT:PL:GQ	1/1:255,172,0:99
NC_003197.1	2899570	G	A	222	0	DP=47;VDB=7.307729e-03;AF1=1;AC1=2;DP4=0,0,25,22;MQ=60;FQ=-168	GT:PL:GQ	1/1:255,141,0:99
NC_003197.1	2905934	G	A	222	0	DP=85;VDB=4.066968e-01;AF1=1;AC1=2;DP4=0,0,45,39;MQ=60;FQ=-280	GT:PL:GQ	1/1:255,253,0:99
NC_003197.1	2913677	A	G	222	0	DP=75;VDB=4.388158e-01;AF1=1;AC1=2;DP4=0,0,39,36;MQ=60;FQ=-253	GT:PL:GQ	1/1:255,226,0:99
NC_003197.1	2914811	T	C	222	0	DP=76;VDB=1.649662e-01;AF1=1;AC1=2;DP4=0,0,33,40;MQ=60;FQ=-247	GT:PL:GQ	1/1:255,220,0:99
NC_003197.1	2916190	C	T	222	0	DP=47;VDB=2.986363e-01;AF1=1;AC1=2;DP4=0,0,19,26;MQ=60;FQ=-162	GT:PL:GQ	1/1:255,135,0:99
NC_003197.1	2925309	A	G	222	0	DP=71;VDB=2.376811e-01;AF1=1;AC1=2;DP4=0,0,35,28;MQ=60;FQ=-217	GT:PL:GQ	1/1:255,190,0:99
NC_003197.1	2928483	T	C	222	0	DP=68;VDB=1.658290e-01;AF1=1;AC1=2;DP4=0,0,34,34;MQ=60;FQ=-232	GT:PL:GQ	1/1:255,205,0:99
NC_003197.1	2940892	A	G	222	0	DP=67;VDB=4.169345e-01;AF1=1;AC1=2;DP4=0,0,28,36;MQ=60;FQ=-220	GT:PL:GQ	1/1:255,193,0:99
NC_003197.1	2944895	C	T	222	0	DP=60;VDB=3.403789e-01;AF1=1;AC1=2;DP4=0,0,24,31;MQ=60;FQ=-193	GT:PL:GQ	1/1:255,166,0:99
NC_003197.1	2948018	A	G	222	0	DP=66;VDB=4.059965e-01;AF1=1;AC1=2;DP4=0,0,28,33;MQ=60;FQ=-211	GT:PL:GQ	1/1:255,184,0:99
NC_003197.1	2965583	C	T	222	0	DP=63;VDB=3.562277e-01;AF1=1;AC1=2;DP4=0,0,33,29;MQ=60;FQ=-214	GT:PL:GQ	1/1:255,187,0:99
NC_003197.1	2977269	A	C	222	0	DP=46;VDB=2.389998e-01;AF1=1;AC1=2;DP4=0,0,18,27;MQ=60;FQ=-162	GT:PL:GQ	1/1:255,135,0:99
NC_003197.1	2979415	C	T	222	0	DP=83;VDB=2.351374e-01;RPB=-1.082616e+00;AF1=1;AC1=2;DP4=1,0,37,42;MQ=60;FQ=-249;PV4=0.47,1,1,0.29	GT:PL:GQ	1/1:255,222,0:99
NC_003197.1	2983237	C	A	222	0	DP=56;VDB=2.221259e-01;AF1=1;AC1=2;DP4=0,0,19,25;MQ=60;FQ=-159	GT:PL:GQ	1/1:255,132,0:99
NC_003197.1	2985352	G	T	222	0	DP=72;VDB=2.782585e-01;AF1=1;AC1=2;DP4=0,0,36,34;MQ=60;FQ=-238	GT:PL:GQ	1/1:255,211,0:99
NC_003197.1	2987981	C	T	225	0	DP=56;VDB=2.685269e-01;RPB=5.447949e-01;AF1=0.5;AC1=1;DP4=9,4,21,21;MQ=60;FQ=153;PV4=0.34,0.1,1,0.027	GT:PL:GQ	0/1:255,0,180:99
NC_003197.1	2996778	C	G	222	0	DP=88;VDB=3.506089e-01;AF1=1;AC1=2;DP4=0,0,34,45;MQ=60;FQ=-265	GT:PL:GQ	1/1:255,238,0:99
NC_003197.1	2996779	G	C	222	0	DP=85;VDB=3.141823e-01;AF1=1;AC1=2;DP4=0,0,34,46;MQ=60;FQ=-268	GT:PL:GQ	1/1:255,241,0:99
NC_003197.1	2997973	G	A	222	0	DP=54;VDB=3.098802e-01;AF1=1;AC1=2;DP4=0,0,21,31;MQ=60;FQ=-184	GT:PL:GQ	1/1:255,157,0:99
NC_003197.1	2999624	A	G	222	0	DP=71;VDB=9.327155e-02;RPB=8.413677e-01;AF1=1;AC1=2;DP4=0,1,31,38;MQ=60;FQ=-219;PV4=1,1,1,0.41	GT:PL:GQ	1/1:255,192,0:99
NC_003197.1	3005617	A	C	222	0	DP=50;VDB=3.495188e-01;AF1=1;AC1=2;DP4=0,0,18,32;MQ=60;FQ=-178	GT:PL:GQ	1/1:255,151,0:99
NC_003197.1	3006268	C	A	222	0	DP=95;VDB=2.977704e-01;AF1=1;AC1=2;DP4=0,0,44,49;MQ=60;FQ=-282	GT:PL:GQ	1/1:255,255,0:99
NC_003197.1	3006973	G	A	222	0	DP=62;VDB=5.148678e-02;AF1=1;AC1=2;DP4=0,0,25,37;MQ=60;FQ=-214	GT:PL:GQ	1/1:255,187,0:99
NC_003197.1	3006974	C	A	222	0	DP=62;VDB=4.467401e-02;AF1=1;AC1=2;DP4=0,0,25,37;MQ=60;FQ=-214	GT:PL:GQ	1/1:255,187,0:99
NC_003197.1	3008792	C	T	222	0	DP=67;VDB=4.132000e-01;AF1=1;AC1=2;DP4=0,0,35,32;MQ=60;FQ=-229	GT:PL:GQ	1/1:255,202,0:99
NC_003197.1	3009758	C	T	222	0	DP=74;VDB=2.068976e-01;AF1=1;AC1=2;DP4=0,0,30,42;MQ=60;FQ=-244	GT:PL:GQ	1/1:255,217,0:99
NC_003197.1	3010824	T	C	222	0	DP=57;VDB=3.804027e-01;AF1=1;AC1=2;DP4=0,0,28,29;MQ=60;FQ=-199	GT:PL:GQ	1/1:255,172,0:99
NC_003197.1	3019004	G	T	222	0	DP=72;VDB=2.583559e-01;AF1=1;AC1=2;DP4=0,0,37,35;MQ=60;FQ=-244	GT:PL:GQ	1/1:255,217,0:99
NC_003197.1	3025173	G	T	222	0	DP=113;VDB=4.334661e-01;AF1=1;AC1=2;DP4=0,0,55,55;MQ=60;FQ=-282	GT:PL:GQ	1/1:255,255,0:99
NC_003197.1	3035015	G	A	222	0	DP=50;VDB=2.491604e-01;AF1=1;AC1=2;DP4=0,0,24,24;MQ=59;FQ=-171	GT:PL:GQ	1/1:255,144,0:99
NC_003197.1	3055765	A	G	222	0	DP=66;VDB=2.468505e-01;AF1=1;AC1=2;DP4=0,0,35,28;MQ=60;FQ=-217	GT:PL:GQ	1/1:255,190,0:99
NC_003197.1	3055950	A	G	222	0	DP=73;VDB=4.332186e-01;AF1=1;AC1=2;DP4=0,0,35,34;MQ=60;FQ=-235	GT:PL:GQ	1/1:255,208,0:99
NC_003197.1	3056329	A	G	222	0	DP=93;VDB=4.503486e-01;AF1=1;AC1=2;DP4=0,0,41,41;MQ=60;FQ=-274	GT:PL:GQ	1/1:255,247,0:99
NC_003197.1	3056347	T	A	222	0	DP=98;VDB=5.077224e-01;AF1=1;AC1=2;DP4=0,0,45,49;MQ=60;FQ=-282	GT:PL:GQ	1/1:255,255,0:99
NC_003197.1	3059163	C	T	222	0	DP=67;VDB=2.994175e-01;AF1=1;AC1=2;DP4=0,0,39,27;MQ=60;FQ=-226	GT:PL:GQ	1/1:255,199,0:99
NC_003197.1	3066486	A	T	222	0	DP=93;VDB=1.361910e-01;AF1=1;AC1=2;DP4=0,0,44,48;MQ=60;FQ=-282	GT:PL:GQ	1/1:255,255,0:99
NC_003197.1	3079061	A	C	222	0	DP=49;VDB=2.994497e-01;AF1=1;AC1=2;DP4=0,0,26,22;MQ=60;FQ=-171	GT:PL:GQ	1/1:255,144,0:99
NC_003197.1	3093568	C	A	222	0	DP=73;VDB=3.738529e-02;AF1=1;AC1=2;DP4=0,0,32,36;MQ=60;FQ=-232	GT:PL:GQ	1/1:255,205,0:99
NC_003197.1	3094599	A	G	222	0	DP=25;VDB=2.671486e-06;AF1=1;AC1=2;DP4=0,0,12,13;MQ=59;FQ=-102	GT:PL:GQ	1/1:255,75,0:99
NC_003197.1	3096598	T	G	222	0	DP=63;VDB=4.030705e-01;AF1=1;AC1=2;DP4=0,0,36,24;MQ=60;FQ=-208	GT:PL:GQ	1/1:255,181,0:99
NC_003197.1	3116518	C	T	222	0	DP=77;VDB=1.211746e-07;AF1=1;AC1=2;DP4=0,0,37,39;MQ=60;FQ=-256	GT:PL:GQ	1/1:255,229,0:99
NC_003197.1	3119237	G	A	222	0	DP=47;VDB=8.366083e-02;AF1=1;AC1=2;DP4=0,0,20,27;MQ=60;FQ=-168	GT:PL:GQ	1/1:255,141,0:99
NC_003197.1	3120407	T	C	222	0	DP=60;VDB=1.731511e-01;AF1=1;AC1=2;DP4=0,0,34,25;MQ=60;FQ=-205	GT:PL:GQ	1/1:255,178,0:99
NC_003197.1	3123348	C	G	222	0	DP=51;VDB=1.146367e-01;AF1=1;AC1=2;DP4=0,0,21,28;MQ=60;FQ=-175	GT:PL:GQ	1/1:255,148,0:99
NC_003197.1	3123349	G	C	222	0	DP=51;VDB=1.526605e-01;AF1=1;AC1=2;DP4=0,0,22,29;MQ=60;FQ=-181	GT:PL:GQ	1/1:255,154,0:99
NC_003197.1	3127204	G	T	222	0	DP=44;VDB=2.228970e-02;AF1=1;AC1=2;DP4=0,0,21,22;MQ=60;FQ=-156	GT:PL:GQ	1/1:255,129,0:99
NC_003197.1	3142791	C	T	222	0	DP=57;VDB=1.655625e-01;AF1=1;AC1=2;DP4=0,0,27,28;MQ=60;FQ=-193	GT:PL:GQ	1/1:255,166,0:99
NC_003197.1	3151791	G	A	222	0	DP=48;VDB=1.840614e-02;AF1=1;AC1=2;DP4=0,0,19,27;MQ=60;FQ=-165	GT:PL:GQ	1/1:255,138,0:99
NC_003197.1	3154019	C	G	222	0	DP=76;VDB=3.590213e-01;AF1=1;AC1=2;DP4=0,0,39,35;MQ=60;FQ=-250	GT:PL:GQ	1/1:255,223,0:99
NC_003197.1	3154020	G	C	222	0	DP=75;VDB=3.697972e-01;AF1=1;AC1=2;DP4=0,0,40,34;MQ=60;FQ=-250	GT:PL:GQ	1/1:255,223,0:99
NC_003197.1	3160598	G	A	222	0	DP=69;VDB=3.061969e-01;AF1=1;AC1=2;DP4=0,0,25,41;MQ=60;FQ=-226	GT:PL:GQ	1/1:255,199,0:99
NC_003197.1	3167832	C	T	222	0	DP=50;VDB=1.912224e-01;AF1=1;AC1=2;DP4=0,0,21,28;MQ=60;FQ=-175	GT:PL:GQ	1/1:255,148,0:99
NC_003197.1	3181796	T	C	222	0	DP=43;VDB=4.126817e-02;AF1=1;AC1=2;DP4=0,0,16,26;MQ=60;FQ=-153	GT:PL:GQ	1/1:255,126,0:99
NC_003197.1	3185984	A	G	222	0	DP=98;VDB=4.901126e-01;AF1=1;AC1=2;DP4=0,0,44,44;MQ=60;FQ=-282	GT:PL:GQ	1/1:255,255,0:99
NC_003197.1	3188690	A	C	222	0	DP=49;VDB=2.480165e-01;AF1=1;AC1=2;DP4=0,0,27,20;MQ=60;FQ=-168	GT:PL:GQ	1/1:255,141,0:99
NC_003197.1	3193667	G	A	222	0	DP=61;VDB=3.891222e-01;AF1=1;AC1=2;DP4=0,0,27,29;MQ=60;FQ=-196	GT:PL:GQ	1/1:255,169,0:99
NC_003197.1	3197417	T	G	222	0	DP=55;VDB=2.817365e-01;AF1=1;AC1=2;DP4=0,0,28,27;MQ=60;FQ=-193	GT:PL:GQ	1/1:255,166,0:99
NC_003197.1	3219132	C	G	222	0	DP=71;VDB=2.770779e-01;AF1=1;AC1=2;DP4=0,0,32,38;MQ=60;FQ=-238	GT:PL:GQ	1/1:255,211,0:99
NC_003197.1	3219133	G	C	222	0	DP=72;VDB=2.646555e-01;AF1=1;AC1=2;DP4=0,0,32,38;MQ=60;FQ=-238	GT:PL:GQ	1/1:255,211,0:99
NC_003197.1	3242909	C	T	222	0	DP=85;VDB=3.862072e-01;AF1=1;AC1=2;DP4=0,0,42,42;MQ=60;FQ=-280	GT:PL:GQ	1/1:255,253,0:99
NC_003197.1	3245899	G	A	222	0	DP=43;VDB=1.867989e-02;AF1=1;AC1=2;DP4=0,0,21,21;MQ=60;FQ=-153	GT:PL:GQ	1/1:255,126,0:99
NC_003197.1	3248790	A	C	222	0	DP=59;VDB=5.697755e-03;AF1=1;AC1=2;DP4=0,0,20,39;MQ=60;FQ=-202	GT:PL:GQ	1/1:255,175,0:99
NC_003197.1	3249039	G	A	222	0	DP=73;VDB=2.205110e-01;AF1=1;AC1=2;DP4=0,0,45,28;MQ=60;FQ=-247	GT:PL:GQ	1/1:255,220,0:99
NC_003197.1	3260108	G	A	222	0	DP=34;VDB=1.699442e-02;RPB=2.988071e-01;AF1=1;AC1=2;DP4=0,1,18,10;MQ=60;FQ=-99;PV4=0.38,1,0.4,0.32	GT:PL:GQ	1/1:255,72,0:99
NC_003197.1	3264056	C	T	222	0	DP=46;VDB=2.709610e-01;AF1=1;AC1=2;DP4=0,0,22,23;MQ=60;FQ=-162	GT:PL:GQ	1/1:255,135,0:99
NC_003197.1	3269453	G	A	222	0	DP=66;VDB=3.531823e-01;AF1=1;AC1=2;DP4=0,0,32,32;MQ=60;FQ=-220	GT:PL:GQ	1/1:255,193,0:99
NC_003197.1	3279889	G	A	222	0	DP=55;VDB=3.533835e-01;AF1=1;AC1=2;DP4=0,0,29,25;MQ=60;FQ=-190	GT:PL:GQ	1/1:255,163,0:99
NC_003197.1	3286324	A	C	222	0	DP=84;VDB=1.887660e-03;RPB=1.603873e+00;AF1=1;AC1=2;DP4=1,0,36,44;MQ=60;FQ=-251;PV4=0.46,1,1,1	GT:PL:GQ	1/1:255,224,0:99
NC_003197.1	3286531	G	T	222	0	DP=63;VDB=2.213565e-01;AF1=1;AC1=2;DP4=0,0,31,30;MQ=60;FQ=-211	GT:PL:GQ	1/1:255,184,0:99
NC_003197.1	3318138	A	G	222	0	DP=73;VDB=8.542480e-02;AF1=1;AC1=2;DP4=0,0,38,34;MQ=60;FQ=-241	GT:PL:GQ	1/1:255,214,0:99
NC_003197.1	3328927	T	C	222	0	DP=44;VDB=2.137308e-01;AF1=1;AC1=2;DP4=0,0,27,16;MQ=60;FQ=-156	GT:PL:GQ	1/1:255,129,0:99
NC_003197.1	3330350	G	A	222	0	DP=54;VDB=3.333991e-01;AF1=1;AC1=2;DP4=0,0,22,31;MQ=60;FQ=-184	GT:PL:GQ	1/1:255,157,0:99
NC_003197.1	3332793	T	C	222	0	DP=86;VDB=3.933015e-01;AF1=1;AC1=2;DP4=0,0,43,35;MQ=60;FQ=-262	GT:PL:GQ	1/1:255,235,0:99
NC_003197.1	3333171	A	G	222	0	DP=66;VDB=1.683178e-02;AF1=1;AC1=2;DP4=0,0,35,31;MQ=60;FQ=-226	GT:PL:GQ	1/1:255,199,0:99
NC_003197.1	3343419	C	A	222	0	DP=60;VDB=3.063844e-01;RPB=4.619444e-01;AF1=1;AC1=2;DP4=1,0,31,28;MQ=60;FQ=-189;PV4=1,1,1,0.27	GT:PL:GQ	1/1:255,162,0:99
NC_003197.1	3346013	A	C	222	0	DP=99;VDB=2.074254e-01;AF1=1;AC1=2;DP4=0,0,49,49;MQ=60;FQ=-282	GT:PL:GQ	1/1:255,255,0:99
NC_003197.1	3371095	G	A	222	0	DP=65;VDB=1.879251e-01;AF1=1;AC1=2;DP4=0,0,30,31;MQ=60;FQ=-208	GT:PL:GQ	1/1:255,181,0:99
NC_003197.1	3391158	G	A	222	0	DP=54;VDB=1.545590e-01;AF1=1;AC1=2;DP4=0,0,26,25;MQ=60;FQ=-181	GT:PL:GQ	1/1:255,154,0:99
NC_003197.1	3404997	T	C	222	0	DP=59;VDB=3.490271e-01;AF1=1;AC1=2;DP4=0,0,32,26;MQ=60;FQ=-202	GT:PL:GQ	1/1:255,175,0:99
NC_003197.1	3413311	G	C	222	0	DP=57;VDB=3.294727e-01;AF1=1;AC1=2;DP4=0,0,21,35;MQ=60;FQ=-196	GT:PL:GQ	1/1:255,169,0:99
NC_003197.1	3426735	C	A	222	0	DP=82;VDB=4.604843e-01;AF1=1;AC1=2;DP4=0,0,38,41;MQ=60;FQ=-265	GT:PL:GQ	1/1:255,238,0:99
NC_003197.1	3431460	C	T	222	0	DP=46;VDB=3.212901e-01;AF1=1;AC1=2;DP4=0,0,18,27;MQ=60;FQ=-162	GT:PL:GQ	1/1:255,135,0:99
NC_003197.1	3442687	T	C	222	0	DP=86;VDB=3.846423e-01;AF1=1;AC1=2;DP4=0,0,39,46;MQ=60;FQ=-282	GT:PL:GQ	1/1:255,255,0:99
NC_003197.1	3445807	G	A	222	0	DP=69;VDB=4.180415e-01;AF1=1;AC1=2;DP4=0,0,35,33;MQ=60;FQ=-232	GT:PL:GQ	1/1:255,205,0:99
NC_003197.1	3456822	G	A	222	0	DP=63;VDB=1.931323e-01;AF1=1;AC1=2;DP4=0,0,27,35;MQ=60;FQ=-214	GT:PL:GQ	1/1:255,187,0:99
NC_003197.1	3465773	G	A	222	0	DP=71;VDB=4.108760e-01;AF1=1;AC1=2;DP4=0,0,39,29;MQ=60;FQ=-232	GT:PL:GQ	1/1:255,205,0:99
NC_003197.1	3487935	T	C	222	0	DP=18;VDB=1.177210e-01;AF1=1;AC1=2;DP4=0,0,8,8;MQ=60;FQ=-75	GT:PL:GQ	1/1:255,48,0:93
NC_003197.1	3490577	A	G	222	0	DP=66;VDB=2.861592e-01;AF1=1;AC1=2;DP4=0,0,37,29;MQ=60;FQ=-226	GT:PL:GQ	1/1:255,199,0:99
NC_003197.1	3519143	G	A	168	0	DP=17;VDB=1.747020e-02;RPB=3.366855e+00;AF1=1;AC1=2;DP4=4,3,3,7;MQ=40;FQ=-33;PV4=0.35,0.092,1,1	GT:PL:GQ	1/1:199,6,0:10
NC_003197.1	3519152	G	A	195	0	DP=17;VDB=1.954116e-02;RPB=3.366855e+00;AF1=1;AC1=2;DP4=4,3,3,7;MQ=40;FQ=-33;PV4=0.35,1,1,1	GT:PL:GQ	1/1:226,6,0:10
NC_003197.1	3519161	A	G	166	0	DP=17;VDB=1.545381e-02;RPB=3.415989e+00;AF1=1;AC1=2;DP4=4,4,3,6;MQ=37;FQ=-31;PV4=0.64,0.2,1,1	GT:PL:GQ	1/1:196,4,0:7
NC_003197.1	3520631	A	G	168	0	DP=17;VDB=1.385759e-01;RPB=5.557190e-01;AF1=1;AC1=2;DP4=2,0,8,6;MQ=30;FQ=-51;PV4=0.5,1,1,1	GT:PL:GQ	1/1:201,24,0:45
NC_003197.1	3520646	G	A	128	0	DP=18;VDB=1.160764e-01;RPB=2.738613e-01;AF1=1;AC1=2;DP4=2,0,8,4;MQ=29;FQ=-34;PV4=1,0.15,1,1	GT:PL:GQ	1/1:160,7,0:12
NC_003197.1	3521492	A	G	64.1	0	DP=66;VDB=2.603058e-01;RPB=-1.770003e+00;AF1=0.5102;AC1=1;DP4=13,24,19,10;MQ=15;FQ=-13.2;PV4=0.025,1,1,1	GT:PL:GQ	0/1:94,0,14:17
NC_003197.1	3521510	C	T	82.1	0	DP=67;VDB=1.339462e-01;RPB=-1.848801e+00;AF1=0.508;AC1=1;DP4=13,24,19,8;MQ=16;FQ=-12.3;PV4=0.011,1,1,1	GT:PL:GQ	0/1:112,0,15:18
NC_003197.1	3521513	G	C	75.1	0	DP=67;VDB=8.728974e-02;RPB=-1.617189e+00;AF1=0.5129;AC1=1;DP4=13,26,19,8;MQ=16;FQ=-14.2;PV4=0.0055,1,1,1	GT:PL:GQ	0/1:105,0,13:16
NC_003197.1	3521516	T	C	68.1	0	DP=66;VDB=6.180933e-02;RPB=-1.224764e+00;AF1=0.5102;AC1=1;DP4=11,25,20,8;MQ=16;FQ=-13.2;PV4=0.0022,1,1,1	GT:PL:GQ	0/1:98,0,14:17
NC_003197.1	3521519	G	A	67.1	0	DP=66;VDB=1.397742e-01;RPB=-1.225407e+00;AF1=0.508;AC1=1;DP4=11,26,20,8;MQ=16;FQ=-12.3;PV4=0.0012,1,1,1	GT:PL:GQ	0/1:97,0,15:18
NC_003197.1	3521528	C	T	95.1	0	DP=70;VDB=1.558026e-01;RPB=-2.099719e+00;AF1=0.5102;AC1=1;DP4=12,25,23,9;MQ=18;FQ=-13.2;PV4=0.0016,1,1,1	GT:PL:GQ	0/1:125,0,14:17
NC_003197.1	3521621	T	C	187	0	DP=56;VDB=1.449025e-01;RPB=-2.864110e+00;AF1=1;AC1=2;DP4=4,17,18,14;MQ=28;FQ=-31;PV4=0.01,0.32,1,0.13	GT:PL:GQ	1/1:217,4,0:7
NC_003197.1	3521657	G	A	222	0	DP=46;VDB=6.891333e-02;RPB=-2.343232e+00;AF1=1;AC1=2;DP4=2,13,12,19;MQ=30;FQ=-48;PV4=0.099,0.07,1,1	GT:PL:GQ	1/1:255,21,0:39
NC_003197.1	3521660	G	A	209	0	DP=48;VDB=1.253592e-01;RPB=-2.299370e+00;AF1=1;AC1=2;DP4=3,12,10,20;MQ=32;FQ=-36;PV4=0.49,0.079,1,1	GT:PL:GQ	1/1:241,9,0:16
NC_003197.1	3521744	G	A	222	0	DP=36;VDB=3.948972e-03;RPB=-3.084931e+00;AF1=1;AC1=2;DP4=1,3,10,21;MQ=47;FQ=-85;PV4=1,0.094,1,1	GT:PL:GQ	1/1:255,58,0:99
NC_003197.1	3521747	A	G	222	0	DP=35;VDB=2.041236e-03;RPB=-3.126956e+00;AF1=1;AC1=2;DP4=1,3,9,21;MQ=47;FQ=-83;PV4=1,0.3,1,1	GT:PL:GQ	1/1:255,56,0:99
NC_003197.1	3522170	G	T	222	0	DP=56;VDB=3.845451e-01;AF1=1;AC1=2;DP4=0,0,26,30;MQ=60;FQ=-196	GT:PL:GQ	1/1:255,169,0:99
NC_003197.1	3525112	G	A	222	0	DP=68;VDB=8.643432e-02;AF1=1;AC1=2;DP4=0,0,39,26;MQ=60;FQ=-223	GT:PL:GQ	1/1:255,196,0:99
NC_003197.1	3534782	A	G	222	0	DP=44;VDB=4.265090e-02;AF1=1;AC1=2;DP4=0,0,20,23;MQ=60;FQ=-156	GT:PL:GQ	1/1:255,129,0:99
NC_003197.1	3540267	G	A	222	0	DP=72;VDB=2.512900e-01;AF1=1;AC1=2;DP4=0,0,38,32;MQ=60;FQ=-238	GT:PL:GQ	1/1:255,211,0:99
NC_003197.1	3555489	T	C	222	0	DP=70;VDB=3.174403e-01;AF1=1;AC1=2;DP4=0,0,36,32;MQ=60;FQ=-232	GT:PL:GQ	1/1:255,205,0:99
NC_003197.1	3568587	G	A	64	0	DP=67;VDB=1.746393e-01;RPB=1.384082e+00;AF1=0.5;AC1=1;DP4=20,28,7,12;MQ=22;FQ=67;PV4=0.79,1,1,0.39	GT:PL:GQ	0/1:94,0,138:97
NC_003197.1	3590122	T	A	222	0	DP=67;VDB=3.582939e-01;AF1=1;AC1=2;DP4=0,0,34,32;MQ=60;FQ=-226	GT:PL:GQ	1/1:255,199,0:99
NC_003197.1	3595755	C	A	222	0	DP=75;VDB=4.312384e-01;AF1=1;AC1=2;DP4=0,0,37,37;MQ=60;FQ=-250	GT:PL:GQ	1/1:255,223,0:99
NC_003197.1	3609825	G	T	222	0	DP=74;VDB=1.792883e-02;AF1=1;AC1=2;DP4=0,0,38,36;MQ=60;FQ=-250	GT:PL:GQ	1/1:255,223,0:99
NC_003197.1	3612722	G	A	222	0	DP=76;VDB=8.860482e-02;AF1=1;AC1=2;DP4=0,0,47,29;MQ=60;FQ=-256	GT:PL:GQ	1/1:255,229,0:99
NC_003197.1	3617051	C	T	222	0	DP=61;VDB=8.117881e-03;AF1=1;AC1=2;DP4=0,0,38,23;MQ=60;FQ=-211	GT:PL:GQ	1/1:255,184,0:99
NC_003197.1	3617896	C	A	222	0	DP=98;VDB=2.855493e-01;RPB=1.303769e-01;AF1=1;AC1=2;DP4=1,0,38,54;MQ=60;FQ=-282;PV4=0.42,1,1,0.32	GT:PL:GQ	1/1:255,255,0:99
NC_003197.1	3623270	C	A	222	0	DP=94;VDB=4.680719e-01;AF1=1;AC1=2;DP4=0,0,44,49;MQ=60;FQ=-282	GT:PL:GQ	1/1:255,255,0:99
NC_003197.1	3629805	A	G	182	0	DP=28;VDB=8.785684e-02;RPB=-3.707939e+00;AF1=0.5;AC1=1;DP4=8,3,7,6;MQ=54;FQ=141;PV4=0.42,1,1,0.23	GT:PL:GQ	0/1:212,0,168:99
NC_003197.1	3629817	C	T	144	0	DP=29;VDB=1.551271e-01;RPB=-3.508337e+00;AF1=0.5;AC1=1;DP4=7,6,6,6;MQ=55;FQ=147;PV4=1,0.14,1,0.34	GT:PL:GQ	0/1:174,0,217:99
NC_003197.1	3634258	G	A	222	0	DP=70;VDB=4.069607e-01;AF1=1;AC1=2;DP4=0,0,35,26;MQ=60;FQ=-211	GT:PL:GQ	1/1:255,184,0:99
NC_003197.1	3667592	A	G	222	0	DP=91;VDB=3.991987e-01;AF1=1;AC1=2;DP4=0,0,40,48;MQ=60;FQ=-282	GT:PL:GQ	1/1:255,255,0:99
NC_003197.1	3670795	C	T	222	0	DP=45;VDB=2.454854e-01;AF1=1;AC1=2;DP4=0,0,21,24;MQ=60;FQ=-162	GT:PL:GQ	1/1:255,135,0:99
NC_003197.1	3676592	A	G	222	0	DP=51;VDB=1.644446e-01;AF1=1;AC1=2;DP4=0,0,26,24;MQ=60;FQ=-178	GT:PL:GQ	1/1:255,151,0:99
NC_003197.1	3677617	G	A	222	0	DP=55;VDB=1.727005e-01;AF1=1;AC1=2;DP4=0,0,28,21;MQ=60;FQ=-175	GT:PL:GQ	1/1:255,148,0:99
NC_003197.1	3678691	G	T	222	0	DP=64;VDB=9.811056e-02;RPB=1.678129e+00;AF1=1;AC1=2;DP4=0,1,30,33;MQ=60;FQ=-201;PV4=1,1,1,0.35	GT:PL:GQ	1/1:255,174,0:99
NC_003197.1	3679184	G	A	222	0	DP=59;VDB=2.951098e-01;AF1=1;AC1=2;DP4=0,0,24,33;MQ=60;FQ=-199	GT:PL:GQ	1/1:255,172,0:99
NC_003197.1	3679195	C	T	222	0	DP=59;VDB=1.981771e-01;AF1=1;AC1=2;DP4=0,0,24,35;MQ=60;FQ=-202	GT:PL:GQ	1/1:255,175,0:99
NC_003197.1	3681648	A	G	222	0	DP=82;VDB=1.151546e-01;AF1=1;AC1=2;DP4=0,0,38,40;MQ=60;FQ=-262	GT:PL:GQ	1/1:255,235,0:99
NC_003197.1	3681781	C	A	222	0	DP=61;VDB=2.736864e-01;AF1=1;AC1=2;DP4=0,0,28,25;MQ=60;FQ=-187	GT:PL:GQ	1/1:255,160,0:99
NC_003197.1	3682652	C	A	222	0	DP=68;VDB=2.570340e-01;AF1=1;AC1=2;DP4=0,0,36,32;MQ=60;FQ=-232	GT:PL:GQ	1/1:255,205,0:99
NC_003197.1	3687191	G	A	222	0	DP=56;VDB=3.051638e-01;AF1=1;AC1=2;DP4=0,0,26,29;MQ=60;FQ=-193	GT:PL:GQ	1/1:255,166,0:99
NC_003197.1	3693898	A	C	222	0	DP=86;VDB=3.932256e-01;AF1=1;AC1=2;DP4=0,0,42,39;MQ=60;FQ=-271	GT:PL:GQ	1/1:255,244,0:99
NC_003197.1	3695761	G	A	222	0	DP=61;VDB=2.472268e-02;AF1=1;AC1=2;DP4=0,0,31,30;MQ=60;FQ=-211	GT:PL:GQ	1/1:255,184,0:99
NC_003197.1	3713001	C	A	222	0	DP=85;VDB=3.951203e-01;AF1=1;AC1=2;DP4=0,0,47,35;MQ=60;FQ=-274	GT:PL:GQ	1/1:255,247,0:99
NC_003197.1	3717410	T	C	222	0	DP=43;VDB=2.169473e-02;AF1=1;AC1=2;DP4=0,0,14,26;MQ=60;FQ=-141	GT:PL:GQ	1/1:255,114,0:99
NC_003197.1	3718976	G	A	222	0	DP=68;VDB=4.068766e-01;AF1=1;AC1=2;DP4=0,0,30,34;MQ=60;FQ=-220	GT:PL:GQ	1/1:255,193,0:99
NC_003197.1	3720548	T	G	222	0	DP=76;VDB=1.923149e-01;AF1=1;AC1=2;DP4=0,0,44,27;MQ=60;FQ=-238	GT:PL:GQ	1/1:255,211,0:99
NC_003197.1	3722029	G	C	222	0	DP=67;VDB=4.063607e-01;AF1=1;AC1=2;DP4=0,0,38,26;MQ=60;FQ=-220	GT:PL:GQ	1/1:255,193,0:99
NC_003197.1	3723167	T	C	222	0	DP=30;VDB=2.009935e-01;AF1=1;AC1=2;DP4=0,0,21,7;MQ=60;FQ=-111	GT:PL:GQ	1/1:255,84,0:99
NC_003197.1	3726039	G	A	222	0	DP=71;VDB=3.754570e-01;AF1=1;AC1=2;DP4=0,0,36,34;MQ=60;FQ=-238	GT:PL:GQ	1/1:255,211,0:99
NC_003197.1	3738923	G	A	222	0	DP=61;VDB=2.448827e-01;AF1=1;AC1=2;DP4=0,0,26,29;MQ=60;FQ=-190	GT:PL:GQ	1/1:255,163,0:99
NC_003197.1	3747118	A	C	222	0	DP=64;VDB=4.045293e-01;AF1=1;AC1=2;DP4=0,0,33,28;MQ=60;FQ=-211	GT:PL:GQ	1/1:255,184,0:99
NC_003197.1	3755210	A	G	222	0	DP=63;VDB=3.834263e-01;AF1=1;AC1=2;DP4=0,0,32,26;MQ=60;FQ=-202	GT:PL:GQ	1/1:255,175,0:99
NC_003197.1	3755912	G	A	222	0	DP=42;VDB=3.343998e-01;AF1=1;AC1=2;DP4=0,0,28,14;MQ=60;FQ=-153	GT:PL:GQ	1/1:255,126,0:99
NC_003197.1	3777169	C	T	222	0	DP=63;VDB=5.019989e-05;AF1=1;AC1=2;DP4=0,0,32,30;MQ=60;FQ=-214	GT:PL:GQ	1/1:255,187,0:99
NC_003197.1	3785971	G	T	222	0	DP=44;VDB=4.451053e-02;AF1=1;AC1=2;DP4=0,0,24,20;MQ=60;FQ=-159	GT:PL:GQ	1/1:255,132,0:99
NC_003197.1	3787524	C	T	222	0	DP=56;VDB=5.439052e-03;AF1=1;AC1=2;DP4=0,0,21,32;MQ=60;FQ=-187	GT:PL:GQ	1/1:255,160,0:99
NC_003197.1	3793184	G	A	222	0	DP=84;VDB=4.031516e-01;AF1=1;AC1=2;DP4=0,0,39,44;MQ=60;FQ=-277	GT:PL:GQ	1/1:255,250,0:99
NC_003197.1	3804923	C	A	222	0	DP=60;VDB=2.000751e-01;AF1=1;AC1=2;DP4=0,0,22,33;MQ=60;FQ=-193	GT:PL:GQ	1/1:255,166,0:99
NC_003197.1	3804937	C	T	222	0	DP=55;VDB=1.115700e-01;RPB=-8.661856e-01;AF1=1;AC1=2;DP4=1,0,20,31;MQ=60;FQ=-158;PV4=0.4,1,1,0.3	GT:PL:GQ	1/1:255,131,0:99
NC_003197.1	3826329	G	A	222	0	DP=64;VDB=2.917132e-01;AF1=1;AC1=2;DP4=0,0,25,33;MQ=60;FQ=-202	GT:PL:GQ	1/1:255,175,0:99
NC_003197.1	3828318	T	C	222	0	DP=53;VDB=2.678196e-01;AF1=1;AC1=2;DP4=0,0,30,22;MQ=60;FQ=-184	GT:PL:GQ	1/1:255,157,0:99
NC_003197.1	3832389	C	T	222	0	DP=95;VDB=3.326479e-01;AF1=1;AC1=2;DP4=0,0,48,37;MQ=60;FQ=-282	GT:PL:GQ	1/1:255,255,0:99
NC_003197.1	3837286	C	G	222	0	DP=70;VDB=2.755856e-01;AF1=1;AC1=2;DP4=0,0,35,34;MQ=60;FQ=-235	GT:PL:GQ	1/1:255,208,0:99
NC_003197.1	3841447	C	T	222	0	DP=66;VDB=2.417736e-01;AF1=1;AC1=2;DP4=0,0,36,26;MQ=60;FQ=-214	GT:PL:GQ	1/1:255,187,0:99
NC_003197.1	3848519	C	T	222	0	DP=58;VDB=2.967533e-01;RPB=1.237376e-01;AF1=1;AC1=2;DP4=1,0,27,28;MQ=60;FQ=-175;PV4=1,1,1,0.33	GT:PL:GQ	1/1:255,148,0:99
NC_003197.1	3848536	A	G	222	0	DP=58;VDB=1.052377e-01;AF1=1;AC1=2;DP4=0,0,26,29;MQ=60;FQ=-190	GT:PL:GQ	1/1:255,163,0:99
NC_003197.1	3851361	A	G	222	0	DP=70;VDB=3.511771e-01;AF1=1;AC1=2;DP4=0,0,35,31;MQ=60;FQ=-226	GT:PL:GQ	1/1:255,199,0:99
NC_003197.1	3859942	C	A	222	0	DP=47;VDB=8.285621e-02;RPB=-1.732479e+00;AF1=1;AC1=2;DP4=1,0,22,22;MQ=60;FQ=-145;PV4=1,1,0.42,0.24	GT:PL:GQ	1/1:255,118,0:99
NC_003197.1	3864210	G	T	222	0	DP=65;VDB=7.366551e-06;AF1=1;AC1=2;DP4=0,0,33,31;MQ=60;FQ=-220	GT:PL:GQ	1/1:255,193,0:99
NC_003197.1	3874213	A	G	222	0	DP=67;VDB=3.840488e-01;AF1=1;AC1=2;DP4=0,0,41,22;MQ=60;FQ=-217	GT:PL:GQ	1/1:255,190,0:99
NC_003197.1	3878678	C	A	222	0	DP=59;VDB=3.507929e-01;AF1=1;AC1=2;DP4=0,0,28,31;MQ=60;FQ=-205	GT:PL:GQ	1/1:255,178,0:99
NC_003197.1	3886073	G	T	222	0	DP=70;VDB=7.788268e-02;AF1=1;AC1=2;DP4=0,0,35,33;MQ=60;FQ=-232	GT:PL:GQ	1/1:255,205,0:99
NC_003197.1	3899195	C	T	222	0	DP=66;VDB=2.074137e-01;AF1=1;AC1=2;DP4=0,0,32,34;MQ=60;FQ=-226	GT:PL:GQ	1/1:255,199,0:99
NC_003197.1	3906689	G	A	222	0	DP=96;VDB=4.749483e-01;AF1=1;AC1=2;DP4=0,0,47,42;MQ=60;FQ=-282	GT:PL:GQ	1/1:255,255,0:99
NC_003197.1	3906733	A	G	222	0	DP=86;VDB=2.848589e-01;AF1=1;AC1=2;DP4=0,0,38,45;MQ=60;FQ=-277	GT:PL:GQ	1/1:255,250,0:99
NC_003197.1	3907096	T	G	222	0	DP=65;VDB=2.032185e-01;AF1=1;AC1=2;DP4=0,0,29,35;MQ=60;FQ=-220	GT:PL:GQ	1/1:255,193,0:99
NC_003197.1	3915074	G	T	222	0	DP=100;VDB=1.159222e-01;AF1=1;AC1=2;DP4=0,0,49,49;MQ=60;FQ=-282	GT:PL:GQ	1/1:255,255,0:99
NC_003197.1	3927812	C	T	222	0	DP=70;VDB=3.981612e-01;AF1=1;AC1=2;DP4=0,0,36,34;MQ=60;FQ=-238	GT:PL:GQ	1/1:255,211,0:99
NC_003197.1	3932528	A	G	222	0	DP=112;VDB=2.630985e-01;AF1=1;AC1=2;DP4=0,0,55,51;MQ=60;FQ=-282	GT:PL:GQ	1/1:255,255,0:99
NC_003197.1	3939204	G	A	222	0	DP=53;VDB=3.544715e-01;AF1=1;AC1=2;DP4=0,0,17,34;MQ=60;FQ=-175	GT:PL:GQ	1/1:255,148,0:99
NC_003197.1	3948001	C	T	222	0	DP=68;VDB=4.196973e-01;AF1=1;AC1=2;DP4=0,0,40,27;MQ=60;FQ=-229	GT:PL:GQ	1/1:255,202,0:99
NC_003197.1	3963918	A	G	222	0	DP=52;VDB=4.782423e-02;AF1=1;AC1=2;DP4=0,0,20,25;MQ=60;FQ=-156	GT:PL:GQ	1/1:255,129,0:99
NC_003197.1	3969531	A	G	222	0	DP=74;VDB=4.142315e-02;AF1=1;AC1=2;DP4=0,0,37,33;MQ=60;FQ=-238	GT:PL:GQ	1/1:255,211,0:99
NC_003197.1	3972712	A	G	222	0	DP=78;VDB=4.293453e-01;AF1=1;AC1=2;DP4=0,0,31,39;MQ=60;FQ=-238	GT:PL:GQ	1/1:255,211,0:99
NC_003197.1	3974491	C	T	222	0	DP=80;VDB=1.793474e-01;AF1=1;AC1=2;DP4=0,0,39,40;MQ=60;FQ=-265	GT:PL:GQ	1/1:255,238,0:99
NC_003197.1	3983051	G	A	222	0	DP=95;VDB=4.929703e-01;RPB=1.403951e+00;AF1=1;AC1=2;DP4=1,0,44,50;MQ=60;FQ=-275;PV4=0.47,0.4,0.46,1	GT:PL:GQ	1/1:255,248,0:99
NC_003197.1	3990909	G	T	222	0	DP=79;VDB=3.700814e-01;AF1=1;AC1=2;DP4=0,0,33,41;MQ=60;FQ=-250	GT:PL:GQ	1/1:255,223,0:99
NC_003197.1	4001802	C	A	222	0	DP=69;VDB=4.256381e-01;AF1=1;AC1=2;DP4=0,0,34,33;MQ=60;FQ=-229	GT:PL:GQ	1/1:255,202,0:99
NC_003197.1	4002429	G	A	222	0	DP=67;VDB=1.119526e-01;AF1=1;AC1=2;DP4=0,0,36,29;MQ=60;FQ=-220	GT:PL:GQ	1/1:255,193,0:99
NC_003197.1	4006079	G	A	222	0	DP=60;VDB=3.961073e-01;AF1=1;AC1=2;DP4=0,0,24,35;MQ=60;FQ=-205	GT:PL:GQ	1/1:255,178,0:99
NC_003197.1	4018516	G	C	222	0	DP=22;VDB=4.371752e-02;AF1=1;AC1=2;DP4=0,0,12,8;MQ=51;FQ=-87	GT:PL:GQ	1/1:255,60,0:99
NC_003197.1	4028981	G	A	222	0	DP=66;VDB=3.989772e-01;AF1=1;AC1=2;DP4=0,0,35,30;MQ=60;FQ=-223	GT:PL:GQ	1/1:255,196,0:99
NC_003197.1	4037313	T	C	222	0	DP=69;VDB=3.102629e-01;AF1=1;AC1=2;DP4=0,0,29,35;MQ=60;FQ=-220	GT:PL:GQ	1/1:255,193,0:99
NC_003197.1	4050025	C	A	222	0	DP=69;VDB=2.251456e-01;AF1=1;AC1=2;DP4=0,0,36,29;MQ=60;FQ=-223	GT:PL:GQ	1/1:255,196,0:99
NC_003197.1	4050785	T	A	222	0	DP=82;VDB=4.363988e-01;AF1=1;AC1=2;DP4=0,0,40,42;MQ=60;FQ=-274	GT:PL:GQ	1/1:255,247,0:99
NC_003197.1	4081711	C	A	222	0	DP=59;VDB=3.230466e-02;AF1=1;AC1=2;DP4=0,0,32,24;MQ=60;FQ=-196	GT:PL:GQ	1/1:255,169,0:99
NC_003197.1	4084165	C	T	222	0	DP=73;VDB=9.167401e-02;AF1=1;AC1=2;DP4=0,0,46,25;MQ=60;FQ=-241	GT:PL:GQ	1/1:255,214,0:99
NC_003197.1	4093025	C	T	222	0	DP=60;VDB=1.302731e-01;AF1=1;AC1=2;DP4=0,0,31,29;MQ=60;FQ=-205	GT:PL:GQ	1/1:255,178,0:99
NC_003197.1	4099874	T	C	225	0	DP=114;VDB=2.731162e-01;RPB=-2.524852e+00;AF1=0.5;AC1=1;DP4=41,38,21,14;MQ=49;FQ=225;PV4=0.54,1,2e-05,1	GT:PL:GQ	0/1:255,0,255:99
NC_003197.1	4099889	C	T	225	0	DP=107;VDB=1.008658e-01;RPB=-2.157973e+00;AF1=0.5;AC1=1;DP4=37,32,23,15;MQ=47;FQ=225;PV4=0.55,1,1.4e-05,1	GT:PL:GQ	0/1:255,0,255:99
NC_003197.1	4100044	A	G	146	0	DP=108;VDB=3.442180e-02;RPB=6.272507e-01;AF1=0.5;AC1=1;DP4=37,33,24,14;MQ=26;FQ=149;PV4=0.32,1,0.22,0.43	GT:PL:GQ	0/1:176,0,255:99
NC_003197.1	4102341	T	C	190	0	DP=31;VDB=1.692863e-01;AF1=1;AC1=2;DP4=0,0,4,24;MQ=31;FQ=-111	GT:PL:GQ	1/1:223,84,0:99
NC_003197.1	4108122	C	T	222	0	DP=72;VDB=4.059401e-01;AF1=1;AC1=2;DP4=0,0,24,47;MQ=60;FQ=-241	GT:PL:GQ	1/1:255,214,0:99
NC_003197.1	4140028	G	C	222	0	DP=48;VDB=3.224718e-01;AF1=1;AC1=2;DP4=0,0,14,27;MQ=60;FQ=-147	GT:PL:GQ	1/1:255,120,0:99
NC_003197.1	4153404	C	T	222	0	DP=65;VDB=1.398224e-01;AF1=1;AC1=2;DP4=0,0,26,38;MQ=60;FQ=-220	GT:PL:GQ	1/1:255,193,0:99
NC_003197.1	4169785	C	T	222	0	DP=63;VDB=1.000674e-02;AF1=1;AC1=2;DP4=0,0,34,26;MQ=60;FQ=-208	GT:PL:GQ	1/1:255,181,0:99
NC_003197.1	4170512	C	T	222	0	DP=53;VDB=2.922068e-01;AF1=1;AC1=2;DP4=0,0,19,29;MQ=60;FQ=-171	GT:PL:GQ	1/1:255,144,0:99
NC_003197.1	4186828	T	C	222	0	DP=93;VDB=2.260431e-01;AF1=1;AC1=2;DP4=0,0,44,47;MQ=60;FQ=-282	GT:PL:GQ	1/1:255,255,0:99
NC_003197.1	4195977	C	G	177	0	DP=67;VDB=1.271983e-01;RPB=4.571274e+00;AF1=1;AC1=2;DP4=22,11,15,19;MQ=18;FQ=-36;PV4=0.087,0.29,1,1	GT:PL:GQ	1/1:209,9,0:16
NC_003197.1	4195978	T	C	181	0	DP=67;VDB=1.254569e-01;RPB=4.508568e+00;AF1=1;AC1=2;DP4=22,11,15,19;MQ=18;FQ=-36;PV4=0.087,0.18,1,1	GT:PL:GQ	1/1:213,9,0:16
NC_003197.1	4195980	G	A	181	0	DP=68;VDB=1.374005e-01;RPB=4.593450e+00;AF1=1;AC1=2;DP4=23,11,15,19;MQ=17;FQ=-36;PV4=0.087,1,1,1	GT:PL:GQ	1/1:213,9,0:16
NC_003197.1	4202728	C	T	222	0	DP=55;VDB=3.033463e-01;AF1=1;AC1=2;DP4=0,0,20,33;MQ=60;FQ=-187	GT:PL:GQ	1/1:255,160,0:99
NC_003197.1	4204285	C	T	222	0	DP=60;VDB=3.096168e-01;AF1=1;AC1=2;DP4=0,0,26,30;MQ=60;FQ=-196	GT:PL:GQ	1/1:255,169,0:99
NC_003197.1	4204484	G	T	222	0	DP=67;VDB=3.206214e-01;AF1=1;AC1=2;DP4=0,0,30,27;MQ=60;FQ=-199	GT:PL:GQ	1/1:255,172,0:99
NC_003197.1	4225730	A	G	222	0	DP=57;VDB=6.719552e-02;AF1=1;AC1=2;DP4=0,0,29,28;MQ=60;FQ=-199	GT:PL:GQ	1/1:255,172,0:99
NC_003197.1	4234300	T	C	222	0	DP=64;VDB=3.933641e-02;AF1=1;AC1=2;DP4=0,0,35,25;MQ=60;FQ=-208	GT:PL:GQ	1/1:255,181,0:99
NC_003197.1	4246576	G	A	222	0	DP=66;VDB=4.019179e-01;AF1=1;AC1=2;DP4=0,0,39,24;MQ=60;FQ=-217	GT:PL:GQ	1/1:255,190,0:99
NC_003197.1	4256890	C	T	222	0	DP=75;VDB=3.322054e-01;AF1=1;AC1=2;DP4=0,0,41,30;MQ=60;FQ=-241	GT:PL:GQ	1/1:255,214,0:99
NC_003197.1	4259799	C	T	222	0	DP=81;VDB=1.461035e-01;AF1=1;AC1=2;DP4=0,0,34,44;MQ=60;FQ=-262	GT:PL:GQ	1/1:255,235,0:99
NC_003197.1	4262413	G	T	222	0	DP=47;VDB=2.698876e-01;AF1=1;AC1=2;DP4=0,0,22,24;MQ=60;FQ=-165	GT:PL:GQ	1/1:255,138,0:99
NC_003197.1	4268813	G	T	222	0	DP=69;VDB=1.600025e-01;AF1=1;AC1=2;DP4=0,0,37,31;MQ=60;FQ=-232	GT:PL:GQ	1/1:255,205,0:99
NC_003197.1	4269000	T	C	222	0	DP=58;VDB=2.786967e-01;AF1=1;AC1=2;DP4=0,0,28,28;MQ=60;FQ=-196	GT:PL:GQ	1/1:255,169,0:99
NC_003197.1	4277536	C	T	222	0	DP=74;VDB=3.264914e-01;AF1=1;AC1=2;DP4=0,0,34,38;MQ=60;FQ=-244	GT:PL:GQ	1/1:255,217,0:99
NC_003197.1	4281652	G	A	222	0	DP=50;VDB=1.236216e-02;AF1=1;AC1=2;DP4=0,0,22,28;MQ=60;FQ=-178	GT:PL:GQ	1/1:255,151,0:99
NC_003197.1	4281820	A	G	222	0	DP=51;VDB=3.208287e-01;AF1=1;AC1=2;DP4=0,0,26,25;MQ=60;FQ=-181	GT:PL:GQ	1/1:255,154,0:99
NC_003197.1	4283373	C	T	222	0	DP=73;VDB=3.870815e-01;AF1=1;AC1=2;DP4=0,0,34,35;MQ=60;FQ=-235	GT:PL:GQ	1/1:255,208,0:99
NC_003197.1	4294985	A	G	222	0	DP=65;VDB=1.523416e-01;RPB=2.883013e+00;AF1=1;AC1=2;DP4=2,1,28,29;MQ=60;FQ=-98;PV4=1,0.19,1,1	GT:PL:GQ	1/1:255,71,0:99
NC_003197.1	4305316	G	A	222	0	DP=68;VDB=3.398550e-01;AF1=1;AC1=2;DP4=0,0,39,26;MQ=60;FQ=-223	GT:PL:GQ	1/1:255,196,0:99
NC_003197.1	4313609	A	G	222	0	DP=108;VDB=2.433776e-01;AF1=1;AC1=2;DP4=0,0,52,51;MQ=60;FQ=-282	GT:PL:GQ	1/1:255,255,0:99
NC_003197.1	4317766	T	G	222	0	DP=70;VDB=2.407096e-01;AF1=1;AC1=2;DP4=0,0,39,30;MQ=60;FQ=-235	GT:PL:GQ	1/1:255,208,0:99
NC_003197.1	4319888	C	T	222	0	DP=60;VDB=2.464321e-01;RPB=2.986738e-01;AF1=1;AC1=2;DP4=1,0,27,30;MQ=60;FQ=-184;PV4=0.48,1,1,0.32	GT:PL:GQ	1/1:255,157,0:99
NC_003197.1	4350855	C	G	222	0	DP=36;VDB=2.960232e-01;AF1=1;AC1=2;DP4=0,0,13,23;MQ=53;FQ=-135	GT:PL:GQ	1/1:255,108,0:99
NC_003197.1	4350856	A	C	222	0	DP=36;VDB=2.937627e-01;AF1=1;AC1=2;DP4=0,0,13,23;MQ=53;FQ=-135	GT:PL:GQ	1/1:255,108,0:99
NC_003197.1	4350872	T	C	222	0	DP=36;VDB=1.296153e-01;AF1=1;AC1=2;DP4=0,0,12,19;MQ=52;FQ=-120	GT:PL:GQ	1/1:255,93,0:99
NC_003197.1	4350875	C	G	222	0	DP=33;VDB=1.315369e-01;AF1=1;AC1=2;DP4=0,0,12,21;MQ=51;FQ=-126	GT:PL:GQ	1/1:255,99,0:99
NC_003197.1	4350887	C	T	222	0	DP=30;VDB=1.439015e-01;RPB=2.280757e+00;AF1=1;AC1=2;DP4=2,0,8,19;MQ=47;FQ=-88;PV4=0.11,0.49,1,1	GT:PL:GQ	1/1:255,61,0:99
NC_003197.1	4351042	A	G	72.6	0	DP=62;VDB=2.619962e-01;RPB=2.639090e-01;AF1=1;AC1=2;DP4=21,15,14,12;MQ=13;FQ=-38;PV4=0.8,0.2,1,1	GT:PL:GQ	1/1:105,11,0:19
NC_003197.1	4366519	A	G	222	0	DP=88;VDB=5.901318e-03;AF1=1;AC1=2;DP4=0,0,43,42;MQ=60;FQ=-282	GT:PL:GQ	1/1:255,255,0:99
NC_003197.1	4369438	C	T	222	0	DP=66;VDB=9.461123e-02;AF1=1;AC1=2;DP4=0,0,34,30;MQ=60;FQ=-220	GT:PL:GQ	1/1:255,193,0:99
NC_003197.1	4375214	T	C	222	0	DP=43;VDB=2.046055e-01;AF1=1;AC1=2;DP4=0,0,20,18;MQ=60;FQ=-141	GT:PL:GQ	1/1:255,114,0:99
NC_003197.1	4384227	G	A	222	0	DP=67;VDB=3.951358e-01;AF1=1;AC1=2;DP4=0,0,32,26;MQ=60;FQ=-202	GT:PL:GQ	1/1:255,175,0:99
NC_003197.1	4386376	G	A	222	0	DP=75;VDB=2.366997e-01;AF1=1;AC1=2;DP4=0,0,32,43;MQ=60;FQ=-250	GT:PL:GQ	1/1:255,223,0:99
NC_003197.1	4394587	G	A	225	0	DP=63;VDB=5.153372e-04;RPB=-5.024955e+00;AF1=0.5;AC1=1;DP4=10,21,18,14;MQ=34;FQ=159;PV4=0.077,1,1,0.29	GT:PL:GQ	0/1:255,0,186:99
NC_003197.1	4394593	G	C	135	0	DP=60;VDB=2.615384e-01;RPB=4.674886e+00;AF1=0.5;AC1=1;DP4=18,14,8,20;MQ=34;FQ=138;PV4=0.039,1,0.00025,1	GT:PL:GQ	0/1:165,0,255:99
NC_003197.1	4394594	C	T	153	0	DP=60;VDB=2.567913e-01;RPB=4.689704e+00;AF1=0.5;AC1=1;DP4=18,14,8,20;MQ=34;FQ=156;PV4=0.039,0.47,0.00025,1	GT:PL:GQ	0/1:183,0,255:99
NC_003197.1	4394596	A	G	145	0	DP=62;VDB=2.601816e-01;RPB=4.689704e+00;AF1=0.5;AC1=1;DP4=18,14,8,20;MQ=34;FQ=148;PV4=0.039,0.17,0.00025,0.24	GT:PL:GQ	0/1:175,0,255:99
NC_003197.1	4394657	T	A	225	0	DP=80;VDB=3.690121e-03;RPB=1.964438e+00;AF1=0.5;AC1=1;DP4=16,31,18,15;MQ=33;FQ=225;PV4=0.11,1,1,1	GT:PL:GQ	0/1:255,0,255:99
NC_003197.1	4400415	C	A	222	0	DP=49;VDB=3.635309e-01;AF1=1;AC1=2;DP4=0,0,20,29;MQ=60;FQ=-175	GT:PL:GQ	1/1:255,148,0:99
NC_003197.1	4408038	C	T	222	0	DP=44;VDB=2.894334e-01;AF1=1;AC1=2;DP4=0,0,20,24;MQ=60;FQ=-159	GT:PL:GQ	1/1:255,132,0:99
NC_003197.1	4419314	G	A	222	0	DP=57;VDB=2.813510e-01;AF1=1;AC1=2;DP4=0,0,30,27;MQ=60;FQ=-199	GT:PL:GQ	1/1:255,172,0:99
NC_003197.1	4436536	C	T	222	0	DP=33;VDB=7.087458e-03;AF1=1;AC1=2;DP4=0,0,19,10;MQ=60;FQ=-114	GT:PL:GQ	1/1:255,87,0:99
NC_003197.1	4442750	G	A	222	0	DP=61;VDB=1.532208e-01;AF1=1;AC1=2;DP4=0,0,34,27;MQ=60;FQ=-202	GT:PL:GQ	1/1:255,175,0:99
NC_003197.1	4449441	G	A	222	0	DP=66;VDB=2.180096e-01;AF1=1;AC1=2;DP4=0,0,36,30;MQ=60;FQ=-226	GT:PL:GQ	1/1:255,199,0:99
NC_003197.1	4450792	T	G	222	0	DP=55;VDB=2.379738e-01;AF1=1;AC1=2;DP4=0,0,33,17;MQ=60;FQ=-178	GT:PL:GQ	1/1:255,151,0:99
NC_003197.1	4456522	G	C	222	0	DP=68;VDB=5.081408e-02;AF1=1;AC1=2;DP4=0,0,33,34;MQ=60;FQ=-226	GT:PL:GQ	1/1:255,199,0:99
NC_003197.1	4462372	G	A	222	0	DP=72;VDB=1.679790e-04;AF1=1;AC1=2;DP4=0,0,26,45;MQ=60;FQ=-241	GT:PL:GQ	1/1:255,214,0:99
NC_003197.1	4462523	T	C	222	0	DP=75;VDB=1.435027e-01;AF1=1;AC1=2;DP4=0,0,38,31;MQ=60;FQ=-235	GT:PL:GQ	1/1:255,208,0:99
NC_003197.1	4462746	C	T	222	0	DP=79;VDB=3.743851e-01;AF1=1;AC1=2;DP4=0,0,38,41;MQ=60;FQ=-262	GT:PL:GQ	1/1:255,235,0:99
NC_003197.1	4465206	G	T	222	0	DP=79;VDB=3.450713e-01;AF1=1;AC1=2;DP4=0,0,46,33;MQ=60;FQ=-265	GT:PL:GQ	1/1:255,238,0:99
NC_003197.1	4476567	C	T	222	0	DP=47;VDB=3.471431e-02;AF1=1;AC1=2;DP4=0,0,21,23;MQ=60;FQ=-156	GT:PL:GQ	1/1:255,129,0:99
NC_003197.1	4488593	G	A	222	0	DP=73;VDB=1.128675e-06;RPB=8.448325e-02;AF1=1;AC1=2;DP4=1,1,30,41;MQ=57;FQ=-213;PV4=1,0.24,1,0.25	GT:PL:GQ	1/1:255,186,0:99
NC_003197.1	4492562	T	C	222	0	DP=109;VDB=3.013855e-01;AF1=1;AC1=2;DP4=0,0,50,59;MQ=60;FQ=-282	GT:PL:GQ	1/1:255,255,0:99
NC_003197.1	4494680	C	A	222	0	DP=90;VDB=1.729104e-02;AF1=1;AC1=2;DP4=0,0,47,42;MQ=60;FQ=-282	GT:PL:GQ	1/1:255,255,0:99
NC_003197.1	4510317	C	T	222	0	DP=79;VDB=3.649448e-01;AF1=1;AC1=2;DP4=0,0,34,44;MQ=60;FQ=-262	GT:PL:GQ	1/1:255,235,0:99
NC_003197.1	4511960	C	T	222	0	DP=38;VDB=3.189796e-01;AF1=1;AC1=2;DP4=0,0,30,8;MQ=60;FQ=-141	GT:PL:GQ	1/1:255,114,0:99
NC_003197.1	4521877	C	A	222	0	DP=69;VDB=3.752318e-01;RPB=4.769916e-01;AF1=1;AC1=2;DP4=1,0,33,35;MQ=60;FQ=-216;PV4=0.49,1,1,0.29	GT:PL:GQ	1/1:255,189,0:99
NC_003197.1	4526717	T	C	222	0	DP=69;VDB=2.243735e-01;AF1=1;AC1=2;DP4=0,0,30,31;MQ=60;FQ=-211	GT:PL:GQ	1/1:255,184,0:99
NC_003197.1	4540448	A	C	222	0	DP=72;VDB=2.666616e-02;AF1=1;AC1=2;DP4=0,0,35,33;MQ=60;FQ=-232	GT:PL:GQ	1/1:255,205,0:99
NC_003197.1	4548480	T	C	222	0	DP=64;VDB=1.358461e-03;AF1=1;AC1=2;DP4=0,0,36,25;MQ=60;FQ=-211	GT:PL:GQ	1/1:255,184,0:99
NC_003197.1	4555937	G	A	222	0	DP=58;VDB=1.233039e-01;RPB=9.421375e-01;AF1=1;AC1=2;DP4=0,1,36,20;MQ=60;FQ=-178;PV4=0.37,1,1,0.26	GT:PL:GQ	1/1:255,151,0:99
NC_003197.1	4559142	C	T	222	0	DP=55;VDB=1.551007e-01;AF1=1;AC1=2;DP4=0,0,25,30;MQ=60;FQ=-193	GT:PL:GQ	1/1:255,166,0:99
NC_003197.1	4561036	G	A	222	0	DP=108;VDB=2.865518e-02;AF1=1;AC1=2;DP4=0,0,50,52;MQ=60;FQ=-282	GT:PL:GQ	1/1:255,255,0:99
NC_003197.1	4564415	A	T	222	0	DP=96;VDB=1.806149e-02;AF1=1;AC1=2;DP4=0,0,47,47;MQ=60;FQ=-282	GT:PL:GQ	1/1:255,255,0:99
NC_003197.1	4582025	C	T	222	0	DP=50;VDB=2.129899e-01;AF1=1;AC1=2;DP4=0,0,23,25;MQ=60;FQ=-171	GT:PL:GQ	1/1:255,144,0:99
NC_003197.1	4582487	T	A	222	0	DP=108;VDB=3.520494e-01;AF1=1;AC1=2;DP4=0,0,52,54;MQ=60;FQ=-282	GT:PL:GQ	1/1:255,255,0:99
NC_003197.1	4590084	G	A	222	0	DP=92;VDB=4.587636e-01;AF1=1;AC1=2;DP4=0,0,48,44;MQ=60;FQ=-282	GT:PL:GQ	1/1:255,255,0:99
NC_003197.1	4597156	C	T	222	0	DP=22;VDB=7.984126e-02;AF1=1;AC1=2;DP4=0,0,14,8;MQ=60;FQ=-93	GT:PL:GQ	1/1:255,66,0:99
NC_003197.1	4599152	T	C	222	0	DP=67;VDB=3.296143e-01;AF1=1;AC1=2;DP4=0,0,33,29;MQ=60;FQ=-214	GT:PL:GQ	1/1:255,187,0:99
NC_003197.1	4602744	A	C	222	0	DP=36;VDB=4.963925e-02;AF1=1;AC1=2;DP4=0,0,30,3;MQ=60;FQ=-123	GT:PL:GQ	1/1:255,96,0:99
NC_003197.1	4603961	T	A	222	0	DP=52;VDB=1.784543e-01;AF1=1;AC1=2;DP4=0,0,25,27;MQ=60;FQ=-184	GT:PL:GQ	1/1:255,157,0:99
NC_003197.1	4605299	T	G	222	0	DP=74;VDB=2.070829e-01;AF1=1;AC1=2;DP4=0,0,36,35;MQ=60;FQ=-241	GT:PL:GQ	1/1:255,214,0:99
NC_003197.1	4611997	C	A	222	0	DP=75;VDB=3.573188e-02;AF1=1;AC1=2;DP4=0,0,37,37;MQ=60;FQ=-250	GT:PL:GQ	1/1:255,223,0:99
NC_003197.1	4616352	A	C	222	0	DP=73;VDB=4.135703e-01;AF1=1;AC1=2;DP4=0,0,33,38;MQ=60;FQ=-241	GT:PL:GQ	1/1:255,214,0:99
NC_003197.1	4622105	T	C	222	0	DP=93;VDB=2.511135e-01;AF1=1;AC1=2;DP4=0,0,43,50;MQ=60;FQ=-282	GT:PL:GQ	1/1:255,255,0:99
NC_003197.1	4631400	C	G	222	0	DP=81;VDB=2.708485e-02;AF1=1;AC1=2;DP4=0,0,36,44;MQ=60;FQ=-268	GT:PL:GQ	1/1:255,241,0:99
NC_003197.1	4631401	G	C	222	0	DP=81;VDB=4.114337e-02;AF1=1;AC1=2;DP4=0,0,36,45;MQ=60;FQ=-271	GT:PL:GQ	1/1:255,244,0:99
NC_003197.1	4643712	C	T	222	0	DP=78;VDB=1.561227e-01;AF1=1;AC1=2;DP4=0,0,43,34;MQ=60;FQ=-259	GT:PL:GQ	1/1:255,232,0:99
NC_003197.1	4647276	G	T	222	0	DP=48;VDB=3.139473e-01;AF1=1;AC1=2;DP4=0,0,22,21;MQ=60;FQ=-156	GT:PL:GQ	1/1:255,129,0:99
NC_003197.1	4648160	C	G	222	0	DP=44;VDB=2.774992e-01;AF1=1;AC1=2;DP4=0,0,20,24;MQ=60;FQ=-159	GT:PL:GQ	1/1:255,132,0:99
NC_003197.1	4652577	C	T	222	0	DP=100;VDB=2.265216e-04;AF1=1;AC1=2;DP4=0,0,50,48;MQ=60;FQ=-282	GT:PL:GQ	1/1:255,255,0:99
NC_003197.1	4653583	C	T	222	0	DP=98;VDB=4.366459e-01;AF1=1;AC1=2;DP4=0,0,48,49;MQ=60;FQ=-282	GT:PL:GQ	1/1:255,255,0:99
NC_003197.1	4663927	T	C	222	0	DP=61;VDB=1.415361e-01;AF1=1;AC1=2;DP4=0,0,29,31;MQ=60;FQ=-208	GT:PL:GQ	1/1:255,181,0:99
NC_003197.1	4664869	T	C	222	0	DP=77;VDB=4.511735e-01;AF1=1;AC1=2;DP4=0,0,35,40;MQ=60;FQ=-253	GT:PL:GQ	1/1:255,226,0:99
NC_003197.1	4665672	A	G	222	0	DP=25;VDB=6.329159e-02;AF1=1;AC1=2;DP4=0,0,13,11;MQ=60;FQ=-99	GT:PL:GQ	1/1:255,72,0:99
NC_003197.1	4665798	T	G	222	0	DP=50;VDB=3.087553e-01;AF1=1;AC1=2;DP4=0,0,28,18;MQ=60;FQ=-165	GT:PL:GQ	1/1:255,138,0:99
NC_003197.1	4674414	A	C	222	0	DP=56;VDB=3.085712e-01;AF1=1;AC1=2;DP4=0,0,32,24;MQ=60;FQ=-196	GT:PL:GQ	1/1:255,169,0:99
NC_003197.1	4674658	A	G	222	0	DP=43;VDB=2.514928e-01;AF1=1;AC1=2;DP4=0,0,19,23;MQ=60;FQ=-153	GT:PL:GQ	1/1:255,126,0:99
NC_003197.1	4688204	A	G	222	0	DP=71;VDB=3.436274e-01;AF1=1;AC1=2;DP4=0,0,41,29;MQ=60;FQ=-238	GT:PL:GQ	1/1:255,211,0:99
NC_003197.1	4690092	C	T	222	0	DP=54;VDB=2.729279e-01;AF1=1;AC1=2;DP4=0,0,23,31;MQ=60;FQ=-190	GT:PL:GQ	1/1:255,163,0:99
NC_003197.1	4696102	A	G	222	0	DP=68;VDB=2.388302e-03;AF1=1;AC1=2;DP4=0,0,33,31;MQ=60;FQ=-220	GT:PL:GQ	1/1:255,193,0:99
NC_003197.1	4696794	A	G	222	0	DP=123;VDB=4.688939e-01;RPB=-6.662317e-01;AF1=1;AC1=2;DP4=1,1,52,66;MQ=60;FQ=-282;PV4=1,0.32,1,0.3	GT:PL:GQ	1/1:255,255,0:99
NC_003197.1	4712212	T	C	222	0	DP=64;VDB=3.215038e-01;AF1=1;AC1=2;DP4=0,0,29,32;MQ=60;FQ=-211	GT:PL:GQ	1/1:255,184,0:99
NC_003197.1	4726062	G	A	222	0	DP=62;VDB=2.682172e-03;AF1=1;AC1=2;DP4=0,0,22,36;MQ=60;FQ=-202	GT:PL:GQ	1/1:255,175,0:99
NC_003197.1	4731205	A	T	222	0	DP=25;VDB=2.086678e-01;AF1=1;AC1=2;DP4=0,0,13,11;MQ=60;FQ=-99	GT:PL:GQ	1/1:255,72,0:99
NC_003197.1	4743454	G	A	222	0	DP=101;VDB=4.910414e-02;AF1=1;AC1=2;DP4=0,0,47,53;MQ=60;FQ=-282	GT:PL:GQ	1/1:255,255,0:99
NC_003197.1	4743702	G	A	222	0	DP=84;VDB=3.826336e-01;AF1=1;AC1=2;DP4=0,0,55,26;MQ=60;FQ=-271	GT:PL:GQ	1/1:255,244,0:99
NC_003197.1	4746605	G	T	222	0	DP=74;VDB=1.272629e-03;AF1=1;AC1=2;DP4=0,0,34,40;MQ=60;FQ=-250	GT:PL:GQ	1/1:255,223,0:99
NC_003197.1	4763542	A	C	222	0	DP=49;VDB=2.191394e-01;AF1=1;AC1=2;DP4=0,0,30,18;MQ=60;FQ=-171	GT:PL:GQ	1/1:255,144,0:99
NC_003197.1	4763573	A	G	222	0	DP=61;VDB=2.301572e-01;AF1=1;AC1=2;DP4=0,0,36,25;MQ=60;FQ=-211	GT:PL:GQ	1/1:255,184,0:99
NC_003197.1	4771915	G	A	222	0	DP=49;VDB=1.206483e-01;RPB=5.237849e-01;AF1=1;AC1=2;DP4=0,1,15,27;MQ=60;FQ=-140;PV4=1,1,1,0.35	GT:PL:GQ	1/1:255,113,0:99
NC_003197.1	4776612	T	C	222	0	DP=51;VDB=1.340282e-01;AF1=1;AC1=2;DP4=0,0,28,19;MQ=60;FQ=-168	GT:PL:GQ	1/1:255,141,0:99
NC_003197.1	4779280	T	C	222	0	DP=44;VDB=8.737795e-02;AF1=1;AC1=2;DP4=0,0,18,24;MQ=60;FQ=-153	GT:PL:GQ	1/1:255,126,0:99
NC_003197.1	4781357	G	T	222	0	DP=63;VDB=4.043058e-01;AF1=1;AC1=2;DP4=0,0,29,32;MQ=60;FQ=-211	GT:PL:GQ	1/1:255,184,0:99
NC_003197.1	4799038	G	A	222	0	DP=64;VDB=5.216561e-02;AF1=1;AC1=2;DP4=0,0,42,22;MQ=60;FQ=-220	GT:PL:GQ	1/1:255,193,0:99
NC_003197.1	4809660	T	C	222	0	DP=94;VDB=9.969473e-03;AF1=1;AC1=2;DP4=0,0,45,46;MQ=60;FQ=-282	GT:PL:GQ	1/1:255,255,0:99
NC_003197.1	4810102	G	T	222	0	DP=56;VDB=5.481345e-02;AF1=1;AC1=2;DP4=0,0,26,28;MQ=60;FQ=-190	GT:PL:GQ	1/1:255,163,0:99
NC_003197.1	4810786	A	G	222	0	DP=66;VDB=1.036578e-01;AF1=1;AC1=2;DP4=0,0,29,36;MQ=60;FQ=-223	GT:PL:GQ	1/1:255,196,0:99
NC_003197.1	4815730	C	T	222	0	DP=51;VDB=3.283919e-01;AF1=1;AC1=2;DP4=0,0,28,19;MQ=60;FQ=-162	GT:PL:GQ	1/1:255,135,0:99
NC_003197.1	4832867	C	G	222	0	DP=61;VDB=1.500077e-04;AF1=1;AC1=2;DP4=0,0,29,32;MQ=60;FQ=-211	GT:PL:GQ	1/1:255,184,0:99
NC_003197.1	4832868	G	C	222	0	DP=61;VDB=1.757473e-04;AF1=1;AC1=2;DP4=0,0,29,32;MQ=60;FQ=-211	GT:PL:GQ	1/1:255,184,0:99
NC_003197.1	4845204	A	G	222	0	DP=52;VDB=2.950489e-01;AF1=1;AC1=2;DP4=0,0,22,28;MQ=60;FQ=-178	GT:PL:GQ	1/1:255,151,0:99
NC_003197.1	4850062	A	C	222	0	DP=79;VDB=1.132420e-02;AF1=1;AC1=2;DP4=0,0,50,28;MQ=60;FQ=-262	GT:PL:GQ	1/1:255,235,0:99
NC_003197.1	4856993	A	C	222	0	DP=80;VDB=1.973943e-02;AF1=1;AC1=2;DP4=0,0,42,36;MQ=60;FQ=-262	GT:PL:GQ	1/1:255,235,0:99

## Sheet: DT8(PB880)
#CHROM	POS	REF	ALT	QUAL	FILTER	INFO	FORMAT	alignment.rmdup.sorted.bam
NC_003197.1	831	T	C	222	0	DP=42;VDB=3.081605e-01;AF1=1;AC1=2;DP4=0,0,18,21;MQ=60;FQ=-141	GT:PL:GQ	1/1:255,114,0:99
NC_003197.1	15775	T	G	222	0	DP=87;VDB=4.538170e-01;AF1=1;AC1=2;DP4=0,0,46,40;MQ=60;FQ=-282	GT:PL:GQ	1/1:255,255,0:99
NC_003197.1	20011	C	T	222	0	DP=97;VDB=3.113652e-01;RPB=-9.116562e-02;AF1=1;AC1=2;DP4=1,0,49,45;MQ=60;FQ=-282;PV4=1,1,1,0.29	GT:PL:GQ	1/1:255,255,0:99
NC_003197.1	23156	A	G	222	0	DP=59;VDB=3.805876e-02;AF1=1;AC1=2;DP4=0,0,26,30;MQ=60;FQ=-196	GT:PL:GQ	1/1:255,169,0:99
NC_003197.1	34091	A	G	222	0	DP=59;VDB=2.110431e-01;AF1=1;AC1=2;DP4=0,0,32,24;MQ=60;FQ=-196	GT:PL:GQ	1/1:255,169,0:99
NC_003197.1	34754	C	G	222	0	DP=73;VDB=2.537283e-01;AF1=1;AC1=2;DP4=0,0,34,37;MQ=60;FQ=-241	GT:PL:GQ	1/1:255,214,0:99
NC_003197.1	35086	C	T	222	0	DP=46;VDB=9.610682e-04;AF1=1;AC1=2;DP4=0,0,25,18;MQ=60;FQ=-156	GT:PL:GQ	1/1:255,129,0:99
NC_003197.1	35965	A	G	222	0	DP=98;VDB=5.109609e-01;AF1=1;AC1=2;DP4=0,0,48,47;MQ=60;FQ=-282	GT:PL:GQ	1/1:255,255,0:99
NC_003197.1	39767	G	A	222	0	DP=77;VDB=5.032476e-03;AF1=1;AC1=2;DP4=0,0,34,43;MQ=60;FQ=-259	GT:PL:GQ	1/1:255,232,0:99
NC_003197.1	43378	C	T	222	0	DP=67;VDB=1.284979e-01;AF1=1;AC1=2;DP4=0,0,38,27;MQ=60;FQ=-220	GT:PL:GQ	1/1:255,193,0:99
NC_003197.1	62386	A	T	222	0	DP=74;VDB=4.925824e-02;AF1=1;AC1=2;DP4=0,0,35,37;MQ=60;FQ=-244	GT:PL:GQ	1/1:255,217,0:99
NC_003197.1	63253	G	A	222	0	DP=73;VDB=3.603708e-01;AF1=1;AC1=2;DP4=0,0,28,45;MQ=60;FQ=-247	GT:PL:GQ	1/1:255,220,0:99
NC_003197.1	63860	G	C	222	0	DP=71;VDB=4.507969e-02;AF1=1;AC1=2;DP4=0,0,31,39;MQ=54;FQ=-238	GT:PL:GQ	1/1:255,211,0:99
NC_003197.1	64100	C	G	159	0	DP=94;VDB=2.457637e-01;RPB=-2.176674e+00;AF1=0.5;AC1=1;DP4=43,24,20,5;MQ=37;FQ=162;PV4=0.21,0.31,1,0.085	GT:PL:GQ	0/1:189,0,255:99
NC_003197.1	64106	C	T	128	0	DP=100;VDB=1.705026e-01;RPB=-1.553632e+00;AF1=0.5;AC1=1;DP4=47,29,19,5;MQ=37;FQ=131;PV4=0.14,1,1,1	GT:PL:GQ	0/1:158,0,255:99
NC_003197.1	64107	G	T	151	0	DP=101;VDB=2.198437e-01;RPB=-1.096230e+00;AF1=0.5;AC1=1;DP4=46,28,20,6;MQ=37;FQ=154;PV4=0.23,1,1,1	GT:PL:GQ	0/1:181,0,255:99
NC_003197.1	64124	C	G	160	0	DP=99;VDB=2.937170e-02;RPB=-6.477628e-01;AF1=0.5;AC1=1;DP4=45,27,20,6;MQ=37;FQ=163;PV4=0.23,1,1,1	GT:PL:GQ	0/1:190,0,255:99
NC_003197.1	64125	T	C	159	0	DP=99;VDB=2.705229e-02;RPB=-6.480375e-01;AF1=0.5;AC1=1;DP4=46,27,20,6;MQ=37;FQ=162;PV4=0.23,1,1,1	GT:PL:GQ	0/1:189,0,255:99
NC_003197.1	64126	T	G	160	0	DP=99;VDB=2.466863e-02;RPB=-6.480375e-01;AF1=0.5;AC1=1;DP4=46,27,20,6;MQ=37;FQ=163;PV4=0.23,1,1,1	GT:PL:GQ	0/1:190,0,255:99
NC_003197.1	68171	G	A	222	0	DP=87;VDB=1.783196e-01;AF1=1;AC1=2;DP4=0,0,41,42;MQ=60;FQ=-277	GT:PL:GQ	1/1:255,250,0:99
NC_003197.1	70089	G	A	222	0	DP=80;VDB=7.088243e-02;AF1=1;AC1=2;DP4=0,0,41,38;MQ=60;FQ=-265	GT:PL:GQ	1/1:255,238,0:99
NC_003197.1	87074	T	C	222	0	DP=78;VDB=2.325014e-01;AF1=1;AC1=2;DP4=0,0,31,40;MQ=60;FQ=-241	GT:PL:GQ	1/1:255,214,0:99
NC_003197.1	91041	T	C	222	0	DP=62;VDB=1.944864e-02;AF1=1;AC1=2;DP4=0,0,30,27;MQ=60;FQ=-199	GT:PL:GQ	1/1:255,172,0:99
NC_003197.1	103018	T	G	222	0	DP=80;VDB=4.429698e-01;AF1=1;AC1=2;DP4=0,0,37,35;MQ=60;FQ=-244	GT:PL:GQ	1/1:255,217,0:99
NC_003197.1	104421	C	A	222	0	DP=73;VDB=2.777288e-03;AF1=1;AC1=2;DP4=0,0,29,43;MQ=60;FQ=-244	GT:PL:GQ	1/1:255,217,0:99
NC_003197.1	107231	A	T	222	0	DP=68;VDB=4.202550e-01;RPB=-1.469788e+00;AF1=1;AC1=2;DP4=1,0,29,36;MQ=60;FQ=-207;PV4=0.45,1,1,0.32	GT:PL:GQ	1/1:255,180,0:99
NC_003197.1	123364	G	A	222	0	DP=73;VDB=3.981474e-01;AF1=1;AC1=2;DP4=0,0,41,31;MQ=60;FQ=-244	GT:PL:GQ	1/1:255,217,0:99
NC_003197.1	127747	T	C	222	0	DP=89;VDB=4.584455e-01;AF1=1;AC1=2;DP4=0,0,50,38;MQ=60;FQ=-282	GT:PL:GQ	1/1:255,255,0:99
NC_003197.1	128947	C	A	222	0	DP=64;VDB=2.283692e-01;AF1=1;AC1=2;DP4=0,0,23,41;MQ=60;FQ=-217	GT:PL:GQ	1/1:255,190,0:99
NC_003197.1	135868	T	C	222	0	DP=89;VDB=3.813087e-02;AF1=1;AC1=2;DP4=0,0,42,44;MQ=60;FQ=-282	GT:PL:GQ	1/1:255,255,0:99
NC_003197.1	143258	C	T	222	0	DP=53;VDB=1.902469e-01;AF1=1;AC1=2;DP4=0,0,25,28;MQ=60;FQ=-187	GT:PL:GQ	1/1:255,160,0:99
NC_003197.1	160920	C	A	222	0	DP=91;VDB=3.339013e-03;AF1=1;AC1=2;DP4=0,0,45,39;MQ=60;FQ=-280	GT:PL:GQ	1/1:255,253,0:99
NC_003197.1	161915	C	T	222	0	DP=81;VDB=3.920938e-01;AF1=1;AC1=2;DP4=0,0,42,34;MQ=60;FQ=-250	GT:PL:GQ	1/1:255,223,0:99
NC_003197.1	165409	G	A	222	0	DP=93;VDB=3.038500e-01;AF1=1;AC1=2;DP4=0,0,40,50;MQ=60;FQ=-282	GT:PL:GQ	1/1:255,255,0:99
NC_003197.1	166348	A	G	222	0	DP=92;VDB=6.841672e-03;AF1=1;AC1=2;DP4=0,0,42,41;MQ=60;FQ=-277	GT:PL:GQ	1/1:255,250,0:99
NC_003197.1	169825	A	G	222	0	DP=60;VDB=3.749554e-01;AF1=1;AC1=2;DP4=0,0,33,26;MQ=60;FQ=-202	GT:PL:GQ	1/1:255,175,0:99
NC_003197.1	173858	A	G	222	0	DP=88;VDB=4.184529e-01;AF1=1;AC1=2;DP4=0,0,48,34;MQ=60;FQ=-274	GT:PL:GQ	1/1:255,247,0:99
NC_003197.1	177553	A	G	222	0	DP=84;VDB=4.628023e-01;AF1=1;AC1=2;DP4=0,0,42,39;MQ=60;FQ=-271	GT:PL:GQ	1/1:255,244,0:99
NC_003197.1	180034	C	G	222	0	DP=45;VDB=7.003077e-02;AF1=1;AC1=2;DP4=0,0,20,25;MQ=60;FQ=-162	GT:PL:GQ	1/1:255,135,0:99
NC_003197.1	180035	G	C	222	0	DP=46;VDB=7.243591e-02;AF1=1;AC1=2;DP4=0,0,20,25;MQ=60;FQ=-162	GT:PL:GQ	1/1:255,135,0:99
NC_003197.1	184305	C	G	222	0	DP=46;VDB=6.682534e-02;AF1=1;AC1=2;DP4=0,0,39,5;MQ=60;FQ=-159	GT:PL:GQ	1/1:255,132,0:99
NC_003197.1	184306	G	C	222	0	DP=46;VDB=8.310553e-02;AF1=1;AC1=2;DP4=0,0,39,5;MQ=60;FQ=-159	GT:PL:GQ	1/1:255,132,0:99
NC_003197.1	185256	A	G	222	0	DP=92;VDB=4.391863e-01;AF1=1;AC1=2;DP4=0,0,43,47;MQ=60;FQ=-282	GT:PL:GQ	1/1:255,255,0:99
NC_003197.1	192226	A	T	222	0	DP=97;VDB=4.020592e-01;AF1=1;AC1=2;DP4=0,0,40,55;MQ=60;FQ=-282	GT:PL:GQ	1/1:255,255,0:99
NC_003197.1	200217	C	T	222	0	DP=69;VDB=1.382817e-01;RPB=-1.626341e+00;AF1=1;AC1=2;DP4=2,0,20,35;MQ=60;FQ=-163;PV4=0.14,1,1,0.21	GT:PL:GQ	1/1:255,136,0:99
NC_003197.1	203177	T	G	222	0	DP=86;VDB=3.573694e-01;AF1=1;AC1=2;DP4=0,0,37,45;MQ=60;FQ=-274	GT:PL:GQ	1/1:255,247,0:99
NC_003197.1	209298	G	A	222	0	DP=48;VDB=1.869415e-01;AF1=1;AC1=2;DP4=0,0,28,18;MQ=60;FQ=-165	GT:PL:GQ	1/1:255,138,0:99
NC_003197.1	223549	C	T	222	0	DP=75;VDB=3.523943e-04;AF1=1;AC1=2;DP4=0,0,30,44;MQ=60;FQ=-250	GT:PL:GQ	1/1:255,223,0:99
NC_003197.1	228054	C	T	222	0	DP=57;VDB=2.968014e-01;AF1=1;AC1=2;DP4=0,0,29,27;MQ=60;FQ=-196	GT:PL:GQ	1/1:255,169,0:99
NC_003197.1	229101	T	A	222	0	DP=60;VDB=4.017547e-02;AF1=1;AC1=2;DP4=0,0,24,34;MQ=60;FQ=-202	GT:PL:GQ	1/1:255,175,0:99
NC_003197.1	229972	C	A	222	0	DP=73;VDB=1.259912e-01;AF1=1;AC1=2;DP4=0,0,28,43;MQ=60;FQ=-241	GT:PL:GQ	1/1:255,214,0:99
NC_003197.1	234159	G	A	222	0	DP=58;VDB=1.401974e-01;AF1=1;AC1=2;DP4=0,0,33,23;MQ=60;FQ=-196	GT:PL:GQ	1/1:255,169,0:99
NC_003197.1	237290	C	T	222	0	DP=70;VDB=1.325824e-01;RPB=6.299090e-01;AF1=1;AC1=2;DP4=1,0,37,28;MQ=60;FQ=-204;PV4=1,1,1,0.25	GT:PL:GQ	1/1:255,177,0:99
NC_003197.1	240045	A	C	222	0	DP=92;VDB=6.639982e-02;AF1=1;AC1=2;DP4=0,0,40,46;MQ=60;FQ=-282	GT:PL:GQ	1/1:255,255,0:99
NC_003197.1	245970	A	C	222	0	DP=60;VDB=7.078079e-02;AF1=1;AC1=2;DP4=0,0,22,30;MQ=60;FQ=-184	GT:PL:GQ	1/1:255,157,0:99
NC_003197.1	255291	T	A	222	0	DP=70;VDB=4.215209e-01;AF1=1;AC1=2;DP4=0,0,40,28;MQ=60;FQ=-232	GT:PL:GQ	1/1:255,205,0:99
NC_003197.1	261541	G	A	222	0	DP=67;VDB=2.902668e-01;AF1=1;AC1=2;DP4=0,0,29,35;MQ=60;FQ=-220	GT:PL:GQ	1/1:255,193,0:99
NC_003197.1	264106	G	A	222	0	DP=100;VDB=3.609784e-01;AF1=1;AC1=2;DP4=0,0,50,45;MQ=60;FQ=-282	GT:PL:GQ	1/1:255,255,0:99
NC_003197.1	272358	C	T	222	0	DP=87;VDB=4.874125e-01;AF1=1;AC1=2;DP4=0,0,43,44;MQ=60;FQ=-282	GT:PL:GQ	1/1:255,255,0:99
NC_003197.1	288835	C	T	222	0	DP=64;VDB=4.588943e-03;AF1=1;AC1=2;DP4=0,0,24,39;MQ=60;FQ=-217	GT:PL:GQ	1/1:255,190,0:99
NC_003197.1	288843	C	A	222	0	DP=65;VDB=3.557923e-03;AF1=1;AC1=2;DP4=0,0,24,41;MQ=60;FQ=-223	GT:PL:GQ	1/1:255,196,0:99
NC_003197.1	288853	C	T	222	0	DP=66;VDB=5.626408e-03;AF1=1;AC1=2;DP4=0,0,24,40;MQ=60;FQ=-220	GT:PL:GQ	1/1:255,193,0:99
NC_003197.1	294200	G	A	95.5	0	DP=86;VDB=1.403529e-02;RPB=-3.827484e+00;AF1=1;AC1=2;DP4=19,34,26,7;MQ=15;FQ=-39;PV4=0.00014,0.27,1,1	GT:PL:GQ	1/1:128,12,0:21
NC_003197.1	295760	G	A	222	0	DP=102;VDB=5.099058e-02;AF1=1;AC1=2;DP4=0,0,50,49;MQ=60;FQ=-282	GT:PL:GQ	1/1:255,255,0:99
NC_003197.1	296279	C	A	222	0	DP=74;VDB=3.626096e-01;AF1=1;AC1=2;DP4=0,0,38,34;MQ=60;FQ=-244	GT:PL:GQ	1/1:255,217,0:99
NC_003197.1	296964	C	T	222	0	DP=52;VDB=1.208110e-01;AF1=1;AC1=2;DP4=0,0,27,22;MQ=60;FQ=-175	GT:PL:GQ	1/1:255,148,0:99
NC_003197.1	307628	A	G	222	0	DP=79;VDB=1.021534e-01;AF1=1;AC1=2;DP4=0,0,40,38;MQ=60;FQ=-262	GT:PL:GQ	1/1:255,235,0:99
NC_003197.1	327384	T	C	222	0	DP=55;VDB=3.424219e-01;AF1=1;AC1=2;DP4=0,0,28,25;MQ=60;FQ=-187	GT:PL:GQ	1/1:255,160,0:99
NC_003197.1	331388	T	A	222	0	DP=78;VDB=4.103795e-01;AF1=1;AC1=2;DP4=0,0,37,40;MQ=60;FQ=-253	GT:PL:GQ	1/1:255,226,0:99
NC_003197.1	337273	A	G	222	0	DP=71;VDB=2.408288e-01;AF1=1;AC1=2;DP4=0,0,36,31;MQ=49;FQ=-229	GT:PL:GQ	1/1:255,202,0:99
NC_003197.1	341734	C	T	222	0	DP=89;VDB=1.539748e-02;AF1=1;AC1=2;DP4=0,0,42,47;MQ=60;FQ=-282	GT:PL:GQ	1/1:255,255,0:99
NC_003197.1	341796	T	C	222	0	DP=86;VDB=4.696171e-01;AF1=1;AC1=2;DP4=0,0,32,50;MQ=60;FQ=-271	GT:PL:GQ	1/1:255,244,0:99
NC_003197.1	349367	G	A	222	0	DP=58;VDB=3.950556e-01;AF1=1;AC1=2;DP4=0,0,33,25;MQ=60;FQ=-202	GT:PL:GQ	1/1:255,175,0:99
NC_003197.1	359602	A	G	222	0	DP=70;VDB=4.238429e-01;AF1=1;AC1=2;DP4=0,0,37,33;MQ=60;FQ=-238	GT:PL:GQ	1/1:255,211,0:99
NC_003197.1	372400	T	G	222	0	DP=78;VDB=2.576184e-02;AF1=1;AC1=2;DP4=0,0,33,43;MQ=60;FQ=-256	GT:PL:GQ	1/1:255,229,0:99
NC_003197.1	379060	C	T	222	0	DP=59;VDB=3.903442e-01;AF1=1;AC1=2;DP4=0,0,30,27;MQ=60;FQ=-199	GT:PL:GQ	1/1:255,172,0:99
NC_003197.1	381958	C	T	222	0	DP=90;VDB=4.832478e-01;AF1=1;AC1=2;DP4=0,0,43,44;MQ=60;FQ=-282	GT:PL:GQ	1/1:255,255,0:99
NC_003197.1	383521	C	T	222	0	DP=98;VDB=4.478630e-01;AF1=1;AC1=2;DP4=0,0,49,39;MQ=60;FQ=-282	GT:PL:GQ	1/1:255,255,0:99
NC_003197.1	389715	T	C	222	0	DP=84;VDB=3.763516e-01;AF1=1;AC1=2;DP4=0,0,40,43;MQ=60;FQ=-277	GT:PL:GQ	1/1:255,250,0:99
NC_003197.1	390850	G	A	222	0	DP=86;VDB=2.539845e-01;AF1=1;AC1=2;DP4=0,0,44,42;MQ=60;FQ=-282	GT:PL:GQ	1/1:255,255,0:99
NC_003197.1	406693	T	C	222	0	DP=66;VDB=4.113224e-01;AF1=1;AC1=2;DP4=0,0,30,34;MQ=60;FQ=-220	GT:PL:GQ	1/1:255,193,0:99
NC_003197.1	413408	C	T	222	0	DP=57;VDB=3.786055e-02;AF1=1;AC1=2;DP4=0,0,22,35;MQ=60;FQ=-199	GT:PL:GQ	1/1:255,172,0:99
NC_003197.1	415588	T	C	222	0	DP=69;VDB=2.778894e-01;RPB=-5.604300e-01;AF1=1;AC1=2;DP4=0,1,34,33;MQ=60;FQ=-213;PV4=1,1,1,0.29	GT:PL:GQ	1/1:255,186,0:99
NC_003197.1	418594	A	G	222	0	DP=100;VDB=2.592338e-01;AF1=1;AC1=2;DP4=0,0,48,47;MQ=60;FQ=-282	GT:PL:GQ	1/1:255,255,0:99
NC_003197.1	420597	C	T	222	0	DP=76;VDB=4.116675e-01;RPB=-1.154833e+00;AF1=1;AC1=2;DP4=1,0,28,37;MQ=60;FQ=-201;PV4=0.44,1,1,0.32	GT:PL:GQ	1/1:255,174,0:99
NC_003197.1	420741	G	A	222	0	DP=81;VDB=4.650326e-01;AF1=1;AC1=2;DP4=0,0,40,41;MQ=60;FQ=-271	GT:PL:GQ	1/1:255,244,0:99
NC_003197.1	424993	A	G	222	0	DP=33;VDB=2.744087e-03;AF1=1;AC1=2;DP4=0,0,13,20;MQ=60;FQ=-126	GT:PL:GQ	1/1:255,99,0:99
NC_003197.1	431763	C	T	222	0	DP=75;VDB=4.062316e-01;AF1=1;AC1=2;DP4=0,0,37,36;MQ=60;FQ=-247	GT:PL:GQ	1/1:255,220,0:99
NC_003197.1	435058	C	T	222	0	DP=78;VDB=4.137941e-01;AF1=1;AC1=2;DP4=0,0,39,36;MQ=60;FQ=-253	GT:PL:GQ	1/1:255,226,0:99
NC_003197.1	435431	C	T	222	0	DP=82;VDB=3.352630e-01;AF1=1;AC1=2;DP4=0,0,38,40;MQ=60;FQ=-259	GT:PL:GQ	1/1:255,232,0:99
NC_003197.1	439190	G	A	222	0	DP=73;VDB=2.992247e-01;AF1=1;AC1=2;DP4=0,0,35,37;MQ=60;FQ=-244	GT:PL:GQ	1/1:255,217,0:99
NC_003197.1	448518	A	T	222	0	DP=43;VDB=2.474508e-01;AF1=1;AC1=2;DP4=0,0,22,20;MQ=60;FQ=-153	GT:PL:GQ	1/1:255,126,0:99
NC_003197.1	450071	C	T	222	0	DP=61;VDB=6.752239e-02;AF1=1;AC1=2;DP4=0,0,19,27;MQ=59;FQ=-165	GT:PL:GQ	1/1:255,138,0:99
NC_003197.1	453047	C	T	222	0	DP=52;VDB=7.372299e-04;AF1=1;AC1=2;DP4=0,0,24,28;MQ=60;FQ=-184	GT:PL:GQ	1/1:255,157,0:99
NC_003197.1	462747	A	G	222	0	DP=101;VDB=3.632899e-01;AF1=1;AC1=2;DP4=0,0,51,50;MQ=60;FQ=-282	GT:PL:GQ	1/1:255,255,0:99
NC_003197.1	463791	A	G	222	0	DP=79;VDB=5.610278e-02;AF1=1;AC1=2;DP4=0,0,37,40;MQ=60;FQ=-259	GT:PL:GQ	1/1:255,232,0:99
NC_003197.1	490627	G	A	222	0	DP=62;VDB=3.536098e-01;AF1=1;AC1=2;DP4=0,0,31,28;MQ=60;FQ=-205	GT:PL:GQ	1/1:255,178,0:99
NC_003197.1	508382	G	T	222	0	DP=68;VDB=1.241376e-01;RPB=1.421991e+00;AF1=1;AC1=2;DP4=1,0,32,34;MQ=60;FQ=-210;PV4=0.49,1,1,0.24	GT:PL:GQ	1/1:255,183,0:99
NC_003197.1	510179	G	A	222	0	DP=76;VDB=5.370325e-02;AF1=1;AC1=2;DP4=0,0,35,36;MQ=60;FQ=-241	GT:PL:GQ	1/1:255,214,0:99
NC_003197.1	524450	C	T	222	0	DP=91;VDB=1.601100e-01;AF1=1;AC1=2;DP4=0,0,45,45;MQ=60;FQ=-282	GT:PL:GQ	1/1:255,255,0:99
NC_003197.1	540747	A	C	222	0	DP=48;VDB=1.747342e-01;AF1=1;AC1=2;DP4=0,0,16,31;MQ=60;FQ=-168	GT:PL:GQ	1/1:255,141,0:99
NC_003197.1	554049	A	C	222	0	DP=72;VDB=3.634149e-01;AF1=1;AC1=2;DP4=0,0,35,36;MQ=60;FQ=-241	GT:PL:GQ	1/1:255,214,0:99
NC_003197.1	554796	T	G	222	0	DP=60;VDB=1.419812e-01;AF1=1;AC1=2;DP4=0,0,21,34;MQ=60;FQ=-193	GT:PL:GQ	1/1:255,166,0:99
NC_003197.1	557253	G	T	222	0	DP=84;VDB=4.665848e-01;AF1=1;AC1=2;DP4=0,0,29,52;MQ=60;FQ=-271	GT:PL:GQ	1/1:255,244,0:99
NC_003197.1	564886	G	A	222	0	DP=70;VDB=4.156438e-01;AF1=1;AC1=2;DP4=0,0,39,31;MQ=60;FQ=-238	GT:PL:GQ	1/1:255,211,0:99
NC_003197.1	580176	T	G	222	0	DP=84;VDB=4.622867e-01;AF1=1;AC1=2;DP4=0,0,41,43;MQ=60;FQ=-280	GT:PL:GQ	1/1:255,253,0:99
NC_003197.1	587295	G	A	222	0	DP=40;VDB=3.094938e-01;AF1=1;AC1=2;DP4=0,0,22,16;MQ=60;FQ=-141	GT:PL:GQ	1/1:255,114,0:99
NC_003197.1	588425	T	A	222	0	DP=69;VDB=1.996915e-01;AF1=1;AC1=2;DP4=0,0,42,26;MQ=60;FQ=-232	GT:PL:GQ	1/1:255,205,0:99
NC_003197.1	593369	G	T	222	0	DP=125;VDB=5.168923e-01;AF1=1;AC1=2;DP4=0,0,59,65;MQ=60;FQ=-282	GT:PL:GQ	1/1:255,255,0:99
NC_003197.1	602155	A	G	222	0	DP=49;VDB=3.455751e-01;AF1=1;AC1=2;DP4=0,0,24,21;MQ=60;FQ=-162	GT:PL:GQ	1/1:255,135,0:99
NC_003197.1	621442	A	T	222	0	DP=95;VDB=5.712399e-05;AF1=1;AC1=2;DP4=0,0,42,51;MQ=60;FQ=-282	GT:PL:GQ	1/1:255,255,0:99
NC_003197.1	626271	C	A	222	0	DP=80;VDB=7.264721e-02;AF1=1;AC1=2;DP4=0,0,38,37;MQ=60;FQ=-253	GT:PL:GQ	1/1:255,226,0:99
NC_003197.1	627098	T	C	222	0	DP=115;VDB=3.108246e-01;AF1=1;AC1=2;DP4=0,0,62,49;MQ=60;FQ=-282	GT:PL:GQ	1/1:255,255,0:99
NC_003197.1	629818	C	T	222	0	DP=54;VDB=3.525502e-01;AF1=1;AC1=2;DP4=0,0,27,27;MQ=60;FQ=-190	GT:PL:GQ	1/1:255,163,0:99
NC_003197.1	643756	T	C	222	0	DP=40;VDB=8.776502e-02;AF1=1;AC1=2;DP4=0,0,15,24;MQ=60;FQ=-144	GT:PL:GQ	1/1:255,117,0:99
NC_003197.1	649496	C	A	222	0	DP=42;VDB=3.005401e-01;AF1=1;AC1=2;DP4=0,0,19,17;MQ=60;FQ=-135	GT:PL:GQ	1/1:255,108,0:99
NC_003197.1	649578	G	T	222	0	DP=54;VDB=3.654427e-01;AF1=1;AC1=2;DP4=0,0,27,24;MQ=60;FQ=-181	GT:PL:GQ	1/1:255,154,0:99
NC_003197.1	650671	G	A	222	0	DP=81;VDB=1.439948e-01;AF1=1;AC1=2;DP4=0,0,39,40;MQ=60;FQ=-265	GT:PL:GQ	1/1:255,238,0:99
NC_003197.1	660265	T	G	222	0	DP=61;VDB=2.959922e-01;AF1=1;AC1=2;DP4=0,0,29,31;MQ=60;FQ=-208	GT:PL:GQ	1/1:255,181,0:99
NC_003197.1	660389	T	C	222	0	DP=61;VDB=3.671024e-01;AF1=1;AC1=2;DP4=0,0,26,34;MQ=60;FQ=-208	GT:PL:GQ	1/1:255,181,0:99
NC_003197.1	663064	T	C	222	0	DP=63;VDB=5.775575e-03;AF1=1;AC1=2;DP4=0,0,20,31;MQ=60;FQ=-178	GT:PL:GQ	1/1:255,151,0:99
NC_003197.1	668693	C	A	222	0	DP=34;VDB=2.870836e-01;AF1=1;AC1=2;DP4=0,0,13,18;MQ=60;FQ=-120	GT:PL:GQ	1/1:255,93,0:99
NC_003197.1	672108	C	A	222	0	DP=60;VDB=9.425535e-03;AF1=1;AC1=2;DP4=0,0,22,38;MQ=60;FQ=-205	GT:PL:GQ	1/1:255,178,0:99
NC_003197.1	672516	T	C	222	0	DP=77;VDB=3.850586e-01;AF1=1;AC1=2;DP4=0,0,30,41;MQ=60;FQ=-241	GT:PL:GQ	1/1:255,214,0:99
NC_003197.1	680781	C	T	222	0	DP=42;VDB=2.205669e-01;AF1=1;AC1=2;DP4=0,0,23,18;MQ=60;FQ=-150	GT:PL:GQ	1/1:255,123,0:99
NC_003197.1	708149	G	T	222	0	DP=55;VDB=2.529144e-01;AF1=1;AC1=2;DP4=0,0,29,25;MQ=60;FQ=-190	GT:PL:GQ	1/1:255,163,0:99
NC_003197.1	719621	A	C	222	0	DP=65;VDB=3.491856e-01;AF1=1;AC1=2;DP4=0,0,41,23;MQ=60;FQ=-220	GT:PL:GQ	1/1:255,193,0:99
NC_003197.1	723957	C	T	222	0	DP=79;VDB=2.592904e-01;AF1=1;AC1=2;DP4=0,0,34,45;MQ=60;FQ=-265	GT:PL:GQ	1/1:255,238,0:99
NC_003197.1	729093	T	G	222	0	DP=74;VDB=3.530582e-01;AF1=1;AC1=2;DP4=0,0,28,38;MQ=60;FQ=-226	GT:PL:GQ	1/1:255,199,0:99
NC_003197.1	734482	C	T	222	0	DP=81;VDB=3.053831e-01;AF1=1;AC1=2;DP4=0,0,38,40;MQ=60;FQ=-262	GT:PL:GQ	1/1:255,235,0:99
NC_003197.1	747027	T	G	222	0	DP=62;VDB=2.925027e-01;AF1=1;AC1=2;DP4=0,0,31,30;MQ=60;FQ=-211	GT:PL:GQ	1/1:255,184,0:99
NC_003197.1	757823	G	A	222	0	DP=79;VDB=4.174933e-01;AF1=1;AC1=2;DP4=0,0,40,35;MQ=60;FQ=-253	GT:PL:GQ	1/1:255,226,0:99
NC_003197.1	765948	G	C	222	0	DP=87;VDB=1.193315e-01;AF1=1;AC1=2;DP4=0,0,42,40;MQ=60;FQ=-274	GT:PL:GQ	1/1:255,247,0:99
NC_003197.1	766222	G	A	222	0	DP=28;VDB=9.422337e-02;AF1=1;AC1=2;DP4=0,0,11,17;MQ=60;FQ=-111	GT:PL:GQ	1/1:255,84,0:99
NC_003197.1	773204	A	G	222	0	DP=60;VDB=7.692495e-02;AF1=1;AC1=2;DP4=0,0,36,21;MQ=60;FQ=-199	GT:PL:GQ	1/1:255,172,0:99
NC_003197.1	779768	A	T	222	0	DP=80;VDB=1.313414e-04;AF1=1;AC1=2;DP4=0,0,34,43;MQ=60;FQ=-259	GT:PL:GQ	1/1:255,232,0:99
NC_003197.1	781885	C	T	222	0	DP=80;VDB=3.163381e-01;AF1=1;AC1=2;DP4=0,0,41,39;MQ=60;FQ=-265	GT:PL:GQ	1/1:255,238,0:99
NC_003197.1	781958	A	C	222	0	DP=91;VDB=8.493812e-02;AF1=1;AC1=2;DP4=0,0,43,46;MQ=60;FQ=-282	GT:PL:GQ	1/1:255,255,0:99
NC_003197.1	783671	C	T	222	0	DP=110;VDB=5.246797e-01;AF1=1;AC1=2;DP4=0,0,51,59;MQ=60;FQ=-282	GT:PL:GQ	1/1:255,255,0:99
NC_003197.1	787192	C	T	222	0	DP=57;VDB=1.749132e-02;AF1=1;AC1=2;DP4=0,0,27,25;MQ=60;FQ=-184	GT:PL:GQ	1/1:255,157,0:99
NC_003197.1	797195	T	C	222	0	DP=83;VDB=4.163507e-01;AF1=1;AC1=2;DP4=0,0,37,41;MQ=60;FQ=-262	GT:PL:GQ	1/1:255,235,0:99
NC_003197.1	809077	A	C	222	0	DP=40;VDB=3.218782e-01;AF1=1;AC1=2;DP4=0,0,22,18;MQ=60;FQ=-147	GT:PL:GQ	1/1:255,120,0:99
NC_003197.1	810404	C	T	222	0	DP=89;VDB=2.906005e-03;AF1=1;AC1=2;DP4=0,0,39,49;MQ=60;FQ=-282	GT:PL:GQ	1/1:255,255,0:99
NC_003197.1	817089	C	T	222	0	DP=72;VDB=9.231804e-02;AF1=1;AC1=2;DP4=0,0,35,37;MQ=60;FQ=-244	GT:PL:GQ	1/1:255,217,0:99
NC_003197.1	818978	T	C	222	0	DP=71;VDB=2.331006e-01;AF1=1;AC1=2;DP4=0,0,35,32;MQ=60;FQ=-226	GT:PL:GQ	1/1:255,199,0:99
NC_003197.1	823015	T	C	222	0	DP=98;VDB=3.468248e-02;AF1=1;AC1=2;DP4=0,0,48,47;MQ=60;FQ=-282	GT:PL:GQ	1/1:255,255,0:99
NC_003197.1	827228	C	T	222	0	DP=59;VDB=3.259143e-01;AF1=1;AC1=2;DP4=0,0,26,33;MQ=60;FQ=-205	GT:PL:GQ	1/1:255,178,0:99
NC_003197.1	829687	A	C	222	0	DP=62;VDB=4.202775e-01;AF1=1;AC1=2;DP4=0,0,31,31;MQ=60;FQ=-214	GT:PL:GQ	1/1:255,187,0:99
NC_003197.1	830135	G	A	222	0	DP=32;VDB=2.790020e-01;AF1=1;AC1=2;DP4=0,0,15,16;MQ=60;FQ=-120	GT:PL:GQ	1/1:255,93,0:99
NC_003197.1	830329	G	A,C	211	0	DP=17;VDB=1.676466e-01;AF1=1;AC1=2;DP4=0,0,3,12;MQ=51;FQ=-69	GT:PL:GQ	1/1:244,42,0,242,29,239:81
NC_003197.1	830347	G	C,A	131	0	DP=10;VDB=1.374469e-01;AF1=1;AC1=2;DP4=0,0,2,8;MQ=49;FQ=-54	GT:PL:GQ	1/1:164,27,0,163,16,160:51
NC_003197.1	830350	G	A	142	0	DP=10;VDB=1.390429e-01;AF1=1;AC1=2;DP4=0,0,2,8;MQ=49;FQ=-57	GT:PL:GQ	1/1:175,30,0:57
NC_003197.1	830353	T	C	166	0	DP=10;VDB=1.383636e-01;AF1=1;AC1=2;DP4=0,0,2,8;MQ=49;FQ=-57	GT:PL:GQ	1/1:199,30,0:57
NC_003197.1	830356	C	G	170	0	DP=10;VDB=1.370788e-01;AF1=1;AC1=2;DP4=0,0,2,8;MQ=49;FQ=-57	GT:PL:GQ	1/1:203,30,0:57
NC_003197.1	830366	C	T	100	0	DP=14;VDB=1.305485e-01;RPB=2.700309e+00;AF1=0.5;AC1=1;DP4=4,0,1,8;MQ=49;FQ=47;PV4=0.007,0.015,1,1	GT:PL:GQ	0/1:130,0,74:77
NC_003197.1	830395	T	C	222	0	DP=16;VDB=4.341717e-02;AF1=1;AC1=2;DP4=0,0,7,9;MQ=50;FQ=-75	GT:PL:GQ	1/1:255,48,0:93
NC_003197.1	830431	C	T	223	0	DP=22;VDB=1.668305e-02;RPB=-2.774516e+00;AF1=1;AC1=2;DP4=0,3,11,8;MQ=51;FQ=-37;PV4=0.21,0.36,1,1	GT:PL:GQ	1/1:255,10,0:17
NC_003197.1	830434	A	G	222	0	DP=21;VDB=1.600434e-02;RPB=-2.336265e+00;AF1=1;AC1=2;DP4=0,2,11,8;MQ=51;FQ=-67;PV4=0.21,1,1,1	GT:PL:GQ	1/1:255,40,0:77
NC_003197.1	830437	C	G	222	0	DP=21;VDB=1.758910e-02;RPB=-2.336265e+00;AF1=1;AC1=2;DP4=0,2,11,8;MQ=51;FQ=-67;PV4=0.21,0.43,1,1	GT:PL:GQ	1/1:255,40,0:77
NC_003197.1	830440	C	A	222	0	DP=20;VDB=1.271154e-02;AF1=1;AC1=2;DP4=0,0,11,9;MQ=52;FQ=-84	GT:PL:GQ	1/1:255,57,0:99
NC_003197.1	830443	C	G	222	0	DP=23;VDB=7.867166e-02;AF1=1;AC1=2;DP4=0,0,12,10;MQ=51;FQ=-93	GT:PL:GQ	1/1:255,66,0:99
NC_003197.1	830517	G	A	222	0	DP=49;VDB=5.424532e-02;AF1=1;AC1=2;DP4=0,0,28,21;MQ=54;FQ=-175	GT:PL:GQ	1/1:255,148,0:99
NC_003197.1	830520	G	A	222	0	DP=50;VDB=3.123441e-02;AF1=1;AC1=2;DP4=0,0,28,21;MQ=54;FQ=-175	GT:PL:GQ	1/1:255,148,0:99
NC_003197.1	830535	A	G	222	0	DP=49;VDB=1.861332e-02;AF1=1;AC1=2;DP4=0,0,27,22;MQ=55;FQ=-175	GT:PL:GQ	1/1:255,148,0:99
NC_003197.1	830550	G	A	222	0	DP=44;VDB=1.800310e-01;AF1=1;AC1=2;DP4=0,0,23,20;MQ=58;FQ=-156	GT:PL:GQ	1/1:255,129,0:99
NC_003197.1	830604	G	C	222	0	DP=32;VDB=3.266112e-04;RPB=4.781987e-01;AF1=1;AC1=2;DP4=2,2,14,14;MQ=50;FQ=-78;PV4=1,0.28,1,1	GT:PL:GQ	1/1:255,51,0:99
NC_003197.1	830607	G	A	222	0	DP=33;VDB=8.758386e-04;RPB=5.413128e-01;AF1=1;AC1=2;DP4=2,2,14,14;MQ=50;FQ=-78;PV4=1,0.15,1,1	GT:PL:GQ	1/1:255,51,0:99
NC_003197.1	830610	A	G	222	0	DP=33;VDB=1.881355e-03;RPB=5.413128e-01;AF1=1;AC1=2;DP4=2,2,14,14;MQ=50;FQ=-78;PV4=1,0.26,1,1	GT:PL:GQ	1/1:255,51,0:99
NC_003197.1	830611	C	T	222	0	DP=33;VDB=3.453710e-03;RPB=5.413128e-01;AF1=1;AC1=2;DP4=2,2,14,14;MQ=50;FQ=-78;PV4=1,0.21,1,1	GT:PL:GQ	1/1:255,51,0:99
NC_003197.1	830614	C	T	222	0	DP=33;VDB=1.064196e-03;RPB=3.033786e-01;AF1=1;AC1=2;DP4=2,2,15,14;MQ=50;FQ=-80;PV4=1,0.19,1,0.36	GT:PL:GQ	1/1:255,53,0:99
NC_003197.1	830616	G	A	222	0	DP=33;VDB=1.597872e-03;RPB=3.033786e-01;AF1=1;AC1=2;DP4=2,2,15,14;MQ=50;FQ=-80;PV4=1,0.26,1,0.36	GT:PL:GQ	1/1:255,53,0:99
NC_003197.1	830619	A	G	222	0	DP=33;VDB=8.647904e-03;RPB=1.930591e-01;AF1=1;AC1=2;DP4=2,2,15,14;MQ=50;FQ=-80;PV4=1,0.19,1,0.36	GT:PL:GQ	1/1:255,53,0:99
NC_003197.1	831030	C	T	153	0	DP=10;VDB=7.990470e-02;AF1=1;AC1=2;DP4=0,0,8,1;MQ=47;FQ=-54	GT:PL:GQ	1/1:186,27,0:51
NC_003197.1	831040	A	G	187	0	DP=11;VDB=1.151125e-01;AF1=1;AC1=2;DP4=0,0,8,3;MQ=50;FQ=-60	GT:PL:GQ	1/1:220,33,0:63
NC_003197.1	831075	C	G	222	0	DP=18;VDB=1.622881e-01;AF1=1;AC1=2;DP4=0,0,11,7;MQ=54;FQ=-81	GT:PL:GQ	1/1:255,54,0:99
NC_003197.1	832545	T	C,G	220	0	DP=24;VDB=2.018842e-01;AF1=1;AC1=2;DP4=0,0,19,4;MQ=35;FQ=-90	GT:PL:GQ	1/1:253,63,0,255,42,250:99
NC_003197.1	832642	A	C	203	0	DP=72;VDB=9.614167e-02;RPB=-8.899369e-01;AF1=0.5;AC1=1;DP4=29,19,15,9;MQ=49;FQ=206;PV4=1,1,0.075,1	GT:PL:GQ	0/1:233,0,255:99
NC_003197.1	832643	A	G	189	0	DP=72;VDB=1.052382e-01;RPB=-1.199892e+00;AF1=0.5;AC1=1;DP4=30,19,14,8;MQ=50;FQ=192;PV4=1,1,0.13,1	GT:PL:GQ	0/1:219,0,255:99
NC_003197.1	832655	C	G	200	0	DP=75;VDB=4.579671e-02;RPB=-1.273027e+00;AF1=0.5;AC1=1;DP4=30,21,14,9;MQ=50;FQ=203;PV4=1,1,0.042,1	GT:PL:GQ	0/1:230,0,255:99
NC_003197.1	832656	G	C	200	0	DP=75;VDB=4.280958e-02;RPB=-1.319743e+00;AF1=0.5;AC1=1;DP4=30,21,14,9;MQ=50;FQ=203;PV4=1,1,0.042,1	GT:PL:GQ	0/1:230,0,255:99
NC_003197.1	832661	C	A	191	0	DP=73;VDB=3.348723e-02;RPB=-1.335914e+00;AF1=0.5;AC1=1;DP4=29,21,14,9;MQ=50;FQ=194;PV4=1,1,0.055,1	GT:PL:GQ	0/1:221,0,255:99
NC_003197.1	832662	G	A	199	0	DP=74;VDB=3.682795e-02;RPB=-1.425113e+00;AF1=0.5;AC1=1;DP4=28,21,14,9;MQ=50;FQ=202;PV4=0.8,1,0.052,1	GT:PL:GQ	0/1:229,0,255:99
NC_003197.1	832668	G	C	225	0	DP=85;VDB=2.974218e-01;RPB=-3.236389e+00;AF1=0.5;AC1=1;DP4=28,21,18,16;MQ=52;FQ=225;PV4=0.82,0.45,0.17,0.34	GT:PL:GQ	0/1:255,0,255:99
NC_003197.1	832722	T	C	225	0	DP=104;VDB=3.536622e-01;RPB=-3.362216e-01;AF1=0.5;AC1=1;DP4=30,21,26,24;MQ=56;FQ=225;PV4=0.55,1,0.035,1	GT:PL:GQ	0/1:255,0,255:99
NC_003197.1	832809	C	T	225	0	DP=108;VDB=3.299876e-02;RPB=3.469970e+00;AF1=0.5;AC1=1;DP4=34,28,19,27;MQ=58;FQ=225;PV4=0.18,0.005,3.2e-05,0.073	GT:PL:GQ	0/1:255,0,255:99
NC_003197.1	832830	C	T	225	0	DP=105;VDB=7.887878e-02;RPB=2.575730e+00;AF1=0.5;AC1=1;DP4=34,30,15,25;MQ=58;FQ=225;PV4=0.16,0.04,4e-06,0.14	GT:PL:GQ	0/1:255,0,255:99
NC_003197.1	833046	T	C	222	0	DP=61;VDB=9.514506e-03;AF1=1;AC1=2;DP4=0,0,35,24;MQ=56;FQ=-205	GT:PL:GQ	1/1:255,178,0:99
NC_003197.1	842595	T	C	222	0	DP=48;VDB=2.954275e-01;AF1=1;AC1=2;DP4=0,0,20,28;MQ=60;FQ=-171	GT:PL:GQ	1/1:255,144,0:99
NC_003197.1	845874	C	T	222	0	DP=65;VDB=3.861470e-01;AF1=1;AC1=2;DP4=0,0,32,25;MQ=60;FQ=-199	GT:PL:GQ	1/1:255,172,0:99
NC_003197.1	849044	C	T	222	0	DP=78;VDB=2.597688e-01;AF1=1;AC1=2;DP4=0,0,32,46;MQ=60;FQ=-262	GT:PL:GQ	1/1:255,235,0:99
NC_003197.1	851304	C	T	222	0	DP=77;VDB=1.756730e-01;AF1=1;AC1=2;DP4=0,0,37,29;MQ=60;FQ=-226	GT:PL:GQ	1/1:255,199,0:99
NC_003197.1	857047	G	A	222	0	DP=52;VDB=3.699217e-01;AF1=1;AC1=2;DP4=0,0,31,20;MQ=60;FQ=-181	GT:PL:GQ	1/1:255,154,0:99
NC_003197.1	857768	T	C	222	0	DP=51;VDB=3.693044e-01;AF1=1;AC1=2;DP4=0,0,24,27;MQ=60;FQ=-181	GT:PL:GQ	1/1:255,154,0:99
NC_003197.1	897414	G	A	222	0	DP=95;VDB=3.960808e-01;AF1=1;AC1=2;DP4=0,0,59,35;MQ=60;FQ=-282	GT:PL:GQ	1/1:255,255,0:99
NC_003197.1	905034	C	T	222	0	DP=57;VDB=3.718937e-01;AF1=1;AC1=2;DP4=0,0,31,25;MQ=60;FQ=-196	GT:PL:GQ	1/1:255,169,0:99
NC_003197.1	934015	G	C	222	0	DP=78;VDB=5.346503e-02;AF1=1;AC1=2;DP4=0,0,31,44;MQ=60;FQ=-253	GT:PL:GQ	1/1:255,226,0:99
NC_003197.1	939071	A	C	222	0	DP=75;VDB=2.212133e-02;AF1=1;AC1=2;DP4=0,0,38,35;MQ=60;FQ=-247	GT:PL:GQ	1/1:255,220,0:99
NC_003197.1	948127	C	T	222	0	DP=67;VDB=3.328498e-01;AF1=1;AC1=2;DP4=0,0,29,35;MQ=60;FQ=-220	GT:PL:GQ	1/1:255,193,0:99
NC_003197.1	953338	C	T	222	0	DP=54;VDB=1.178310e-01;AF1=1;AC1=2;DP4=0,0,23,30;MQ=60;FQ=-184	GT:PL:GQ	1/1:255,157,0:99
NC_003197.1	955747	G	A	222	0	DP=60;VDB=3.654968e-02;AF1=1;AC1=2;DP4=0,0,26,30;MQ=60;FQ=-196	GT:PL:GQ	1/1:255,169,0:99
NC_003197.1	1006260	A	G	222	0	DP=75;VDB=3.105584e-03;AF1=1;AC1=2;DP4=0,0,36,37;MQ=60;FQ=-247	GT:PL:GQ	1/1:255,220,0:99
NC_003197.1	1008183	G	A	222	0	DP=36;VDB=2.042445e-01;AF1=1;AC1=2;DP4=0,0,14,17;MQ=60;FQ=-120	GT:PL:GQ	1/1:255,93,0:99
NC_003197.1	1010626	C	T	222	0	DP=72;VDB=1.622373e-01;AF1=1;AC1=2;DP4=0,0,37,34;MQ=60;FQ=-241	GT:PL:GQ	1/1:255,214,0:99
NC_003197.1	1016587	C	G	222	0	DP=56;VDB=3.886915e-01;AF1=1;AC1=2;DP4=0,0,27,29;MQ=60;FQ=-196	GT:PL:GQ	1/1:255,169,0:99
NC_003197.1	1016588	G	C	222	0	DP=56;VDB=3.858683e-01;AF1=1;AC1=2;DP4=0,0,27,28;MQ=60;FQ=-193	GT:PL:GQ	1/1:255,166,0:99
NC_003197.1	1034762	G	A	222	0	DP=98;VDB=5.101407e-01;AF1=1;AC1=2;DP4=0,0,45,51;MQ=60;FQ=-282	GT:PL:GQ	1/1:255,255,0:99
NC_003197.1	1039749	A	G	184	0	DP=48;VDB=1.671902e-01;RPB=-4.811791e+00;AF1=0.5;AC1=1;DP4=15,6,9,15;MQ=55;FQ=181;PV4=0.036,0.17,0.48,1	GT:PL:GQ	0/1:214,0,209:99
NC_003197.1	1039770	G	A	225	0	DP=57;VDB=1.991651e-01;RPB=-2.803860e+00;AF1=0.5;AC1=1;DP4=12,18,11,10;MQ=52;FQ=225;PV4=0.41,1,1,1	GT:PL:GQ	0/1:255,0,255:99
NC_003197.1	1043107	C	A	222	0	DP=74;VDB=2.884204e-01;AF1=1;AC1=2;DP4=0,0,36,33;MQ=60;FQ=-235	GT:PL:GQ	1/1:255,208,0:99
NC_003197.1	1056907	A	G	222	0	DP=89;VDB=4.468993e-02;AF1=1;AC1=2;DP4=0,0,40,41;MQ=60;FQ=-271	GT:PL:GQ	1/1:255,244,0:99
NC_003197.1	1066337	G	A	222	0	DP=85;VDB=3.293987e-01;AF1=1;AC1=2;DP4=0,0,41,43;MQ=60;FQ=-280	GT:PL:GQ	1/1:255,253,0:99
NC_003197.1	1067938	C	T	222	0	DP=78;VDB=2.015116e-01;AF1=1;AC1=2;DP4=0,0,35,41;MQ=60;FQ=-253	GT:PL:GQ	1/1:255,226,0:99
NC_003197.1	1074020	C	T	222	0	DP=99;VDB=3.035212e-03;AF1=1;AC1=2;DP4=0,0,43,48;MQ=60;FQ=-282	GT:PL:GQ	1/1:255,255,0:99
NC_003197.1	1077001	G	A	222	0	DP=58;VDB=3.792630e-01;AF1=1;AC1=2;DP4=0,0,26,30;MQ=60;FQ=-196	GT:PL:GQ	1/1:255,169,0:99
NC_003197.1	1091323	A	G	222	0	DP=39;VDB=1.180492e-01;AF1=1;AC1=2;DP4=0,0,13,25;MQ=60;FQ=-141	GT:PL:GQ	1/1:255,114,0:99
NC_003197.1	1092468	C	T	222	0	DP=69;VDB=3.260652e-01;AF1=1;AC1=2;DP4=0,0,35,26;MQ=60;FQ=-211	GT:PL:GQ	1/1:255,184,0:99
NC_003197.1	1095018	T	C	222	0	DP=67;VDB=6.773060e-02;AF1=1;AC1=2;DP4=0,0,29,34;MQ=60;FQ=-217	GT:PL:GQ	1/1:255,190,0:99
NC_003197.1	1152488	T	C	222	0	DP=73;VDB=4.354130e-01;RPB=-1.537043e+00;AF1=1;AC1=2;DP4=0,1,32,38;MQ=60;FQ=-222;PV4=1,1,1,1	GT:PL:GQ	1/1:255,195,0:99
NC_003197.1	1157968	G	A	222	0	DP=79;VDB=4.312927e-01;AF1=1;AC1=2;DP4=0,0,38,37;MQ=60;FQ=-253	GT:PL:GQ	1/1:255,226,0:99
NC_003197.1	1159447	A	G	222	0	DP=61;VDB=1.662774e-01;AF1=1;AC1=2;DP4=0,0,31,27;MQ=60;FQ=-202	GT:PL:GQ	1/1:255,175,0:99
NC_003197.1	1177525	A	T	225	0	DP=79;VDB=2.428509e-03;RPB=-4.272487e+00;AF1=0.5;AC1=1;DP4=23,22,15,19;MQ=59;FQ=225;PV4=0.65,0.0055,0.0033,0.0045	GT:PL:GQ	0/1:255,0,255:99
NC_003197.1	1177527	A	C	225	0	DP=79;VDB=1.183461e-02;RPB=-3.955639e+00;AF1=0.5;AC1=1;DP4=23,22,15,19;MQ=59;FQ=225;PV4=0.65,0.0057,0.0033,0.0064	GT:PL:GQ	0/1:255,0,255:99
NC_003197.1	1177537	T	A	225	0	DP=84;VDB=1.511008e-01;RPB=-2.558575e+00;AF1=0.5;AC1=1;DP4=25,24,15,20;MQ=59;FQ=225;PV4=0.51,1,0.0017,1	GT:PL:GQ	0/1:255,0,255:99
NC_003197.1	1177539	G	A	225	0	DP=89;VDB=7.200326e-02;RPB=-1.482461e+00;AF1=0.5;AC1=1;DP4=27,27,15,20;MQ=59;FQ=225;PV4=0.52,1,0.001,1	GT:PL:GQ	0/1:255,0,255:99
NC_003197.1	1177542	A	G	225	0	DP=89;VDB=2.941109e-01;RPB=-1.196887e+00;AF1=0.5;AC1=1;DP4=27,27,15,20;MQ=59;FQ=225;PV4=0.52,0.41,0.001,1	GT:PL:GQ	0/1:255,0,255:99
NC_003197.1	1177568	C	T	225	0	DP=94;VDB=1.101222e-01;RPB=-4.581307e-01;AF1=0.5;AC1=1;DP4=30,30,13,12;MQ=60;FQ=225;PV4=1,0.2,0.0081,1	GT:PL:GQ	0/1:255,0,255:99
NC_003197.1	1177570	T	C	225	0	DP=83;VDB=1.596925e-01;RPB=-8.436958e-02;AF1=0.5;AC1=1;DP4=29,29,13,12;MQ=60;FQ=225;PV4=1,0.079,0.009,1	GT:PL:GQ	0/1:255,0,255:99
NC_003197.1	1177576	T	G	225	0	DP=79;VDB=3.573397e-02;RPB=-2.859786e-01;AF1=0.5;AC1=1;DP4=28,28,12,11;MQ=60;FQ=225;PV4=1,1,0.0076,1	GT:PL:GQ	0/1:255,0,255:99
NC_003197.1	1177577	C	T	225	0	DP=79;VDB=3.183993e-02;RPB=-2.751870e-01;AF1=0.5;AC1=1;DP4=28,28,12,11;MQ=60;FQ=225;PV4=1,1,0.0076,1	GT:PL:GQ	0/1:255,0,255:99
NC_003197.1	1177605	G	T	225	0	DP=91;VDB=3.202062e-06;RPB=1.500493e+00;AF1=0.5;AC1=1;DP4=27,30,17,15;MQ=58;FQ=225;PV4=0.66,1,0.00035,0.4	GT:PL:GQ	0/1:255,0,255:99
NC_003197.1	1177622	T	C	225	0	DP=93;VDB=2.759688e-01;RPB=2.532824e+00;AF1=0.5;AC1=1;DP4=28,31,18,16;MQ=58;FQ=225;PV4=0.67,0.34,3.9e-05,1	GT:PL:GQ	0/1:255,0,255:99
NC_003197.1	1187773	C	T	222	0	DP=94;VDB=4.869171e-01;AF1=1;AC1=2;DP4=0,0,46,45;MQ=60;FQ=-282	GT:PL:GQ	1/1:255,255,0:99
NC_003197.1	1188121	A	G	222	0	DP=34;VDB=2.755744e-01;AF1=1;AC1=2;DP4=0,0,17,16;MQ=60;FQ=-126	GT:PL:GQ	1/1:255,99,0:99
NC_003197.1	1197770	A	G	222	0	DP=90;VDB=4.222166e-01;AF1=1;AC1=2;DP4=0,0,41,48;MQ=60;FQ=-282	GT:PL:GQ	1/1:255,255,0:99
NC_003197.1	1207996	C	T	222	0	DP=37;VDB=2.215060e-01;AF1=1;AC1=2;DP4=0,0,16,21;MQ=60;FQ=-138	GT:PL:GQ	1/1:255,111,0:99
NC_003197.1	1211226	C	T	222	0	DP=67;VDB=4.224102e-01;AF1=1;AC1=2;DP4=0,0,35,31;MQ=60;FQ=-226	GT:PL:GQ	1/1:255,199,0:99
NC_003197.1	1212882	G	A	222	0	DP=59;VDB=3.294724e-01;AF1=1;AC1=2;DP4=0,0,29,24;MQ=60;FQ=-187	GT:PL:GQ	1/1:255,160,0:99
NC_003197.1	1218281	T	C	222	0	DP=94;VDB=3.239745e-01;AF1=1;AC1=2;DP4=0,0,46,48;MQ=60;FQ=-282	GT:PL:GQ	1/1:255,255,0:99
NC_003197.1	1221542	G	A	222	0	DP=66;VDB=4.165538e-01;AF1=1;AC1=2;DP4=0,0,39,25;MQ=60;FQ=-220	GT:PL:GQ	1/1:255,193,0:99
NC_003197.1	1225421	C	T	222	0	DP=68;VDB=2.473545e-01;AF1=1;AC1=2;DP4=0,0,34,33;MQ=60;FQ=-229	GT:PL:GQ	1/1:255,202,0:99
NC_003197.1	1227565	G	T	222	0	DP=80;VDB=3.749847e-01;AF1=1;AC1=2;DP4=0,0,34,37;MQ=60;FQ=-241	GT:PL:GQ	1/1:255,214,0:99
NC_003197.1	1237939	C	A	222	0	DP=80;VDB=4.268050e-01;AF1=1;AC1=2;DP4=0,0,42,37;MQ=60;FQ=-265	GT:PL:GQ	1/1:255,238,0:99
NC_003197.1	1247761	G	A	222	0	DP=108;VDB=8.573093e-02;AF1=1;AC1=2;DP4=0,0,54,51;MQ=60;FQ=-282	GT:PL:GQ	1/1:255,255,0:99
NC_003197.1	1250251	G	A	222	0	DP=64;VDB=3.184006e-01;AF1=1;AC1=2;DP4=0,0,29,32;MQ=60;FQ=-211	GT:PL:GQ	1/1:255,184,0:99
NC_003197.1	1251405	A	G	222	0	DP=71;VDB=3.303245e-02;AF1=1;AC1=2;DP4=0,0,32,38;MQ=60;FQ=-238	GT:PL:GQ	1/1:255,211,0:99
NC_003197.1	1251870	T	C	222	0	DP=84;VDB=1.502655e-02;AF1=1;AC1=2;DP4=0,0,42,40;MQ=60;FQ=-274	GT:PL:GQ	1/1:255,247,0:99
NC_003197.1	1252452	A	G	222	0	DP=62;VDB=3.577725e-01;AF1=1;AC1=2;DP4=0,0,28,32;MQ=60;FQ=-208	GT:PL:GQ	1/1:255,181,0:99
NC_003197.1	1253962	A	G	222	0	DP=74;VDB=6.193814e-02;AF1=1;AC1=2;DP4=0,0,38,34;MQ=60;FQ=-244	GT:PL:GQ	1/1:255,217,0:99
NC_003197.1	1273918	C	T	222	0	DP=35;VDB=2.152367e-01;AF1=1;AC1=2;DP4=0,0,17,18;MQ=60;FQ=-132	GT:PL:GQ	1/1:255,105,0:99
NC_003197.1	1287422	A	T	222	0	DP=101;VDB=4.739772e-01;AF1=1;AC1=2;DP4=0,0,49,51;MQ=60;FQ=-282	GT:PL:GQ	1/1:255,255,0:99
NC_003197.1	1295482	A	T	222	0	DP=85;VDB=2.571932e-01;AF1=1;AC1=2;DP4=0,0,34,50;MQ=60;FQ=-280	GT:PL:GQ	1/1:255,253,0:99
NC_003197.1	1302901	C	T	222	0	DP=110;VDB=5.175024e-01;AF1=1;AC1=2;DP4=0,0,58,43;MQ=60;FQ=-282	GT:PL:GQ	1/1:255,255,0:99
NC_003197.1	1304029	T	C	222	0	DP=37;VDB=2.372933e-01;AF1=1;AC1=2;DP4=0,0,20,15;MQ=60;FQ=-132	GT:PL:GQ	1/1:255,105,0:99
NC_003197.1	1327491	G	A	69	0	DP=94;VDB=4.683695e-07;RPB=-3.269677e-01;AF1=0.5;AC1=1;DP4=38,40,8,8;MQ=56;FQ=72;PV4=1,1,9.1e-36,0.00048	GT:PL:GQ	0/1:99,0,255:99
NC_003197.1	1328310	T	G	222	0	DP=82;VDB=1.999709e-02;AF1=1;AC1=2;DP4=0,0,39,40;MQ=60;FQ=-265	GT:PL:GQ	1/1:255,238,0:99
NC_003197.1	1349404	T	C	222	0	DP=105;VDB=5.040486e-01;AF1=1;AC1=2;DP4=0,0,52,53;MQ=60;FQ=-282	GT:PL:GQ	1/1:255,255,0:99
NC_003197.1	1351518	A	G	222	0	DP=83;VDB=4.681009e-01;AF1=1;AC1=2;DP4=0,0,38,43;MQ=60;FQ=-271	GT:PL:GQ	1/1:255,244,0:99
NC_003197.1	1386863	T	C	222	0	DP=50;VDB=3.634075e-01;AF1=1;AC1=2;DP4=0,0,22,27;MQ=60;FQ=-175	GT:PL:GQ	1/1:255,148,0:99
NC_003197.1	1399878	A	G	222	0	DP=79;VDB=2.737204e-01;AF1=1;AC1=2;DP4=0,0,41,34;MQ=60;FQ=-253	GT:PL:GQ	1/1:255,226,0:99
NC_003197.1	1422708	G	A	222	0	DP=56;VDB=3.606494e-01;AF1=1;AC1=2;DP4=0,0,28,26;MQ=60;FQ=-190	GT:PL:GQ	1/1:255,163,0:99
NC_003197.1	1429494	C	T	222	0	DP=51;VDB=1.268297e-02;AF1=1;AC1=2;DP4=0,0,21,27;MQ=60;FQ=-171	GT:PL:GQ	1/1:255,144,0:99
NC_003197.1	1434552	G	A	222	0	DP=62;VDB=1.064953e-01;AF1=1;AC1=2;DP4=0,0,31,31;MQ=60;FQ=-214	GT:PL:GQ	1/1:255,187,0:99
NC_003197.1	1434804	C	A	222	0	DP=83;VDB=1.830928e-01;AF1=1;AC1=2;DP4=0,0,39,38;MQ=60;FQ=-259	GT:PL:GQ	1/1:255,232,0:99
NC_003197.1	1438217	C	T	222	0	DP=40;VDB=1.876134e-01;RPB=-4.025588e-01;AF1=1;AC1=2;DP4=0,2,19,13;MQ=60;FQ=-98;PV4=0.19,1,1,0.28	GT:PL:GQ	1/1:255,71,0:99
NC_003197.1	1447580	G	T	222	0	DP=76;VDB=3.678915e-01;AF1=1;AC1=2;DP4=0,0,40,36;MQ=60;FQ=-256	GT:PL:GQ	1/1:255,229,0:99
NC_003197.1	1450885	C	T	222	0	DP=77;VDB=4.430058e-01;RPB=1.476474e+00;AF1=1;AC1=2;DP4=1,1,32,42;MQ=60;FQ=-185;PV4=1,1,1,1	GT:PL:GQ	1/1:255,158,0:99
NC_003197.1	1459789	C	T	222	0	DP=72;VDB=9.335661e-02;AF1=1;AC1=2;DP4=0,0,35,35;MQ=60;FQ=-238	GT:PL:GQ	1/1:255,211,0:99
NC_003197.1	1464044	C	T	222	0	DP=46;VDB=3.068941e-01;AF1=1;AC1=2;DP4=0,0,21,25;MQ=60;FQ=-165	GT:PL:GQ	1/1:255,138,0:99
NC_003197.1	1469873	C	T	222	0	DP=63;VDB=2.418652e-03;AF1=1;AC1=2;DP4=0,0,28,32;MQ=60;FQ=-208	GT:PL:GQ	1/1:255,181,0:99
NC_003197.1	1469905	C	T	222	0	DP=62;VDB=2.232327e-01;AF1=1;AC1=2;DP4=0,0,29,32;MQ=60;FQ=-211	GT:PL:GQ	1/1:255,184,0:99
NC_003197.1	1475448	T	C	222	0	DP=52;VDB=1.645931e-01;AF1=1;AC1=2;DP4=0,0,27,25;MQ=60;FQ=-184	GT:PL:GQ	1/1:255,157,0:99
NC_003197.1	1475791	T	G	222	0	DP=78;VDB=5.721354e-02;AF1=1;AC1=2;DP4=0,0,42,34;MQ=60;FQ=-256	GT:PL:GQ	1/1:255,229,0:99
NC_003197.1	1488371	C	T	222	0	DP=70;VDB=4.100729e-01;AF1=1;AC1=2;DP4=0,0,34,35;MQ=60;FQ=-235	GT:PL:GQ	1/1:255,208,0:99
NC_003197.1	1501983	A	G	222	0	DP=99;VDB=2.243962e-01;AF1=1;AC1=2;DP4=0,0,44,55;MQ=60;FQ=-282	GT:PL:GQ	1/1:255,255,0:99
NC_003197.1	1503292	C	G	222	0	DP=74;VDB=3.451942e-01;AF1=1;AC1=2;DP4=0,0,35,38;MQ=60;FQ=-247	GT:PL:GQ	1/1:255,220,0:99
NC_003197.1	1503293	G	C	222	0	DP=73;VDB=3.359424e-01;AF1=1;AC1=2;DP4=0,0,35,38;MQ=60;FQ=-247	GT:PL:GQ	1/1:255,220,0:99
NC_003197.1	1509948	G	A	222	0	DP=84;VDB=1.335504e-02;AF1=1;AC1=2;DP4=0,0,41,41;MQ=60;FQ=-274	GT:PL:GQ	1/1:255,247,0:99
NC_003197.1	1513117	C	A	222	0	DP=75;VDB=4.130079e-01;AF1=1;AC1=2;DP4=0,0,37,35;MQ=60;FQ=-244	GT:PL:GQ	1/1:255,217,0:99
NC_003197.1	1520176	C	G	222	0	DP=76;VDB=4.394183e-01;AF1=1;AC1=2;DP4=0,0,35,37;MQ=60;FQ=-244	GT:PL:GQ	1/1:255,217,0:99
NC_003197.1	1520177	G	C	222	0	DP=74;VDB=3.753398e-01;AF1=1;AC1=2;DP4=0,0,36,37;MQ=60;FQ=-247	GT:PL:GQ	1/1:255,220,0:99
NC_003197.1	1536627	C	G	222	0	DP=76;VDB=2.613598e-01;AF1=1;AC1=2;DP4=0,0,31,45;MQ=60;FQ=-256	GT:PL:GQ	1/1:255,229,0:99
NC_003197.1	1536628	G	C	222	0	DP=76;VDB=2.167842e-01;AF1=1;AC1=2;DP4=0,0,31,45;MQ=60;FQ=-256	GT:PL:GQ	1/1:255,229,0:99
NC_003197.1	1549646	A	G	222	0	DP=70;VDB=1.930604e-01;AF1=1;AC1=2;DP4=0,0,34,35;MQ=60;FQ=-235	GT:PL:GQ	1/1:255,208,0:99
NC_003197.1	1552081	C	A	222	0	DP=78;VDB=4.033686e-02;AF1=1;AC1=2;DP4=0,0,41,37;MQ=60;FQ=-262	GT:PL:GQ	1/1:255,235,0:99
NC_003197.1	1552325	C	T	222	0	DP=99;VDB=3.474152e-01;AF1=1;AC1=2;DP4=0,0,50,44;MQ=60;FQ=-282	GT:PL:GQ	1/1:255,255,0:99
NC_003197.1	1562642	A	G	222	0	DP=76;VDB=2.974871e-01;AF1=1;AC1=2;DP4=0,0,37,36;MQ=60;FQ=-247	GT:PL:GQ	1/1:255,220,0:99
NC_003197.1	1566514	T	A	222	0	DP=84;VDB=1.233745e-01;AF1=1;AC1=2;DP4=0,0,36,45;MQ=60;FQ=-271	GT:PL:GQ	1/1:255,244,0:99
NC_003197.1	1572232	T	C	222	0	DP=44;VDB=3.292426e-01;AF1=1;AC1=2;DP4=0,0,25,18;MQ=60;FQ=-156	GT:PL:GQ	1/1:255,129,0:99
NC_003197.1	1593513	G	A	222	0	DP=81;VDB=1.142125e-01;AF1=1;AC1=2;DP4=0,0,44,33;MQ=60;FQ=-259	GT:PL:GQ	1/1:255,232,0:99
NC_003197.1	1596007	C	T	222	0	DP=62;VDB=1.116448e-01;AF1=1;AC1=2;DP4=0,0,22,33;MQ=60;FQ=-193	GT:PL:GQ	1/1:255,166,0:99
NC_003197.1	1612169	C	T	222	0	DP=80;VDB=4.429798e-01;RPB=-1.299140e-01;AF1=1;AC1=2;DP4=1,0,41,38;MQ=60;FQ=-228;PV4=1,0.39,1,0.31	GT:PL:GQ	1/1:255,201,0:99
NC_003197.1	1616138	C	T	222	0	DP=77;VDB=2.126838e-01;AF1=1;AC1=2;DP4=0,0,35,34;MQ=60;FQ=-235	GT:PL:GQ	1/1:255,208,0:99
NC_003197.1	1616480	C	G	222	0	DP=62;VDB=2.194719e-01;AF1=1;AC1=2;DP4=0,0,25,35;MQ=60;FQ=-208	GT:PL:GQ	1/1:255,181,0:99
NC_003197.1	1624735	C	G	222	0	DP=66;VDB=1.283535e-01;AF1=1;AC1=2;DP4=0,0,22,44;MQ=60;FQ=-226	GT:PL:GQ	1/1:255,199,0:99
NC_003197.1	1627967	C	T	222	0	DP=86;VDB=4.674227e-01;AF1=1;AC1=2;DP4=0,0,46,40;MQ=60;FQ=-282	GT:PL:GQ	1/1:255,255,0:99
NC_003197.1	1648363	C	T	222	0	DP=59;VDB=1.051300e-01;AF1=1;AC1=2;DP4=0,0,28,26;MQ=60;FQ=-190	GT:PL:GQ	1/1:255,163,0:99
NC_003197.1	1669721	G	T	222	0	DP=78;VDB=3.296226e-01;AF1=1;AC1=2;DP4=0,0,38,40;MQ=60;FQ=-262	GT:PL:GQ	1/1:255,235,0:99
NC_003197.1	1678151	T	A	222	0	DP=54;VDB=7.334621e-02;AF1=1;AC1=2;DP4=0,0,27,27;MQ=60;FQ=-190	GT:PL:GQ	1/1:255,163,0:99
NC_003197.1	1689279	C	T	222	0	DP=87;VDB=1.774184e-01;AF1=1;AC1=2;DP4=0,0,43,37;MQ=60;FQ=-268	GT:PL:GQ	1/1:255,241,0:99
NC_003197.1	1706161	C	A	222	0	DP=69;VDB=3.842614e-01;AF1=1;AC1=2;DP4=0,0,37,31;MQ=60;FQ=-232	GT:PL:GQ	1/1:255,205,0:99
NC_003197.1	1715973	C	G	222	0	DP=81;VDB=2.831802e-01;AF1=1;AC1=2;DP4=0,0,36,42;MQ=60;FQ=-262	GT:PL:GQ	1/1:255,235,0:99
NC_003197.1	1715974	G	C	222	0	DP=81;VDB=1.844123e-01;AF1=1;AC1=2;DP4=0,0,35,41;MQ=60;FQ=-256	GT:PL:GQ	1/1:255,229,0:99
NC_003197.1	1719593	A	G	222	0	DP=69;VDB=4.478212e-03;AF1=1;AC1=2;DP4=0,0,36,31;MQ=60;FQ=-229	GT:PL:GQ	1/1:255,202,0:99
NC_003197.1	1729654	C	T	222	0	DP=34;VDB=2.964762e-01;AF1=1;AC1=2;DP4=0,0,16,17;MQ=60;FQ=-126	GT:PL:GQ	1/1:255,99,0:99
NC_003197.1	1730758	G	T	222	0	DP=65;VDB=1.868871e-01;RPB=1.107526e+00;AF1=1;AC1=2;DP4=1,0,35,25;MQ=60;FQ=-173;PV4=1,0.41,1,0.35	GT:PL:GQ	1/1:255,146,0:99
NC_003197.1	1734882	G	T	222	0	DP=59;VDB=6.973040e-02;AF1=1;AC1=2;DP4=0,0,34,24;MQ=60;FQ=-202	GT:PL:GQ	1/1:255,175,0:99
NC_003197.1	1752424	C	A	222	0	DP=110;VDB=2.928973e-01;AF1=1;AC1=2;DP4=0,0,55,54;MQ=60;FQ=-282	GT:PL:GQ	1/1:255,255,0:99
NC_003197.1	1753235	A	C	222	0	DP=77;VDB=3.485106e-01;AF1=1;AC1=2;DP4=0,0,40,37;MQ=60;FQ=-259	GT:PL:GQ	1/1:255,232,0:99
NC_003197.1	1760231	A	G	222	0	DP=63;VDB=3.880165e-03;AF1=1;AC1=2;DP4=0,0,28,35;MQ=60;FQ=-217	GT:PL:GQ	1/1:255,190,0:99
NC_003197.1	1766075	A	C	222	0	DP=41;VDB=2.963664e-01;AF1=1;AC1=2;DP4=0,0,21,20;MQ=60;FQ=-150	GT:PL:GQ	1/1:255,123,0:99
NC_003197.1	1768369	G	T	222	0	DP=60;VDB=4.023431e-01;AF1=1;AC1=2;DP4=0,0,33,27;MQ=60;FQ=-208	GT:PL:GQ	1/1:255,181,0:99
NC_003197.1	1778796	G	A	222	0	DP=62;VDB=1.377165e-02;AF1=1;AC1=2;DP4=0,0,33,28;MQ=60;FQ=-211	GT:PL:GQ	1/1:255,184,0:99
NC_003197.1	1791603	C	T	222	0	DP=45;VDB=2.489610e-03;AF1=1;AC1=2;DP4=0,0,24,20;MQ=60;FQ=-159	GT:PL:GQ	1/1:255,132,0:99
NC_003197.1	1794104	A	G	222	0	DP=84;VDB=5.565814e-02;RPB=-3.379863e-01;AF1=1;AC1=2;DP4=0,1,36,45;MQ=60;FQ=-255;PV4=1,1,1,0.35	GT:PL:GQ	1/1:255,228,0:99
NC_003197.1	1797973	C	T	222	0	DP=84;VDB=4.500285e-01;AF1=1;AC1=2;DP4=0,0,38,42;MQ=60;FQ=-265	GT:PL:GQ	1/1:255,238,0:99
NC_003197.1	1808960	C	T	222	0	DP=100;VDB=3.221497e-01;AF1=1;AC1=2;DP4=0,0,50,50;MQ=60;FQ=-282	GT:PL:GQ	1/1:255,255,0:99
NC_003197.1	1819111	A	C	222	0	DP=58;VDB=2.798601e-01;RPB=-1.732519e+00;AF1=1;AC1=2;DP4=1,0,23,19;MQ=60;FQ=-124;PV4=1,1,1,1	GT:PL:GQ	1/1:255,97,0:99
NC_003197.1	1821180	C	T	222	0	DP=67;VDB=1.551553e-01;AF1=1;AC1=2;DP4=0,0,29,36;MQ=60;FQ=-223	GT:PL:GQ	1/1:255,196,0:99
NC_003197.1	1832849	T	C	222	0	DP=82;VDB=2.391820e-01;RPB=-2.351329e+00;AF1=1;AC1=2;DP4=2,0,32,41;MQ=60;FQ=-215;PV4=0.2,1,0.41,1	GT:PL:GQ	1/1:255,188,0:99
NC_003197.1	1882182	C	T,G	188	0	DP=29;VDB=9.997053e-02;AF1=1;AC1=2;DP4=0,0,6,19;MQ=60;FQ=-87	GT:PL:GQ	1/1:221,60,0,219,11,204:99
NC_003197.1	1885235	T	C	222	0	DP=60;VDB=3.451062e-02;AF1=1;AC1=2;DP4=0,0,27,26;MQ=60;FQ=-187	GT:PL:GQ	1/1:255,160,0:99
NC_003197.1	1885817	C	T	222	0	DP=74;VDB=2.138787e-02;AF1=1;AC1=2;DP4=0,0,41,30;MQ=60;FQ=-241	GT:PL:GQ	1/1:255,214,0:99
NC_003197.1	1891427	C	G	222	0	DP=82;VDB=6.298311e-03;AF1=1;AC1=2;DP4=0,0,36,41;MQ=60;FQ=-259	GT:PL:GQ	1/1:255,232,0:99
NC_003197.1	1896582	A	T	222	0	DP=60;VDB=3.169108e-01;AF1=1;AC1=2;DP4=0,0,31,24;MQ=60;FQ=-190	GT:PL:GQ	1/1:255,163,0:99
NC_003197.1	1899589	C	T	222	0	DP=66;VDB=1.193203e-01;AF1=1;AC1=2;DP4=0,0,28,37;MQ=60;FQ=-223	GT:PL:GQ	1/1:255,196,0:99
NC_003197.1	1916275	C	T	222	0	DP=63;VDB=1.553677e-02;AF1=1;AC1=2;DP4=0,0,31,32;MQ=60;FQ=-217	GT:PL:GQ	1/1:255,190,0:99
NC_003197.1	1918283	C	A	222	0	DP=95;VDB=5.035630e-01;AF1=1;AC1=2;DP4=0,0,43,50;MQ=60;FQ=-282	GT:PL:GQ	1/1:255,255,0:99
NC_003197.1	1920180	A	C	222	0	DP=54;VDB=3.138715e-01;AF1=1;AC1=2;DP4=0,0,36,17;MQ=60;FQ=-187	GT:PL:GQ	1/1:255,160,0:99
NC_003197.1	1924613	G	A	222	0	DP=67;VDB=5.655586e-02;RPB=1.318574e+00;AF1=1;AC1=2;DP4=1,0,35,31;MQ=60;FQ=-191;PV4=1,0.36,1,1	GT:PL:GQ	1/1:255,164,0:99
NC_003197.1	1924975	G	A	222	0	DP=68;VDB=3.123321e-01;AF1=1;AC1=2;DP4=0,0,36,32;MQ=60;FQ=-232	GT:PL:GQ	1/1:255,205,0:99
NC_003197.1	1931734	T	G	222	0	DP=39;VDB=2.030254e-01;AF1=1;AC1=2;DP4=0,0,20,19;MQ=60;FQ=-144	GT:PL:GQ	1/1:255,117,0:99
NC_003197.1	1938616	C	T	222	0	DP=67;VDB=1.200047e-01;AF1=1;AC1=2;DP4=0,0,34,32;MQ=60;FQ=-226	GT:PL:GQ	1/1:255,199,0:99
NC_003197.1	1939956	T	C	222	0	DP=84;VDB=4.647893e-01;AF1=1;AC1=2;DP4=0,0,41,38;MQ=60;FQ=-265	GT:PL:GQ	1/1:255,238,0:99
NC_003197.1	1961706	G	A	138	0	DP=164;VDB=2.399662e-07;RPB=-3.745268e+00;AF1=0.5;AC1=1;DP4=65,62,19,18;MQ=59;FQ=141;PV4=1,0.0045,6.4e-05,1	GT:PL:GQ	0/1:168,0,255:99
NC_003197.1	1961740	C	T	100	0	DP=158;VDB=2.132976e-04;RPB=2.857257e+00;AF1=0.5;AC1=1;DP4=67,61,18,12;MQ=60;FQ=103;PV4=0.54,1,0.019,1	GT:PL:GQ	0/1:130,0,255:99
NC_003197.1	1961749	T	C	110	0	DP=146;VDB=1.348319e-06;RPB=4.274222e+00;AF1=0.5;AC1=1;DP4=61,55,17,13;MQ=60;FQ=113;PV4=0.84,0.017,0.024,0.055	GT:PL:GQ	0/1:140,0,255:99
NC_003197.1	1961753	A	C	96	0	DP=147;VDB=1.912270e-05;RPB=5.729629e+00;AF1=0.5;AC1=1;DP4=62,57,17,11;MQ=60;FQ=99;PV4=0.53,0.017,0.019,0.0002	GT:PL:GQ	0/1:126,0,255:99
NC_003197.1	1961756	G	A	68	0	DP=143;VDB=1.729529e-09;RPB=5.496227e+00;AF1=0.5;AC1=1;DP4=62,57,15,9;MQ=60;FQ=71;PV4=0.38,1,0.013,0.0026	GT:PL:GQ	0/1:98,0,255:99
NC_003197.1	1962202	A	G	222	0	DP=62;VDB=8.158476e-02;AF1=1;AC1=2;DP4=0,0,27,33;MQ=60;FQ=-208	GT:PL:GQ	1/1:255,181,0:99
NC_003197.1	1966294	A	G	225	0	DP=146;VDB=3.298654e-03;RPB=-5.575979e+00;AF1=0.5;AC1=1;DP4=41,48,31,22;MQ=60;FQ=225;PV4=0.17,1,0.039,0.2	GT:PL:GQ	0/1:255,0,255:99
NC_003197.1	1966327	C	T	225	0	DP=145;VDB=6.951094e-02;RPB=-4.280367e+00;AF1=0.5;AC1=1;DP4=40,49,30,25;MQ=60;FQ=225;PV4=0.3,1,1,1	GT:PL:GQ	0/1:255,0,255:99
NC_003197.1	1966399	G	A	225	0	DP=139;VDB=9.578612e-02;RPB=-1.035487e+00;AF1=0.5;AC1=1;DP4=34,39,38,28;MQ=60;FQ=225;PV4=0.23,1,1,1	GT:PL:GQ	0/1:255,0,255:99
NC_003197.1	1966403	A	C	225	0	DP=140;VDB=1.860315e-01;RPB=-6.643146e-01;AF1=0.5;AC1=1;DP4=33,40,38,28;MQ=60;FQ=225;PV4=0.18,1,1,1	GT:PL:GQ	0/1:255,0,255:99
NC_003197.1	1966549	A	G	225	0	DP=110;VDB=4.909624e-02;RPB=1.785780e+00;AF1=0.5;AC1=1;DP4=31,28,20,26;MQ=60;FQ=225;PV4=0.43,1,1,0.25	GT:PL:GQ	0/1:255,0,255:99
NC_003197.1	1966567	A	G	225	0	DP=108;VDB=9.031962e-02;RPB=5.332531e-01;AF1=0.5;AC1=1;DP4=35,27,19,26;MQ=60;FQ=225;PV4=0.17,0.43,1,0.11	GT:PL:GQ	0/1:255,0,255:99
NC_003197.1	1966704	A	G	225	0	DP=109;VDB=2.463725e-09;RPB=4.760030e+00;AF1=0.5;AC1=1;DP4=37,30,17,25;MQ=60;FQ=225;PV4=0.17,0.15,0.036,1	GT:PL:GQ	0/1:255,0,255:99
NC_003197.1	2015092	G	A	222	0	DP=43;VDB=1.663124e-01;AF1=1;AC1=2;DP4=0,0,23,20;MQ=60;FQ=-156	GT:PL:GQ	1/1:255,129,0:99
NC_003197.1	2030723	A	C	222	0	DP=87;VDB=1.369652e-01;AF1=1;AC1=2;DP4=0,0,46,41;MQ=60;FQ=-282	GT:PL:GQ	1/1:255,255,0:99
NC_003197.1	2037109	C	G	222	0	DP=94;VDB=1.981711e-01;AF1=1;AC1=2;DP4=0,0,48,41;MQ=60;FQ=-282	GT:PL:GQ	1/1:255,255,0:99
NC_003197.1	2052182	C	T	222	0	DP=92;VDB=3.089426e-01;AF1=1;AC1=2;DP4=0,0,46,45;MQ=60;FQ=-282	GT:PL:GQ	1/1:255,255,0:99
NC_003197.1	2055379	C	T	222	0	DP=60;VDB=2.667507e-01;AF1=1;AC1=2;DP4=0,0,23,34;MQ=60;FQ=-199	GT:PL:GQ	1/1:255,172,0:99
NC_003197.1	2067855	C	T	222	0	DP=47;VDB=3.492540e-01;AF1=1;AC1=2;DP4=0,0,22,25;MQ=60;FQ=-168	GT:PL:GQ	1/1:255,141,0:99
NC_003197.1	2073364	A	G	222	0	DP=79;VDB=1.965274e-01;AF1=1;AC1=2;DP4=0,0,42,33;MQ=60;FQ=-253	GT:PL:GQ	1/1:255,226,0:99
NC_003197.1	2077341	A	C	222	0	DP=15;VDB=7.740412e-02;AF1=1;AC1=2;DP4=0,0,5,8;MQ=60;FQ=-66	GT:PL:GQ	1/1:255,39,0:75
NC_003197.1	2079934	A	C	115	0	DP=77;VDB=1.723669e-01;RPB=-1.709645e+00;AF1=0.5;AC1=1;DP4=33,28,11,4;MQ=59;FQ=118;PV4=0.25,1,0.00022,0.18	GT:PL:GQ	0/1:145,0,255:99
NC_003197.1	2079935	G	A	110	0	DP=79;VDB=1.702829e-01;RPB=-1.407292e+00;AF1=0.5;AC1=1;DP4=35,28,11,4;MQ=59;FQ=113;PV4=0.25,1,0.00018,0.29	GT:PL:GQ	0/1:140,0,255:99
NC_003197.1	2079970	C	T	159	0	DP=95;VDB=3.731589e-05;RPB=3.468768e-01;AF1=0.5;AC1=1;DP4=42,29,15,9;MQ=60;FQ=162;PV4=0.81,0.16,0.0017,1	GT:PL:GQ	0/1:189,0,255:99
NC_003197.1	2079972	A	G	163	0	DP=98;VDB=4.902356e-06;RPB=7.228690e-01;AF1=0.5;AC1=1;DP4=43,31,15,9;MQ=60;FQ=166;PV4=0.81,0.27,0.0013,1	GT:PL:GQ	0/1:193,0,255:99
NC_003197.1	2079973	C	T	156	0	DP=98;VDB=1.390151e-06;RPB=7.311304e-01;AF1=0.5;AC1=1;DP4=43,31,15,9;MQ=60;FQ=159;PV4=0.81,0.037,0.0013,1	GT:PL:GQ	0/1:186,0,255:99
NC_003197.1	2080006	C	T	218	0	DP=125;VDB=1.698764e-06;RPB=2.470937e+00;AF1=0.5;AC1=1;DP4=49,32,22,17;MQ=60;FQ=220;PV4=0.7,0.00011,0.0057,1	GT:PL:GQ	0/1:248,0,255:99
NC_003197.1	2080024	A	C	219	0	DP=122;VDB=1.395693e-07;RPB=6.487684e+00;AF1=0.5;AC1=1;DP4=49,35,22,16;MQ=60;FQ=221;PV4=1,0.0093,0.006,1	GT:PL:GQ	0/1:249,0,255:99
NC_003197.1	2080033	T	C	185	0	DP=114;VDB=2.193353e-10;RPB=6.940034e+00;AF1=0.5;AC1=1;DP4=47,37,22,8;MQ=60;FQ=188;PV4=0.13,1,0.0022,1	GT:PL:GQ	0/1:215,0,255:99
NC_003197.1	2080036	T	C	197	0	DP=113;VDB=4.797806e-12;RPB=7.101053e+00;AF1=0.5;AC1=1;DP4=45,37,23,8;MQ=60;FQ=200;PV4=0.085,1,0.0029,1	GT:PL:GQ	0/1:227,0,255:99
NC_003197.1	2082164	T	C	225	0	DP=75;VDB=2.248536e-11;RPB=-7.230493e+00;AF1=0.5;AC1=1;DP4=18,27,17,12;MQ=60;FQ=225;PV4=0.15,1,0.038,0.00036	GT:PL:GQ	0/1:255,0,255:99
NC_003197.1	2082171	T	A	225	0	DP=75;VDB=4.593604e-07;RPB=-7.041842e+00;AF1=0.5;AC1=1;DP4=17,27,18,13;MQ=60;FQ=225;PV4=0.11,0.072,0.045,0.0025	GT:PL:GQ	0/1:255,0,255:99
NC_003197.1	2082185	G	A	225	0	DP=76;VDB=1.529648e-05;RPB=-6.458020e+00;AF1=0.5;AC1=1;DP4=18,27,18,13;MQ=60;FQ=225;PV4=0.16,0.22,0.043,1	GT:PL:GQ	0/1:255,0,255:99
NC_003197.1	2082192	T	C	225	0	DP=69;VDB=5.339182e-03;RPB=-6.898878e+00;AF1=0.5;AC1=1;DP4=15,25,16,13;MQ=60;FQ=225;PV4=0.22,0.0083,1,1	GT:PL:GQ	0/1:255,0,255:99
NC_003197.1	2082199	C	T	225	0	DP=67;VDB=5.780976e-02;RPB=-6.808696e+00;AF1=0.5;AC1=1;DP4=14,23,16,13;MQ=60;FQ=225;PV4=0.21,0.072,1,1	GT:PL:GQ	0/1:255,0,255:99
NC_003197.1	2082203	T	C	225	0	DP=65;VDB=8.320176e-02;RPB=-6.394448e+00;AF1=0.5;AC1=1;DP4=10,23,18,13;MQ=60;FQ=225;PV4=0.043,0.27,1,1	GT:PL:GQ	0/1:255,0,255:99
NC_003197.1	2082204	A	G	225	0	DP=65;VDB=1.850612e-01;RPB=-6.380650e+00;AF1=0.5;AC1=1;DP4=13,23,16,13;MQ=60;FQ=225;PV4=0.14,1,1,1	GT:PL:GQ	0/1:255,0,255:99
NC_003197.1	2082210	G	A	225	0	DP=66;VDB=1.806401e-02;RPB=-6.050730e+00;AF1=0.5;AC1=1;DP4=12,24,17,12;MQ=60;FQ=225;PV4=0.049,0.19,1,1	GT:PL:GQ	0/1:255,0,255:99
NC_003197.1	2082215	T	C	225	0	DP=66;VDB=8.496933e-05;RPB=-6.485703e+00;AF1=0.5;AC1=1;DP4=13,24,16,13;MQ=60;FQ=225;PV4=0.14,1,1,1	GT:PL:GQ	0/1:255,0,255:99
NC_003197.1	2082216	A	G	225	0	DP=69;VDB=7.496733e-05;RPB=-5.576351e+00;AF1=0.5;AC1=1;DP4=14,26,15,13;MQ=59;FQ=225;PV4=0.14,0.14,1,1	GT:PL:GQ	0/1:255,0,255:99
NC_003197.1	2082218	T	A	225	0	DP=69;VDB=8.097039e-06;RPB=-5.467761e+00;AF1=0.5;AC1=1;DP4=14,26,12,13;MQ=59;FQ=225;PV4=0.31,0.17,1,1	GT:PL:GQ	0/1:255,0,255:99
NC_003197.1	2082219	C	A	225	0	DP=70;VDB=1.818152e-07;RPB=-5.660161e+00;AF1=0.5;AC1=1;DP4=14,25,15,12;MQ=59;FQ=225;PV4=0.14,0.27,1,1	GT:PL:GQ	0/1:255,0,255:99
NC_003197.1	2083488	A	C	222	0	DP=51;VDB=3.448545e-01;RPB=-1.590990e+00;AF1=1;AC1=2;DP4=1,0,24,24;MQ=60;FQ=-157;PV4=1,1,1,0.48	GT:PL:GQ	1/1:255,130,0:99
NC_003197.1	2094081	C	T	222	0	DP=49;VDB=9.054568e-02;AF1=1;AC1=2;DP4=0,0,23,26;MQ=60;FQ=-175	GT:PL:GQ	1/1:255,148,0:99
NC_003197.1	2096138	G	A	222	0	DP=94;VDB=4.031276e-01;AF1=1;AC1=2;DP4=0,0,39,48;MQ=60;FQ=-282	GT:PL:GQ	1/1:255,255,0:99
NC_003197.1	2096189	C	G	222	0	DP=108;VDB=5.811485e-03;AF1=1;AC1=2;DP4=0,0,52,52;MQ=60;FQ=-282	GT:PL:GQ	1/1:255,255,0:99
NC_003197.1	2101442	T	G	222	0	DP=54;VDB=2.334272e-01;AF1=1;AC1=2;DP4=0,0,27,24;MQ=60;FQ=-181	GT:PL:GQ	1/1:255,154,0:99
NC_003197.1	2110339	C	T	222	0	DP=68;VDB=1.700639e-01;AF1=1;AC1=2;DP4=0,0,26,33;MQ=60;FQ=-205	GT:PL:GQ	1/1:255,178,0:99
NC_003197.1	2123545	T	C	222	0	DP=71;VDB=1.485098e-01;AF1=1;AC1=2;DP4=0,0,37,34;MQ=60;FQ=-241	GT:PL:GQ	1/1:255,214,0:99
NC_003197.1	2125292	C	T	222	0	DP=61;VDB=4.069621e-01;AF1=1;AC1=2;DP4=0,0,30,31;MQ=60;FQ=-211	GT:PL:GQ	1/1:255,184,0:99
NC_003197.1	2137757	A	C	222	0	DP=66;VDB=9.616072e-02;AF1=1;AC1=2;DP4=0,0,28,34;MQ=60;FQ=-214	GT:PL:GQ	1/1:255,187,0:99
NC_003197.1	2140177	G	T	222	0	DP=75;VDB=3.432193e-01;AF1=1;AC1=2;DP4=0,0,42,29;MQ=60;FQ=-241	GT:PL:GQ	1/1:255,214,0:99
NC_003197.1	2147801	A	G	222	0	DP=66;VDB=4.166295e-01;AF1=1;AC1=2;DP4=0,0,35,29;MQ=60;FQ=-220	GT:PL:GQ	1/1:255,193,0:99
NC_003197.1	2159098	A	C	222	0	DP=75;VDB=1.313373e-02;RPB=-1.684755e+00;AF1=1;AC1=2;DP4=1,0,32,40;MQ=60;FQ=-228;PV4=0.45,1,1,1	GT:PL:GQ	1/1:255,201,0:99
NC_003197.1	2169801	C	T	222	0	DP=55;VDB=2.223760e-01;AF1=1;AC1=2;DP4=0,0,33,22;MQ=60;FQ=-193	GT:PL:GQ	1/1:255,166,0:99
NC_003197.1	2178560	G	A	222	0	DP=66;VDB=1.165687e-03;RPB=-3.464512e-01;AF1=1;AC1=2;DP4=0,1,32,32;MQ=60;FQ=-203;PV4=1,1,1,0.33	GT:PL:GQ	1/1:255,176,0:99
NC_003197.1	2190784	G	A	222	0	DP=45;VDB=3.228959e-02;AF1=1;AC1=2;DP4=0,0,22,21;MQ=60;FQ=-156	GT:PL:GQ	1/1:255,129,0:99
NC_003197.1	2194910	C	T	222	0	DP=65;VDB=1.388955e-01;AF1=1;AC1=2;DP4=0,0,33,32;MQ=60;FQ=-220	GT:PL:GQ	1/1:255,193,0:99
NC_003197.1	2204926	T	C	222	0	DP=99;VDB=4.969826e-01;AF1=1;AC1=2;DP4=0,0,43,47;MQ=60;FQ=-282	GT:PL:GQ	1/1:255,255,0:99
NC_003197.1	2208952	A	G	222	0	DP=67;VDB=1.087244e-01;AF1=1;AC1=2;DP4=0,0,32,35;MQ=60;FQ=-229	GT:PL:GQ	1/1:255,202,0:99
NC_003197.1	2219610	G	A	222	0	DP=60;VDB=3.990252e-01;AF1=1;AC1=2;DP4=0,0,29,30;MQ=60;FQ=-205	GT:PL:GQ	1/1:255,178,0:99
NC_003197.1	2223484	A	G	222	0	DP=57;VDB=1.742619e-01;AF1=1;AC1=2;DP4=0,0,24,32;MQ=60;FQ=-196	GT:PL:GQ	1/1:255,169,0:99
NC_003197.1	2231777	T	C	225	0	DP=75;VDB=5.392798e-12;RPB=-3.736500e+00;AF1=0.5;AC1=1;DP4=15,15,30,15;MQ=60;FQ=225;PV4=0.16,0.1,1,0.35	GT:PL:GQ	0/1:255,0,255:99
NC_003197.1	2231780	T	A	225	0	DP=86;VDB=8.823438e-06;RPB=-3.544324e+00;AF1=0.5;AC1=1;DP4=15,16,33,19;MQ=60;FQ=225;PV4=0.25,0.067,1,0.043	GT:PL:GQ	0/1:255,0,255:99
NC_003197.1	2231801	A	G	225	0	DP=99;VDB=9.406650e-13;RPB=1.502433e+00;AF1=0.5;AC1=1;DP4=21,20,35,23;MQ=59;FQ=225;PV4=0.41,0.14,0.13,1	GT:PL:GQ	0/1:255,0,255:99
NC_003197.1	2231816	C	A	225	0	DP=99;VDB=7.561657e-21;RPB=4.475056e+00;AF1=0.5;AC1=1;DP4=22,22,32,23;MQ=59;FQ=225;PV4=0.43,0.2,0.12,1	GT:PL:GQ	0/1:255,0,255:99
NC_003197.1	2232179	T	C	159	0	DP=122;VDB=4.078485e-09;RPB=-7.187295e+00;AF1=0.5;AC1=1;DP4=46,47,14,15;MQ=59;FQ=162;PV4=1,3.2e-05,0.00075,0.16	GT:PL:GQ	0/1:189,0,255:99
NC_003197.1	2232188	A	T	201	0	DP=121;VDB=3.335986e-06;RPB=-6.655473e+00;AF1=0.5;AC1=1;DP4=42,47,15,17;MQ=59;FQ=204;PV4=1,1,0.0016,0.2	GT:PL:GQ	0/1:231,0,255:99
NC_003197.1	2232191	C	A	195	0	DP=119;VDB=3.284587e-05;RPB=-6.415818e+00;AF1=0.5;AC1=1;DP4=42,45,15,17;MQ=59;FQ=198;PV4=1,0.043,0.0018,0.3	GT:PL:GQ	0/1:225,0,255:99
NC_003197.1	2232197	G	C	225	0	DP=158;VDB=2.006887e-06;RPB=-8.075293e+00;AF1=0.5;AC1=1;DP4=43,46,30,36;MQ=59;FQ=225;PV4=0.75,6.7e-05,0.0065,1	GT:PL:GQ	0/1:255,0,255:99
NC_003197.1	2232215	A	T	225	0	DP=178;VDB=1.610928e-02;RPB=-5.674614e+00;AF1=0.5;AC1=1;DP4=45,42,36,43;MQ=59;FQ=225;PV4=0.44,0.067,0.025,1	GT:PL:GQ	0/1:255,0,255:99
NC_003197.1	2232230	T	A	225	0	DP=188;VDB=5.140022e-01;RPB=-4.611798e+00;AF1=0.5;AC1=1;DP4=45,44,45,54;MQ=60;FQ=225;PV4=0.56,0.088,0.17,1	GT:PL:GQ	0/1:255,0,255:99
NC_003197.1	2232232	A	G	225	0	DP=190;VDB=4.030598e-01;RPB=-4.270175e+00;AF1=0.5;AC1=1;DP4=46,45,45,54;MQ=60;FQ=225;PV4=0.56,0.37,0.17,1	GT:PL:GQ	0/1:255,0,255:99
NC_003197.1	2232236	A	G	149	0	DP=200;VDB=2.573068e-01;RPB=-1.655112e+00;AF1=0.5;AC1=1;DP4=72,78,21,26;MQ=60;FQ=152;PV4=0.74,0.3,1,1	GT:PL:GQ	0/1:179,0,255:99
NC_003197.1	2232242	T	C	225	0	DP=212;VDB=1.469423e-01;RPB=-3.276560e+00;AF1=0.5;AC1=1;DP4=42,48,58,64;MQ=60;FQ=225;PV4=1,0.12,0.2,1	GT:PL:GQ	0/1:255,0,255:99
NC_003197.1	2232266	C	T	225	0	DP=209;VDB=3.356937e-05;RPB=-2.540243e-01;AF1=0.5;AC1=1;DP4=42,42,56,67;MQ=60;FQ=225;PV4=0.57,0.46,1,1	GT:PL:GQ	0/1:255,0,255:99
NC_003197.1	2232270	A	G	225	0	DP=213;VDB=1.977303e-03;RPB=4.760146e-01;AF1=0.5;AC1=1;DP4=44,46,56,67;MQ=60;FQ=225;PV4=0.68,0.49,1,1	GT:PL:GQ	0/1:255,0,255:99
NC_003197.1	2232272	C	T	225	0	DP=216;VDB=9.066064e-03;RPB=8.706867e-01;AF1=0.5;AC1=1;DP4=46,47,56,67;MQ=60;FQ=225;PV4=0.58,0.23,1,1	GT:PL:GQ	0/1:255,0,255:99
NC_003197.1	2232289	A	G	225	0	DP=230;VDB=3.643634e-01;RPB=6.601713e-01;AF1=0.5;AC1=1;DP4=54,50,54,70;MQ=60;FQ=225;PV4=0.23,0.4,1,1	GT:PL:GQ	0/1:255,0,255:99
NC_003197.1	2232302	C	T	204	0	DP=225;VDB=2.874833e-07;RPB=1.358440e+00;AF1=0.5;AC1=1;DP4=51,50,54,68;MQ=60;FQ=207;PV4=0.42,9.6e-45,1,1	GT:PL:GQ	0/1:234,0,255:99
NC_003197.1	2232320	T	C	225	0	DP=256;VDB=5.321081e-06;RPB=-3.953732e-01;AF1=0.5;AC1=1;DP4=54,52,68,81;MQ=60;FQ=225;PV4=0.45,0.072,1,1	GT:PL:GQ	0/1:255,0,255:99
NC_003197.1	2232323	T	C	225	0	DP=256;VDB=3.689942e-07;RPB=-2.053621e-01;AF1=0.5;AC1=1;DP4=54,53,68,81;MQ=60;FQ=225;PV4=0.45,0.14,1,1	GT:PL:GQ	0/1:255,0,255:99
NC_003197.1	2232344	A	G	225	0	DP=261;VDB=2.132843e-05;RPB=2.850122e+00;AF1=0.5;AC1=1;DP4=51,55,68,85;MQ=60;FQ=225;PV4=0.61,0.0047,0.2,1	GT:PL:GQ	0/1:255,0,255:99
NC_003197.1	2232350	A	G	225	0	DP=257;VDB=1.484195e-04;RPB=2.774968e+00;AF1=0.5;AC1=1;DP4=50,55,66,81;MQ=60;FQ=225;PV4=0.7,0.04,0.2,1	GT:PL:GQ	0/1:255,0,255:99
NC_003197.1	2232352	T	A	225	0	DP=257;VDB=7.988045e-05;RPB=2.931401e+00;AF1=0.5;AC1=1;DP4=50,56,66,81;MQ=60;FQ=225;PV4=0.8,0.23,0.2,1	GT:PL:GQ	0/1:255,0,255:99
NC_003197.1	2232362	C	T	225	0	DP=241;VDB=2.729837e-04;RPB=4.250076e+00;AF1=0.5;AC1=1;DP4=47,52,61,78;MQ=60;FQ=225;PV4=0.6,1,0.2,1	GT:PL:GQ	0/1:255,0,255:99
NC_003197.1	2233063	T	C	222	0	DP=133;VDB=1.108893e-01;AF1=1;AC1=2;DP4=0,0,79,49;MQ=60;FQ=-282	GT:PL:GQ	1/1:255,255,0:99
NC_003197.1	2237090	G	A	222	0	DP=44;VDB=3.218041e-01;AF1=1;AC1=2;DP4=0,0,18,24;MQ=60;FQ=-147	GT:PL:GQ	1/1:255,120,0:99
NC_003197.1	2256194	G	A	222	0	DP=68;VDB=2.169527e-01;AF1=1;AC1=2;DP4=0,0,32,31;MQ=60;FQ=-217	GT:PL:GQ	1/1:255,190,0:99
NC_003197.1	2276106	C	T	222	0	DP=67;VDB=6.846542e-02;AF1=1;AC1=2;DP4=0,0,35,27;MQ=60;FQ=-214	GT:PL:GQ	1/1:255,187,0:99
NC_003197.1	2292650	A	G	222	0	DP=55;VDB=1.995616e-01;AF1=1;AC1=2;DP4=0,0,28,27;MQ=60;FQ=-193	GT:PL:GQ	1/1:255,166,0:99
NC_003197.1	2298714	A	G	222	0	DP=38;VDB=1.610762e-01;AF1=1;AC1=2;DP4=0,0,16,21;MQ=60;FQ=-138	GT:PL:GQ	1/1:255,111,0:99
NC_003197.1	2301558	T	C	222	0	DP=67;VDB=2.287927e-01;AF1=1;AC1=2;DP4=0,0,36,29;MQ=60;FQ=-223	GT:PL:GQ	1/1:255,196,0:99
NC_003197.1	2309170	C	A	222	0	DP=70;VDB=2.601414e-02;AF1=1;AC1=2;DP4=0,0,36,34;MQ=60;FQ=-238	GT:PL:GQ	1/1:255,211,0:99
NC_003197.1	2317914	C	T	222	0	DP=99;VDB=1.708873e-02;AF1=1;AC1=2;DP4=0,0,43,51;MQ=60;FQ=-282	GT:PL:GQ	1/1:255,255,0:99
NC_003197.1	2327038	T	C	222	0	DP=110;VDB=7.138739e-02;AF1=1;AC1=2;DP4=0,0,59,51;MQ=60;FQ=-282	GT:PL:GQ	1/1:255,255,0:99
NC_003197.1	2331390	C	G	222	0	DP=73;VDB=3.502409e-01;AF1=1;AC1=2;DP4=0,0,31,34;MQ=60;FQ=-223	GT:PL:GQ	1/1:255,196,0:99
NC_003197.1	2336303	A	G	225	0	DP=151;VDB=1.880092e-19;RPB=-9.774753e+00;AF1=0.5;AC1=1;DP4=43,36,41,28;MQ=60;FQ=225;PV4=0.62,0.084,1,1	GT:PL:GQ	0/1:255,0,255:99
NC_003197.1	2336383	A	C	225	0	DP=146;VDB=2.446009e-02;RPB=-1.520542e+00;AF1=0.5;AC1=1;DP4=36,37,34,32;MQ=60;FQ=225;PV4=0.87,1,1,1	GT:PL:GQ	0/1:255,0,255:99
NC_003197.1	2336389	A	G	225	0	DP=141;VDB=4.485705e-01;RPB=-1.449496e+00;AF1=0.5;AC1=1;DP4=34,30,36,38;MQ=60;FQ=225;PV4=0.61,1,1,1	GT:PL:GQ	0/1:255,0,255:99
NC_003197.1	2336555	C	T	225	0	DP=224;VDB=4.257085e-04;RPB=1.673515e+00;AF1=0.5;AC1=1;DP4=60,62,46,51;MQ=60;FQ=225;PV4=0.89,1,1,1	GT:PL:GQ	0/1:255,0,255:99
NC_003197.1	2336582	A	G	225	0	DP=221;VDB=4.125808e-02;RPB=1.125439e+00;AF1=0.5;AC1=1;DP4=53,67,34,41;MQ=60;FQ=225;PV4=0.88,0.26,1,1	GT:PL:GQ	0/1:255,0,255:99
NC_003197.1	2336709	A	G	225	0	DP=149;VDB=3.349039e-04;RPB=3.305934e+00;AF1=0.5;AC1=1;DP4=48,48,17,26;MQ=60;FQ=225;PV4=0.27,0.22,1,1	GT:PL:GQ	0/1:255,0,255:99
NC_003197.1	2339585	T	C	225	0	DP=150;VDB=1.840024e-28;RPB=-8.685696e+00;AF1=0.5;AC1=1;DP4=39,38,46,26;MQ=60;FQ=225;PV4=0.14,0.033,0.071,1	GT:PL:GQ	0/1:255,0,255:99
NC_003197.1	2339591	C	T	225	0	DP=161;VDB=8.776322e-18;RPB=-7.575138e+00;AF1=0.5;AC1=1;DP4=40,41,50,30;MQ=60;FQ=225;PV4=0.11,0.029,0.077,0.49	GT:PL:GQ	0/1:255,0,255:99
NC_003197.1	2339743	A	G	225	0	DP=177;VDB=2.668599e-02;RPB=2.239955e+00;AF1=0.5;AC1=1;DP4=42,42,51,42;MQ=60;FQ=225;PV4=0.55,0.0079,1,0.5	GT:PL:GQ	0/1:255,0,255:99
NC_003197.1	2339788	T	C	225	0	DP=168;VDB=3.822101e-01;RPB=-2.467319e-02;AF1=0.5;AC1=1;DP4=44,40,43,37;MQ=60;FQ=225;PV4=0.88,0.033,1,1	GT:PL:GQ	0/1:255,0,255:99
NC_003197.1	2339934	A	G	225	0	DP=182;VDB=8.625521e-03;RPB=1.529491e+00;AF1=0.5;AC1=1;DP4=52,42,43,42;MQ=60;FQ=225;PV4=0.55,1,1,1	GT:PL:GQ	0/1:255,0,255:99
NC_003197.1	2339993	C	T	225	0	DP=192;VDB=4.684555e-02;RPB=1.927978e+00;AF1=0.5;AC1=1;DP4=52,53,42,45;MQ=60;FQ=225;PV4=0.89,0.49,1,0.32	GT:PL:GQ	0/1:255,0,255:99
NC_003197.1	2340040	T	C	225	0	DP=175;VDB=1.432079e-02;RPB=1.392743e+00;AF1=0.5;AC1=1;DP4=48,48,39,40;MQ=60;FQ=225;PV4=1,1,1,0.12	GT:PL:GQ	0/1:255,0,255:99
NC_003197.1	2340227	A	G	225	0	DP=180;VDB=3.713076e-01;RPB=1.209995e-01;AF1=0.5;AC1=1;DP4=41,47,44,40;MQ=60;FQ=225;PV4=0.54,1,1,0.5	GT:PL:GQ	0/1:255,0,255:99
NC_003197.1	2340320	C	G	225	0	DP=189;VDB=4.916690e-02;RPB=-1.742008e+00;AF1=0.5;AC1=1;DP4=35,51,50,52;MQ=60;FQ=225;PV4=0.3,0.29,1,0.18	GT:PL:GQ	0/1:255,0,255:99
NC_003197.1	2340355	A	G	225	0	DP=191;VDB=1.171686e-01;RPB=1.381476e+00;AF1=0.5;AC1=1;DP4=43,46,50,52;MQ=60;FQ=225;PV4=1,0.4,1,1	GT:PL:GQ	0/1:255,0,255:99
NC_003197.1	2340418	T	A	225	0	DP=207;VDB=1.166099e-02;RPB=6.260876e-01;AF1=0.5;AC1=1;DP4=47,51,46,53;MQ=60;FQ=225;PV4=0.89,0.12,1,0.49	GT:PL:GQ	0/1:255,0,255:99
NC_003197.1	2340432	A	T	225	0	DP=202;VDB=5.226524e-02;RPB=9.371555e-01;AF1=0.5;AC1=1;DP4=46,51,53,52;MQ=60;FQ=225;PV4=0.68,0.43,1,0.45	GT:PL:GQ	0/1:255,0,255:99
NC_003197.1	2340437	C	T	225	0	DP=200;VDB=1.185158e-01;RPB=1.660771e+00;AF1=0.5;AC1=1;DP4=44,51,53,50;MQ=60;FQ=225;PV4=0.48,1,1,0.38	GT:PL:GQ	0/1:255,0,255:99
NC_003197.1	2340493	A	C	225	0	DP=164;VDB=9.172043e-03;RPB=1.460038e+00;AF1=0.5;AC1=1;DP4=48,42,38,35;MQ=60;FQ=225;PV4=0.88,0.44,1,0.062	GT:PL:GQ	0/1:255,0,255:99
NC_003197.1	2340609	C	T	225	0	DP=180;VDB=3.498469e-01;RPB=-5.219349e-01;AF1=0.5;AC1=1;DP4=50,45,37,46;MQ=60;FQ=225;PV4=0.3,1,1,1	GT:PL:GQ	0/1:255,0,255:99
NC_003197.1	2340624	C	T	225	0	DP=178;VDB=8.430902e-02;RPB=4.177329e-01;AF1=0.5;AC1=1;DP4=47,40,37,46;MQ=60;FQ=225;PV4=0.22,0.44,1,1	GT:PL:GQ	0/1:255,0,255:99
NC_003197.1	2340681	T	C	225	0	DP=185;VDB=1.908234e-01;RPB=2.175191e-01;AF1=0.5;AC1=1;DP4=47,49,37,51;MQ=60;FQ=225;PV4=0.38,1,0.15,1	GT:PL:GQ	0/1:255,0,255:99
NC_003197.1	2348155	G	A	222	0	DP=77;VDB=1.804297e-01;RPB=2.049524e+00;AF1=1;AC1=2;DP4=8,2,33,32;MQ=47;FQ=-84;PV4=0.1,1,1,1	GT:PL:GQ	1/1:255,57,0:99
NC_003197.1	2348874	T	C	74	0	DP=60;VDB=9.783714e-02;AF1=1;AC1=2;DP4=0,0,30,28;MQ=11;FQ=-202	GT:PL:GQ	1/1:107,175,0:99
NC_003197.1	2356160	T	C	222	0	DP=72;VDB=1.112416e-01;AF1=1;AC1=2;DP4=0,0,41,29;MQ=60;FQ=-238	GT:PL:GQ	1/1:255,211,0:99
NC_003197.1	2362094	G	T	222	0	DP=95;VDB=4.036666e-01;AF1=1;AC1=2;DP4=0,0,47,47;MQ=60;FQ=-282	GT:PL:GQ	1/1:255,255,0:99
NC_003197.1	2370614	T	C	222	0	DP=66;VDB=8.358001e-02;AF1=1;AC1=2;DP4=0,0,30,33;MQ=60;FQ=-217	GT:PL:GQ	1/1:255,190,0:99
NC_003197.1	2376488	T	C	222	0	DP=103;VDB=5.238990e-01;AF1=1;AC1=2;DP4=0,0,49,53;MQ=60;FQ=-282	GT:PL:GQ	1/1:255,255,0:99
NC_003197.1	2389382	G	A	222	0	DP=65;VDB=3.957183e-01;AF1=1;AC1=2;DP4=0,0,28,33;MQ=60;FQ=-211	GT:PL:GQ	1/1:255,184,0:99
NC_003197.1	2390185	C	A	222	0	DP=76;VDB=5.308734e-02;AF1=1;AC1=2;DP4=0,0,42,33;MQ=60;FQ=-253	GT:PL:GQ	1/1:255,226,0:99
NC_003197.1	2403145	A	C	222	0	DP=71;VDB=3.563119e-01;RPB=-9.743975e-01;AF1=1;AC1=2;DP4=1,0,32,31;MQ=60;FQ=-201;PV4=1,1,1,0.31	GT:PL:GQ	1/1:255,174,0:99
NC_003197.1	2420898	G	T	222	0	DP=75;VDB=4.120885e-01;AF1=1;AC1=2;DP4=0,0,32,34;MQ=60;FQ=-226	GT:PL:GQ	1/1:255,199,0:99
NC_003197.1	2425105	G	A	222	0	DP=87;VDB=2.887053e-02;AF1=1;AC1=2;DP4=0,0,39,45;MQ=60;FQ=-280	GT:PL:GQ	1/1:255,253,0:99
NC_003197.1	2427979	C	G	222	0	DP=64;VDB=8.405058e-02;AF1=1;AC1=2;DP4=0,0,32,32;MQ=60;FQ=-220	GT:PL:GQ	1/1:255,193,0:99
NC_003197.1	2429197	A	G	222	0	DP=67;VDB=6.896095e-02;AF1=1;AC1=2;DP4=0,0,33,32;MQ=60;FQ=-223	GT:PL:GQ	1/1:255,196,0:99
NC_003197.1	2431244	T	C	222	0	DP=68;VDB=2.200961e-01;AF1=1;AC1=2;DP4=0,0,30,36;MQ=60;FQ=-226	GT:PL:GQ	1/1:255,199,0:99
NC_003197.1	2441275	T	G	222	0	DP=86;VDB=2.330002e-01;AF1=1;AC1=2;DP4=0,0,40,40;MQ=60;FQ=-268	GT:PL:GQ	1/1:255,241,0:99
NC_003197.1	2447581	G	A	222	0	DP=69;VDB=3.760895e-01;AF1=1;AC1=2;DP4=0,0,39,30;MQ=60;FQ=-235	GT:PL:GQ	1/1:255,208,0:99
NC_003197.1	2450130	A	G	222	0	DP=61;VDB=1.410755e-01;RPB=-1.675487e+00;AF1=1;AC1=2;DP4=1,0,30,30;MQ=60;FQ=-192;PV4=1,1,1,1	GT:PL:GQ	1/1:255,165,0:99
NC_003197.1	2458891	T	A	222	0	DP=67;VDB=2.990059e-01;AF1=1;AC1=2;DP4=0,0,32,31;MQ=60;FQ=-217	GT:PL:GQ	1/1:255,190,0:99
NC_003197.1	2465452	T	G	222	0	DP=85;VDB=1.953748e-01;RPB=-6.601487e-01;AF1=1;AC1=2;DP4=1,1,42,40;MQ=60;FQ=-228;PV4=1,1,1,0.24	GT:PL:GQ	1/1:255,201,0:99
NC_003197.1	2467952	A	G	222	0	DP=70;VDB=4.053037e-01;AF1=1;AC1=2;DP4=0,0,31,37;MQ=60;FQ=-232	GT:PL:GQ	1/1:255,205,0:99
NC_003197.1	2473181	C	T	222	0	DP=90;VDB=1.101956e-01;AF1=1;AC1=2;DP4=0,0,47,36;MQ=60;FQ=-277	GT:PL:GQ	1/1:255,250,0:99
NC_003197.1	2475380	G	A	222	0	DP=103;VDB=5.032992e-01;AF1=1;AC1=2;DP4=0,0,45,52;MQ=60;FQ=-282	GT:PL:GQ	1/1:255,255,0:99
NC_003197.1	2478628	A	C	222	0	DP=70;VDB=2.202564e-01;AF1=1;AC1=2;DP4=0,0,32,37;MQ=60;FQ=-235	GT:PL:GQ	1/1:255,208,0:99
NC_003197.1	2481589	G	T	222	0	DP=66;VDB=3.761896e-01;AF1=1;AC1=2;DP4=0,0,33,28;MQ=60;FQ=-211	GT:PL:GQ	1/1:255,184,0:99
NC_003197.1	2490998	C	A	222	0	DP=63;VDB=4.064545e-01;AF1=1;AC1=2;DP4=0,0,30,32;MQ=60;FQ=-214	GT:PL:GQ	1/1:255,187,0:99
NC_003197.1	2494238	C	A	222	0	DP=87;VDB=3.138040e-01;AF1=1;AC1=2;DP4=0,0,40,45;MQ=60;FQ=-282	GT:PL:GQ	1/1:255,255,0:99
NC_003197.1	2500654	C	G	222	0	DP=58;VDB=1.173159e-02;AF1=1;AC1=2;DP4=0,0,31,24;MQ=60;FQ=-193	GT:PL:GQ	1/1:255,166,0:99
NC_003197.1	2500655	G	C	222	0	DP=57;VDB=2.496332e-02;AF1=1;AC1=2;DP4=0,0,31,25;MQ=60;FQ=-196	GT:PL:GQ	1/1:255,169,0:99
NC_003197.1	2503219	A	G	222	0	DP=74;VDB=8.817624e-02;AF1=1;AC1=2;DP4=0,0,33,40;MQ=60;FQ=-247	GT:PL:GQ	1/1:255,220,0:99
NC_003197.1	2505071	A	G	222	0	DP=64;VDB=2.279031e-01;AF1=1;AC1=2;DP4=0,0,30,29;MQ=60;FQ=-205	GT:PL:GQ	1/1:255,178,0:99
NC_003197.1	2513257	A	G	222	0	DP=66;VDB=2.787546e-02;AF1=1;AC1=2;DP4=0,0,29,32;MQ=60;FQ=-211	GT:PL:GQ	1/1:255,184,0:99
NC_003197.1	2530069	G	A	222	0	DP=78;VDB=3.993048e-01;AF1=1;AC1=2;DP4=0,0,39,39;MQ=60;FQ=-262	GT:PL:GQ	1/1:255,235,0:99
NC_003197.1	2535477	T	C	222	0	DP=84;VDB=4.673344e-01;AF1=1;AC1=2;DP4=0,0,46,34;MQ=60;FQ=-268	GT:PL:GQ	1/1:255,241,0:99
NC_003197.1	2537941	C	G	222	0	DP=84;VDB=7.111995e-03;AF1=1;AC1=2;DP4=0,0,32,49;MQ=60;FQ=-271	GT:PL:GQ	1/1:255,244,0:99
NC_003197.1	2537942	G	C	222	0	DP=82;VDB=5.238221e-03;AF1=1;AC1=2;DP4=0,0,33,49;MQ=60;FQ=-274	GT:PL:GQ	1/1:255,247,0:99
NC_003197.1	2540828	G	T	222	0	DP=77;VDB=4.141462e-01;AF1=1;AC1=2;DP4=0,0,30,43;MQ=60;FQ=-247	GT:PL:GQ	1/1:255,220,0:99
NC_003197.1	2541905	A	T	222	0	DP=97;VDB=4.967234e-01;AF1=1;AC1=2;DP4=0,0,42,52;MQ=60;FQ=-282	GT:PL:GQ	1/1:255,255,0:99
NC_003197.1	2550665	C	G	222	0	DP=85;VDB=3.053084e-01;AF1=1;AC1=2;DP4=0,0,39,44;MQ=60;FQ=-277	GT:PL:GQ	1/1:255,250,0:99
NC_003197.1	2550666	G	C	222	0	DP=83;VDB=3.572917e-01;AF1=1;AC1=2;DP4=0,0,39,44;MQ=60;FQ=-277	GT:PL:GQ	1/1:255,250,0:99
NC_003197.1	2552605	A	G	222	0	DP=72;VDB=3.322369e-01;AF1=1;AC1=2;DP4=0,0,27,42;MQ=60;FQ=-232	GT:PL:GQ	1/1:255,205,0:99
NC_003197.1	2565589	A	G	222	0	DP=73;VDB=1.735541e-01;AF1=1;AC1=2;DP4=0,0,35,36;MQ=60;FQ=-241	GT:PL:GQ	1/1:255,214,0:99
NC_003197.1	2576512	T	G	222	0	DP=73;VDB=3.515797e-01;AF1=1;AC1=2;DP4=0,0,31,38;MQ=60;FQ=-235	GT:PL:GQ	1/1:255,208,0:99
NC_003197.1	2584636	A	G	222	0	DP=69;VDB=1.322965e-01;AF1=1;AC1=2;DP4=0,0,29,39;MQ=60;FQ=-232	GT:PL:GQ	1/1:255,205,0:99
NC_003197.1	2584998	T	C	222	0	DP=76;VDB=2.090516e-01;AF1=1;AC1=2;DP4=0,0,42,32;MQ=60;FQ=-250	GT:PL:GQ	1/1:255,223,0:99
NC_003197.1	2586108	A	G	222	0	DP=73;VDB=2.059157e-01;AF1=1;AC1=2;DP4=0,0,31,40;MQ=60;FQ=-241	GT:PL:GQ	1/1:255,214,0:99
NC_003197.1	2590671	A	G	222	0	DP=75;VDB=4.204422e-01;AF1=1;AC1=2;DP4=0,0,34,35;MQ=60;FQ=-229	GT:PL:GQ	1/1:255,202,0:99
NC_003197.1	2594507	C	A	222	0	DP=87;VDB=4.984943e-02;AF1=1;AC1=2;DP4=0,0,41,45;MQ=60;FQ=-282	GT:PL:GQ	1/1:255,255,0:99
NC_003197.1	2594861	A	G	222	0	DP=66;VDB=1.121015e-01;AF1=1;AC1=2;DP4=0,0,33,30;MQ=60;FQ=-217	GT:PL:GQ	1/1:255,190,0:99
NC_003197.1	2596653	G	A	222	0	DP=87;VDB=1.048351e-01;AF1=1;AC1=2;DP4=0,0,45,42;MQ=60;FQ=-282	GT:PL:GQ	1/1:255,255,0:99
NC_003197.1	2605893	G	T	222	0	DP=84;VDB=9.440032e-02;AF1=1;AC1=2;DP4=0,0,38,45;MQ=60;FQ=-277	GT:PL:GQ	1/1:255,250,0:99
NC_003197.1	2616526	G	A	222	0	DP=78;VDB=5.519076e-02;AF1=1;AC1=2;DP4=0,0,38,40;MQ=60;FQ=-262	GT:PL:GQ	1/1:255,235,0:99
NC_003197.1	2618816	G	A	222	0	DP=105;VDB=9.233747e-02;AF1=1;AC1=2;DP4=0,0,53,50;MQ=60;FQ=-282	GT:PL:GQ	1/1:255,255,0:99
NC_003197.1	2624168	A	G	222	0	DP=75;VDB=2.841959e-01;AF1=1;AC1=2;DP4=0,0,37,34;MQ=60;FQ=-241	GT:PL:GQ	1/1:255,214,0:99
NC_003197.1	2627901	A	G	222	0	DP=95;VDB=2.601485e-01;AF1=1;AC1=2;DP4=0,0,42,48;MQ=60;FQ=-282	GT:PL:GQ	1/1:255,255,0:99
NC_003197.1	2635013	G	A	222	0	DP=81;VDB=4.549455e-01;AF1=1;AC1=2;DP4=0,0,43,36;MQ=60;FQ=-250	GT:PL:GQ	1/1:255,223,0:99
NC_003197.1	2642351	G	A	222	0	DP=78;VDB=1.216426e-01;AF1=1;AC1=2;DP4=0,0,43,30;MQ=60;FQ=-247	GT:PL:GQ	1/1:255,220,0:99
NC_003197.1	2659303	T	A	222	0	DP=52;VDB=3.680908e-01;AF1=1;AC1=2;DP4=0,0,25,26;MQ=60;FQ=-178	GT:PL:GQ	1/1:255,151,0:99
NC_003197.1	2661659	G	C	222	0	DP=83;VDB=1.395625e-01;AF1=1;AC1=2;DP4=0,0,38,44;MQ=60;FQ=-274	GT:PL:GQ	1/1:255,247,0:99
NC_003197.1	2668958	G	A	222	0	DP=39;VDB=8.580924e-02;AF1=1;AC1=2;DP4=0,0,35,3;MQ=60;FQ=-141	GT:PL:GQ	1/1:255,114,0:99
NC_003197.1	2673803	G	T	139	0	DP=10;VDB=4.547588e-03;AF1=1;AC1=2;DP4=0,0,4,5;MQ=60;FQ=-54	GT:PL:GQ	1/1:172,27,0:51
NC_003197.1	2682758	T	A	222	0	DP=54;VDB=3.193197e-01;AF1=1;AC1=2;DP4=0,0,22,28;MQ=60;FQ=-178	GT:PL:GQ	1/1:255,151,0:99
NC_003197.1	2688511	G	A	222	0	DP=61;VDB=1.515513e-01;AF1=1;AC1=2;DP4=0,0,28,30;MQ=60;FQ=-199	GT:PL:GQ	1/1:255,172,0:99
NC_003197.1	2695983	G	T	222	0	DP=79;VDB=1.848291e-01;RPB=9.327194e-01;AF1=1;AC1=2;DP4=0,1,41,36;MQ=60;FQ=-237;PV4=0.47,1,1,0.28	GT:PL:GQ	1/1:255,210,0:99
NC_003197.1	2696246	T	G	222	0	DP=64;VDB=3.555585e-01;AF1=1;AC1=2;DP4=0,0,32,32;MQ=60;FQ=-220	GT:PL:GQ	1/1:255,193,0:99
NC_003197.1	2698341	A	C	222	0	DP=34;VDB=3.892417e-02;AF1=1;AC1=2;DP4=0,0,14,16;MQ=60;FQ=-117	GT:PL:GQ	1/1:255,90,0:99
NC_003197.1	2702674	G	A	222	0	DP=73;VDB=1.986351e-01;AF1=1;AC1=2;DP4=0,0,28,39;MQ=60;FQ=-229	GT:PL:GQ	1/1:255,202,0:99
NC_003197.1	2709243	T	C	222	0	DP=75;VDB=6.220150e-02;AF1=1;AC1=2;DP4=0,0,35,37;MQ=60;FQ=-244	GT:PL:GQ	1/1:255,217,0:99
NC_003197.1	2720067	A	G	222	0	DP=70;VDB=2.428848e-03;AF1=1;AC1=2;DP4=0,0,32,37;MQ=60;FQ=-235	GT:PL:GQ	1/1:255,208,0:99
NC_003197.1	2726129	A	G	222	0	DP=60;VDB=4.550165e-02;AF1=1;AC1=2;DP4=0,0,31,26;MQ=60;FQ=-199	GT:PL:GQ	1/1:255,172,0:99
NC_003197.1	2782809	G	T	222	0	DP=66;VDB=4.060213e-01;AF1=1;AC1=2;DP4=0,0,27,35;MQ=60;FQ=-214	GT:PL:GQ	1/1:255,187,0:99
NC_003197.1	2788821	G	A	222	0	DP=80;VDB=9.947651e-02;AF1=1;AC1=2;DP4=0,0,35,43;MQ=60;FQ=-262	GT:PL:GQ	1/1:255,235,0:99
NC_003197.1	2820203	G	A	222	0	DP=72;VDB=4.788876e-02;AF1=1;AC1=2;DP4=0,0,32,39;MQ=60;FQ=-241	GT:PL:GQ	1/1:255,214,0:99
NC_003197.1	2823298	T	C	222	0	DP=56;VDB=3.050608e-02;AF1=1;AC1=2;DP4=0,0,35,21;MQ=60;FQ=-196	GT:PL:GQ	1/1:255,169,0:99
NC_003197.1	2828753	G	A	222	0	DP=49;VDB=1.572746e-01;AF1=1;AC1=2;DP4=0,0,27,22;MQ=60;FQ=-175	GT:PL:GQ	1/1:255,148,0:99
NC_003197.1	2829374	A	C	222	0	DP=65;VDB=3.640895e-01;AF1=1;AC1=2;DP4=0,0,29,34;MQ=60;FQ=-217	GT:PL:GQ	1/1:255,190,0:99
NC_003197.1	2830108	A	G	222	0	DP=85;VDB=1.208458e-01;AF1=1;AC1=2;DP4=0,0,43,41;MQ=60;FQ=-280	GT:PL:GQ	1/1:255,253,0:99
NC_003197.1	2836131	C	A	222	0	DP=44;VDB=2.957141e-01;AF1=1;AC1=2;DP4=0,0,21,18;MQ=60;FQ=-144	GT:PL:GQ	1/1:255,117,0:99
NC_003197.1	2836699	G	C	222	0	DP=82;VDB=1.456046e-03;AF1=1;AC1=2;DP4=0,0,41,41;MQ=60;FQ=-274	GT:PL:GQ	1/1:255,247,0:99
NC_003197.1	2843936	T	C	222	0	DP=70;VDB=1.547392e-01;AF1=1;AC1=2;DP4=0,0,37,32;MQ=60;FQ=-235	GT:PL:GQ	1/1:255,208,0:99
NC_003197.1	2894454	A	G	222	0	DP=73;VDB=4.431339e-01;AF1=1;AC1=2;DP4=0,0,47,25;MQ=60;FQ=-244	GT:PL:GQ	1/1:255,217,0:99
NC_003197.1	2899518	A	G	222	0	DP=58;VDB=3.392195e-01;AF1=1;AC1=2;DP4=0,0,24,33;MQ=60;FQ=-199	GT:PL:GQ	1/1:255,172,0:99
NC_003197.1	2899570	G	A	222	0	DP=57;VDB=3.742176e-01;AF1=1;AC1=2;DP4=0,0,27,28;MQ=60;FQ=-193	GT:PL:GQ	1/1:255,166,0:99
NC_003197.1	2905934	G	A	222	0	DP=112;VDB=4.758200e-01;AF1=1;AC1=2;DP4=0,0,57,48;MQ=60;FQ=-282	GT:PL:GQ	1/1:255,255,0:99
NC_003197.1	2913677	A	G	222	0	DP=41;VDB=2.723968e-01;AF1=1;AC1=2;DP4=0,0,21,20;MQ=60;FQ=-150	GT:PL:GQ	1/1:255,123,0:99
NC_003197.1	2914811	T	C	222	0	DP=65;VDB=4.161122e-01;AF1=1;AC1=2;DP4=0,0,24,41;MQ=60;FQ=-223	GT:PL:GQ	1/1:255,196,0:99
NC_003197.1	2916190	C	T	222	0	DP=59;VDB=3.780162e-01;AF1=1;AC1=2;DP4=0,0,23,30;MQ=60;FQ=-187	GT:PL:GQ	1/1:255,160,0:99
NC_003197.1	2925309	A	G	222	0	DP=83;VDB=4.580559e-01;AF1=1;AC1=2;DP4=0,0,36,43;MQ=60;FQ=-265	GT:PL:GQ	1/1:255,238,0:99
NC_003197.1	2928483	T	C	222	0	DP=69;VDB=3.667289e-01;AF1=1;AC1=2;DP4=0,0,37,30;MQ=60;FQ=-226	GT:PL:GQ	1/1:255,199,0:99
NC_003197.1	2940892	A	G	222	0	DP=73;VDB=4.239786e-01;AF1=1;AC1=2;DP4=0,0,33,38;MQ=60;FQ=-241	GT:PL:GQ	1/1:255,214,0:99
NC_003197.1	2944895	C	T	222	0	DP=69;VDB=4.166164e-01;AF1=1;AC1=2;DP4=0,0,37,30;MQ=60;FQ=-229	GT:PL:GQ	1/1:255,202,0:99
NC_003197.1	2948018	A	G	222	0	DP=67;VDB=4.169517e-01;AF1=1;AC1=2;DP4=0,0,29,36;MQ=60;FQ=-223	GT:PL:GQ	1/1:255,196,0:99
NC_003197.1	2965583	C	T	222	0	DP=57;VDB=2.835012e-01;AF1=1;AC1=2;DP4=0,0,27,29;MQ=60;FQ=-196	GT:PL:GQ	1/1:255,169,0:99
NC_003197.1	2977269	A	C	222	0	DP=68;VDB=1.443128e-01;AF1=1;AC1=2;DP4=0,0,25,35;MQ=60;FQ=-208	GT:PL:GQ	1/1:255,181,0:99
NC_003197.1	2979415	C	T	222	0	DP=68;VDB=3.680300e-01;AF1=1;AC1=2;DP4=0,0,34,32;MQ=60;FQ=-226	GT:PL:GQ	1/1:255,199,0:99
NC_003197.1	2983237	C	A	222	0	DP=57;VDB=1.629053e-01;AF1=1;AC1=2;DP4=0,0,21,27;MQ=60;FQ=-171	GT:PL:GQ	1/1:255,144,0:99
NC_003197.1	2985352	G	T	222	0	DP=88;VDB=4.155042e-01;AF1=1;AC1=2;DP4=0,0,39,46;MQ=60;FQ=-282	GT:PL:GQ	1/1:255,255,0:99
NC_003197.1	2987981	C	T	222	0	DP=66;VDB=5.648509e-02;RPB=-7.907341e-01;AF1=1;AC1=2;DP4=2,1,29,31;MQ=60;FQ=-114;PV4=0.61,1,1,1	GT:PL:GQ	1/1:255,87,0:99
NC_003197.1	2996778	C	G	222	0	DP=55;VDB=3.439730e-01;AF1=1;AC1=2;DP4=0,0,28,26;MQ=60;FQ=-190	GT:PL:GQ	1/1:255,163,0:99
NC_003197.1	2996779	G	C	222	0	DP=55;VDB=1.899021e-01;AF1=1;AC1=2;DP4=0,0,26,25;MQ=60;FQ=-181	GT:PL:GQ	1/1:255,154,0:99
NC_003197.1	2997973	G	A	222	0	DP=61;VDB=3.392573e-01;AF1=1;AC1=2;DP4=0,0,32,29;MQ=60;FQ=-211	GT:PL:GQ	1/1:255,184,0:99
NC_003197.1	2999624	A	G	222	0	DP=83;VDB=2.044922e-01;AF1=1;AC1=2;DP4=0,0,44,39;MQ=60;FQ=-277	GT:PL:GQ	1/1:255,250,0:99
NC_003197.1	3005617	A	C	222	0	DP=56;VDB=2.784025e-02;AF1=1;AC1=2;DP4=0,0,25,29;MQ=60;FQ=-190	GT:PL:GQ	1/1:255,163,0:99
NC_003197.1	3006268	C	A	222	0	DP=95;VDB=7.073542e-06;RPB=1.620399e+00;AF1=1;AC1=2;DP4=1,0,40,52;MQ=60;FQ=-273;PV4=0.44,1,1,1	GT:PL:GQ	1/1:255,246,0:99
NC_003197.1	3006973	G	A	222	0	DP=66;VDB=2.341968e-01;AF1=1;AC1=2;DP4=0,0,30,36;MQ=60;FQ=-226	GT:PL:GQ	1/1:255,199,0:99
NC_003197.1	3006974	C	A	222	0	DP=66;VDB=2.477978e-01;RPB=-5.063517e-01;AF1=1;AC1=2;DP4=0,1,30,34;MQ=60;FQ=-204;PV4=1,1,1,0.34	GT:PL:GQ	1/1:255,177,0:99
NC_003197.1	3008792	C	T	222	0	DP=71;VDB=3.343254e-01;AF1=1;AC1=2;DP4=0,0,33,38;MQ=60;FQ=-241	GT:PL:GQ	1/1:255,214,0:99
NC_003197.1	3009758	C	T	222	0	DP=96;VDB=2.023075e-01;AF1=1;AC1=2;DP4=0,0,41,53;MQ=60;FQ=-282	GT:PL:GQ	1/1:255,255,0:99
NC_003197.1	3010824	T	C	222	0	DP=74;VDB=1.229180e-02;AF1=1;AC1=2;DP4=0,0,39,33;MQ=60;FQ=-244	GT:PL:GQ	1/1:255,217,0:99
NC_003197.1	3019004	G	T	222	0	DP=81;VDB=4.707672e-01;AF1=1;AC1=2;DP4=0,0,40,41;MQ=60;FQ=-271	GT:PL:GQ	1/1:255,244,0:99
NC_003197.1	3025173	G	T	222	0	DP=114;VDB=4.468961e-01;RPB=-9.830958e-01;AF1=1;AC1=2;DP4=0,1,60,50;MQ=60;FQ=-282;PV4=0.46,1,1,0.46	GT:PL:GQ	1/1:255,255,0:99
NC_003197.1	3035015	G	A	222	0	DP=63;VDB=4.019344e-01;AF1=1;AC1=2;DP4=0,0,33,29;MQ=60;FQ=-214	GT:PL:GQ	1/1:255,187,0:99
NC_003197.1	3055765	A	G	222	0	DP=87;VDB=3.905463e-01;AF1=1;AC1=2;DP4=0,0,47,39;MQ=60;FQ=-282	GT:PL:GQ	1/1:255,255,0:99
NC_003197.1	3055950	A	G	222	0	DP=92;VDB=4.738805e-01;AF1=1;AC1=2;DP4=0,0,46,40;MQ=60;FQ=-282	GT:PL:GQ	1/1:255,255,0:99
NC_003197.1	3056329	A	G	222	0	DP=93;VDB=4.543785e-01;AF1=1;AC1=2;DP4=0,0,46,41;MQ=60;FQ=-282	GT:PL:GQ	1/1:255,255,0:99
NC_003197.1	3056347	T	A	222	0	DP=96;VDB=3.709821e-03;AF1=1;AC1=2;DP4=0,0,45,44;MQ=60;FQ=-282	GT:PL:GQ	1/1:255,255,0:99
NC_003197.1	3059163	C	T	222	0	DP=68;VDB=2.405545e-01;AF1=1;AC1=2;DP4=0,0,28,33;MQ=60;FQ=-211	GT:PL:GQ	1/1:255,184,0:99
NC_003197.1	3066486	A	T	222	0	DP=72;VDB=9.143904e-02;AF1=1;AC1=2;DP4=0,0,34,31;MQ=60;FQ=-223	GT:PL:GQ	1/1:255,196,0:99
NC_003197.1	3079061	A	C	222	0	DP=35;VDB=2.900057e-01;AF1=1;AC1=2;DP4=0,0,16,18;MQ=60;FQ=-129	GT:PL:GQ	1/1:255,102,0:99
NC_003197.1	3093568	C	A	222	0	DP=81;VDB=3.868958e-01;AF1=1;AC1=2;DP4=0,0,42,33;MQ=60;FQ=-253	GT:PL:GQ	1/1:255,226,0:99
NC_003197.1	3094599	A	G	222	0	DP=49;VDB=1.739944e-12;AF1=1;AC1=2;DP4=0,0,21,24;MQ=60;FQ=-162	GT:PL:GQ	1/1:255,135,0:99
NC_003197.1	3096598	T	G	222	0	DP=84;VDB=3.030754e-01;AF1=1;AC1=2;DP4=0,0,41,41;MQ=60;FQ=-274	GT:PL:GQ	1/1:255,247,0:99
NC_003197.1	3116518	C	T	222	0	DP=86;VDB=3.422630e-01;AF1=1;AC1=2;DP4=0,0,44,42;MQ=60;FQ=-282	GT:PL:GQ	1/1:255,255,0:99
NC_003197.1	3119237	G	A	222	0	DP=77;VDB=3.251897e-01;AF1=1;AC1=2;DP4=0,0,38,35;MQ=60;FQ=-247	GT:PL:GQ	1/1:255,220,0:99
NC_003197.1	3120407	T	C	222	0	DP=72;VDB=1.738596e-01;AF1=1;AC1=2;DP4=0,0,37,35;MQ=60;FQ=-244	GT:PL:GQ	1/1:255,217,0:99
NC_003197.1	3123348	C	G	222	0	DP=77;VDB=1.780924e-02;AF1=1;AC1=2;DP4=0,0,37,36;MQ=60;FQ=-247	GT:PL:GQ	1/1:255,220,0:99
NC_003197.1	3123349	G	C	222	0	DP=73;VDB=1.659311e-02;AF1=1;AC1=2;DP4=0,0,37,36;MQ=60;FQ=-247	GT:PL:GQ	1/1:255,220,0:99
NC_003197.1	3127204	G	T	222	0	DP=54;VDB=6.630250e-02;AF1=1;AC1=2;DP4=0,0,25,27;MQ=60;FQ=-184	GT:PL:GQ	1/1:255,157,0:99
NC_003197.1	3142791	C	T	222	0	DP=67;VDB=6.062803e-03;AF1=1;AC1=2;DP4=0,0,31,36;MQ=60;FQ=-229	GT:PL:GQ	1/1:255,202,0:99
NC_003197.1	3151791	G	A	222	0	DP=72;VDB=5.788118e-02;AF1=1;AC1=2;DP4=0,0,41,31;MQ=60;FQ=-244	GT:PL:GQ	1/1:255,217,0:99
NC_003197.1	3154019	C	G	222	0	DP=91;VDB=1.023267e-01;AF1=1;AC1=2;DP4=0,0,45,42;MQ=60;FQ=-282	GT:PL:GQ	1/1:255,255,0:99
NC_003197.1	3154020	G	C	222	0	DP=90;VDB=5.608112e-02;AF1=1;AC1=2;DP4=0,0,46,41;MQ=60;FQ=-282	GT:PL:GQ	1/1:255,255,0:99
NC_003197.1	3160598	G	A	222	0	DP=79;VDB=3.385314e-01;AF1=1;AC1=2;DP4=0,0,35,42;MQ=60;FQ=-259	GT:PL:GQ	1/1:255,232,0:99
NC_003197.1	3167832	C	T	222	0	DP=79;VDB=2.812949e-01;AF1=1;AC1=2;DP4=0,0,35,44;MQ=60;FQ=-265	GT:PL:GQ	1/1:255,238,0:99
NC_003197.1	3181796	T	C	222	0	DP=63;VDB=3.684369e-01;AF1=1;AC1=2;DP4=0,0,35,28;MQ=60;FQ=-217	GT:PL:GQ	1/1:255,190,0:99
NC_003197.1	3185984	A	G	222	0	DP=106;VDB=4.416282e-01;AF1=1;AC1=2;DP4=0,0,51,53;MQ=60;FQ=-282	GT:PL:GQ	1/1:255,255,0:99
NC_003197.1	3188690	A	C	222	0	DP=73;VDB=3.065224e-02;AF1=1;AC1=2;DP4=0,0,41,32;MQ=60;FQ=-247	GT:PL:GQ	1/1:255,220,0:99
NC_003197.1	3193667	G	A	222	0	DP=43;VDB=3.165488e-01;AF1=1;AC1=2;DP4=0,0,18,20;MQ=60;FQ=-141	GT:PL:GQ	1/1:255,114,0:99
NC_003197.1	3197417	T	G	222	0	DP=65;VDB=3.314833e-01;AF1=1;AC1=2;DP4=0,0,36,29;MQ=60;FQ=-223	GT:PL:GQ	1/1:255,196,0:99
NC_003197.1	3219132	C	G	222	0	DP=75;VDB=1.547412e-01;AF1=1;AC1=2;DP4=0,0,34,41;MQ=60;FQ=-253	GT:PL:GQ	1/1:255,226,0:99
NC_003197.1	3219133	G	C	222	0	DP=75;VDB=2.231580e-01;AF1=1;AC1=2;DP4=0,0,34,41;MQ=60;FQ=-253	GT:PL:GQ	1/1:255,226,0:99
NC_003197.1	3242909	C	T	222	0	DP=78;VDB=2.562181e-01;AF1=1;AC1=2;DP4=0,0,36,37;MQ=60;FQ=-247	GT:PL:GQ	1/1:255,220,0:99
NC_003197.1	3245899	G	A	222	0	DP=63;VDB=8.936319e-03;AF1=1;AC1=2;DP4=0,0,24,37;MQ=60;FQ=-211	GT:PL:GQ	1/1:255,184,0:99
NC_003197.1	3248790	A	C	222	0	DP=70;VDB=3.894615e-01;AF1=1;AC1=2;DP4=0,0,26,41;MQ=60;FQ=-229	GT:PL:GQ	1/1:255,202,0:99
NC_003197.1	3249039	G	A	222	0	DP=70;VDB=4.344110e-01;AF1=1;AC1=2;DP4=0,0,43,27;MQ=60;FQ=-238	GT:PL:GQ	1/1:255,211,0:99
NC_003197.1	3260108	G	A	222	0	DP=58;VDB=3.480374e-01;AF1=1;AC1=2;DP4=0,0,26,19;MQ=60;FQ=-159	GT:PL:GQ	1/1:255,132,0:99
NC_003197.1	3264056	C	T	222	0	DP=58;VDB=1.888713e-01;AF1=1;AC1=2;DP4=0,0,26,32;MQ=60;FQ=-202	GT:PL:GQ	1/1:255,175,0:99
NC_003197.1	3269453	G	A	222	0	DP=71;VDB=3.820214e-01;AF1=1;AC1=2;DP4=0,0,30,38;MQ=60;FQ=-232	GT:PL:GQ	1/1:255,205,0:99
NC_003197.1	3279889	G	A	222	0	DP=46;VDB=2.952296e-01;AF1=1;AC1=2;DP4=0,0,17,27;MQ=60;FQ=-159	GT:PL:GQ	1/1:255,132,0:99
NC_003197.1	3286324	A	C	222	0	DP=99;VDB=1.625036e-02;AF1=1;AC1=2;DP4=0,0,45,50;MQ=60;FQ=-282	GT:PL:GQ	1/1:255,255,0:99
NC_003197.1	3286531	G	T	222	0	DP=96;VDB=1.879151e-01;AF1=1;AC1=2;DP4=0,0,51,39;MQ=60;FQ=-282	GT:PL:GQ	1/1:255,255,0:99
NC_003197.1	3318138	A	G	222	0	DP=71;VDB=4.103846e-01;AF1=1;AC1=2;DP4=0,0,43,26;MQ=60;FQ=-235	GT:PL:GQ	1/1:255,208,0:99
NC_003197.1	3328927	T	C	222	0	DP=59;VDB=1.626731e-01;AF1=1;AC1=2;DP4=0,0,38,19;MQ=60;FQ=-199	GT:PL:GQ	1/1:255,172,0:99
NC_003197.1	3330350	G	A	222	0	DP=84;VDB=4.325017e-01;RPB=-1.398263e+00;AF1=1;AC1=2;DP4=0,1,42,40;MQ=60;FQ=-235;PV4=0.49,0.29,1,0.32	GT:PL:GQ	1/1:255,208,0:99
NC_003197.1	3332793	T	C	222	0	DP=90;VDB=1.895916e-01;AF1=1;AC1=2;DP4=0,0,43,40;MQ=60;FQ=-274	GT:PL:GQ	1/1:255,247,0:99
NC_003197.1	3333171	A	G	222	0	DP=91;VDB=4.499436e-01;AF1=1;AC1=2;DP4=0,0,55,36;MQ=60;FQ=-282	GT:PL:GQ	1/1:255,255,0:99
NC_003197.1	3343419	C	A	222	0	DP=73;VDB=3.890216e-01;AF1=1;AC1=2;DP4=0,0,36,34;MQ=60;FQ=-235	GT:PL:GQ	1/1:255,208,0:99
NC_003197.1	3346013	A	C	222	0	DP=93;VDB=4.915004e-01;RPB=3.538803e-01;AF1=1;AC1=2;DP4=0,1,39,53;MQ=60;FQ=-282;PV4=1,1,1,0.32	GT:PL:GQ	1/1:255,255,0:99
NC_003197.1	3371095	G	A	222	0	DP=70;VDB=2.821229e-01;RPB=2.037927e-01;AF1=1;AC1=2;DP4=0,1,40,27;MQ=60;FQ=-213;PV4=0.41,1,1,0.29	GT:PL:GQ	1/1:255,186,0:99
NC_003197.1	3391158	G	A	222	0	DP=73;VDB=3.091754e-01;AF1=1;AC1=2;DP4=0,0,37,35;MQ=60;FQ=-244	GT:PL:GQ	1/1:255,217,0:99
NC_003197.1	3404997	T	C	222	0	DP=76;VDB=3.592517e-01;AF1=1;AC1=2;DP4=0,0,31,39;MQ=60;FQ=-238	GT:PL:GQ	1/1:255,211,0:99
NC_003197.1	3413311	G	C	222	0	DP=57;VDB=2.171678e-01;AF1=1;AC1=2;DP4=0,0,25,31;MQ=60;FQ=-196	GT:PL:GQ	1/1:255,169,0:99
NC_003197.1	3426735	C	A	222	0	DP=81;VDB=1.226663e-01;AF1=1;AC1=2;DP4=0,0,38,42;MQ=60;FQ=-268	GT:PL:GQ	1/1:255,241,0:99
NC_003197.1	3431460	C	T	222	0	DP=55;VDB=1.234021e-01;AF1=1;AC1=2;DP4=0,0,27,28;MQ=60;FQ=-193	GT:PL:GQ	1/1:255,166,0:99
NC_003197.1	3442687	T	C	222	0	DP=72;VDB=2.443322e-01;AF1=1;AC1=2;DP4=0,0,32,38;MQ=60;FQ=-238	GT:PL:GQ	1/1:255,211,0:99
NC_003197.1	3445807	G	A	222	0	DP=67;VDB=8.193880e-02;AF1=1;AC1=2;DP4=0,0,31,35;MQ=60;FQ=-226	GT:PL:GQ	1/1:255,199,0:99
NC_003197.1	3456822	G	A	222	0	DP=77;VDB=5.172858e-03;AF1=1;AC1=2;DP4=0,0,34,41;MQ=60;FQ=-253	GT:PL:GQ	1/1:255,226,0:99
NC_003197.1	3465773	G	A	222	0	DP=74;VDB=3.196702e-01;AF1=1;AC1=2;DP4=0,0,43,28;MQ=60;FQ=-241	GT:PL:GQ	1/1:255,214,0:99
NC_003197.1	3487935	T	C	222	0	DP=21;VDB=1.885455e-01;AF1=1;AC1=2;DP4=0,0,10,8;MQ=60;FQ=-81	GT:PL:GQ	1/1:255,54,0:99
NC_003197.1	3490577	A	G	222	0	DP=77;VDB=4.152237e-01;AF1=1;AC1=2;DP4=0,0,44,32;MQ=60;FQ=-256	GT:PL:GQ	1/1:255,229,0:99
NC_003197.1	3519143	G	A	222	0	DP=32;VDB=1.431256e-01;RPB=4.494495e+00;AF1=1;AC1=2;DP4=6,6,5,12;MQ=41;FQ=-36;PV4=0.44,0.045,1,0.0033	GT:PL:GQ	1/1:254,9,0:16
NC_003197.1	3519152	G	A	193	0	DP=25;VDB=1.097227e-01;RPB=4.215444e+00;AF1=1;AC1=2;DP4=6,7,3,9;MQ=37;FQ=-30;PV4=0.41,1,1,0.001	GT:PL:GQ	1/1:223,3,0:6
NC_003197.1	3519161	A	G	117	0	DP=22;VDB=3.835803e-02;RPB=3.664705e+00;AF1=1;AC1=2;DP4=6,6,1,7;MQ=28;FQ=-29;PV4=0.16,0.038,1,0.039	GT:PL:GQ	1/1:146,2,0:5
NC_003197.1	3519185	C	G	64	0	DP=20;VDB=4.832556e-03;RPB=2.927991e+00;AF1=1;AC1=2;DP4=7,7,0,6;MQ=21;FQ=-30;PV4=0.051,0.068,1,1	GT:PL:GQ	1/1:94,3,0:6
NC_003197.1	3519308	C	G	82.1	0	DP=18;VDB=9.093928e-02;RPB=-2.532291e+00;AF1=1;AC1=2;DP4=4,4,2,8;MQ=23;FQ=-32;PV4=0.32,0.066,1,1	GT:PL:GQ	1/1:113,5,0:9
NC_003197.1	3519310	T	G	87.1	0	DP=18;VDB=9.902366e-02;RPB=-2.532291e+00;AF1=1;AC1=2;DP4=4,4,2,8;MQ=23;FQ=-32;PV4=0.32,0.36,1,1	GT:PL:GQ	1/1:118,5,0:9
NC_003197.1	3520577	G	A,C	136	0	DP=14;VDB=5.148771e-03;AF1=1;AC1=2;DP4=0,0,8,4;MQ=31;FQ=-60	GT:PL:GQ	1/1:169,33,0,157,10,154:63
NC_003197.1	3520631	A	G	175	0	DP=23;VDB=9.450740e-02;AF1=1;AC1=2;DP4=0,0,13,5;MQ=27;FQ=-81	GT:PL:GQ	1/1:208,54,0:99
NC_003197.1	3520646	G	A	95	0	DP=28;VDB=1.555288e-01;RPB=2.487865e+00;AF1=1;AC1=2;DP4=2,1,14,1;MQ=22;FQ=-50;PV4=0.31,0.48,1,1	GT:PL:GQ	1/1:128,23,0:43
NC_003197.1	3521621	T	C	185	0	DP=53;VDB=9.644548e-02;RPB=-2.736691e+00;AF1=1;AC1=2;DP4=6,14,16,16;MQ=22;FQ=-41;PV4=0.25,1,1,1	GT:PL:GQ	1/1:218,14,0:25
NC_003197.1	3521657	G	A	222	0	DP=43;VDB=2.642650e-01;RPB=-4.191848e+00;AF1=1;AC1=2;DP4=4,11,13,15;MQ=29;FQ=-44;PV4=0.33,1,1,1	GT:PL:GQ	1/1:255,17,0:31
NC_003197.1	3521660	G	A	222	0	DP=46;VDB=2.771240e-01;RPB=-4.233854e+00;AF1=1;AC1=2;DP4=4,11,14,15;MQ=30;FQ=-45;PV4=0.21,0.14,1,1	GT:PL:GQ	1/1:255,18,0:33
NC_003197.1	3521744	G	A	222	0	DP=51;VDB=7.927220e-02;RPB=-1.732384e+00;AF1=1;AC1=2;DP4=0,1,28,22;MQ=51;FQ=-163;PV4=0.45,1,1,1	GT:PL:GQ	1/1:255,136,0:99
NC_003197.1	3521747	A	G	222	0	DP=50;VDB=7.592026e-02;RPB=6.236630e-01;AF1=1;AC1=2;DP4=1,0,27,22;MQ=51;FQ=-159;PV4=1,1,0.24,0.36	GT:PL:GQ	1/1:255,132,0:99
NC_003197.1	3522170	G	T	222	0	DP=73;VDB=2.464369e-01;AF1=1;AC1=2;DP4=0,0,39,34;MQ=60;FQ=-244	GT:PL:GQ	1/1:255,217,0:99
NC_003197.1	3525112	G	A	222	0	DP=65;VDB=3.608873e-02;AF1=1;AC1=2;DP4=0,0,39,24;MQ=60;FQ=-217	GT:PL:GQ	1/1:255,190,0:99
NC_003197.1	3534782	A	G	222	0	DP=71;VDB=7.411914e-02;AF1=1;AC1=2;DP4=0,0,32,32;MQ=60;FQ=-220	GT:PL:GQ	1/1:255,193,0:99
NC_003197.1	3540267	G	A	222	0	DP=66;VDB=2.421203e-01;AF1=1;AC1=2;DP4=0,0,35,29;MQ=60;FQ=-220	GT:PL:GQ	1/1:255,193,0:99
NC_003197.1	3555489	T	C	222	0	DP=82;VDB=3.115311e-02;AF1=1;AC1=2;DP4=0,0,43,37;MQ=60;FQ=-268	GT:PL:GQ	1/1:255,241,0:99
NC_003197.1	3568587	G	A	114	0	DP=74;VDB=2.064932e-02;RPB=1.275944e+00;AF1=0.5;AC1=1;DP4=24,26,7,17;MQ=24;FQ=117;PV4=0.14,1,1,0.14	GT:PL:GQ	0/1:144,0,176:99
NC_003197.1	3590122	T	A	222	0	DP=85;VDB=4.746936e-01;AF1=1;AC1=2;DP4=0,0,40,43;MQ=60;FQ=-277	GT:PL:GQ	1/1:255,250,0:99
NC_003197.1	3595755	C	A	222	0	DP=73;VDB=3.185600e-01;AF1=1;AC1=2;DP4=0,0,35,37;MQ=60;FQ=-244	GT:PL:GQ	1/1:255,217,0:99
NC_003197.1	3609825	G	T	222	0	DP=52;VDB=1.315707e-01;AF1=1;AC1=2;DP4=0,0,29,23;MQ=60;FQ=-184	GT:PL:GQ	1/1:255,157,0:99
NC_003197.1	3612722	G	A	222	0	DP=85;VDB=2.033234e-02;AF1=1;AC1=2;DP4=0,0,55,30;MQ=60;FQ=-282	GT:PL:GQ	1/1:255,255,0:99
NC_003197.1	3617051	C	T	222	0	DP=85;VDB=3.682816e-03;AF1=1;AC1=2;DP4=0,0,50,32;MQ=60;FQ=-274	GT:PL:GQ	1/1:255,247,0:99
NC_003197.1	3617896	C	A	222	0	DP=92;VDB=2.538696e-01;AF1=1;AC1=2;DP4=0,0,44,43;MQ=60;FQ=-282	GT:PL:GQ	1/1:255,255,0:99
NC_003197.1	3623270	C	A	222	0	DP=98;VDB=1.414664e-01;AF1=1;AC1=2;DP4=0,0,44,53;MQ=60;FQ=-282	GT:PL:GQ	1/1:255,255,0:99
NC_003197.1	3629805	A	G	109	0	DP=21;VDB=1.078812e-01;RPB=-2.851924e+00;AF1=0.5;AC1=1;DP4=6,5,7,3;MQ=55;FQ=112;PV4=0.66,0.087,1,1	GT:PL:GQ	0/1:139,0,166:99
NC_003197.1	3629817	C	T	135	0	DP=19;VDB=1.217908e-01;RPB=-2.165064e+00;AF1=0.5;AC1=1;DP4=5,4,5,3;MQ=54;FQ=93;PV4=1,1,1,1	GT:PL:GQ	0/1:165,0,120:99
NC_003197.1	3634258	G	A	222	0	DP=84;VDB=2.876672e-01;AF1=1;AC1=2;DP4=0,0,45,38;MQ=60;FQ=-277	GT:PL:GQ	1/1:255,250,0:99
NC_003197.1	3667592	A	G	222	0	DP=93;VDB=3.508749e-01;AF1=1;AC1=2;DP4=0,0,42,50;MQ=60;FQ=-282	GT:PL:GQ	1/1:255,255,0:99
NC_003197.1	3670795	C	T	222	0	DP=66;VDB=2.062058e-01;AF1=1;AC1=2;DP4=0,0,33,33;MQ=60;FQ=-226	GT:PL:GQ	1/1:255,199,0:99
NC_003197.1	3676592	A	G	222	0	DP=68;VDB=3.732027e-01;AF1=1;AC1=2;DP4=0,0,32,35;MQ=60;FQ=-229	GT:PL:GQ	1/1:255,202,0:99
NC_003197.1	3677617	G	A	222	0	DP=74;VDB=3.113478e-01;RPB=-9.448634e-01;AF1=1;AC1=2;DP4=0,1,38,27;MQ=60;FQ=-201;PV4=0.42,1,1,1	GT:PL:GQ	1/1:255,174,0:99
NC_003197.1	3678691	G	T	222	0	DP=89;VDB=9.096714e-02;AF1=1;AC1=2;DP4=0,0,43,46;MQ=60;FQ=-282	GT:PL:GQ	1/1:255,255,0:99
NC_003197.1	3679184	G	A	222	0	DP=64;VDB=3.902769e-01;AF1=1;AC1=2;DP4=0,0,26,35;MQ=60;FQ=-211	GT:PL:GQ	1/1:255,184,0:99
NC_003197.1	3679195	C	T	222	0	DP=64;VDB=3.520807e-01;AF1=1;AC1=2;DP4=0,0,27,36;MQ=60;FQ=-217	GT:PL:GQ	1/1:255,190,0:99
NC_003197.1	3681648	A	G	222	0	DP=82;VDB=2.880307e-01;AF1=1;AC1=2;DP4=0,0,37,42;MQ=60;FQ=-265	GT:PL:GQ	1/1:255,238,0:99
NC_003197.1	3681781	C	A	222	0	DP=61;VDB=3.588153e-01;AF1=1;AC1=2;DP4=0,0,27,28;MQ=60;FQ=-193	GT:PL:GQ	1/1:255,166,0:99
NC_003197.1	3682652	C	A	222	0	DP=84;VDB=4.209473e-01;AF1=1;AC1=2;DP4=0,0,38,42;MQ=60;FQ=-268	GT:PL:GQ	1/1:255,241,0:99
NC_003197.1	3687191	G	A	222	0	DP=58;VDB=3.238417e-01;AF1=1;AC1=2;DP4=0,0,30,28;MQ=60;FQ=-202	GT:PL:GQ	1/1:255,175,0:99
NC_003197.1	3693898	A	C	222	0	DP=72;VDB=9.855473e-03;AF1=1;AC1=2;DP4=0,0,33,38;MQ=60;FQ=-241	GT:PL:GQ	1/1:255,214,0:99
NC_003197.1	3695761	G	A	222	0	DP=71;VDB=3.117881e-01;AF1=1;AC1=2;DP4=0,0,34,35;MQ=60;FQ=-235	GT:PL:GQ	1/1:255,208,0:99
NC_003197.1	3713001	C	A	222	0	DP=72;VDB=1.775002e-01;AF1=1;AC1=2;DP4=0,0,38,32;MQ=60;FQ=-238	GT:PL:GQ	1/1:255,211,0:99
NC_003197.1	3717410	T	C	222	0	DP=58;VDB=1.980678e-04;RPB=-1.340127e+00;AF1=1;AC1=2;DP4=1,0,12,40;MQ=60;FQ=-163;PV4=0.25,1,1,0.44	GT:PL:GQ	1/1:255,136,0:99
NC_003197.1	3718976	G	A	222	0	DP=95;VDB=2.328684e-02;AF1=1;AC1=2;DP4=0,0,45,45;MQ=60;FQ=-282	GT:PL:GQ	1/1:255,255,0:99
NC_003197.1	3720548	T	G	222	0	DP=73;VDB=4.013579e-01;AF1=1;AC1=2;DP4=0,0,42,29;MQ=60;FQ=-241	GT:PL:GQ	1/1:255,214,0:99
NC_003197.1	3722029	G	C	222	0	DP=58;VDB=1.649726e-01;AF1=1;AC1=2;DP4=0,0,27,30;MQ=60;FQ=-199	GT:PL:GQ	1/1:255,172,0:99
NC_003197.1	3723167	T	C	222	0	DP=44;VDB=3.300314e-01;AF1=1;AC1=2;DP4=0,0,32,9;MQ=60;FQ=-150	GT:PL:GQ	1/1:255,123,0:99
NC_003197.1	3726039	G	A	222	0	DP=69;VDB=5.502219e-02;AF1=1;AC1=2;DP4=0,0,33,33;MQ=60;FQ=-226	GT:PL:GQ	1/1:255,199,0:99
NC_003197.1	3738923	G	A	222	0	DP=68;VDB=1.341586e-01;AF1=1;AC1=2;DP4=0,0,29,33;MQ=60;FQ=-214	GT:PL:GQ	1/1:255,187,0:99
NC_003197.1	3747118	A	C	222	0	DP=102;VDB=8.862964e-02;AF1=1;AC1=2;DP4=0,0,47,50;MQ=60;FQ=-282	GT:PL:GQ	1/1:255,255,0:99
NC_003197.1	3755210	A	G	222	0	DP=77;VDB=1.707810e-01;AF1=1;AC1=2;DP4=0,0,42,35;MQ=60;FQ=-259	GT:PL:GQ	1/1:255,232,0:99
NC_003197.1	3755912	G	A	222	0	DP=84;VDB=4.254115e-01;AF1=1;AC1=2;DP4=0,0,40,42;MQ=60;FQ=-274	GT:PL:GQ	1/1:255,247,0:99
NC_003197.1	3777169	C	T	222	0	DP=74;VDB=3.750872e-01;AF1=1;AC1=2;DP4=0,0,34,36;MQ=60;FQ=-238	GT:PL:GQ	1/1:255,211,0:99
NC_003197.1	3785971	G	T	222	0	DP=64;VDB=1.637985e-02;AF1=1;AC1=2;DP4=0,0,34,30;MQ=60;FQ=-220	GT:PL:GQ	1/1:255,193,0:99
NC_003197.1	3787524	C	T	222	0	DP=57;VDB=3.796128e-01;AF1=1;AC1=2;DP4=0,0,25,29;MQ=60;FQ=-190	GT:PL:GQ	1/1:255,163,0:99
NC_003197.1	3793184	G	A	222	0	DP=77;VDB=4.515032e-01;AF1=1;AC1=2;DP4=0,0,32,44;MQ=60;FQ=-256	GT:PL:GQ	1/1:255,229,0:99
NC_003197.1	3804923	C	A	222	0	DP=73;VDB=9.060042e-02;AF1=1;AC1=2;DP4=0,0,25,45;MQ=60;FQ=-238	GT:PL:GQ	1/1:255,211,0:99
NC_003197.1	3804937	C	T	222	0	DP=70;VDB=5.278451e-03;AF1=1;AC1=2;DP4=0,0,28,42;MQ=60;FQ=-238	GT:PL:GQ	1/1:255,211,0:99
NC_003197.1	3826329	G	A	222	0	DP=96;VDB=4.136593e-01;AF1=1;AC1=2;DP4=0,0,44,42;MQ=60;FQ=-282	GT:PL:GQ	1/1:255,255,0:99
NC_003197.1	3828318	T	C	222	0	DP=65;VDB=2.687717e-01;AF1=1;AC1=2;DP4=0,0,37,25;MQ=60;FQ=-214	GT:PL:GQ	1/1:255,187,0:99
NC_003197.1	3832389	C	T	222	0	DP=90;VDB=1.966203e-01;AF1=1;AC1=2;DP4=0,0,48,37;MQ=60;FQ=-282	GT:PL:GQ	1/1:255,255,0:99
NC_003197.1	3837286	C	G	222	0	DP=91;VDB=1.212385e-01;AF1=1;AC1=2;DP4=0,0,43,44;MQ=60;FQ=-282	GT:PL:GQ	1/1:255,255,0:99
NC_003197.1	3841447	C	T	222	0	DP=60;VDB=3.016708e-01;AF1=1;AC1=2;DP4=0,0,25,31;MQ=60;FQ=-196	GT:PL:GQ	1/1:255,169,0:99
NC_003197.1	3848519	C	T	222	0	DP=44;VDB=7.635688e-02;AF1=1;AC1=2;DP4=0,0,23,19;MQ=60;FQ=-150	GT:PL:GQ	1/1:255,123,0:99
NC_003197.1	3848536	A	G	222	0	DP=52;VDB=3.485299e-01;AF1=1;AC1=2;DP4=0,0,24,26;MQ=60;FQ=-178	GT:PL:GQ	1/1:255,151,0:99
NC_003197.1	3851361	A	G	222	0	DP=62;VDB=1.366400e-02;AF1=1;AC1=2;DP4=0,0,38,23;MQ=60;FQ=-211	GT:PL:GQ	1/1:255,184,0:99
NC_003197.1	3859942	C	A	222	0	DP=41;VDB=9.785936e-02;AF1=1;AC1=2;DP4=0,0,16,25;MQ=60;FQ=-150	GT:PL:GQ	1/1:255,123,0:99
NC_003197.1	3864210	G	T	222	0	DP=55;VDB=2.721199e-01;AF1=1;AC1=2;DP4=0,0,26,27;MQ=60;FQ=-187	GT:PL:GQ	1/1:255,160,0:99
NC_003197.1	3874213	A	G	222	0	DP=88;VDB=1.479536e-01;AF1=1;AC1=2;DP4=0,0,42,40;MQ=60;FQ=-274	GT:PL:GQ	1/1:255,247,0:99
NC_003197.1	3878678	C	A	222	0	DP=88;VDB=1.228084e-02;AF1=1;AC1=2;DP4=0,0,47,41;MQ=60;FQ=-282	GT:PL:GQ	1/1:255,255,0:99
NC_003197.1	3886073	G	T	222	0	DP=88;VDB=2.712271e-01;AF1=1;AC1=2;DP4=0,0,44,42;MQ=60;FQ=-282	GT:PL:GQ	1/1:255,255,0:99
NC_003197.1	3899195	C	T	222	0	DP=59;VDB=2.212564e-01;AF1=1;AC1=2;DP4=0,0,29,26;MQ=60;FQ=-193	GT:PL:GQ	1/1:255,166,0:99
NC_003197.1	3906689	G	A	222	0	DP=100;VDB=2.071845e-01;AF1=1;AC1=2;DP4=0,0,43,46;MQ=60;FQ=-282	GT:PL:GQ	1/1:255,255,0:99
NC_003197.1	3906733	A	G	222	0	DP=80;VDB=4.216528e-02;AF1=1;AC1=2;DP4=0,0,38,40;MQ=60;FQ=-262	GT:PL:GQ	1/1:255,235,0:99
NC_003197.1	3907096	T	G	222	0	DP=96;VDB=2.462877e-01;AF1=1;AC1=2;DP4=0,0,34,53;MQ=60;FQ=-282	GT:PL:GQ	1/1:255,255,0:99
NC_003197.1	3915074	G	T	222	0	DP=96;VDB=4.723888e-04;AF1=1;AC1=2;DP4=0,0,40,45;MQ=60;FQ=-282	GT:PL:GQ	1/1:255,255,0:99
NC_003197.1	3927812	C	T	222	0	DP=77;VDB=3.553939e-01;AF1=1;AC1=2;DP4=0,0,40,35;MQ=60;FQ=-253	GT:PL:GQ	1/1:255,226,0:99
NC_003197.1	3932528	A	G	222	0	DP=92;VDB=4.588246e-01;AF1=1;AC1=2;DP4=0,0,43,45;MQ=60;FQ=-282	GT:PL:GQ	1/1:255,255,0:99
NC_003197.1	3939204	G	A	222	0	DP=58;VDB=3.691261e-01;RPB=1.246053e+00;AF1=1;AC1=2;DP4=0,1,16,40;MQ=60;FQ=-172;PV4=1,1,1,0.31	GT:PL:GQ	1/1:255,145,0:99
NC_003197.1	3948001	C	T	222	0	DP=101;VDB=5.233400e-03;AF1=1;AC1=2;DP4=0,0,54,46;MQ=60;FQ=-282	GT:PL:GQ	1/1:255,255,0:99
NC_003197.1	3963918	A	G	222	0	DP=85;VDB=3.331694e-02;RPB=-1.732201e+00;AF1=1;AC1=2;DP4=1,0,33,42;MQ=60;FQ=-237;PV4=0.45,1,1,1	GT:PL:GQ	1/1:255,210,0:99
NC_003197.1	3969531	A	G	222	0	DP=102;VDB=1.315479e-04;AF1=1;AC1=2;DP4=0,0,52,45;MQ=60;FQ=-282	GT:PL:GQ	1/1:255,255,0:99
NC_003197.1	3972712	A	G	222	0	DP=77;VDB=2.933002e-01;AF1=1;AC1=2;DP4=0,0,37,35;MQ=60;FQ=-244	GT:PL:GQ	1/1:255,217,0:99
NC_003197.1	3974491	C	T	222	0	DP=86;VDB=4.433863e-01;AF1=1;AC1=2;DP4=0,0,42,44;MQ=60;FQ=-282	GT:PL:GQ	1/1:255,255,0:99
NC_003197.1	3983051	G	A	222	0	DP=90;VDB=4.901868e-01;AF1=1;AC1=2;DP4=0,0,44,46;MQ=60;FQ=-282	GT:PL:GQ	1/1:255,255,0:99
NC_003197.1	3990909	G	T	222	0	DP=65;VDB=3.575647e-02;AF1=1;AC1=2;DP4=0,0,29,29;MQ=60;FQ=-202	GT:PL:GQ	1/1:255,175,0:99
NC_003197.1	4001802	C	A	222	0	DP=73;VDB=4.342442e-01;AF1=1;AC1=2;DP4=0,0,37,36;MQ=60;FQ=-247	GT:PL:GQ	1/1:255,220,0:99
NC_003197.1	4002429	G	A	222	0	DP=63;VDB=3.660472e-01;AF1=1;AC1=2;DP4=0,0,28,35;MQ=60;FQ=-217	GT:PL:GQ	1/1:255,190,0:99
NC_003197.1	4006079	G	A	222	0	DP=98;VDB=4.877757e-01;AF1=1;AC1=2;DP4=0,0,42,48;MQ=60;FQ=-282	GT:PL:GQ	1/1:255,255,0:99
NC_003197.1	4018516	G	C	222	0	DP=47;VDB=7.785142e-02;AF1=1;AC1=2;DP4=0,0,25,19;MQ=55;FQ=-156	GT:PL:GQ	1/1:255,129,0:99
NC_003197.1	4028981	G	A	222	0	DP=88;VDB=3.994682e-01;AF1=1;AC1=2;DP4=0,0,46,33;MQ=60;FQ=-265	GT:PL:GQ	1/1:255,238,0:99
NC_003197.1	4037313	T	C	222	0	DP=67;VDB=3.413806e-01;AF1=1;AC1=2;DP4=0,0,28,29;MQ=60;FQ=-196	GT:PL:GQ	1/1:255,169,0:99
NC_003197.1	4050025	C	A	222	0	DP=78;VDB=8.565228e-02;AF1=1;AC1=2;DP4=0,0,44,33;MQ=60;FQ=-259	GT:PL:GQ	1/1:255,232,0:99
NC_003197.1	4050785	T	A	222	0	DP=71;VDB=4.383200e-01;AF1=1;AC1=2;DP4=0,0,28,43;MQ=60;FQ=-241	GT:PL:GQ	1/1:255,214,0:99
NC_003197.1	4081711	C	A	222	0	DP=67;VDB=3.978907e-01;RPB=1.234573e+00;AF1=1;AC1=2;DP4=1,1,35,28;MQ=60;FQ=-168;PV4=1,1,1,0.33	GT:PL:GQ	1/1:255,141,0:99
NC_003197.1	4084165	C	T	222	0	DP=76;VDB=2.470568e-02;AF1=1;AC1=2;DP4=0,0,47,29;MQ=60;FQ=-256	GT:PL:GQ	1/1:255,229,0:99
NC_003197.1	4093025	C	T	222	0	DP=82;VDB=3.622734e-01;AF1=1;AC1=2;DP4=0,0,43,39;MQ=60;FQ=-274	GT:PL:GQ	1/1:255,247,0:99
NC_003197.1	4099874	T	C	148	0	DP=91;VDB=1.892138e-01;RPB=-1.331892e+00;AF1=0.5;AC1=1;DP4=36,33,13,7;MQ=49;FQ=151;PV4=0.44,1,0.0016,1	GT:PL:GQ	0/1:178,0,255:99
NC_003197.1	4099889	C	T	192	0	DP=88;VDB=2.109675e-01;RPB=-1.122005e+00;AF1=0.5;AC1=1;DP4=34,29,14,9;MQ=47;FQ=195;PV4=0.63,1,0.024,0.26	GT:PL:GQ	0/1:222,0,255:99
NC_003197.1	4100044	A	G	74	0	DP=88;VDB=1.204571e-01;RPB=6.417865e-01;AF1=0.5;AC1=1;DP4=34,30,13,11;MQ=27;FQ=77;PV4=1,0.17,0.26,1	GT:PL:GQ	0/1:104,0,248:99
NC_003197.1	4102341	T	C,G	174	0	DP=27;VDB=2.059169e-01;AF1=1;AC1=2;DP4=0,0,5,21;MQ=30;FQ=-102	GT:PL:GQ	1/1:207,75,0,208,63,205:99
NC_003197.1	4108122	C	T	222	0	DP=84;VDB=4.129404e-01;AF1=1;AC1=2;DP4=0,0,34,49;MQ=60;FQ=-277	GT:PL:GQ	1/1:255,250,0:99
NC_003197.1	4140028	G	C	222	0	DP=74;VDB=1.141502e-01;AF1=1;AC1=2;DP4=0,0,28,34;MQ=60;FQ=-214	GT:PL:GQ	1/1:255,187,0:99
NC_003197.1	4153404	C	T	222	0	DP=74;VDB=4.971957e-02;AF1=1;AC1=2;DP4=0,0,34,36;MQ=60;FQ=-238	GT:PL:GQ	1/1:255,211,0:99
NC_003197.1	4169785	C	T	222	0	DP=67;VDB=3.889780e-01;AF1=1;AC1=2;DP4=0,0,26,30;MQ=60;FQ=-196	GT:PL:GQ	1/1:255,169,0:99
NC_003197.1	4170512	C	T	222	0	DP=98;VDB=2.746094e-02;AF1=1;AC1=2;DP4=0,0,43,53;MQ=60;FQ=-282	GT:PL:GQ	1/1:255,255,0:99
NC_003197.1	4186828	T	C	222	0	DP=89;VDB=2.548569e-01;AF1=1;AC1=2;DP4=0,0,48,39;MQ=60;FQ=-282	GT:PL:GQ	1/1:255,255,0:99
NC_003197.1	4195977	C	G	222	0	DP=79;VDB=2.967190e-01;RPB=5.710837e+00;AF1=1;AC1=2;DP4=29,17,11,22;MQ=21;FQ=-40;PV4=0.012,0.009,1,1	GT:PL:GQ	1/1:255,13,0:23
NC_003197.1	4195978	T	C	222	0	DP=81;VDB=2.916300e-01;RPB=5.752681e+00;AF1=1;AC1=2;DP4=29,19,11,22;MQ=21;FQ=-41;PV4=0.024,0.0029,1,1	GT:PL:GQ	1/1:255,14,0:25
NC_003197.1	4195980	G	A	214	0	DP=83;VDB=2.898661e-01;RPB=5.829484e+00;AF1=1;AC1=2;DP4=30,20,11,22;MQ=21;FQ=-43;PV4=0.025,0.019,1,1	GT:PL:GQ	1/1:247,16,0:29
NC_003197.1	4202728	C	T	222	0	DP=80;VDB=4.519779e-01;AF1=1;AC1=2;DP4=0,0,31,48;MQ=60;FQ=-265	GT:PL:GQ	1/1:255,238,0:99
NC_003197.1	4204285	C	T	222	0	DP=49;VDB=3.615122e-01;AF1=1;AC1=2;DP4=0,0,22,27;MQ=60;FQ=-175	GT:PL:GQ	1/1:255,148,0:99
NC_003197.1	4204484	G	T	222	0	DP=92;VDB=4.210491e-01;AF1=1;AC1=2;DP4=0,0,46,39;MQ=60;FQ=-280	GT:PL:GQ	1/1:255,253,0:99
NC_003197.1	4225730	A	G	222	0	DP=65;VDB=1.392095e-03;AF1=1;AC1=2;DP4=0,0,39,24;MQ=60;FQ=-217	GT:PL:GQ	1/1:255,190,0:99
NC_003197.1	4234300	T	C	222	0	DP=98;VDB=1.090011e-01;AF1=1;AC1=2;DP4=0,0,49,39;MQ=60;FQ=-282	GT:PL:GQ	1/1:255,255,0:99
NC_003197.1	4246576	G	A	222	0	DP=79;VDB=2.497202e-01;AF1=1;AC1=2;DP4=0,0,46,31;MQ=60;FQ=-259	GT:PL:GQ	1/1:255,232,0:99
NC_003197.1	4256890	C	T	222	0	DP=84;VDB=3.206647e-01;AF1=1;AC1=2;DP4=0,0,43,38;MQ=60;FQ=-271	GT:PL:GQ	1/1:255,244,0:99
NC_003197.1	4259799	C	T	222	0	DP=82;VDB=9.404323e-02;AF1=1;AC1=2;DP4=0,0,37,39;MQ=60;FQ=-256	GT:PL:GQ	1/1:255,229,0:99
NC_003197.1	4262413	G	T	222	0	DP=20;VDB=9.698895e-02;AF1=1;AC1=2;DP4=0,0,10,10;MQ=60;FQ=-87	GT:PL:GQ	1/1:255,60,0:99
NC_003197.1	4268813	G	T	222	0	DP=86;VDB=1.189726e-02;AF1=1;AC1=2;DP4=0,0,45,40;MQ=60;FQ=-282	GT:PL:GQ	1/1:255,255,0:99
NC_003197.1	4269000	T	C	222	0	DP=65;VDB=3.997958e-01;AF1=1;AC1=2;DP4=0,0,34,25;MQ=60;FQ=-205	GT:PL:GQ	1/1:255,178,0:99
NC_003197.1	4277536	C	T	222	0	DP=99;VDB=5.643224e-02;AF1=1;AC1=2;DP4=0,0,48,43;MQ=60;FQ=-282	GT:PL:GQ	1/1:255,255,0:99
NC_003197.1	4281652	G	A	222	0	DP=65;VDB=3.975105e-01;AF1=1;AC1=2;DP4=0,0,28,36;MQ=60;FQ=-220	GT:PL:GQ	1/1:255,193,0:99
NC_003197.1	4281820	A	G	222	0	DP=40;VDB=1.077767e-01;AF1=1;AC1=2;DP4=0,0,22,16;MQ=60;FQ=-138	GT:PL:GQ	1/1:255,111,0:99
NC_003197.1	4283373	C	T	222	0	DP=63;VDB=3.538623e-01;AF1=1;AC1=2;DP4=0,0,27,33;MQ=60;FQ=-208	GT:PL:GQ	1/1:255,181,0:99
NC_003197.1	4294985	A	G	222	0	DP=89;VDB=4.506760e-01;AF1=1;AC1=2;DP4=0,0,41,45;MQ=60;FQ=-280	GT:PL:GQ	1/1:255,253,0:99
NC_003197.1	4305316	G	A	222	0	DP=59;VDB=3.474926e-01;AF1=1;AC1=2;DP4=0,0,36,20;MQ=60;FQ=-196	GT:PL:GQ	1/1:255,169,0:99
NC_003197.1	4313609	A	G	222	0	DP=108;VDB=3.842960e-02;AF1=1;AC1=2;DP4=0,0,52,54;MQ=60;FQ=-282	GT:PL:GQ	1/1:255,255,0:99
NC_003197.1	4317766	T	G	222	0	DP=90;VDB=4.540583e-01;AF1=1;AC1=2;DP4=0,0,38,47;MQ=60;FQ=-282	GT:PL:GQ	1/1:255,255,0:99
NC_003197.1	4319888	C	T	222	0	DP=68;VDB=3.634320e-01;AF1=1;AC1=2;DP4=0,0,31,31;MQ=60;FQ=-214	GT:PL:GQ	1/1:255,187,0:99
NC_003197.1	4350855	C	G	222	0	DP=30;VDB=7.728703e-02;AF1=1;AC1=2;DP4=0,0,11,19;MQ=55;FQ=-117	GT:PL:GQ	1/1:255,90,0:99
NC_003197.1	4350856	A	C	222	0	DP=30;VDB=7.305153e-02;AF1=1;AC1=2;DP4=0,0,11,19;MQ=55;FQ=-117	GT:PL:GQ	1/1:255,90,0:99
NC_003197.1	4350872	T	C	222	0	DP=25;VDB=1.371272e-01;AF1=1;AC1=2;DP4=0,0,8,16;MQ=53;FQ=-99	GT:PL:GQ	1/1:255,72,0:99
NC_003197.1	4350875	C	G	222	0	DP=25;VDB=1.313905e-01;AF1=1;AC1=2;DP4=0,0,8,17;MQ=53;FQ=-102	GT:PL:GQ	1/1:255,75,0:99
NC_003197.1	4350887	C	T	222	0	DP=25;VDB=1.934262e-01;RPB=2.236733e+00;AF1=1;AC1=2;DP4=1,1,7,14;MQ=49;FQ=-72;PV4=1,1,1,1	GT:PL:GQ	1/1:255,45,0:87
NC_003197.1	4351042	A	G	76	0	DP=71;VDB=3.231085e-02;RPB=-2.637094e-01;AF1=1;AC1=2;DP4=23,11,16,18;MQ=14;FQ=-36;PV4=0.14,0.17,1,1	GT:PL:GQ	1/1:108,9,0:16
NC_003197.1	4351112	A	T	69.4	0	DP=80;VDB=1.713944e-04;RPB=2.019519e+00;AF1=1;AC1=2;DP4=29,17,17,17;MQ=12;FQ=-40;PV4=0.26,0.088,1,1	GT:PL:GQ	1/1:102,13,0:23
NC_003197.1	4366519	A	G	222	0	DP=71;VDB=4.292023e-01;AF1=1;AC1=2;DP4=0,0,39,31;MQ=60;FQ=-238	GT:PL:GQ	1/1:255,211,0:99
NC_003197.1	4369438	C	T	222	0	DP=81;VDB=3.716820e-01;AF1=1;AC1=2;DP4=0,0,32,48;MQ=60;FQ=-268	GT:PL:GQ	1/1:255,241,0:99
NC_003197.1	4375214	T	C	222	0	DP=30;VDB=2.652078e-01;AF1=1;AC1=2;DP4=0,0,14,15;MQ=60;FQ=-114	GT:PL:GQ	1/1:255,87,0:99
NC_003197.1	4384227	G	A	222	0	DP=78;VDB=1.399958e-01;AF1=1;AC1=2;DP4=0,0,42,31;MQ=60;FQ=-247	GT:PL:GQ	1/1:255,220,0:99
NC_003197.1	4386376	G	A	222	0	DP=83;VDB=2.062322e-02;RPB=4.330465e-01;AF1=1;AC1=2;DP4=0,1,44,35;MQ=60;FQ=-249;PV4=0.45,1,1,0.33	GT:PL:GQ	1/1:255,222,0:99
NC_003197.1	4394587	G	A	225	0	DP=68;VDB=9.796384e-02;RPB=-4.286654e+00;AF1=0.5;AC1=1;DP4=16,25,14,13;MQ=37;FQ=215;PV4=0.33,1,1,0.27	GT:PL:GQ	0/1:255,0,242:99
NC_003197.1	4394593	G	C	146	0	DP=62;VDB=1.614277e-01;RPB=3.414128e+00;AF1=0.5;AC1=1;DP4=15,14,10,23;MQ=38;FQ=149;PV4=0.12,0.19,4.8e-07,1	GT:PL:GQ	0/1:176,0,255:99
NC_003197.1	4394594	C	T	166	0	DP=62;VDB=1.592404e-01;RPB=3.385912e+00;AF1=0.5;AC1=1;DP4=15,14,10,23;MQ=38;FQ=169;PV4=0.12,0.17,4.8e-07,1	GT:PL:GQ	0/1:196,0,255:99
NC_003197.1	4394596	A	G	156	0	DP=62;VDB=1.592404e-01;RPB=3.244832e+00;AF1=0.5;AC1=1;DP4=15,14,10,23;MQ=38;FQ=159;PV4=0.12,0.23,4.8e-07,1	GT:PL:GQ	0/1:186,0,255:99
NC_003197.1	4394657	T	A	75	0	DP=99;VDB=3.898820e-03;RPB=2.464070e+00;AF1=0.5;AC1=1;DP4=37,44,8,8;MQ=33;FQ=78;PV4=0.79,0.38,1,1	GT:PL:GQ	0/1:105,0,255:99
NC_003197.1	4400415	C	A	222	0	DP=68;VDB=3.714213e-01;AF1=1;AC1=2;DP4=0,0,36,30;MQ=60;FQ=-226	GT:PL:GQ	1/1:255,199,0:99
NC_003197.1	4408038	C	T	222	0	DP=77;VDB=4.459725e-01;AF1=1;AC1=2;DP4=0,0,36,40;MQ=60;FQ=-247	GT:PL:GQ	1/1:255,220,0:99
NC_003197.1	4419314	G	A	222	0	DP=58;VDB=1.757134e-01;AF1=1;AC1=2;DP4=0,0,28,30;MQ=60;FQ=-202	GT:PL:GQ	1/1:255,175,0:99
NC_003197.1	4436536	C	T	222	0	DP=49;VDB=1.127854e-01;AF1=1;AC1=2;DP4=0,0,21,24;MQ=60;FQ=-162	GT:PL:GQ	1/1:255,135,0:99
NC_003197.1	4442750	G	A	222	0	DP=69;VDB=1.325812e-01;RPB=-8.284591e-01;AF1=1;AC1=2;DP4=1,0,34,34;MQ=60;FQ=-210;PV4=1,1,1,0.38	GT:PL:GQ	1/1:255,183,0:99
NC_003197.1	4449441	G	A	222	0	DP=87;VDB=4.157196e-01;AF1=1;AC1=2;DP4=0,0,40,43;MQ=60;FQ=-274	GT:PL:GQ	1/1:255,247,0:99
NC_003197.1	4450792	T	G	222	0	DP=80;VDB=5.914935e-02;AF1=1;AC1=2;DP4=0,0,37,36;MQ=60;FQ=-247	GT:PL:GQ	1/1:255,220,0:99
NC_003197.1	4456522	G	C	222	0	DP=78;VDB=2.927625e-01;AF1=1;AC1=2;DP4=0,0,37,41;MQ=60;FQ=-262	GT:PL:GQ	1/1:255,235,0:99
NC_003197.1	4462372	G	A	222	0	DP=95;VDB=2.329535e-02;AF1=1;AC1=2;DP4=0,0,40,51;MQ=60;FQ=-282	GT:PL:GQ	1/1:255,255,0:99
NC_003197.1	4462523	T	C	222	0	DP=94;VDB=4.844794e-01;AF1=1;AC1=2;DP4=0,0,50,40;MQ=60;FQ=-282	GT:PL:GQ	1/1:255,255,0:99
NC_003197.1	4462746	C	T	222	0	DP=82;VDB=2.192146e-01;AF1=1;AC1=2;DP4=0,0,35,45;MQ=60;FQ=-268	GT:PL:GQ	1/1:255,241,0:99
NC_003197.1	4465206	G	T	222	0	DP=81;VDB=1.347076e-01;RPB=6.381792e-01;AF1=1;AC1=2;DP4=0,1,41,34;MQ=60;FQ=-237;PV4=0.46,1,1,0.29	GT:PL:GQ	1/1:255,210,0:99
NC_003197.1	4476567	C	T	222	0	DP=55;VDB=3.470578e-01;AF1=1;AC1=2;DP4=0,0,29,24;MQ=60;FQ=-187	GT:PL:GQ	1/1:255,160,0:99
NC_003197.1	4488593	G	A	222	0	DP=78;VDB=3.946353e-02;AF1=1;AC1=2;DP4=0,0,35,43;MQ=58;FQ=-259	GT:PL:GQ	1/1:255,232,0:99
NC_003197.1	4492562	T	C	222	0	DP=96;VDB=5.076166e-01;AF1=1;AC1=2;DP4=0,0,44,51;MQ=60;FQ=-282	GT:PL:GQ	1/1:255,255,0:99
NC_003197.1	4494680	C	A	222	0	DP=99;VDB=7.766201e-02;AF1=1;AC1=2;DP4=0,0,42,53;MQ=60;FQ=-282	GT:PL:GQ	1/1:255,255,0:99
NC_003197.1	4510317	C	T	222	0	DP=76;VDB=3.526424e-01;AF1=1;AC1=2;DP4=0,0,36,39;MQ=60;FQ=-253	GT:PL:GQ	1/1:255,226,0:99
NC_003197.1	4511960	C	T	222	0	DP=51;VDB=2.440155e-01;AF1=1;AC1=2;DP4=0,0,35,16;MQ=60;FQ=-181	GT:PL:GQ	1/1:255,154,0:99
NC_003197.1	4521877	C	A	222	0	DP=75;VDB=3.107398e-01;RPB=5.312095e-01;AF1=1;AC1=2;DP4=1,0,40,34;MQ=60;FQ=-231;PV4=1,1,1,0.34	GT:PL:GQ	1/1:255,204,0:99
NC_003197.1	4526717	T	C	222	0	DP=81;VDB=1.742625e-01;AF1=1;AC1=2;DP4=0,0,40,38;MQ=60;FQ=-262	GT:PL:GQ	1/1:255,235,0:99
NC_003197.1	4540448	A	C	222	0	DP=81;VDB=1.916636e-01;AF1=1;AC1=2;DP4=0,0,32,42;MQ=60;FQ=-250	GT:PL:GQ	1/1:255,223,0:99
NC_003197.1	4548480	T	C	222	0	DP=52;VDB=4.195360e-02;AF1=1;AC1=2;DP4=0,0,28,21;MQ=60;FQ=-175	GT:PL:GQ	1/1:255,148,0:99
NC_003197.1	4555937	G	A	222	0	DP=77;VDB=7.784466e-02;AF1=1;AC1=2;DP4=0,0,40,34;MQ=60;FQ=-247	GT:PL:GQ	1/1:255,220,0:99
NC_003197.1	4559142	C	T	222	0	DP=46;VDB=1.699500e-01;AF1=1;AC1=2;DP4=0,0,21,25;MQ=60;FQ=-165	GT:PL:GQ	1/1:255,138,0:99
NC_003197.1	4561036	G	A	222	0	DP=71;VDB=4.189633e-01;AF1=1;AC1=2;DP4=0,0,35,33;MQ=60;FQ=-232	GT:PL:GQ	1/1:255,205,0:99
NC_003197.1	4564415	A	T	222	0	DP=72;VDB=5.565863e-02;AF1=1;AC1=2;DP4=0,0,29,39;MQ=60;FQ=-229	GT:PL:GQ	1/1:255,202,0:99
NC_003197.1	4582025	C	T	222	0	DP=67;VDB=2.574730e-01;AF1=1;AC1=2;DP4=0,0,25,38;MQ=60;FQ=-217	GT:PL:GQ	1/1:255,190,0:99
NC_003197.1	4582487	T	A	222	0	DP=73;VDB=4.322660e-01;AF1=1;AC1=2;DP4=0,0,33,37;MQ=60;FQ=-238	GT:PL:GQ	1/1:255,211,0:99
NC_003197.1	4590084	G	A	222	0	DP=80;VDB=3.750828e-01;AF1=1;AC1=2;DP4=0,0,42,38;MQ=60;FQ=-268	GT:PL:GQ	1/1:255,241,0:99
NC_003197.1	4597156	C	T	222	0	DP=28;VDB=2.528666e-01;AF1=1;AC1=2;DP4=0,0,13,15;MQ=60;FQ=-111	GT:PL:GQ	1/1:255,84,0:99
NC_003197.1	4599152	T	C	222	0	DP=73;VDB=1.636020e-01;AF1=1;AC1=2;DP4=0,0,34,36;MQ=60;FQ=-238	GT:PL:GQ	1/1:255,211,0:99
NC_003197.1	4602744	A	C	222	0	DP=49;VDB=1.072026e-01;AF1=1;AC1=2;DP4=0,0,38,8;MQ=60;FQ=-162	GT:PL:GQ	1/1:255,135,0:99
NC_003197.1	4603961	T	A	222	0	DP=53;VDB=3.520093e-01;AF1=1;AC1=2;DP4=0,0,27,26;MQ=60;FQ=-187	GT:PL:GQ	1/1:255,160,0:99
NC_003197.1	4605299	T	G	222	0	DP=96;VDB=2.150349e-01;AF1=1;AC1=2;DP4=0,0,47,45;MQ=60;FQ=-282	GT:PL:GQ	1/1:255,255,0:99
NC_003197.1	4611997	C	A	222	0	DP=91;VDB=9.191756e-02;AF1=1;AC1=2;DP4=0,0,42,41;MQ=60;FQ=-277	GT:PL:GQ	1/1:255,250,0:99
NC_003197.1	4616352	A	C	222	0	DP=85;VDB=2.778919e-01;AF1=1;AC1=2;DP4=0,0,44,39;MQ=60;FQ=-274	GT:PL:GQ	1/1:255,247,0:99
NC_003197.1	4622105	T	C	222	0	DP=78;VDB=4.462925e-01;AF1=1;AC1=2;DP4=0,0,33,40;MQ=60;FQ=-244	GT:PL:GQ	1/1:255,217,0:99
NC_003197.1	4631400	C	G	222	0	DP=90;VDB=1.908610e-01;AF1=1;AC1=2;DP4=0,0,38,51;MQ=60;FQ=-282	GT:PL:GQ	1/1:255,255,0:99
NC_003197.1	4631401	G	C	222	0	DP=90;VDB=1.943366e-01;AF1=1;AC1=2;DP4=0,0,38,52;MQ=60;FQ=-282	GT:PL:GQ	1/1:255,255,0:99
NC_003197.1	4643712	C	T	222	0	DP=71;VDB=3.903477e-01;AF1=1;AC1=2;DP4=0,0,29,42;MQ=60;FQ=-238	GT:PL:GQ	1/1:255,211,0:99
NC_003197.1	4647276	G	T	222	0	DP=74;VDB=4.184468e-01;RPB=1.138321e+00;AF1=1;AC1=2;DP4=0,1,39,30;MQ=60;FQ=-216;PV4=0.44,1,1,0.3	GT:PL:GQ	1/1:255,189,0:99
NC_003197.1	4648160	C	G	222	0	DP=52;VDB=2.927262e-01;AF1=1;AC1=2;DP4=0,0,28,23;MQ=60;FQ=-181	GT:PL:GQ	1/1:255,154,0:99
NC_003197.1	4652577	C	T	222	0	DP=80;VDB=1.247456e-02;RPB=1.552228e+00;AF1=1;AC1=2;DP4=1,0,39,37;MQ=60;FQ=-240;PV4=1,1,1,0.32	GT:PL:GQ	1/1:255,213,0:99
NC_003197.1	4653583	C	T	222	0	DP=81;VDB=9.910192e-02;AF1=1;AC1=2;DP4=0,0,40,41;MQ=60;FQ=-271	GT:PL:GQ	1/1:255,244,0:99
NC_003197.1	4663927	T	C	222	0	DP=89;VDB=4.822699e-01;AF1=1;AC1=2;DP4=0,0,40,45;MQ=60;FQ=-282	GT:PL:GQ	1/1:255,255,0:99
NC_003197.1	4664869	T	C	222	0	DP=66;VDB=4.130468e-01;AF1=1;AC1=2;DP4=0,0,32,33;MQ=60;FQ=-223	GT:PL:GQ	1/1:255,196,0:99
NC_003197.1	4665672	A	G	222	0	DP=33;VDB=1.073872e-02;AF1=1;AC1=2;DP4=0,0,19,12;MQ=60;FQ=-120	GT:PL:GQ	1/1:255,93,0:99
NC_003197.1	4665798	T	G	222	0	DP=59;VDB=2.506442e-02;AF1=1;AC1=2;DP4=0,0,25,26;MQ=60;FQ=-181	GT:PL:GQ	1/1:255,154,0:99
NC_003197.1	4674414	A	C	222	0	DP=46;VDB=9.446865e-02;RPB=-7.532436e-02;AF1=1;AC1=2;DP4=0,1,24,21;MQ=60;FQ=-128;PV4=0.48,1,1,0.29	GT:PL:GQ	1/1:255,101,0:99
NC_003197.1	4674658	A	G	222	0	DP=28;VDB=2.707634e-01;AF1=1;AC1=2;DP4=0,0,16,12;MQ=60;FQ=-111	GT:PL:GQ	1/1:255,84,0:99
NC_003197.1	4688204	A	G	222	0	DP=75;VDB=4.326901e-01;AF1=1;AC1=2;DP4=0,0,43,31;MQ=60;FQ=-250	GT:PL:GQ	1/1:255,223,0:99
NC_003197.1	4690092	C	T	222	0	DP=84;VDB=4.522148e-01;AF1=1;AC1=2;DP4=0,0,44,40;MQ=60;FQ=-277	GT:PL:GQ	1/1:255,250,0:99
NC_003197.1	4696102	A	G	222	0	DP=177;VDB=1.872915e-03;AF1=1;AC1=2;DP4=0,0,72,80;MQ=60;FQ=-282	GT:PL:GQ	1/1:255,255,0:99
NC_003197.1	4696794	A	G	222	0	DP=146;VDB=9.695656e-02;AF1=1;AC1=2;DP4=0,0,69,75;MQ=60;FQ=-282	GT:PL:GQ	1/1:255,255,0:99
NC_003197.1	4712212	T	C	222	0	DP=115;VDB=1.754247e-01;RPB=-1.223610e+00;AF1=1;AC1=2;DP4=1,0,48,60;MQ=60;FQ=-282;PV4=0.45,1,1,1	GT:PL:GQ	1/1:255,255,0:99
NC_003197.1	4726062	G	A	222	0	DP=87;VDB=4.212320e-01;AF1=1;AC1=2;DP4=0,0,44,40;MQ=60;FQ=-280	GT:PL:GQ	1/1:255,253,0:99
NC_003197.1	4731205	A	T	222	0	DP=33;VDB=2.311949e-01;AF1=1;AC1=2;DP4=0,0,19,14;MQ=60;FQ=-126	GT:PL:GQ	1/1:255,99,0:99
NC_003197.1	4743454	G	A	222	0	DP=119;VDB=3.008482e-01;AF1=1;AC1=2;DP4=0,0,51,63;MQ=60;FQ=-282	GT:PL:GQ	1/1:255,255,0:99
NC_003197.1	4743702	G	A	222	0	DP=72;VDB=1.421676e-01;AF1=1;AC1=2;DP4=0,0,39,29;MQ=60;FQ=-232	GT:PL:GQ	1/1:255,205,0:99
NC_003197.1	4746605	G	T	222	0	DP=67;VDB=7.893558e-02;AF1=1;AC1=2;DP4=0,0,26,40;MQ=60;FQ=-226	GT:PL:GQ	1/1:255,199,0:99
NC_003197.1	4763542	A	C	222	0	DP=75;VDB=1.930372e-01;AF1=1;AC1=2;DP4=0,0,37,30;MQ=60;FQ=-229	GT:PL:GQ	1/1:255,202,0:99
NC_003197.1	4763573	A	G	222	0	DP=89;VDB=1.915737e-03;AF1=1;AC1=2;DP4=0,0,47,41;MQ=60;FQ=-282	GT:PL:GQ	1/1:255,255,0:99
NC_003197.1	4771915	G	A	222	0	DP=72;VDB=6.277534e-02;AF1=1;AC1=2;DP4=0,0,22,44;MQ=60;FQ=-226	GT:PL:GQ	1/1:255,199,0:99
NC_003197.1	4776612	T	C	222	0	DP=56;VDB=2.328623e-01;AF1=1;AC1=2;DP4=0,0,32,22;MQ=60;FQ=-190	GT:PL:GQ	1/1:255,163,0:99
NC_003197.1	4779280	T	C	222	0	DP=70;VDB=3.326375e-01;AF1=1;AC1=2;DP4=0,0,35,32;MQ=60;FQ=-229	GT:PL:GQ	1/1:255,202,0:99
NC_003197.1	4781357	G	T	222	0	DP=71;VDB=1.943150e-01;AF1=1;AC1=2;DP4=0,0,35,32;MQ=60;FQ=-229	GT:PL:GQ	1/1:255,202,0:99
NC_003197.1	4799038	G	A	222	0	DP=65;VDB=3.177435e-01;AF1=1;AC1=2;DP4=0,0,34,31;MQ=60;FQ=-220	GT:PL:GQ	1/1:255,193,0:99
NC_003197.1	4809660	T	C	222	0	DP=92;VDB=4.015768e-01;AF1=1;AC1=2;DP4=0,0,45,40;MQ=60;FQ=-282	GT:PL:GQ	1/1:255,255,0:99
NC_003197.1	4810102	G	T	222	0	DP=97;VDB=3.763031e-01;AF1=1;AC1=2;DP4=0,0,46,44;MQ=60;FQ=-282	GT:PL:GQ	1/1:255,255,0:99
NC_003197.1	4810786	A	G	222	0	DP=69;VDB=3.078959e-03;RPB=-1.313305e+00;AF1=1;AC1=2;DP4=2,0,28,33;MQ=60;FQ=-179;PV4=0.22,1,0.43,1	GT:PL:GQ	1/1:255,152,0:99
NC_003197.1	4815730	C	T	222	0	DP=55;VDB=3.498535e-01;AF1=1;AC1=2;DP4=0,0,26,29;MQ=60;FQ=-193	GT:PL:GQ	1/1:255,166,0:99
NC_003197.1	4832867	C	G	222	0	DP=88;VDB=1.343293e-09;AF1=1;AC1=2;DP4=0,0,38,49;MQ=60;FQ=-282	GT:PL:GQ	1/1:255,255,0:99
NC_003197.1	4832868	G	C	222	0	DP=88;VDB=5.147243e-09;AF1=1;AC1=2;DP4=0,0,39,48;MQ=60;FQ=-282	GT:PL:GQ	1/1:255,255,0:99
NC_003197.1	4845204	A	G	222	0	DP=53;VDB=7.760148e-02;AF1=1;AC1=2;DP4=0,0,21,26;MQ=60;FQ=-168	GT:PL:GQ	1/1:255,141,0:99
NC_003197.1	4850062	A	C	222	0	DP=80;VDB=1.538585e-01;AF1=1;AC1=2;DP4=0,0,42,34;MQ=60;FQ=-256	GT:PL:GQ	1/1:255,229,0:99
NC_003197.1	4856993	A	C	222	0	DP=59;VDB=3.705635e-01;AF1=1;AC1=2;DP4=0,0,27,31;MQ=60;FQ=-202	GT:PL:GQ	1/1:255,175,0:99

## Sheet: DT8(ERS007592)
#CHROM	POS	REF	ALT	QUAL	FILTER	INFO	FORMAT	alignment.rmdup.sorted.bam
NC_003197.1	831	T	C	222	0	DP=71;VDB=4.336482e-02;AF1=1;AC1=2;DP4=0,0,34,35;MQ=60;FQ=-235	GT:PL:GQ	1/1:255,208,0:99
NC_003197.1	6393	A	G	222	0	DP=103;VDB=1.810480e-02;AF1=1;AC1=2;DP4=0,0,44,56;MQ=60;FQ=-282	GT:PL:GQ	1/1:255,255,0:99
NC_003197.1	15775	T	G	222	0	DP=77;VDB=2.167823e-01;AF1=1;AC1=2;DP4=0,0,27,46;MQ=60;FQ=-247	GT:PL:GQ	1/1:255,220,0:99
NC_003197.1	20011	C	T	222	0	DP=102;VDB=1.548873e-01;AF1=1;AC1=2;DP4=0,0,48,46;MQ=60;FQ=-282	GT:PL:GQ	1/1:255,255,0:99
NC_003197.1	23156	A	G	222	0	DP=70;VDB=3.974998e-01;AF1=1;AC1=2;DP4=0,0,26,41;MQ=60;FQ=-229	GT:PL:GQ	1/1:255,202,0:99
NC_003197.1	34091	A	G	222	0	DP=75;VDB=3.666359e-01;AF1=1;AC1=2;DP4=0,0,37,34;MQ=60;FQ=-241	GT:PL:GQ	1/1:255,214,0:99
NC_003197.1	34249	C	T	222	0	DP=79;VDB=1.613045e-01;AF1=1;AC1=2;DP4=0,0,36,40;MQ=60;FQ=-256	GT:PL:GQ	1/1:255,229,0:99
NC_003197.1	34754	C	G	222	0	DP=57;VDB=4.513531e-03;AF1=1;AC1=2;DP4=0,0,28,27;MQ=60;FQ=-193	GT:PL:GQ	1/1:255,166,0:99
NC_003197.1	35086	C	T	222	0	DP=58;VDB=2.692738e-01;AF1=1;AC1=2;DP4=0,0,22,31;MQ=60;FQ=-187	GT:PL:GQ	1/1:255,160,0:99
NC_003197.1	35965	A	G	222	0	DP=100;VDB=4.955896e-01;AF1=1;AC1=2;DP4=0,0,43,55;MQ=60;FQ=-282	GT:PL:GQ	1/1:255,255,0:99
NC_003197.1	39767	G	A	222	0	DP=77;VDB=3.594176e-01;AF1=1;AC1=2;DP4=0,0,45,29;MQ=60;FQ=-250	GT:PL:GQ	1/1:255,223,0:99
NC_003197.1	43378	C	T	222	0	DP=94;VDB=3.906525e-01;AF1=1;AC1=2;DP4=0,0,34,49;MQ=60;FQ=-277	GT:PL:GQ	1/1:255,250,0:99
NC_003197.1	48391	C	T	222	0	DP=78;VDB=3.128238e-01;AF1=1;AC1=2;DP4=0,0,36,38;MQ=60;FQ=-250	GT:PL:GQ	1/1:255,223,0:99
NC_003197.1	60757	C	A	222	0	DP=97;VDB=6.027446e-02;AF1=1;AC1=2;DP4=0,0,46,38;MQ=60;FQ=-280	GT:PL:GQ	1/1:255,253,0:99
NC_003197.1	62386	A	T	222	0	DP=107;VDB=4.274297e-01;AF1=1;AC1=2;DP4=0,0,56,45;MQ=60;FQ=-282	GT:PL:GQ	1/1:255,255,0:99
NC_003197.1	63253	G	A	222	0	DP=106;VDB=1.868088e-01;AF1=1;AC1=2;DP4=0,0,49,50;MQ=60;FQ=-282	GT:PL:GQ	1/1:255,255,0:99
NC_003197.1	63608	C	G	222	0	DP=40;VDB=2.406688e-01;AF1=1;AC1=2;DP4=0,0,8,28;MQ=42;FQ=-135	GT:PL:GQ	1/1:255,108,0:99
NC_003197.1	63620	G	C	189	0	DP=31;VDB=2.750235e-01;AF1=1;AC1=2;DP4=0,0,4,27;MQ=31;FQ=-120	GT:PL:GQ	1/1:222,93,0:99
NC_003197.1	63707	G	C	123	0	DP=20;VDB=1.206832e-01;AF1=1;AC1=2;DP4=0,0,0,20;MQ=38;FQ=-87	GT:PL:GQ	1/1:156,60,0:99
NC_003197.1	63959	G	A	131	0	DP=28;VDB=1.269957e-01;RPB=-1.733240e+00;AF1=1;AC1=2;DP4=1,0,18,8;MQ=19;FQ=-94;PV4=1,1,1,1	GT:PL:GQ	1/1:164,67,0:99
NC_003197.1	63968	G	A	102	0	DP=25;VDB=1.441198e-01;AF1=1;AC1=2;DP4=0,0,17,7;MQ=19;FQ=-99	GT:PL:GQ	1/1:135,72,0:99
NC_003197.1	63977	A	G	63	0	DP=20;VDB=8.404806e-02;AF1=1;AC1=2;DP4=0,0,12,7;MQ=20;FQ=-84	GT:PL:GQ	1/1:96,57,0:99
NC_003197.1	64100	C	G	90	0	DP=72;VDB=3.631295e-02;RPB=-3.494048e-01;AF1=1;AC1=2;DP4=8,0,55,9;MQ=26;FQ=-98;PV4=0.58,0.27,1,1	GT:PL:GQ	1/1:123,71,0:99
NC_003197.1	64106	C	T	76	0	DP=72;VDB=2.591676e-02;RPB=2.892661e-01;AF1=1;AC1=2;DP4=10,0,52,9;MQ=26;FQ=-68;PV4=0.34,0.36,1,1	GT:PL:GQ	1/1:109,41,0:79
NC_003197.1	64107	G	T	74	0	DP=72;VDB=9.024129e-02;RPB=2.265790e-01;AF1=1;AC1=2;DP4=10,0,51,9;MQ=26;FQ=-64;PV4=0.34,1,1,1	GT:PL:GQ	1/1:107,37,0:71
NC_003197.1	64124	C	G	88	0	DP=63;VDB=5.709179e-04;RPB=2.503868e+00;AF1=0.5;AC1=1;DP4=13,2,40,6;MQ=30;FQ=21;PV4=1,1,0.5,1	GT:PL:GQ	0/1:118,0,48:51
NC_003197.1	64125	T	C	89	0	DP=61;VDB=6.127580e-04;RPB=2.424165e+00;AF1=0.5;AC1=1;DP4=13,2,39,6;MQ=30;FQ=27;PV4=1,1,1,1	GT:PL:GQ	0/1:119,0,54:57
NC_003197.1	64126	T	G	85	0	DP=61;VDB=4.054501e-04;RPB=2.470371e+00;AF1=0.5;AC1=1;DP4=13,2,40,6;MQ=30;FQ=22;PV4=1,1,0.5,1	GT:PL:GQ	0/1:115,0,49:52
NC_003197.1	65447	A	G	222	0	DP=97;VDB=4.805881e-01;AF1=1;AC1=2;DP4=0,0,45,45;MQ=24;FQ=-282	GT:PL:GQ	1/1:255,255,0:99
NC_003197.1	68171	G	A	222	0	DP=80;VDB=1.053057e-01;AF1=1;AC1=2;DP4=0,0,39,37;MQ=60;FQ=-256	GT:PL:GQ	1/1:255,229,0:99
NC_003197.1	70089	G	A	222	0	DP=80;VDB=6.557573e-02;AF1=1;AC1=2;DP4=0,0,26,43;MQ=60;FQ=-235	GT:PL:GQ	1/1:255,208,0:99
NC_003197.1	87074	T	C	222	0	DP=106;VDB=7.950886e-02;AF1=1;AC1=2;DP4=0,0,49,47;MQ=60;FQ=-282	GT:PL:GQ	1/1:255,255,0:99
NC_003197.1	89373	C	T	222	0	DP=109;VDB=6.847221e-02;AF1=1;AC1=2;DP4=0,0,50,58;MQ=60;FQ=-282	GT:PL:GQ	1/1:255,255,0:99
NC_003197.1	91041	T	C	222	0	DP=111;VDB=4.609827e-02;AF1=1;AC1=2;DP4=0,0,42,61;MQ=60;FQ=-282	GT:PL:GQ	1/1:255,255,0:99
NC_003197.1	103018	T	G	222	0	DP=106;VDB=5.136423e-01;AF1=1;AC1=2;DP4=0,0,50,50;MQ=60;FQ=-282	GT:PL:GQ	1/1:255,255,0:99
NC_003197.1	104421	C	A	222	0	DP=91;VDB=3.282341e-02;AF1=1;AC1=2;DP4=0,0,39,47;MQ=60;FQ=-282	GT:PL:GQ	1/1:255,255,0:99
NC_003197.1	107231	A	T	222	0	DP=89;VDB=2.023574e-01;AF1=1;AC1=2;DP4=0,0,40,46;MQ=60;FQ=-282	GT:PL:GQ	1/1:255,255,0:99
NC_003197.1	117441	C	A	222	0	DP=111;VDB=1.257000e-02;AF1=1;AC1=2;DP4=0,0,55,53;MQ=60;FQ=-282	GT:PL:GQ	1/1:255,255,0:99
NC_003197.1	123364	G	A	222	0	DP=85;VDB=3.972509e-01;AF1=1;AC1=2;DP4=0,0,39,45;MQ=60;FQ=-280	GT:PL:GQ	1/1:255,253,0:99
NC_003197.1	127747	T	C	222	0	DP=76;VDB=1.138278e-01;AF1=1;AC1=2;DP4=0,0,41,28;MQ=60;FQ=-235	GT:PL:GQ	1/1:255,208,0:99
NC_003197.1	128947	C	A	222	0	DP=82;VDB=3.157134e-01;AF1=1;AC1=2;DP4=0,0,44,32;MQ=60;FQ=-256	GT:PL:GQ	1/1:255,229,0:99
NC_003197.1	129954	G	A	222	0	DP=64;VDB=1.201049e-01;AF1=1;AC1=2;DP4=0,0,37,25;MQ=60;FQ=-214	GT:PL:GQ	1/1:255,187,0:99
NC_003197.1	135868	T	C	222	0	DP=93;VDB=8.181696e-02;AF1=1;AC1=2;DP4=0,0,38,49;MQ=60;FQ=-282	GT:PL:GQ	1/1:255,255,0:99
NC_003197.1	143258	C	T	222	0	DP=82;VDB=9.168480e-02;AF1=1;AC1=2;DP4=0,0,44,32;MQ=60;FQ=-256	GT:PL:GQ	1/1:255,229,0:99
NC_003197.1	157094	G	A	222	0	DP=116;VDB=1.698702e-02;AF1=1;AC1=2;DP4=0,0,47,66;MQ=60;FQ=-282	GT:PL:GQ	1/1:255,255,0:99
NC_003197.1	160920	C	A	222	0	DP=94;VDB=3.849976e-01;AF1=1;AC1=2;DP4=0,0,41,48;MQ=60;FQ=-282	GT:PL:GQ	1/1:255,255,0:99
NC_003197.1	161915	C	T	222	0	DP=73;VDB=4.325891e-01;AF1=1;AC1=2;DP4=0,0,30,39;MQ=60;FQ=-235	GT:PL:GQ	1/1:255,208,0:99
NC_003197.1	165409	G	A	222	0	DP=90;VDB=1.012773e-01;RPB=1.338489e+00;AF1=1;AC1=2;DP4=0,1,47,40;MQ=60;FQ=-264;PV4=0.47,1,1,1	GT:PL:GQ	1/1:255,237,0:99
NC_003197.1	166348	A	G	222	0	DP=99;VDB=2.868986e-01;AF1=1;AC1=2;DP4=0,0,49,46;MQ=60;FQ=-282	GT:PL:GQ	1/1:255,255,0:99
NC_003197.1	169825	A	G	222	0	DP=94;VDB=4.826810e-01;AF1=1;AC1=2;DP4=0,0,46,42;MQ=60;FQ=-282	GT:PL:GQ	1/1:255,255,0:99
NC_003197.1	173858	A	G	222	0	DP=81;VDB=2.827379e-02;AF1=1;AC1=2;DP4=0,0,24,45;MQ=60;FQ=-235	GT:PL:GQ	1/1:255,208,0:99
NC_003197.1	174829	G	A	222	0	DP=89;VDB=4.904177e-01;AF1=1;AC1=2;DP4=0,0,49,39;MQ=60;FQ=-282	GT:PL:GQ	1/1:255,255,0:99
NC_003197.1	177553	A	G	222	0	DP=107;VDB=5.697151e-02;AF1=1;AC1=2;DP4=0,0,54,47;MQ=60;FQ=-282	GT:PL:GQ	1/1:255,255,0:99
NC_003197.1	180034	C	G	222	0	DP=53;VDB=1.836380e-01;AF1=1;AC1=2;DP4=0,0,20,31;MQ=60;FQ=-181	GT:PL:GQ	1/1:255,154,0:99
NC_003197.1	180035	G	C	222	0	DP=53;VDB=2.532409e-01;AF1=1;AC1=2;DP4=0,0,20,33;MQ=60;FQ=-187	GT:PL:GQ	1/1:255,160,0:99
NC_003197.1	184305	C	G	222	0	DP=64;VDB=1.368216e-02;AF1=1;AC1=2;DP4=0,0,28,34;MQ=60;FQ=-214	GT:PL:GQ	1/1:255,187,0:99
NC_003197.1	184306	G	C	222	0	DP=63;VDB=9.548558e-03;AF1=1;AC1=2;DP4=0,0,28,35;MQ=60;FQ=-217	GT:PL:GQ	1/1:255,190,0:99
NC_003197.1	185256	A	G	222	0	DP=91;VDB=3.122649e-01;AF1=1;AC1=2;DP4=0,0,35,47;MQ=60;FQ=-274	GT:PL:GQ	1/1:255,247,0:99
NC_003197.1	190146	G	T	222	0	DP=87;VDB=5.402175e-02;AF1=1;AC1=2;DP4=0,0,45,36;MQ=60;FQ=-271	GT:PL:GQ	1/1:255,244,0:99
NC_003197.1	192226	A	T	222	0	DP=94;VDB=4.234005e-01;AF1=1;AC1=2;DP4=0,0,30,50;MQ=60;FQ=-268	GT:PL:GQ	1/1:255,241,0:99
NC_003197.1	200217	C	T	222	0	DP=53;VDB=3.725933e-01;AF1=1;AC1=2;DP4=0,0,40,12;MQ=60;FQ=-184	GT:PL:GQ	1/1:255,157,0:99
NC_003197.1	203177	T	G	222	0	DP=103;VDB=1.405809e-01;AF1=1;AC1=2;DP4=0,0,54,44;MQ=60;FQ=-282	GT:PL:GQ	1/1:255,255,0:99
NC_003197.1	209298	G	A	222	0	DP=62;VDB=1.525468e-01;AF1=1;AC1=2;DP4=0,0,38,20;MQ=60;FQ=-202	GT:PL:GQ	1/1:255,175,0:99
NC_003197.1	211601	G	T	222	0	DP=108;VDB=4.817955e-01;RPB=1.194709e+00;AF1=1;AC1=2;DP4=2,0,54,46;MQ=60;FQ=-282;PV4=0.5,1,1,0.37	GT:PL:GQ	1/1:255,255,0:99
NC_003197.1	223549	C	T	222	0	DP=86;VDB=1.820749e-01;AF1=1;AC1=2;DP4=0,0,42,42;MQ=60;FQ=-280	GT:PL:GQ	1/1:255,253,0:99
NC_003197.1	225744	C	T	222	0	DP=101;VDB=2.173209e-01;AF1=1;AC1=2;DP4=0,0,50,49;MQ=60;FQ=-282	GT:PL:GQ	1/1:255,255,0:99
NC_003197.1	228054	C	T	222	0	DP=77;VDB=3.138563e-02;AF1=1;AC1=2;DP4=0,0,42,34;MQ=60;FQ=-256	GT:PL:GQ	1/1:255,229,0:99
NC_003197.1	229101	T	A	222	0	DP=78;VDB=1.532616e-01;AF1=1;AC1=2;DP4=0,0,39,35;MQ=60;FQ=-250	GT:PL:GQ	1/1:255,223,0:99
NC_003197.1	229972	C	A	222	0	DP=79;VDB=1.754229e-02;AF1=1;AC1=2;DP4=0,0,29,46;MQ=60;FQ=-253	GT:PL:GQ	1/1:255,226,0:99
NC_003197.1	234159	G	A	222	0	DP=95;VDB=4.546649e-01;AF1=1;AC1=2;DP4=0,0,49,40;MQ=60;FQ=-282	GT:PL:GQ	1/1:255,255,0:99
NC_003197.1	237290	C	T	222	0	DP=87;VDB=4.145108e-01;AF1=1;AC1=2;DP4=0,0,36,41;MQ=60;FQ=-259	GT:PL:GQ	1/1:255,232,0:99
NC_003197.1	240045	A	C	222	0	DP=72;VDB=4.040354e-02;AF1=1;AC1=2;DP4=0,0,27,40;MQ=60;FQ=-229	GT:PL:GQ	1/1:255,202,0:99
NC_003197.1	245541	G	A	222	0	DP=88;VDB=2.508112e-02;AF1=1;AC1=2;DP4=0,0,45,39;MQ=60;FQ=-280	GT:PL:GQ	1/1:255,253,0:99
NC_003197.1	245970	A	C	222	0	DP=97;VDB=7.660357e-02;AF1=1;AC1=2;DP4=0,0,38,47;MQ=60;FQ=-282	GT:PL:GQ	1/1:255,255,0:99
NC_003197.1	255291	T	A	222	0	DP=87;VDB=3.293328e-01;AF1=1;AC1=2;DP4=0,0,39,44;MQ=60;FQ=-277	GT:PL:GQ	1/1:255,250,0:99
NC_003197.1	264106	G	A	222	0	DP=101;VDB=2.639615e-01;AF1=1;AC1=2;DP4=0,0,42,53;MQ=60;FQ=-282	GT:PL:GQ	1/1:255,255,0:99
NC_003197.1	272358	C	T	222	0	DP=74;VDB=1.684176e-01;AF1=1;AC1=2;DP4=0,0,41,26;MQ=60;FQ=-229	GT:PL:GQ	1/1:255,202,0:99
NC_003197.1	288835	C	T	222	0	DP=107;VDB=3.481418e-01;AF1=1;AC1=2;DP4=0,0,50,56;MQ=60;FQ=-282	GT:PL:GQ	1/1:255,255,0:99
NC_003197.1	288843	C	A	222	0	DP=113;VDB=4.166742e-04;AF1=1;AC1=2;DP4=0,0,48,54;MQ=60;FQ=-282	GT:PL:GQ	1/1:255,255,0:99
NC_003197.1	288853	C	T	222	0	DP=114;VDB=1.273524e-03;AF1=1;AC1=2;DP4=0,0,54,54;MQ=60;FQ=-282	GT:PL:GQ	1/1:255,255,0:99
NC_003197.1	295760	G	A	222	0	DP=105;VDB=4.965542e-01;AF1=1;AC1=2;DP4=0,0,55,47;MQ=60;FQ=-282	GT:PL:GQ	1/1:255,255,0:99
NC_003197.1	296279	C	A	222	0	DP=81;VDB=7.677614e-02;AF1=1;AC1=2;DP4=0,0,36,40;MQ=60;FQ=-256	GT:PL:GQ	1/1:255,229,0:99
NC_003197.1	296964	C	T	222	0	DP=97;VDB=4.809874e-01;AF1=1;AC1=2;DP4=0,0,55,40;MQ=60;FQ=-282	GT:PL:GQ	1/1:255,255,0:99
NC_003197.1	301457	C	T	222	0	DP=86;VDB=2.326293e-01;AF1=1;AC1=2;DP4=0,0,43,36;MQ=60;FQ=-265	GT:PL:GQ	1/1:255,238,0:99
NC_003197.1	307628	A	G	222	0	DP=87;VDB=3.378212e-01;AF1=1;AC1=2;DP4=0,0,46,34;MQ=60;FQ=-268	GT:PL:GQ	1/1:255,241,0:99
NC_003197.1	327384	T	C	222	0	DP=77;VDB=2.328719e-01;AF1=1;AC1=2;DP4=0,0,42,32;MQ=60;FQ=-250	GT:PL:GQ	1/1:255,223,0:99
NC_003197.1	331388	T	A	222	0	DP=87;VDB=1.405644e-02;AF1=1;AC1=2;DP4=0,0,47,37;MQ=60;FQ=-277	GT:PL:GQ	1/1:255,250,0:99
NC_003197.1	337273	A	G	222	0	DP=65;VDB=1.720231e-02;AF1=1;AC1=2;DP4=0,0,32,26;MQ=37;FQ=-202	GT:PL:GQ	1/1:255,175,0:99
NC_003197.1	341734	C	T	222	0	DP=85;VDB=4.182096e-01;AF1=1;AC1=2;DP4=0,0,35,43;MQ=60;FQ=-262	GT:PL:GQ	1/1:255,235,0:99
NC_003197.1	341796	T	C	222	0	DP=86;VDB=1.982032e-03;AF1=1;AC1=2;DP4=0,0,34,47;MQ=60;FQ=-271	GT:PL:GQ	1/1:255,244,0:99
NC_003197.1	349367	G	A	222	0	DP=74;VDB=2.297068e-01;AF1=1;AC1=2;DP4=0,0,41,31;MQ=60;FQ=-244	GT:PL:GQ	1/1:255,217,0:99
NC_003197.1	351778	C	T	222	0	DP=98;VDB=4.002516e-01;AF1=1;AC1=2;DP4=0,0,44,50;MQ=60;FQ=-282	GT:PL:GQ	1/1:255,255,0:99
NC_003197.1	359602	A	G	222	0	DP=91;VDB=1.132730e-01;AF1=1;AC1=2;DP4=0,0,43,39;MQ=60;FQ=-271	GT:PL:GQ	1/1:255,244,0:99
NC_003197.1	365632	T	G	222	0	DP=93;VDB=3.797459e-01;AF1=1;AC1=2;DP4=0,0,40,50;MQ=60;FQ=-282	GT:PL:GQ	1/1:255,255,0:99
NC_003197.1	372400	T	G	222	0	DP=75;VDB=2.269690e-01;AF1=1;AC1=2;DP4=0,0,39,30;MQ=60;FQ=-235	GT:PL:GQ	1/1:255,208,0:99
NC_003197.1	379060	C	T	222	0	DP=98;VDB=4.707839e-01;AF1=1;AC1=2;DP4=0,0,53,43;MQ=60;FQ=-282	GT:PL:GQ	1/1:255,255,0:99
NC_003197.1	381958	C	T	222	0	DP=87;VDB=2.708213e-01;AF1=1;AC1=2;DP4=0,0,33,45;MQ=60;FQ=-262	GT:PL:GQ	1/1:255,235,0:99
NC_003197.1	383521	C	T	222	0	DP=97;VDB=1.039746e-01;AF1=1;AC1=2;DP4=0,0,47,40;MQ=60;FQ=-282	GT:PL:GQ	1/1:255,255,0:99
NC_003197.1	389715	T	C	222	0	DP=63;VDB=3.616488e-01;AF1=1;AC1=2;DP4=0,0,28,32;MQ=60;FQ=-208	GT:PL:GQ	1/1:255,181,0:99
NC_003197.1	390850	G	A	222	0	DP=87;VDB=2.603717e-01;AF1=1;AC1=2;DP4=0,0,36,47;MQ=60;FQ=-277	GT:PL:GQ	1/1:255,250,0:99
NC_003197.1	406693	T	C	222	0	DP=101;VDB=2.746215e-01;AF1=1;AC1=2;DP4=0,0,40,57;MQ=60;FQ=-282	GT:PL:GQ	1/1:255,255,0:99
NC_003197.1	413408	C	T	222	0	DP=72;VDB=2.933302e-04;AF1=1;AC1=2;DP4=0,0,51,20;MQ=60;FQ=-241	GT:PL:GQ	1/1:255,214,0:99
NC_003197.1	415588	T	C	222	0	DP=60;VDB=2.695683e-01;AF1=1;AC1=2;DP4=0,0,25,34;MQ=60;FQ=-205	GT:PL:GQ	1/1:255,178,0:99
NC_003197.1	418594	A	G	222	0	DP=84;VDB=1.954302e-02;AF1=1;AC1=2;DP4=0,0,43,40;MQ=60;FQ=-277	GT:PL:GQ	1/1:255,250,0:99
NC_003197.1	420597	C	T	222	0	DP=94;VDB=3.462368e-01;AF1=1;AC1=2;DP4=0,0,28,59;MQ=60;FQ=-282	GT:PL:GQ	1/1:255,255,0:99
NC_003197.1	420741	G	A	222	0	DP=75;VDB=4.494487e-01;AF1=1;AC1=2;DP4=0,0,35,39;MQ=60;FQ=-250	GT:PL:GQ	1/1:255,223,0:99
NC_003197.1	424993	A	G	222	0	DP=53;VDB=1.477813e-01;AF1=1;AC1=2;DP4=0,0,30,18;MQ=60;FQ=-171	GT:PL:GQ	1/1:255,144,0:99
NC_003197.1	431763	C	T	222	0	DP=108;VDB=1.991888e-01;AF1=1;AC1=2;DP4=0,0,54,48;MQ=60;FQ=-282	GT:PL:GQ	1/1:255,255,0:99
NC_003197.1	435058	C	T	222	0	DP=73;VDB=2.974783e-01;AF1=1;AC1=2;DP4=0,0,39,30;MQ=60;FQ=-235	GT:PL:GQ	1/1:255,208,0:99
NC_003197.1	435431	C	T	222	0	DP=100;VDB=1.957768e-01;AF1=1;AC1=2;DP4=0,0,49,49;MQ=60;FQ=-282	GT:PL:GQ	1/1:255,255,0:99
NC_003197.1	438987	T	C	222	0	DP=82;VDB=1.673883e-01;AF1=1;AC1=2;DP4=0,0,38,40;MQ=60;FQ=-262	GT:PL:GQ	1/1:255,235,0:99
NC_003197.1	439190	G	A	222	0	DP=80;VDB=2.473054e-01;AF1=1;AC1=2;DP4=0,0,36,42;MQ=60;FQ=-262	GT:PL:GQ	1/1:255,235,0:99
NC_003197.1	448518	A	T	222	0	DP=75;VDB=1.098144e-02;AF1=1;AC1=2;DP4=0,0,31,36;MQ=60;FQ=-229	GT:PL:GQ	1/1:255,202,0:99
NC_003197.1	450071	C	T	222	0	DP=95;VDB=1.565704e-01;AF1=1;AC1=2;DP4=0,0,48,44;MQ=60;FQ=-282	GT:PL:GQ	1/1:255,255,0:99
NC_003197.1	453047	C	T	222	0	DP=75;VDB=6.910074e-03;AF1=1;AC1=2;DP4=0,0,36,34;MQ=60;FQ=-238	GT:PL:GQ	1/1:255,211,0:99
NC_003197.1	462747	A	G	222	0	DP=91;VDB=4.907250e-01;AF1=1;AC1=2;DP4=0,0,37,51;MQ=60;FQ=-282	GT:PL:GQ	1/1:255,255,0:99
NC_003197.1	463791	A	G	222	0	DP=90;VDB=3.384866e-01;AF1=1;AC1=2;DP4=0,0,41,45;MQ=60;FQ=-282	GT:PL:GQ	1/1:255,255,0:99
NC_003197.1	490627	G	A	222	0	DP=82;VDB=4.597882e-01;AF1=1;AC1=2;DP4=0,0,43,37;MQ=60;FQ=-268	GT:PL:GQ	1/1:255,241,0:99
NC_003197.1	504814	C	T	222	0	DP=88;VDB=4.137831e-01;AF1=1;AC1=2;DP4=0,0,32,51;MQ=60;FQ=-277	GT:PL:GQ	1/1:255,250,0:99
NC_003197.1	508382	G	T	222	0	DP=99;VDB=5.184904e-01;AF1=1;AC1=2;DP4=0,0,46,52;MQ=60;FQ=-282	GT:PL:GQ	1/1:255,255,0:99
NC_003197.1	510179	G	A	222	0	DP=98;VDB=5.040529e-01;AF1=1;AC1=2;DP4=0,0,49,44;MQ=60;FQ=-282	GT:PL:GQ	1/1:255,255,0:99
NC_003197.1	524450	C	T	222	0	DP=90;VDB=4.686625e-01;AF1=1;AC1=2;DP4=0,0,43,45;MQ=60;FQ=-282	GT:PL:GQ	1/1:255,255,0:99
NC_003197.1	536794	C	T	222	0	DP=76;VDB=1.476747e-01;AF1=1;AC1=2;DP4=0,0,33,41;MQ=60;FQ=-250	GT:PL:GQ	1/1:255,223,0:99
NC_003197.1	540747	A	C	222	0	DP=84;VDB=4.557048e-01;AF1=1;AC1=2;DP4=0,0,36,43;MQ=60;FQ=-265	GT:PL:GQ	1/1:255,238,0:99
NC_003197.1	554049	A	C	222	0	DP=83;VDB=2.323802e-01;AF1=1;AC1=2;DP4=0,0,39,42;MQ=60;FQ=-271	GT:PL:GQ	1/1:255,244,0:99
NC_003197.1	554796	T	G	222	0	DP=86;VDB=8.735099e-02;AF1=1;AC1=2;DP4=0,0,46,33;MQ=60;FQ=-265	GT:PL:GQ	1/1:255,238,0:99
NC_003197.1	557253	G	T	222	0	DP=85;VDB=3.961621e-01;AF1=1;AC1=2;DP4=0,0,44,34;MQ=60;FQ=-262	GT:PL:GQ	1/1:255,235,0:99
NC_003197.1	564886	G	A	222	0	DP=86;VDB=4.646312e-01;AF1=1;AC1=2;DP4=0,0,42,39;MQ=60;FQ=-271	GT:PL:GQ	1/1:255,244,0:99
NC_003197.1	580176	T	G	222	0	DP=101;VDB=2.757261e-01;AF1=1;AC1=2;DP4=0,0,55,41;MQ=60;FQ=-282	GT:PL:GQ	1/1:255,255,0:99
NC_003197.1	587295	G	A	222	0	DP=90;VDB=3.114589e-01;RPB=1.606959e+00;AF1=1;AC1=2;DP4=1,0,46,36;MQ=60;FQ=-250;PV4=1,1,1,1	GT:PL:GQ	1/1:255,223,0:99
NC_003197.1	588425	T	A	222	0	DP=104;VDB=1.321993e-01;AF1=1;AC1=2;DP4=0,0,46,53;MQ=60;FQ=-282	GT:PL:GQ	1/1:255,255,0:99
NC_003197.1	593369	G	T	222	0	DP=99;VDB=4.233803e-01;AF1=1;AC1=2;DP4=0,0,44,48;MQ=60;FQ=-282	GT:PL:GQ	1/1:255,255,0:99
NC_003197.1	596948	G	T	222	0	DP=85;VDB=3.200527e-01;AF1=1;AC1=2;DP4=0,0,42,41;MQ=60;FQ=-277	GT:PL:GQ	1/1:255,250,0:99
NC_003197.1	602155	A	G	222	0	DP=105;VDB=1.099630e-01;AF1=1;AC1=2;DP4=0,0,56,47;MQ=60;FQ=-282	GT:PL:GQ	1/1:255,255,0:99
NC_003197.1	605075	G	A	222	0	DP=90;VDB=4.850635e-01;AF1=1;AC1=2;DP4=0,0,50,36;MQ=60;FQ=-282	GT:PL:GQ	1/1:255,255,0:99
NC_003197.1	620309	G	T	222	0	DP=96;VDB=1.760444e-01;AF1=1;AC1=2;DP4=0,0,51,42;MQ=60;FQ=-282	GT:PL:GQ	1/1:255,255,0:99
NC_003197.1	621442	A	T	222	0	DP=76;VDB=4.474473e-01;AF1=1;AC1=2;DP4=0,0,32,43;MQ=60;FQ=-253	GT:PL:GQ	1/1:255,226,0:99
NC_003197.1	626271	C	A	222	0	DP=89;VDB=1.847972e-01;AF1=1;AC1=2;DP4=0,0,48,35;MQ=60;FQ=-277	GT:PL:GQ	1/1:255,250,0:99
NC_003197.1	627098	T	C	222	0	DP=77;VDB=8.388355e-02;AF1=1;AC1=2;DP4=0,0,30,40;MQ=60;FQ=-238	GT:PL:GQ	1/1:255,211,0:99
NC_003197.1	629818	C	T	222	0	DP=74;VDB=9.697759e-02;AF1=1;AC1=2;DP4=0,0,27,42;MQ=60;FQ=-235	GT:PL:GQ	1/1:255,208,0:99
NC_003197.1	643756	T	C	222	0	DP=81;VDB=4.547407e-01;AF1=1;AC1=2;DP4=0,0,43,33;MQ=60;FQ=-256	GT:PL:GQ	1/1:255,229,0:99
NC_003197.1	647006	G	A	222	0	DP=63;VDB=2.095803e-01;AF1=1;AC1=2;DP4=0,0,21,39;MQ=60;FQ=-202	GT:PL:GQ	1/1:255,175,0:99
NC_003197.1	649496	C	A	222	0	DP=66;VDB=8.206984e-02;AF1=1;AC1=2;DP4=0,0,41,23;MQ=60;FQ=-220	GT:PL:GQ	1/1:255,193,0:99
NC_003197.1	649578	G	T	222	0	DP=76;VDB=2.898460e-01;AF1=1;AC1=2;DP4=0,0,38,29;MQ=60;FQ=-229	GT:PL:GQ	1/1:255,202,0:99
NC_003197.1	650671	G	A	222	0	DP=95;VDB=6.141960e-02;AF1=1;AC1=2;DP4=0,0,35,54;MQ=60;FQ=-282	GT:PL:GQ	1/1:255,255,0:99
NC_003197.1	660265	T	G	222	0	DP=77;VDB=3.368566e-01;RPB=-3.464455e-01;AF1=1;AC1=2;DP4=0,1,33,36;MQ=60;FQ=-216;PV4=1,1,1,0.12	GT:PL:GQ	1/1:255,189,0:99
NC_003197.1	660389	T	C	222	0	DP=80;VDB=2.442148e-01;AF1=1;AC1=2;DP4=0,0,36,34;MQ=60;FQ=-238	GT:PL:GQ	1/1:255,211,0:99
NC_003197.1	663064	T	C	222	0	DP=88;VDB=3.984855e-01;AF1=1;AC1=2;DP4=0,0,32,43;MQ=60;FQ=-250	GT:PL:GQ	1/1:255,223,0:99
NC_003197.1	668693	C	A	222	0	DP=82;VDB=1.029240e-01;AF1=1;AC1=2;DP4=0,0,36,41;MQ=60;FQ=-259	GT:PL:GQ	1/1:255,232,0:99
NC_003197.1	672108	C	A	222	0	DP=68;VDB=3.557000e-01;AF1=1;AC1=2;DP4=0,0,28,35;MQ=60;FQ=-217	GT:PL:GQ	1/1:255,190,0:99
NC_003197.1	672516	T	C	222	0	DP=76;VDB=4.092861e-01;AF1=1;AC1=2;DP4=0,0,35,36;MQ=60;FQ=-241	GT:PL:GQ	1/1:255,214,0:99
NC_003197.1	674852	C	A	222	0	DP=72;VDB=1.856869e-01;RPB=-9.860533e-01;AF1=1;AC1=2;DP4=1,0,28,36;MQ=60;FQ=-204;PV4=0.45,1,1,1	GT:PL:GQ	1/1:255,177,0:99
NC_003197.1	680781	C	T	222	0	DP=81;VDB=2.464711e-01;AF1=1;AC1=2;DP4=0,0,38,36;MQ=60;FQ=-250	GT:PL:GQ	1/1:255,223,0:99
NC_003197.1	708149	G	T	222	0	DP=94;VDB=3.376419e-01;AF1=1;AC1=2;DP4=0,0,40,51;MQ=60;FQ=-282	GT:PL:GQ	1/1:255,255,0:99
NC_003197.1	708259	C	T	222	0	DP=86;VDB=3.871171e-01;AF1=1;AC1=2;DP4=0,0,40,41;MQ=60;FQ=-271	GT:PL:GQ	1/1:255,244,0:99
NC_003197.1	719621	A	C	222	0	DP=81;VDB=2.576498e-01;AF1=1;AC1=2;DP4=0,0,46,32;MQ=60;FQ=-262	GT:PL:GQ	1/1:255,235,0:99
NC_003197.1	723957	C	T	222	0	DP=80;VDB=1.039193e-01;AF1=1;AC1=2;DP4=0,0,27,51;MQ=60;FQ=-262	GT:PL:GQ	1/1:255,235,0:99
NC_003197.1	729093	T	G	222	0	DP=79;VDB=2.624815e-01;AF1=1;AC1=2;DP4=0,0,34,43;MQ=60;FQ=-259	GT:PL:GQ	1/1:255,232,0:99
NC_003197.1	734482	C	T	222	0	DP=96;VDB=5.074430e-01;AF1=1;AC1=2;DP4=0,0,51,45;MQ=60;FQ=-282	GT:PL:GQ	1/1:255,255,0:99
NC_003197.1	747027	T	G	222	0	DP=103;VDB=1.119583e-01;AF1=1;AC1=2;DP4=0,0,46,50;MQ=59;FQ=-282	GT:PL:GQ	1/1:255,255,0:99
NC_003197.1	757823	G	A	222	0	DP=88;VDB=4.243359e-01;AF1=1;AC1=2;DP4=0,0,44,35;MQ=60;FQ=-265	GT:PL:GQ	1/1:255,238,0:99
NC_003197.1	765948	G	C	222	0	DP=61;VDB=1.440586e-01;AF1=1;AC1=2;DP4=0,0,28,29;MQ=60;FQ=-199	GT:PL:GQ	1/1:255,172,0:99
NC_003197.1	766222	G	A	222	0	DP=55;VDB=7.462566e-02;AF1=1;AC1=2;DP4=0,0,28,25;MQ=60;FQ=-187	GT:PL:GQ	1/1:255,160,0:99
NC_003197.1	773204	A	G	222	0	DP=55;VDB=3.702655e-01;AF1=1;AC1=2;DP4=0,0,29,22;MQ=60;FQ=-181	GT:PL:GQ	1/1:255,154,0:99
NC_003197.1	779768	A	T	222	0	DP=85;VDB=3.903094e-02;AF1=1;AC1=2;DP4=0,0,31,50;MQ=60;FQ=-271	GT:PL:GQ	1/1:255,244,0:99
NC_003197.1	781885	C	T	222	0	DP=86;VDB=3.882797e-01;AF1=1;AC1=2;DP4=0,0,48,36;MQ=60;FQ=-280	GT:PL:GQ	1/1:255,253,0:99
NC_003197.1	781958	A	C	222	0	DP=72;VDB=4.396537e-01;AF1=1;AC1=2;DP4=0,0,32,39;MQ=60;FQ=-241	GT:PL:GQ	1/1:255,214,0:99
NC_003197.1	782433	A	G	222	0	DP=71;VDB=3.332326e-01;AF1=1;AC1=2;DP4=0,0,31,38;MQ=60;FQ=-235	GT:PL:GQ	1/1:255,208,0:99
NC_003197.1	783671	C	T	222	0	DP=104;VDB=8.251384e-02;AF1=1;AC1=2;DP4=0,0,55,42;MQ=60;FQ=-282	GT:PL:GQ	1/1:255,255,0:99
NC_003197.1	787192	C	T	222	0	DP=65;VDB=4.092443e-01;AF1=1;AC1=2;DP4=0,0,33,29;MQ=60;FQ=-214	GT:PL:GQ	1/1:255,187,0:99
NC_003197.1	797195	T	C	222	0	DP=99;VDB=3.342384e-01;AF1=1;AC1=2;DP4=0,0,37,57;MQ=60;FQ=-282	GT:PL:GQ	1/1:255,255,0:99
NC_003197.1	808536	C	T	222	0	DP=70;VDB=1.893109e-02;AF1=1;AC1=2;DP4=0,0,32,33;MQ=60;FQ=-223	GT:PL:GQ	1/1:255,196,0:99
NC_003197.1	808800	T	G	222	0	DP=74;VDB=4.161852e-01;AF1=1;AC1=2;DP4=0,0,43,29;MQ=60;FQ=-244	GT:PL:GQ	1/1:255,217,0:99
NC_003197.1	809077	A	C	222	0	DP=66;VDB=4.032905e-01;AF1=1;AC1=2;DP4=0,0,25,35;MQ=60;FQ=-208	GT:PL:GQ	1/1:255,181,0:99
NC_003197.1	810404	C	T	222	0	DP=99;VDB=4.619593e-01;AF1=1;AC1=2;DP4=0,0,45,51;MQ=60;FQ=-282	GT:PL:GQ	1/1:255,255,0:99
NC_003197.1	816071	G	T	222	0	DP=76;VDB=1.596426e-03;AF1=1;AC1=2;DP4=0,0,31,42;MQ=60;FQ=-247	GT:PL:GQ	1/1:255,220,0:99
NC_003197.1	817089	C	T	222	0	DP=115;VDB=7.197183e-02;RPB=-1.448684e+00;AF1=1;AC1=2;DP4=0,1,55,54;MQ=60;FQ=-282;PV4=1,0.28,1,1	GT:PL:GQ	1/1:255,255,0:99
NC_003197.1	818978	T	C	222	0	DP=83;VDB=7.147904e-02;AF1=1;AC1=2;DP4=0,0,43,38;MQ=60;FQ=-271	GT:PL:GQ	1/1:255,244,0:99
NC_003197.1	823015	T	C	222	0	DP=87;VDB=3.631653e-01;AF1=1;AC1=2;DP4=0,0,38,46;MQ=60;FQ=-280	GT:PL:GQ	1/1:255,253,0:99
NC_003197.1	827228	C	T	222	0	DP=85;VDB=1.656279e-01;AF1=1;AC1=2;DP4=0,0,45,38;MQ=60;FQ=-277	GT:PL:GQ	1/1:255,250,0:99
NC_003197.1	829687	A	C	222	0	DP=71;VDB=3.611339e-01;AF1=1;AC1=2;DP4=0,0,21,46;MQ=60;FQ=-229	GT:PL:GQ	1/1:255,202,0:99
NC_003197.1	830135	G	A	222	0	DP=57;VDB=1.660642e-01;AF1=1;AC1=2;DP4=0,0,20,32;MQ=60;FQ=-184	GT:PL:GQ	1/1:255,157,0:99
NC_003197.1	830395	T	C	186	0	DP=28;VDB=7.390369e-02;AF1=1;AC1=2;DP4=0,0,17,6;MQ=33;FQ=-96	GT:PL:GQ	1/1:219,69,0:99
NC_003197.1	830440	C	A	105	0	DP=18;VDB=2.376276e-02;AF1=1;AC1=2;DP4=0,0,11,6;MQ=31;FQ=-63	GT:PL:GQ	1/1:138,36,0:69
NC_003197.1	830443	C	G	136	0	DP=17;VDB=2.781307e-02;AF1=1;AC1=2;DP4=0,0,11,6;MQ=31;FQ=-78	GT:PL:GQ	1/1:169,51,0:99
NC_003197.1	830517	G	A	222	0	DP=49;VDB=3.205128e-01;RPB=-7.940289e-01;AF1=1;AC1=2;DP4=0,1,29,18;MQ=41;FQ=-154;PV4=0.4,0.32,1,0.44	GT:PL:GQ	1/1:255,127,0:99
NC_003197.1	830520	G	A	222	0	DP=49;VDB=3.431127e-01;RPB=-7.532436e-01;AF1=1;AC1=2;DP4=0,1,29,16;MQ=41;FQ=-148;PV4=0.37,1,1,1	GT:PL:GQ	1/1:255,121,0:99
NC_003197.1	830535	A	G	222	0	DP=48;VDB=1.117603e-01;AF1=1;AC1=2;DP4=0,0,18,24;MQ=46;FQ=-153	GT:PL:GQ	1/1:255,126,0:99
NC_003197.1	830550	G	A	222	0	DP=45;VDB=2.330898e-01;AF1=1;AC1=2;DP4=0,0,14,27;MQ=51;FQ=-150	GT:PL:GQ	1/1:255,123,0:99
NC_003197.1	830604	G	C	107	0	DP=18;VDB=9.978481e-02;RPB=4.338609e-01;AF1=1;AC1=2;DP4=1,0,1,14;MQ=26;FQ=-63;PV4=0.12,0.26,1,0.36	GT:PL:GQ	1/1:140,36,0:69
NC_003197.1	830607	G	A	103	0	DP=16;VDB=5.131577e-02;RPB=4.338609e-01;AF1=1;AC1=2;DP4=1,0,1,14;MQ=26;FQ=-63;PV4=0.12,0.26,1,0.32	GT:PL:GQ	1/1:136,36,0:69
NC_003197.1	830610	A	G	100	0	DP=15;VDB=6.990304e-03;RPB=5.786375e-01;AF1=1;AC1=2;DP4=1,0,1,13;MQ=23;FQ=-60;PV4=0.13,0.31,1,0.36	GT:PL:GQ	1/1:133,33,0:63
NC_003197.1	830611	C	T	86.3	0	DP=16;VDB=3.551395e-03;RPB=1.508380e+00;AF1=1;AC1=2;DP4=1,1,1,13;MQ=24;FQ=-42;PV4=0.24,1,1,1	GT:PL:GQ	1/1:119,15,0:27
NC_003197.1	830614	C	T	81	0	DP=16;VDB=4.855809e-03;RPB=1.508380e+00;AF1=1;AC1=2;DP4=1,1,1,13;MQ=24;FQ=-36;PV4=0.24,1,1,1	GT:PL:GQ	1/1:113,9,0:16
NC_003197.1	830616	G	A	76.5	0	DP=16;VDB=6.695361e-03;RPB=1.508380e+00;AF1=1;AC1=2;DP4=1,1,1,13;MQ=24;FQ=-34;PV4=0.24,0.45,1,1	GT:PL:GQ	1/1:108,7,0:12
NC_003197.1	830619	A	G	92.1	0	DP=16;VDB=3.653091e-02;RPB=1.508380e+00;AF1=1;AC1=2;DP4=1,1,1,13;MQ=24;FQ=-49;PV4=0.24,1,1,1	GT:PL:GQ	1/1:125,22,0:41
NC_003197.1	830817	C	G	137	0	DP=13;VDB=8.293429e-03;RPB=1.202676e+00;AF1=1;AC1=2;DP4=0,1,5,7;MQ=25;FQ=-55;PV4=1,0.24,1,1	GT:PL:GQ	1/1:170,28,0:53
NC_003197.1	830952	A	G	91	0	DP=17;VDB=6.232105e-02;AF1=1;AC1=2;DP4=0,0,16,0;MQ=27;FQ=-75	GT:PL:GQ	1/1:124,48,0:93
NC_003197.1	830955	C	T	92	0	DP=18;VDB=1.573225e-01;AF1=1;AC1=2;DP4=0,0,18,0;MQ=27;FQ=-81	GT:PL:GQ	1/1:125,54,0:99
NC_003197.1	831006	G	C	143	0	DP=25;VDB=2.117105e-01;AF1=1;AC1=2;DP4=0,0,22,1;MQ=34;FQ=-96	GT:PL:GQ	1/1:176,69,0:99
NC_003197.1	831012	A	G	140	0	DP=24;VDB=1.681436e-01;AF1=1;AC1=2;DP4=0,0,21,1;MQ=35;FQ=-93	GT:PL:GQ	1/1:173,66,0:99
NC_003197.1	831021	G	A	107	0	DP=22;VDB=1.842147e-01;AF1=1;AC1=2;DP4=0,0,19,0;MQ=35;FQ=-84	GT:PL:GQ	1/1:140,57,0:99
NC_003197.1	831027	G	C	138	0	DP=22;VDB=1.597707e-01;AF1=1;AC1=2;DP4=0,0,20,1;MQ=37;FQ=-90	GT:PL:GQ	1/1:171,63,0:99
NC_003197.1	831030	C	T	152	0	DP=23;VDB=1.874689e-01;AF1=1;AC1=2;DP4=0,0,21,2;MQ=37;FQ=-96	GT:PL:GQ	1/1:185,69,0:99
NC_003197.1	831040	A	G	217	0	DP=32;VDB=3.117019e-02;RPB=1.621149e+00;AF1=1;AC1=2;DP4=1,0,25,5;MQ=37;FQ=-105;PV4=1,1,1,1	GT:PL:GQ	1/1:250,78,0:99
NC_003197.1	831075	C	G	222	0	DP=42;VDB=1.332667e-01;RPB=4.395477e-01;AF1=1;AC1=2;DP4=2,1,34,5;MQ=37;FQ=-113;PV4=0.38,0.32,1,0.22	GT:PL:GQ	1/1:255,86,0:99
NC_003197.1	831720	C	G	124	0	DP=21;VDB=1.182849e-01;AF1=1;AC1=2;DP4=0,0,0,20;MQ=32;FQ=-87	GT:PL:GQ	1/1:157,60,0:99
NC_003197.1	831723	C	T	125	0	DP=20;VDB=8.237348e-02;AF1=1;AC1=2;DP4=0,0,0,20;MQ=32;FQ=-87	GT:PL:GQ	1/1:158,60,0:99
NC_003197.1	831771	T	C	75	0	DP=20;VDB=1.875473e-01;AF1=1;AC1=2;DP4=0,0,0,18;MQ=25;FQ=-81	GT:PL:GQ	1/1:108,54,0:99
NC_003197.1	832545	T	C	132	0	DP=61;VDB=1.236882e-01;AF1=1;AC1=2;DP4=0,0,58,0;MQ=32;FQ=-202	GT:PL:GQ	1/1:165,175,0:99
NC_003197.1	832644	A	G,C	165	0	DP=69;VDB=8.505318e-02;AF1=1;AC1=2;DP4=0,0,53,11;MQ=37;FQ=-174	GT:PL:GQ	1/1:255,204,57,255,0,212:99
NC_003197.1	832722	T	C	225	0	DP=182;VDB=8.658595e-05;RPB=-6.968046e-01;AF1=0.5;AC1=1;DP4=46,28,54,48;MQ=53;FQ=225;PV4=0.28,1,9.3e-07,1	GT:PL:GQ	0/1:255,0,255:99
NC_003197.1	832809	C	T	217	0	DP=166;VDB=4.144059e-01;RPB=5.361408e+00;AF1=0.5;AC1=1;DP4=36,46,13,66;MQ=49;FQ=219;PV4=0.00016,0.089,8.9e-12,1	GT:PL:GQ	0/1:247,0,255:99
NC_003197.1	833046	T	C	222	0	DP=91;VDB=4.835410e-01;AF1=1;AC1=2;DP4=0,0,48,39;MQ=38;FQ=-282	GT:PL:GQ	1/1:255,255,0:99
NC_003197.1	842595	T	C	222	0	DP=75;VDB=3.394354e-01;AF1=1;AC1=2;DP4=0,0,33,39;MQ=60;FQ=-244	GT:PL:GQ	1/1:255,217,0:99
NC_003197.1	845874	C	T	222	0	DP=96;VDB=2.263730e-01;AF1=1;AC1=2;DP4=0,0,48,42;MQ=60;FQ=-282	GT:PL:GQ	1/1:255,255,0:99
NC_003197.1	849044	C	T	222	0	DP=66;VDB=4.135979e-01;AF1=1;AC1=2;DP4=0,0,29,34;MQ=60;FQ=-217	GT:PL:GQ	1/1:255,190,0:99
NC_003197.1	851304	C	T	222	0	DP=64;VDB=6.569357e-02;AF1=1;AC1=2;DP4=0,0,43,16;MQ=60;FQ=-205	GT:PL:GQ	1/1:255,178,0:99
NC_003197.1	857047	G	A	222	0	DP=80;VDB=5.929578e-02;AF1=1;AC1=2;DP4=0,0,31,41;MQ=60;FQ=-244	GT:PL:GQ	1/1:255,217,0:99
NC_003197.1	857768	T	C	222	0	DP=81;VDB=4.497982e-01;AF1=1;AC1=2;DP4=0,0,37,43;MQ=60;FQ=-268	GT:PL:GQ	1/1:255,241,0:99
NC_003197.1	897414	G	A	222	0	DP=94;VDB=1.939415e-01;AF1=1;AC1=2;DP4=0,0,59,34;MQ=60;FQ=-282	GT:PL:GQ	1/1:255,255,0:99
NC_003197.1	898159	G	T	222	0	DP=54;VDB=3.660489e-01;AF1=1;AC1=2;DP4=0,0,31,20;MQ=60;FQ=-181	GT:PL:GQ	1/1:255,154,0:99
NC_003197.1	905034	C	T	222	0	DP=90;VDB=4.119668e-01;AF1=1;AC1=2;DP4=0,0,38,47;MQ=60;FQ=-282	GT:PL:GQ	1/1:255,255,0:99
NC_003197.1	906546	G	A	222	0	DP=75;VDB=2.168240e-01;AF1=1;AC1=2;DP4=0,0,27,45;MQ=59;FQ=-244	GT:PL:GQ	1/1:255,217,0:99
NC_003197.1	919398	T	A	222	0	DP=83;VDB=3.798039e-01;AF1=1;AC1=2;DP4=0,0,48,31;MQ=60;FQ=-265	GT:PL:GQ	1/1:255,238,0:99
NC_003197.1	934015	G	C	222	0	DP=88;VDB=1.941625e-02;AF1=1;AC1=2;DP4=0,0,45,35;MQ=60;FQ=-268	GT:PL:GQ	1/1:255,241,0:99
NC_003197.1	939071	A	C	222	0	DP=81;VDB=4.389408e-01;AF1=1;AC1=2;DP4=0,0,47,31;MQ=60;FQ=-262	GT:PL:GQ	1/1:255,235,0:99
NC_003197.1	942045	C	A	222	0	DP=113;VDB=6.715120e-02;AF1=1;AC1=2;DP4=0,0,52,52;MQ=60;FQ=-282	GT:PL:GQ	1/1:255,255,0:99
NC_003197.1	948127	C	T	222	0	DP=75;VDB=1.190245e-01;AF1=1;AC1=2;DP4=0,0,39,34;MQ=60;FQ=-247	GT:PL:GQ	1/1:255,220,0:99
NC_003197.1	953338	C	T	222	0	DP=75;VDB=4.447857e-01;AF1=1;AC1=2;DP4=0,0,42,32;MQ=60;FQ=-250	GT:PL:GQ	1/1:255,223,0:99
NC_003197.1	955747	G	A	222	0	DP=103;VDB=4.719411e-01;RPB=-2.259330e-01;AF1=1;AC1=2;DP4=1,0,47,44;MQ=60;FQ=-271;PV4=1,0.31,1,0.14	GT:PL:GQ	1/1:255,244,0:99
NC_003197.1	962520	G	T	173	0	DP=53;VDB=2.690589e-01;AF1=1;AC1=2;DP4=0,0,1,48;MQ=60;FQ=-175	GT:PL:GQ	1/1:206,148,0:99
NC_003197.1	1006260	A	G	222	0	DP=76;VDB=1.123223e-01;AF1=1;AC1=2;DP4=0,0,29,44;MQ=60;FQ=-244	GT:PL:GQ	1/1:255,217,0:99
NC_003197.1	1008183	G	A	222	0	DP=78;VDB=2.941447e-01;AF1=1;AC1=2;DP4=0,0,33,45;MQ=60;FQ=-262	GT:PL:GQ	1/1:255,235,0:99
NC_003197.1	1010626	C	T	222	0	DP=72;VDB=4.056769e-01;AF1=1;AC1=2;DP4=0,0,36,27;MQ=60;FQ=-217	GT:PL:GQ	1/1:255,190,0:99
NC_003197.1	1016587	C	G	222	0	DP=73;VDB=2.261281e-02;AF1=1;AC1=2;DP4=0,0,37,34;MQ=60;FQ=-241	GT:PL:GQ	1/1:255,214,0:99
NC_003197.1	1016588	G	C	222	0	DP=72;VDB=1.149612e-02;AF1=1;AC1=2;DP4=0,0,37,34;MQ=60;FQ=-241	GT:PL:GQ	1/1:255,214,0:99
NC_003197.1	1034762	G	A	222	0	DP=85;VDB=2.082177e-01;AF1=1;AC1=2;DP4=0,0,48,31;MQ=60;FQ=-265	GT:PL:GQ	1/1:255,238,0:99
NC_003197.1	1043107	C	A	222	0	DP=72;VDB=1.736322e-01;AF1=1;AC1=2;DP4=0,0,41,25;MQ=60;FQ=-226	GT:PL:GQ	1/1:255,199,0:99
NC_003197.1	1045255	A	G	222	0	DP=70;VDB=2.006761e-01;AF1=1;AC1=2;DP4=0,0,33,33;MQ=60;FQ=-226	GT:PL:GQ	1/1:255,199,0:99
NC_003197.1	1054862	A	G	222	0	DP=70;VDB=2.357862e-01;AF1=1;AC1=2;DP4=0,0,32,31;MQ=60;FQ=-217	GT:PL:GQ	1/1:255,190,0:99
NC_003197.1	1056907	A	G	222	0	DP=89;VDB=4.404445e-02;AF1=1;AC1=2;DP4=0,0,31,53;MQ=60;FQ=-280	GT:PL:GQ	1/1:255,253,0:99
NC_003197.1	1066337	G	A	222	0	DP=100;VDB=2.128538e-01;AF1=1;AC1=2;DP4=0,0,46,51;MQ=60;FQ=-282	GT:PL:GQ	1/1:255,255,0:99
NC_003197.1	1069550	C	A	222	0	DP=81;VDB=5.685915e-02;AF1=1;AC1=2;DP4=0,0,32,47;MQ=60;FQ=-265	GT:PL:GQ	1/1:255,238,0:99
NC_003197.1	1074020	C	T	222	0	DP=86;VDB=4.524783e-01;AF1=1;AC1=2;DP4=0,0,39,36;MQ=60;FQ=-253	GT:PL:GQ	1/1:255,226,0:99
NC_003197.1	1077001	G	A	222	0	DP=75;VDB=4.038340e-01;AF1=1;AC1=2;DP4=0,0,44,29;MQ=60;FQ=-247	GT:PL:GQ	1/1:255,220,0:99
NC_003197.1	1083357	A	G	222	0	DP=60;VDB=2.036501e-02;AF1=1;AC1=2;DP4=0,0,39,15;MQ=60;FQ=-190	GT:PL:GQ	1/1:255,163,0:99
NC_003197.1	1091323	A	G	222	0	DP=55;VDB=3.568509e-01;AF1=1;AC1=2;DP4=0,0,26,26;MQ=60;FQ=-184	GT:PL:GQ	1/1:255,157,0:99
NC_003197.1	1092468	C	T	222	0	DP=85;VDB=3.843424e-01;AF1=1;AC1=2;DP4=0,0,18,41;MQ=60;FQ=-205	GT:PL:GQ	1/1:255,178,0:99
NC_003197.1	1095018	T	C	222	0	DP=77;VDB=4.430313e-01;RPB=7.830554e-01;AF1=1;AC1=2;DP4=0,1,28,44;MQ=60;FQ=-216;PV4=1,1,1,0.13	GT:PL:GQ	1/1:255,189,0:99
NC_003197.1	1152488	T	C	222	0	DP=85;VDB=2.823471e-01;AF1=1;AC1=2;DP4=0,0,32,47;MQ=60;FQ=-265	GT:PL:GQ	1/1:255,238,0:99
NC_003197.1	1157968	G	A	222	0	DP=87;VDB=4.637716e-01;AF1=1;AC1=2;DP4=0,0,41,39;MQ=60;FQ=-268	GT:PL:GQ	1/1:255,241,0:99
NC_003197.1	1159447	A	G	222	0	DP=79;VDB=6.525691e-02;AF1=1;AC1=2;DP4=0,0,45,33;MQ=60;FQ=-262	GT:PL:GQ	1/1:255,235,0:99
NC_003197.1	1187773	C	T	222	0	DP=84;VDB=4.548089e-02;AF1=1;AC1=2;DP4=0,0,38,45;MQ=60;FQ=-277	GT:PL:GQ	1/1:255,250,0:99
NC_003197.1	1188121	A	G	222	0	DP=70;VDB=1.736324e-01;AF1=1;AC1=2;DP4=0,0,35,31;MQ=60;FQ=-226	GT:PL:GQ	1/1:255,199,0:99
NC_003197.1	1197770	A	G	222	0	DP=71;VDB=3.814370e-01;AF1=1;AC1=2;DP4=0,0,34,33;MQ=60;FQ=-229	GT:PL:GQ	1/1:255,202,0:99
NC_003197.1	1207996	C	T	222	0	DP=79;VDB=2.429678e-01;AF1=1;AC1=2;DP4=0,0,41,34;MQ=60;FQ=-253	GT:PL:GQ	1/1:255,226,0:99
NC_003197.1	1211226	C	T	222	0	DP=74;VDB=3.972839e-01;AF1=1;AC1=2;DP4=0,0,33,34;MQ=60;FQ=-229	GT:PL:GQ	1/1:255,202,0:99
NC_003197.1	1212882	G	A	222	0	DP=78;VDB=3.578384e-01;AF1=1;AC1=2;DP4=0,0,35,34;MQ=60;FQ=-235	GT:PL:GQ	1/1:255,208,0:99
NC_003197.1	1217904	G	T	222	0	DP=97;VDB=1.418185e-01;AF1=1;AC1=2;DP4=0,0,38,48;MQ=60;FQ=-282	GT:PL:GQ	1/1:255,255,0:99
NC_003197.1	1218281	T	C	222	0	DP=94;VDB=4.878132e-01;AF1=1;AC1=2;DP4=0,0,36,52;MQ=60;FQ=-282	GT:PL:GQ	1/1:255,255,0:99
NC_003197.1	1221542	G	A	222	0	DP=90;VDB=2.313187e-01;AF1=1;AC1=2;DP4=0,0,36,51;MQ=60;FQ=-282	GT:PL:GQ	1/1:255,255,0:99
NC_003197.1	1222697	G	A	222	0	DP=70;VDB=6.386991e-02;AF1=1;AC1=2;DP4=0,0,25,40;MQ=60;FQ=-223	GT:PL:GQ	1/1:255,196,0:99
NC_003197.1	1225421	C	T	222	0	DP=96;VDB=5.130133e-02;AF1=1;AC1=2;DP4=0,0,47,42;MQ=60;FQ=-282	GT:PL:GQ	1/1:255,255,0:99
NC_003197.1	1225449	G	T	222	0	DP=95;VDB=2.912241e-01;AF1=1;AC1=2;DP4=0,0,48,45;MQ=60;FQ=-282	GT:PL:GQ	1/1:255,255,0:99
NC_003197.1	1227565	G	T	222	0	DP=106;VDB=1.750878e-01;AF1=1;AC1=2;DP4=0,0,42,50;MQ=60;FQ=-282	GT:PL:GQ	1/1:255,255,0:99
NC_003197.1	1237939	C	A	222	0	DP=85;VDB=4.716492e-01;AF1=1;AC1=2;DP4=0,0,38,46;MQ=60;FQ=-280	GT:PL:GQ	1/1:255,253,0:99
NC_003197.1	1247761	G	A	222	0	DP=89;VDB=3.597358e-01;AF1=1;AC1=2;DP4=0,0,42,42;MQ=60;FQ=-280	GT:PL:GQ	1/1:255,253,0:99
NC_003197.1	1250251	G	A	222	0	DP=79;VDB=1.014797e-01;AF1=1;AC1=2;DP4=0,0,44,34;MQ=60;FQ=-262	GT:PL:GQ	1/1:255,235,0:99
NC_003197.1	1251405	A	G	222	0	DP=78;VDB=1.701403e-02;AF1=1;AC1=2;DP4=0,0,38,32;MQ=60;FQ=-238	GT:PL:GQ	1/1:255,211,0:99
NC_003197.1	1251870	T	C	222	0	DP=74;VDB=2.481027e-01;AF1=1;AC1=2;DP4=0,0,33,37;MQ=60;FQ=-238	GT:PL:GQ	1/1:255,211,0:99
NC_003197.1	1252452	A	G	222	0	DP=81;VDB=3.304370e-01;AF1=1;AC1=2;DP4=0,0,49,27;MQ=60;FQ=-256	GT:PL:GQ	1/1:255,229,0:99
NC_003197.1	1253962	A	G	222	0	DP=79;VDB=4.541569e-01;AF1=1;AC1=2;DP4=0,0,36,40;MQ=60;FQ=-256	GT:PL:GQ	1/1:255,229,0:99
NC_003197.1	1273918	C	T	222	0	DP=76;VDB=5.142532e-02;AF1=1;AC1=2;DP4=0,0,35,38;MQ=60;FQ=-247	GT:PL:GQ	1/1:255,220,0:99
NC_003197.1	1287422	A	T	222	0	DP=97;VDB=3.611261e-01;AF1=1;AC1=2;DP4=0,0,46,48;MQ=60;FQ=-282	GT:PL:GQ	1/1:255,255,0:99
NC_003197.1	1295482	A	T	222	0	DP=88;VDB=3.415071e-01;AF1=1;AC1=2;DP4=0,0,33,47;MQ=60;FQ=-268	GT:PL:GQ	1/1:255,241,0:99
NC_003197.1	1302901	C	T	222	0	DP=90;VDB=1.781186e-02;AF1=1;AC1=2;DP4=0,0,40,44;MQ=60;FQ=-280	GT:PL:GQ	1/1:255,253,0:99
NC_003197.1	1304029	T	C	222	0	DP=95;VDB=1.292838e-01;AF1=1;AC1=2;DP4=0,0,47,46;MQ=60;FQ=-282	GT:PL:GQ	1/1:255,255,0:99
NC_003197.1	1318649	C	T	222	0	DP=103;VDB=5.043996e-01;AF1=1;AC1=2;DP4=0,0,44,51;MQ=60;FQ=-282	GT:PL:GQ	1/1:255,255,0:99
NC_003197.1	1328310	T	G	222	0	DP=68;VDB=1.693457e-01;AF1=1;AC1=2;DP4=0,0,25,39;MQ=60;FQ=-220	GT:PL:GQ	1/1:255,193,0:99
NC_003197.1	1331685	C	T	222	0	DP=73;VDB=1.372787e-01;RPB=1.330556e+00;AF1=1;AC1=2;DP4=0,1,41,27;MQ=60;FQ=-202;PV4=0.41,0.5,1,1	GT:PL:GQ	1/1:255,175,0:99
NC_003197.1	1349404	T	C	222	0	DP=75;VDB=1.754938e-01;AF1=1;AC1=2;DP4=0,0,28,44;MQ=60;FQ=-244	GT:PL:GQ	1/1:255,217,0:99
NC_003197.1	1351518	A	G	222	0	DP=106;VDB=2.505552e-01;AF1=1;AC1=2;DP4=0,0,44,58;MQ=60;FQ=-282	GT:PL:GQ	1/1:255,255,0:99
NC_003197.1	1386863	T	C	222	0	DP=90;VDB=4.543228e-01;AF1=1;AC1=2;DP4=0,0,40,47;MQ=60;FQ=-282	GT:PL:GQ	1/1:255,255,0:99
NC_003197.1	1398985	C	T	222	0	DP=66;VDB=3.845959e-01;AF1=1;AC1=2;DP4=0,0,23,38;MQ=60;FQ=-211	GT:PL:GQ	1/1:255,184,0:99
NC_003197.1	1399878	A	G	222	0	DP=65;VDB=4.029189e-01;AF1=1;AC1=2;DP4=0,0,35,26;MQ=60;FQ=-211	GT:PL:GQ	1/1:255,184,0:99
NC_003197.1	1420314	G	T	222	0	DP=98;VDB=1.010134e-01;AF1=1;AC1=2;DP4=0,0,28,67;MQ=60;FQ=-282	GT:PL:GQ	1/1:255,255,0:99
NC_003197.1	1422708	G	A	222	0	DP=66;VDB=3.638497e-01;AF1=1;AC1=2;DP4=0,0,36,28;MQ=60;FQ=-220	GT:PL:GQ	1/1:255,193,0:99
NC_003197.1	1429494	C	T	222	0	DP=88;VDB=4.153654e-01;AF1=1;AC1=2;DP4=0,0,38,49;MQ=60;FQ=-282	GT:PL:GQ	1/1:255,255,0:99
NC_003197.1	1434552	G	A	222	0	DP=82;VDB=3.016972e-01;AF1=1;AC1=2;DP4=0,0,36,44;MQ=60;FQ=-268	GT:PL:GQ	1/1:255,241,0:99
NC_003197.1	1434804	C	A	222	0	DP=91;VDB=4.382215e-01;AF1=1;AC1=2;DP4=0,0,47,39;MQ=60;FQ=-282	GT:PL:GQ	1/1:255,255,0:99
NC_003197.1	1438217	C	T	222	0	DP=43;VDB=3.187213e-01;AF1=1;AC1=2;DP4=0,0,20,18;MQ=60;FQ=-141	GT:PL:GQ	1/1:255,114,0:99
NC_003197.1	1447580	G	T	222	0	DP=82;VDB=2.449214e-01;AF1=1;AC1=2;DP4=0,0,45,32;MQ=60;FQ=-259	GT:PL:GQ	1/1:255,232,0:99
NC_003197.1	1450885	C	T	222	0	DP=84;VDB=4.531378e-01;AF1=1;AC1=2;DP4=0,0,44,32;MQ=60;FQ=-256	GT:PL:GQ	1/1:255,229,0:99
NC_003197.1	1454597	G	A	222	0	DP=93;VDB=3.072466e-01;AF1=1;AC1=2;DP4=0,0,59,32;MQ=60;FQ=-282	GT:PL:GQ	1/1:255,255,0:99
NC_003197.1	1459789	C	T	222	0	DP=59;VDB=2.744231e-01;AF1=1;AC1=2;DP4=0,0,29,27;MQ=60;FQ=-196	GT:PL:GQ	1/1:255,169,0:99
NC_003197.1	1464044	C	T	222	0	DP=87;VDB=3.940703e-01;AF1=1;AC1=2;DP4=0,0,44,40;MQ=60;FQ=-280	GT:PL:GQ	1/1:255,253,0:99
NC_003197.1	1469873	C	T	222	0	DP=73;VDB=4.380571e-02;AF1=1;AC1=2;DP4=0,0,40,30;MQ=60;FQ=-238	GT:PL:GQ	1/1:255,211,0:99
NC_003197.1	1469905	C	T	222	0	DP=78;VDB=4.365792e-01;AF1=1;AC1=2;DP4=0,0,47,23;MQ=60;FQ=-238	GT:PL:GQ	1/1:255,211,0:99
NC_003197.1	1475448	T	C	222	0	DP=92;VDB=2.624521e-01;AF1=1;AC1=2;DP4=0,0,40,47;MQ=60;FQ=-282	GT:PL:GQ	1/1:255,255,0:99
NC_003197.1	1475791	T	G	222	0	DP=107;VDB=1.177848e-01;AF1=1;AC1=2;DP4=0,0,51,44;MQ=60;FQ=-282	GT:PL:GQ	1/1:255,255,0:99
NC_003197.1	1488371	C	T	222	0	DP=113;VDB=1.584457e-01;AF1=1;AC1=2;DP4=0,0,45,60;MQ=60;FQ=-282	GT:PL:GQ	1/1:255,255,0:99
NC_003197.1	1501983	A	G	222	0	DP=82;VDB=4.544656e-03;AF1=1;AC1=2;DP4=0,0,37,39;MQ=60;FQ=-256	GT:PL:GQ	1/1:255,229,0:99
NC_003197.1	1503292	C	G	222	0	DP=69;VDB=3.106706e-02;AF1=1;AC1=2;DP4=0,0,28,39;MQ=60;FQ=-229	GT:PL:GQ	1/1:255,202,0:99
NC_003197.1	1503293	G	C	222	0	DP=68;VDB=1.017227e-02;AF1=1;AC1=2;DP4=0,0,28,39;MQ=60;FQ=-229	GT:PL:GQ	1/1:255,202,0:99
NC_003197.1	1509948	G	A	222	0	DP=91;VDB=2.288906e-01;AF1=1;AC1=2;DP4=0,0,40,48;MQ=60;FQ=-282	GT:PL:GQ	1/1:255,255,0:99
NC_003197.1	1513117	C	A	222	0	DP=84;VDB=2.507481e-01;AF1=1;AC1=2;DP4=0,0,51,30;MQ=60;FQ=-271	GT:PL:GQ	1/1:255,244,0:99
NC_003197.1	1520176	C	G	222	0	DP=75;VDB=3.386049e-01;AF1=1;AC1=2;DP4=0,0,34,40;MQ=60;FQ=-250	GT:PL:GQ	1/1:255,223,0:99
NC_003197.1	1520177	G	C	222	0	DP=74;VDB=2.929046e-01;AF1=1;AC1=2;DP4=0,0,34,40;MQ=60;FQ=-250	GT:PL:GQ	1/1:255,223,0:99
NC_003197.1	1534732	C	A	222	0	DP=85;VDB=7.019573e-02;AF1=1;AC1=2;DP4=0,0,45,35;MQ=60;FQ=-268	GT:PL:GQ	1/1:255,241,0:99
NC_003197.1	1536627	C	G	222	0	DP=82;VDB=5.952184e-02;AF1=1;AC1=2;DP4=0,0,46,35;MQ=60;FQ=-271	GT:PL:GQ	1/1:255,244,0:99
NC_003197.1	1536628	G	C	222	0	DP=82;VDB=5.700025e-02;AF1=1;AC1=2;DP4=0,0,45,32;MQ=60;FQ=-259	GT:PL:GQ	1/1:255,232,0:99
NC_003197.1	1549646	A	G	222	0	DP=51;VDB=2.499952e-01;AF1=1;AC1=2;DP4=0,0,23,25;MQ=60;FQ=-171	GT:PL:GQ	1/1:255,144,0:99
NC_003197.1	1552081	C	A	222	0	DP=99;VDB=4.958609e-01;AF1=1;AC1=2;DP4=0,0,49,46;MQ=60;FQ=-282	GT:PL:GQ	1/1:255,255,0:99
NC_003197.1	1552325	C	T	222	0	DP=86;VDB=3.743703e-01;AF1=1;AC1=2;DP4=0,0,31,52;MQ=60;FQ=-277	GT:PL:GQ	1/1:255,250,0:99
NC_003197.1	1562642	A	G	222	0	DP=83;VDB=5.517203e-02;AF1=1;AC1=2;DP4=0,0,35,42;MQ=60;FQ=-259	GT:PL:GQ	1/1:255,232,0:99
NC_003197.1	1572232	T	C	222	0	DP=89;VDB=9.558351e-02;AF1=1;AC1=2;DP4=0,0,47,41;MQ=60;FQ=-282	GT:PL:GQ	1/1:255,255,0:99
NC_003197.1	1578624	C	A	222	0	DP=81;VDB=6.455021e-02;AF1=1;AC1=2;DP4=0,0,49,27;MQ=60;FQ=-256	GT:PL:GQ	1/1:255,229,0:99
NC_003197.1	1593513	G	A	222	0	DP=85;VDB=4.290749e-02;RPB=-1.293661e+00;AF1=1;AC1=2;DP4=0,1,44,34;MQ=60;FQ=-246;PV4=0.44,1,1,1	GT:PL:GQ	1/1:255,219,0:99
NC_003197.1	1596007	C	T	222	0	DP=84;VDB=4.435153e-01;AF1=1;AC1=2;DP4=0,0,30,49;MQ=60;FQ=-265	GT:PL:GQ	1/1:255,238,0:99
NC_003197.1	1616138	C	T	222	0	DP=77;VDB=3.438828e-01;AF1=1;AC1=2;DP4=0,0,25,44;MQ=60;FQ=-235	GT:PL:GQ	1/1:255,208,0:99
NC_003197.1	1616480	C	G	222	0	DP=87;VDB=3.804581e-02;AF1=1;AC1=2;DP4=0,0,26,53;MQ=60;FQ=-265	GT:PL:GQ	1/1:255,238,0:99
NC_003197.1	1624735	C	G	222	0	DP=73;VDB=2.709809e-01;AF1=1;AC1=2;DP4=0,0,31,35;MQ=60;FQ=-226	GT:PL:GQ	1/1:255,199,0:99
NC_003197.1	1627967	C	T	222	0	DP=71;VDB=4.081601e-01;AF1=1;AC1=2;DP4=0,0,31,39;MQ=60;FQ=-238	GT:PL:GQ	1/1:255,211,0:99
NC_003197.1	1648363	C	T	222	0	DP=72;VDB=1.459778e-01;AF1=1;AC1=2;DP4=0,0,34,36;MQ=60;FQ=-238	GT:PL:GQ	1/1:255,211,0:99
NC_003197.1	1666522	C	G	222	0	DP=107;VDB=5.164949e-01;AF1=1;AC1=2;DP4=0,0,68,35;MQ=60;FQ=-282	GT:PL:GQ	1/1:255,255,0:99
NC_003197.1	1669721	G	T	222	0	DP=93;VDB=1.343312e-02;AF1=1;AC1=2;DP4=0,0,52,38;MQ=60;FQ=-282	GT:PL:GQ	1/1:255,255,0:99
NC_003197.1	1678151	T	A	222	0	DP=95;VDB=4.091550e-01;AF1=1;AC1=2;DP4=0,0,42,46;MQ=60;FQ=-282	GT:PL:GQ	1/1:255,255,0:99
NC_003197.1	1683934	C	T	222	0	DP=79;VDB=1.628354e-02;AF1=1;AC1=2;DP4=0,0,41,35;MQ=60;FQ=-256	GT:PL:GQ	1/1:255,229,0:99
NC_003197.1	1689279	C	T	222	0	DP=95;VDB=1.120220e-02;AF1=1;AC1=2;DP4=0,0,42,48;MQ=60;FQ=-282	GT:PL:GQ	1/1:255,255,0:99
NC_003197.1	1706161	C	A	222	0	DP=90;VDB=3.583545e-01;AF1=1;AC1=2;DP4=0,0,36,49;MQ=60;FQ=-282	GT:PL:GQ	1/1:255,255,0:99
NC_003197.1	1715973	C	G	222	0	DP=66;VDB=7.810543e-02;AF1=1;AC1=2;DP4=0,0,30,29;MQ=60;FQ=-205	GT:PL:GQ	1/1:255,178,0:99
NC_003197.1	1715974	G	C	222	0	DP=66;VDB=1.954279e-01;AF1=1;AC1=2;DP4=0,0,30,34;MQ=60;FQ=-217	GT:PL:GQ	1/1:255,190,0:99
NC_003197.1	1719593	A	G	222	0	DP=68;VDB=4.144773e-01;AF1=1;AC1=2;DP4=0,0,30,36;MQ=60;FQ=-226	GT:PL:GQ	1/1:255,199,0:99
NC_003197.1	1721115	T	C	222	0	DP=71;VDB=1.236840e-01;AF1=1;AC1=2;DP4=0,0,29,40;MQ=60;FQ=-235	GT:PL:GQ	1/1:255,208,0:99
NC_003197.1	1729654	C	T	222	0	DP=99;VDB=3.583403e-01;AF1=1;AC1=2;DP4=0,0,50,47;MQ=60;FQ=-282	GT:PL:GQ	1/1:255,255,0:99
NC_003197.1	1730758	G	T	222	0	DP=100;VDB=4.991339e-01;AF1=1;AC1=2;DP4=0,0,53,41;MQ=60;FQ=-282	GT:PL:GQ	1/1:255,255,0:99
NC_003197.1	1734882	G	T	222	0	DP=85;VDB=2.621369e-01;AF1=1;AC1=2;DP4=0,0,40,41;MQ=60;FQ=-271	GT:PL:GQ	1/1:255,244,0:99
NC_003197.1	1745890	C	T	222	0	DP=54;VDB=3.523331e-01;AF1=1;AC1=2;DP4=0,0,32,20;MQ=60;FQ=-184	GT:PL:GQ	1/1:255,157,0:99
NC_003197.1	1752424	C	A	222	0	DP=98;VDB=2.347203e-01;AF1=1;AC1=2;DP4=0,0,44,47;MQ=60;FQ=-282	GT:PL:GQ	1/1:255,255,0:99
NC_003197.1	1753235	A	C	222	0	DP=76;VDB=2.645325e-02;AF1=1;AC1=2;DP4=0,0,34,38;MQ=60;FQ=-244	GT:PL:GQ	1/1:255,217,0:99
NC_003197.1	1760231	A	G	222	0	DP=63;VDB=2.208823e-01;AF1=1;AC1=2;DP4=0,0,22,37;MQ=60;FQ=-205	GT:PL:GQ	1/1:255,178,0:99
NC_003197.1	1763660	A	G	222	0	DP=95;VDB=2.568754e-01;AF1=1;AC1=2;DP4=0,0,53,37;MQ=60;FQ=-282	GT:PL:GQ	1/1:255,255,0:99
NC_003197.1	1766075	A	C	222	0	DP=64;VDB=3.010326e-02;AF1=1;AC1=2;DP4=0,0,28,33;MQ=60;FQ=-211	GT:PL:GQ	1/1:255,184,0:99
NC_003197.1	1768369	G	T	222	0	DP=93;VDB=4.658405e-01;AF1=1;AC1=2;DP4=0,0,43,46;MQ=60;FQ=-282	GT:PL:GQ	1/1:255,255,0:99
NC_003197.1	1771534	C	A	222	0	DP=112;VDB=2.763462e-02;AF1=1;AC1=2;DP4=0,0,60,47;MQ=60;FQ=-282	GT:PL:GQ	1/1:255,255,0:99
NC_003197.1	1778796	G	A	222	0	DP=83;VDB=1.802360e-01;AF1=1;AC1=2;DP4=0,0,31,49;MQ=60;FQ=-265	GT:PL:GQ	1/1:255,238,0:99
NC_003197.1	1787213	C	A	222	0	DP=92;VDB=4.492122e-01;AF1=1;AC1=2;DP4=0,0,48,37;MQ=60;FQ=-282	GT:PL:GQ	1/1:255,255,0:99
NC_003197.1	1791603	C	T	222	0	DP=57;VDB=3.471825e-01;AF1=1;AC1=2;DP4=0,0,33,23;MQ=60;FQ=-196	GT:PL:GQ	1/1:255,169,0:99
NC_003197.1	1794104	A	G	222	0	DP=80;VDB=8.761552e-02;AF1=1;AC1=2;DP4=0,0,37,40;MQ=60;FQ=-259	GT:PL:GQ	1/1:255,232,0:99
NC_003197.1	1797937	G	T	222	0	DP=99;VDB=2.425859e-01;AF1=1;AC1=2;DP4=0,0,47,50;MQ=60;FQ=-282	GT:PL:GQ	1/1:255,255,0:99
NC_003197.1	1797973	C	T	222	0	DP=98;VDB=5.052298e-01;AF1=1;AC1=2;DP4=0,0,46,48;MQ=60;FQ=-282	GT:PL:GQ	1/1:255,255,0:99
NC_003197.1	1808960	C	T	222	0	DP=63;VDB=2.846106e-01;AF1=1;AC1=2;DP4=0,0,29,31;MQ=60;FQ=-208	GT:PL:GQ	1/1:255,181,0:99
NC_003197.1	1817571	C	A	222	0	DP=95;VDB=4.630948e-02;AF1=1;AC1=2;DP4=0,0,43,48;MQ=60;FQ=-282	GT:PL:GQ	1/1:255,255,0:99
NC_003197.1	1819111	A	C	222	0	DP=75;VDB=2.157731e-01;AF1=1;AC1=2;DP4=0,0,43,22;MQ=60;FQ=-223	GT:PL:GQ	1/1:255,196,0:99
NC_003197.1	1821180	C	T	222	0	DP=89;VDB=3.641845e-01;AF1=1;AC1=2;DP4=0,0,49,39;MQ=60;FQ=-282	GT:PL:GQ	1/1:255,255,0:99
NC_003197.1	1832849	T	C	222	0	DP=93;VDB=2.326919e-02;AF1=1;AC1=2;DP4=0,0,47,37;MQ=60;FQ=-280	GT:PL:GQ	1/1:255,253,0:99
NC_003197.1	1882182	C	T	222	0	DP=77;VDB=4.861740e-01;AF1=1;AC1=2;DP4=0,0,18,44;MQ=60;FQ=-211	GT:PL:GQ	1/1:255,184,0:99
NC_003197.1	1885235	T	C	222	0	DP=52;VDB=2.170550e-01;AF1=1;AC1=2;DP4=0,0,21,26;MQ=60;FQ=-165	GT:PL:GQ	1/1:255,138,0:99
NC_003197.1	1885817	C	T	222	0	DP=78;VDB=7.655455e-02;AF1=1;AC1=2;DP4=0,0,48,25;MQ=60;FQ=-247	GT:PL:GQ	1/1:255,220,0:99
NC_003197.1	1891427	C	G	222	0	DP=106;VDB=4.229681e-02;AF1=1;AC1=2;DP4=0,0,47,56;MQ=60;FQ=-282	GT:PL:GQ	1/1:255,255,0:99
NC_003197.1	1896582	A	T	222	0	DP=79;VDB=9.082547e-02;AF1=1;AC1=2;DP4=0,0,32,30;MQ=60;FQ=-214	GT:PL:GQ	1/1:255,187,0:99
NC_003197.1	1899589	C	T	222	0	DP=85;VDB=3.200517e-01;AF1=1;AC1=2;DP4=0,0,43,40;MQ=60;FQ=-277	GT:PL:GQ	1/1:255,250,0:99
NC_003197.1	1916275	C	T	222	0	DP=89;VDB=4.771528e-01;RPB=-4.833957e-01;AF1=1;AC1=2;DP4=0,1,44,41;MQ=60;FQ=-253;PV4=0.49,0.28,1,0.17	GT:PL:GQ	1/1:255,226,0:99
NC_003197.1	1918283	C	A	222	0	DP=71;VDB=8.184877e-02;AF1=1;AC1=2;DP4=0,0,41,27;MQ=60;FQ=-232	GT:PL:GQ	1/1:255,205,0:99
NC_003197.1	1920180	A	C	222	0	DP=80;VDB=4.630202e-01;AF1=1;AC1=2;DP4=0,0,35,44;MQ=60;FQ=-265	GT:PL:GQ	1/1:255,238,0:99
NC_003197.1	1924613	G	A	222	0	DP=75;VDB=3.174137e-01;AF1=1;AC1=2;DP4=0,0,42,32;MQ=60;FQ=-250	GT:PL:GQ	1/1:255,223,0:99
NC_003197.1	1924975	G	A	222	0	DP=99;VDB=4.923913e-01;AF1=1;AC1=2;DP4=0,0,40,55;MQ=60;FQ=-282	GT:PL:GQ	1/1:255,255,0:99
NC_003197.1	1929964	C	T	222	0	DP=81;VDB=3.265207e-01;AF1=1;AC1=2;DP4=0,0,40,35;MQ=60;FQ=-253	GT:PL:GQ	1/1:255,226,0:99
NC_003197.1	1931734	T	G	222	0	DP=70;VDB=4.204356e-01;AF1=1;AC1=2;DP4=0,0,23,42;MQ=60;FQ=-223	GT:PL:GQ	1/1:255,196,0:99
NC_003197.1	1938616	C	T	222	0	DP=82;VDB=4.505304e-01;AF1=1;AC1=2;DP4=0,0,53,27;MQ=60;FQ=-268	GT:PL:GQ	1/1:255,241,0:99
NC_003197.1	1939956	T	C	222	0	DP=96;VDB=2.861505e-01;AF1=1;AC1=2;DP4=0,0,37,52;MQ=60;FQ=-282	GT:PL:GQ	1/1:255,255,0:99
NC_003197.1	1940474	T	A	222	0	DP=101;VDB=6.232033e-02;AF1=1;AC1=2;DP4=0,0,57,41;MQ=60;FQ=-282	GT:PL:GQ	1/1:255,255,0:99
NC_003197.1	1962202	A	G	222	0	DP=71;VDB=3.993408e-01;AF1=1;AC1=2;DP4=0,0,27,40;MQ=60;FQ=-229	GT:PL:GQ	1/1:255,202,0:99
NC_003197.1	1966399	G	A	225	0	DP=161;VDB=1.581195e-01;RPB=-3.486046e-01;AF1=0.5;AC1=1;DP4=37,57,42,23;MQ=60;FQ=225;PV4=0.0022,1,1,1	GT:PL:GQ	0/1:255,0,255:99
NC_003197.1	1966403	A	C	222	0	DP=167;VDB=9.275717e-02;RPB=8.631462e-01;AF1=0.5;AC1=1;DP4=39,60,42,24;MQ=60;FQ=223;PV4=0.0026,0.27,1,1	GT:PL:GQ	0/1:252,0,255:99
NC_003197.1	1966549	A	G	206	0	DP=147;VDB=2.595520e-01;RPB=4.028160e-01;AF1=0.5;AC1=1;DP4=49,37,15,41;MQ=60;FQ=209;PV4=0.00052,0.0032,0.11,1	GT:PL:GQ	0/1:236,0,255:99
NC_003197.1	1989026	G	A	222	0	DP=71;VDB=4.990491e-02;AF1=1;AC1=2;DP4=0,0,30,40;MQ=60;FQ=-238	GT:PL:GQ	1/1:255,211,0:99
NC_003197.1	2015092	G	A	222	0	DP=79;VDB=3.650221e-01;RPB=-8.323544e-01;AF1=1;AC1=2;DP4=1,0,44,32;MQ=60;FQ=-226;PV4=1,0.3,1,0.29	GT:PL:GQ	1/1:255,199,0:99
NC_003197.1	2030723	A	C	222	0	DP=102;VDB=6.318677e-03;AF1=1;AC1=2;DP4=0,0,54,42;MQ=60;FQ=-282	GT:PL:GQ	1/1:255,255,0:99
NC_003197.1	2037109	C	G	222	0	DP=90;VDB=4.300839e-01;AF1=1;AC1=2;DP4=0,0,47,42;MQ=60;FQ=-282	GT:PL:GQ	1/1:255,255,0:99
NC_003197.1	2052182	C	T	222	0	DP=104;VDB=2.898282e-01;AF1=1;AC1=2;DP4=0,0,45,58;MQ=60;FQ=-282	GT:PL:GQ	1/1:255,255,0:99
NC_003197.1	2055379	C	T	222	0	DP=70;VDB=2.977154e-01;AF1=1;AC1=2;DP4=0,0,35,34;MQ=60;FQ=-235	GT:PL:GQ	1/1:255,208,0:99
NC_003197.1	2067855	C	T	222	0	DP=67;VDB=4.041373e-01;AF1=1;AC1=2;DP4=0,0,39,24;MQ=60;FQ=-217	GT:PL:GQ	1/1:255,190,0:99
NC_003197.1	2070250	C	A	222	0	DP=85;VDB=3.484723e-01;AF1=1;AC1=2;DP4=0,0,38,44;MQ=60;FQ=-274	GT:PL:GQ	1/1:255,247,0:99
NC_003197.1	2073364	A	G	222	0	DP=85;VDB=2.685768e-01;RPB=-2.534897e-01;AF1=1;AC1=2;DP4=1,0,40,41;MQ=60;FQ=-242;PV4=1,0.41,1,0.16	GT:PL:GQ	1/1:255,215,0:99
NC_003197.1	2077341	A	C	222	0	DP=50;VDB=7.975336e-02;AF1=1;AC1=2;DP4=0,0,25,18;MQ=60;FQ=-156	GT:PL:GQ	1/1:255,129,0:99
NC_003197.1	2083488	A	C	222	0	DP=85;VDB=4.442340e-01;AF1=1;AC1=2;DP4=0,0,51,30;MQ=60;FQ=-271	GT:PL:GQ	1/1:255,244,0:99
NC_003197.1	2094081	C	T	222	0	DP=82;VDB=3.821425e-01;AF1=1;AC1=2;DP4=0,0,37,41;MQ=60;FQ=-262	GT:PL:GQ	1/1:255,235,0:99
NC_003197.1	2096138	G	A	222	0	DP=86;VDB=1.625893e-01;AF1=1;AC1=2;DP4=0,0,51,33;MQ=60;FQ=-280	GT:PL:GQ	1/1:255,253,0:99
NC_003197.1	2096189	C	G	222	0	DP=76;VDB=6.355803e-02;AF1=1;AC1=2;DP4=0,0,46,22;MQ=60;FQ=-232	GT:PL:GQ	1/1:255,205,0:99
NC_003197.1	2101442	T	G	222	0	DP=78;VDB=2.311927e-02;AF1=1;AC1=2;DP4=0,0,41,29;MQ=60;FQ=-238	GT:PL:GQ	1/1:255,211,0:99
NC_003197.1	2110339	C	T	222	0	DP=97;VDB=4.249328e-01;AF1=1;AC1=2;DP4=0,0,38,50;MQ=60;FQ=-282	GT:PL:GQ	1/1:255,255,0:99
NC_003197.1	2123545	T	C	222	0	DP=82;VDB=4.520245e-01;AF1=1;AC1=2;DP4=0,0,41,37;MQ=60;FQ=-262	GT:PL:GQ	1/1:255,235,0:99
NC_003197.1	2125292	C	T	222	0	DP=51;VDB=3.114887e-01;AF1=1;AC1=2;DP4=0,0,27,19;MQ=60;FQ=-165	GT:PL:GQ	1/1:255,138,0:99
NC_003197.1	2137757	A	C	222	0	DP=92;VDB=2.176762e-01;AF1=1;AC1=2;DP4=0,0,39,46;MQ=60;FQ=-282	GT:PL:GQ	1/1:255,255,0:99
NC_003197.1	2138278	T	C	222	0	DP=66;VDB=3.999881e-01;AF1=1;AC1=2;DP4=0,0,16,43;MQ=60;FQ=-205	GT:PL:GQ	1/1:255,178,0:99
NC_003197.1	2140177	G	T	222	0	DP=85;VDB=4.723587e-01;AF1=1;AC1=2;DP4=0,0,36,46;MQ=60;FQ=-274	GT:PL:GQ	1/1:255,247,0:99
NC_003197.1	2147801	A	G	222	0	DP=76;VDB=3.020212e-01;AF1=1;AC1=2;DP4=0,0,32,42;MQ=60;FQ=-250	GT:PL:GQ	1/1:255,223,0:99
NC_003197.1	2159098	A	C	222	0	DP=77;VDB=3.454303e-01;AF1=1;AC1=2;DP4=0,0,23,47;MQ=60;FQ=-238	GT:PL:GQ	1/1:255,211,0:99
NC_003197.1	2169801	C	T	222	0	DP=44;VDB=2.272486e-02;AF1=1;AC1=2;DP4=0,0,22,21;MQ=60;FQ=-156	GT:PL:GQ	1/1:255,129,0:99
NC_003197.1	2178560	G	A	222	0	DP=77;VDB=2.971366e-01;AF1=1;AC1=2;DP4=0,0,39,35;MQ=60;FQ=-250	GT:PL:GQ	1/1:255,223,0:99
NC_003197.1	2190784	G	A	222	0	DP=88;VDB=1.983918e-01;AF1=1;AC1=2;DP4=0,0,45,38;MQ=60;FQ=-277	GT:PL:GQ	1/1:255,250,0:99
NC_003197.1	2194910	C	T	222	0	DP=82;VDB=4.449949e-01;AF1=1;AC1=2;DP4=0,0,48,27;MQ=60;FQ=-253	GT:PL:GQ	1/1:255,226,0:99
NC_003197.1	2204926	T	C	222	0	DP=92;VDB=4.850785e-01;AF1=1;AC1=2;DP4=0,0,45,45;MQ=60;FQ=-282	GT:PL:GQ	1/1:255,255,0:99
NC_003197.1	2205575	T	C	222	0	DP=70;VDB=1.353504e-01;AF1=1;AC1=2;DP4=0,0,33,35;MQ=60;FQ=-232	GT:PL:GQ	1/1:255,205,0:99
NC_003197.1	2208952	A	G	222	0	DP=46;VDB=2.503948e-01;AF1=1;AC1=2;DP4=0,0,13,29;MQ=60;FQ=-153	GT:PL:GQ	1/1:255,126,0:99
NC_003197.1	2219610	G	A	222	0	DP=79;VDB=2.368624e-01;AF1=1;AC1=2;DP4=0,0,40,35;MQ=60;FQ=-253	GT:PL:GQ	1/1:255,226,0:99
NC_003197.1	2223484	A	G	222	0	DP=54;VDB=4.306764e-03;AF1=1;AC1=2;DP4=0,0,28,25;MQ=60;FQ=-184	GT:PL:GQ	1/1:255,157,0:99
NC_003197.1	2232242	T	C	172	0	DP=132;VDB=8.482070e-03;RPB=4.900436e-01;AF1=0.5;AC1=1;DP4=47,31,48,5;MQ=60;FQ=175;PV4=0.00012,1,1,1	GT:PL:GQ	0/1:202,0,255:99
NC_003197.1	2232266	C	T	116	0	DP=128;VDB=7.441534e-02;RPB=3.316222e+00;AF1=0.5;AC1=1;DP4=59,29,34,5;MQ=60;FQ=119;PV4=0.018,0.0015,0.054,1	GT:PL:GQ	0/1:146,0,255:99
NC_003197.1	2232270	A	G	93	0	DP=122;VDB=8.242553e-05;RPB=3.181451e+00;AF1=0.5;AC1=1;DP4=58,31,29,4;MQ=60;FQ=96;PV4=0.014,0.14,0.04,1	GT:PL:GQ	0/1:123,0,255:99
NC_003197.1	2232272	C	T	93	0	DP=122;VDB=7.984739e-04;RPB=3.187214e+00;AF1=0.5;AC1=1;DP4=58,31,29,4;MQ=60;FQ=96;PV4=0.014,1,0.04,1	GT:PL:GQ	0/1:123,0,255:99
NC_003197.1	2232320	T	C	134	0	DP=137;VDB=9.802465e-04;RPB=-2.494379e+00;AF1=0.5;AC1=1;DP4=47,48,9,32;MQ=59;FQ=137;PV4=0.0041,0.034,0.00058,1	GT:PL:GQ	0/1:164,0,255:99
NC_003197.1	2232323	T	C	139	0	DP=135;VDB=2.502621e-04;RPB=-2.331494e+00;AF1=0.5;AC1=1;DP4=47,45,9,32;MQ=59;FQ=142;PV4=0.0022,0.42,0.00056,1	GT:PL:GQ	0/1:169,0,255:99
NC_003197.1	2233063	T	C	222	0	DP=71;VDB=1.749918e-01;AF1=1;AC1=2;DP4=0,0,30,36;MQ=60;FQ=-226	GT:PL:GQ	1/1:255,199,0:99
NC_003197.1	2237090	G	A	222	0	DP=73;VDB=4.396537e-01;AF1=1;AC1=2;DP4=0,0,40,31;MQ=60;FQ=-241	GT:PL:GQ	1/1:255,214,0:99
NC_003197.1	2256194	G	A	222	0	DP=95;VDB=4.970278e-01;AF1=1;AC1=2;DP4=0,0,48,46;MQ=60;FQ=-282	GT:PL:GQ	1/1:255,255,0:99
NC_003197.1	2269743	C	T	222	0	DP=92;VDB=2.139560e-01;AF1=1;AC1=2;DP4=0,0,38,50;MQ=60;FQ=-282	GT:PL:GQ	1/1:255,255,0:99
NC_003197.1	2276106	C	T	222	0	DP=92;VDB=5.180095e-02;AF1=1;AC1=2;DP4=0,0,47,41;MQ=60;FQ=-282	GT:PL:GQ	1/1:255,255,0:99
NC_003197.1	2292650	A	G	222	0	DP=91;VDB=5.377716e-03;AF1=1;AC1=2;DP4=0,0,46,39;MQ=60;FQ=-282	GT:PL:GQ	1/1:255,255,0:99
NC_003197.1	2298714	A	G	222	0	DP=73;VDB=4.339438e-01;AF1=1;AC1=2;DP4=0,0,25,45;MQ=60;FQ=-238	GT:PL:GQ	1/1:255,211,0:99
NC_003197.1	2300420	G	A	222	0	DP=97;VDB=2.680551e-01;AF1=1;AC1=2;DP4=0,0,48,45;MQ=60;FQ=-282	GT:PL:GQ	1/1:255,255,0:99
NC_003197.1	2301558	T	C	222	0	DP=73;VDB=3.793992e-01;AF1=1;AC1=2;DP4=0,0,37,28;MQ=60;FQ=-223	GT:PL:GQ	1/1:255,196,0:99
NC_003197.1	2309170	C	A	222	0	DP=67;VDB=1.483459e-01;AF1=1;AC1=2;DP4=0,0,28,37;MQ=60;FQ=-223	GT:PL:GQ	1/1:255,196,0:99
NC_003197.1	2313354	G	T	222	0	DP=53;VDB=2.357939e-02;AF1=1;AC1=2;DP4=0,0,19,33;MQ=60;FQ=-184	GT:PL:GQ	1/1:255,157,0:99
NC_003197.1	2317914	C	T	222	0	DP=78;VDB=7.844634e-02;RPB=1.517918e-01;AF1=1;AC1=2;DP4=2,0,17,38;MQ=60;FQ=-160;PV4=0.11,1,1,0.034	GT:PL:GQ	1/1:255,133,0:99
NC_003197.1	2327038	T	C	222	0	DP=91;VDB=3.584913e-01;AF1=1;AC1=2;DP4=0,0,44,45;MQ=60;FQ=-282	GT:PL:GQ	1/1:255,255,0:99
NC_003197.1	2331390	C	G	222	0	DP=86;VDB=4.171281e-01;AF1=1;AC1=2;DP4=0,0,36,44;MQ=60;FQ=-268	GT:PL:GQ	1/1:255,241,0:99
NC_003197.1	2336389	A	G	138	0	DP=157;VDB=3.122978e-01;RPB=-1.706620e+00;AF1=0.5;AC1=1;DP4=47,23,59,11;MQ=60;FQ=141;PV4=0.029,1,1,0.36	GT:PL:GQ	0/1:168,0,255:99
NC_003197.1	2336555	C	T	221	0	DP=176;VDB=2.341973e-01;RPB=-4.010903e-01;AF1=0.5;AC1=1;DP4=45,57,22,44;MQ=60;FQ=223;PV4=0.2,0.069,1,1	GT:PL:GQ	0/1:251,0,255:99
NC_003197.1	2336582	A	G	225	0	DP=185;VDB=3.100084e-01;RPB=1.431718e+00;AF1=0.5;AC1=1;DP4=53,51,23,47;MQ=60;FQ=225;PV4=0.02,1,1,1	GT:PL:GQ	0/1:255,0,255:99
NC_003197.1	2339743	A	G	225	0	DP=173;VDB=4.796458e-01;RPB=1.255823e+00;AF1=0.5;AC1=1;DP4=45,40,62,24;MQ=60;FQ=225;PV4=0.012,0.32,1,1	GT:PL:GQ	0/1:255,0,255:99
NC_003197.1	2339788	T	C	225	0	DP=173;VDB=3.180597e-01;RPB=1.008236e+00;AF1=0.5;AC1=1;DP4=36,57,39,36;MQ=60;FQ=225;PV4=0.089,1,1,0.38	GT:PL:GQ	0/1:255,0,255:99
NC_003197.1	2339934	A	G	225	0	DP=211;VDB=4.210282e-01;RPB=-6.535183e-01;AF1=0.5;AC1=1;DP4=53,41,62,50;MQ=60;FQ=225;PV4=0.89,1,1,1	GT:PL:GQ	0/1:255,0,255:99
NC_003197.1	2339993	C	T	225	0	DP=208;VDB=1.779400e-01;RPB=-7.515417e-01;AF1=0.5;AC1=1;DP4=49,42,63,47;MQ=60;FQ=225;PV4=0.67,0.23,1,1	GT:PL:GQ	0/1:255,0,255:99
NC_003197.1	2340040	T	C	225	0	DP=200;VDB=3.505362e-01;RPB=1.087041e+00;AF1=0.5;AC1=1;DP4=48,52,48,45;MQ=60;FQ=225;PV4=0.67,0.33,1,1	GT:PL:GQ	0/1:255,0,255:99
NC_003197.1	2340227	A	G	225	0	DP=189;VDB=4.295499e-01;RPB=-6.173949e-01;AF1=0.5;AC1=1;DP4=30,51,44,51;MQ=60;FQ=225;PV4=0.22,0.035,1,1	GT:PL:GQ	0/1:255,0,255:99
NC_003197.1	2340320	C	G	225	0	DP=203;VDB=4.550928e-01;RPB=-2.574836e-01;AF1=0.5;AC1=1;DP4=43,37,52,64;MQ=60;FQ=225;PV4=0.25,0.092,1,1	GT:PL:GQ	0/1:255,0,255:99
NC_003197.1	2340355	A	G	225	0	DP=184;VDB=1.398373e-01;RPB=8.040558e-01;AF1=0.5;AC1=1;DP4=46,28,56,49;MQ=60;FQ=225;PV4=0.28,0.054,0.2,0.38	GT:PL:GQ	0/1:255,0,255:99
NC_003197.1	2340418	T	A	225	0	DP=172;VDB=4.600871e-01;RPB=2.280239e+00;AF1=0.5;AC1=1;DP4=39,40,26,52;MQ=60;FQ=225;PV4=0.052,1,1,1	GT:PL:GQ	0/1:255,0,255:99
NC_003197.1	2340432	A	T	225	0	DP=198;VDB=1.399845e-01;RPB=-2.555268e-01;AF1=0.5;AC1=1;DP4=44,53,36,54;MQ=60;FQ=225;PV4=0.46,1,1,0.37	GT:PL:GQ	0/1:255,0,255:99
NC_003197.1	2340437	C	T	225	0	DP=186;VDB=7.100598e-02;RPB=-5.915875e-01;AF1=0.5;AC1=1;DP4=39,52,39,51;MQ=60;FQ=225;PV4=1,0.36,1,0.071	GT:PL:GQ	0/1:255,0,255:99
NC_003197.1	2340493	A	C	225	0	DP=194;VDB=4.961543e-01;RPB=1.502912e+00;AF1=0.5;AC1=1;DP4=31,49,52,59;MQ=60;FQ=225;PV4=0.3,0.041,1,1	GT:PL:GQ	0/1:255,0,255:99
NC_003197.1	2340609	C	T	225	0	DP=161;VDB=9.176979e-03;RPB=1.826264e+00;AF1=0.5;AC1=1;DP4=45,36,27,50;MQ=60;FQ=225;PV4=0.011,0.39,1,1	GT:PL:GQ	0/1:255,0,255:99
NC_003197.1	2340624	C	T	225	0	DP=166;VDB=1.574608e-01;RPB=1.039951e+00;AF1=0.5;AC1=1;DP4=45,40,25,54;MQ=60;FQ=225;PV4=0.0073,0.0014,1,0.12	GT:PL:GQ	0/1:255,0,255:99
NC_003197.1	2340681	T	C	225	0	DP=165;VDB=3.234307e-02;RPB=8.005381e-01;AF1=0.5;AC1=1;DP4=49,43,16,51;MQ=60;FQ=225;PV4=0.00029,1,1,1	GT:PL:GQ	0/1:255,0,255:99
NC_003197.1	2348179	G	A	127	0	DP=31;VDB=1.400753e-01;AF1=1;AC1=2;DP4=0,0,27,0;MQ=33;FQ=-108	GT:PL:GQ	1/1:160,81,0:99
NC_003197.1	2356160	T	C	222	0	DP=78;VDB=3.415398e-02;AF1=1;AC1=2;DP4=0,0,43,32;MQ=60;FQ=-253	GT:PL:GQ	1/1:255,226,0:99
NC_003197.1	2362094	G	T	222	0	DP=97;VDB=5.661336e-02;AF1=1;AC1=2;DP4=0,0,43,45;MQ=60;FQ=-282	GT:PL:GQ	1/1:255,255,0:99
NC_003197.1	2367790	A	G	222	0	DP=118;VDB=8.667351e-02;AF1=1;AC1=2;DP4=0,0,58,58;MQ=60;FQ=-282	GT:PL:GQ	1/1:255,255,0:99
NC_003197.1	2370614	T	C	222	0	DP=123;VDB=1.293187e-01;AF1=1;AC1=2;DP4=0,0,57,62;MQ=60;FQ=-282	GT:PL:GQ	1/1:255,255,0:99
NC_003197.1	2376488	T	C	222	0	DP=80;VDB=5.836702e-02;AF1=1;AC1=2;DP4=0,0,40,37;MQ=60;FQ=-259	GT:PL:GQ	1/1:255,232,0:99
NC_003197.1	2389382	G	A	222	0	DP=80;VDB=1.270852e-01;AF1=1;AC1=2;DP4=0,0,30,42;MQ=60;FQ=-244	GT:PL:GQ	1/1:255,217,0:99
NC_003197.1	2390185	C	A	222	0	DP=93;VDB=1.810955e-01;AF1=1;AC1=2;DP4=0,0,52,36;MQ=60;FQ=-282	GT:PL:GQ	1/1:255,255,0:99
NC_003197.1	2403145	A	C	222	0	DP=92;VDB=4.926766e-01;AF1=1;AC1=2;DP4=0,0,42,47;MQ=60;FQ=-282	GT:PL:GQ	1/1:255,255,0:99
NC_003197.1	2417570	A	C	222	0	DP=95;VDB=2.233481e-02;AF1=1;AC1=2;DP4=0,0,39,52;MQ=60;FQ=-282	GT:PL:GQ	1/1:255,255,0:99
NC_003197.1	2420898	G	T	222	0	DP=105;VDB=3.012899e-01;AF1=1;AC1=2;DP4=0,0,44,51;MQ=60;FQ=-282	GT:PL:GQ	1/1:255,255,0:99
NC_003197.1	2425105	G	A	222	0	DP=89;VDB=2.123988e-01;AF1=1;AC1=2;DP4=0,0,38,45;MQ=60;FQ=-277	GT:PL:GQ	1/1:255,250,0:99
NC_003197.1	2427979	C	G	222	0	DP=86;VDB=2.047692e-01;AF1=1;AC1=2;DP4=0,0,41,42;MQ=60;FQ=-277	GT:PL:GQ	1/1:255,250,0:99
NC_003197.1	2429197	A	G	222	0	DP=93;VDB=7.480742e-03;AF1=1;AC1=2;DP4=0,0,53,34;MQ=60;FQ=-282	GT:PL:GQ	1/1:255,255,0:99
NC_003197.1	2431244	T	C	222	0	DP=88;VDB=1.842713e-01;AF1=1;AC1=2;DP4=0,0,34,46;MQ=60;FQ=-268	GT:PL:GQ	1/1:255,241,0:99
NC_003197.1	2441275	T	G	222	0	DP=81;VDB=3.901237e-01;AF1=1;AC1=2;DP4=0,0,39,40;MQ=60;FQ=-265	GT:PL:GQ	1/1:255,238,0:99
NC_003197.1	2447581	G	A	222	0	DP=80;VDB=4.389516e-01;AF1=1;AC1=2;DP4=0,0,33,43;MQ=60;FQ=-253	GT:PL:GQ	1/1:255,226,0:99
NC_003197.1	2450130	A	G	222	0	DP=75;VDB=3.575398e-01;AF1=1;AC1=2;DP4=0,0,36,35;MQ=60;FQ=-241	GT:PL:GQ	1/1:255,214,0:99
NC_003197.1	2458891	T	A	222	0	DP=109;VDB=4.551272e-01;AF1=1;AC1=2;DP4=0,0,64,40;MQ=60;FQ=-282	GT:PL:GQ	1/1:255,255,0:99
NC_003197.1	2465452	T	G	222	0	DP=98;VDB=7.546566e-02;AF1=1;AC1=2;DP4=0,0,49,47;MQ=60;FQ=-282	GT:PL:GQ	1/1:255,255,0:99
NC_003197.1	2467952	A	G	222	0	DP=93;VDB=9.128879e-02;AF1=1;AC1=2;DP4=0,0,45,41;MQ=60;FQ=-282	GT:PL:GQ	1/1:255,255,0:99
NC_003197.1	2473181	C	T	222	0	DP=89;VDB=2.881079e-01;AF1=1;AC1=2;DP4=0,0,39,46;MQ=60;FQ=-282	GT:PL:GQ	1/1:255,255,0:99
NC_003197.1	2474133	T	G	222	0	DP=87;VDB=1.824424e-02;AF1=1;AC1=2;DP4=0,0,38,45;MQ=60;FQ=-277	GT:PL:GQ	1/1:255,250,0:99
NC_003197.1	2475380	G	A	222	0	DP=119;VDB=3.242152e-01;AF1=1;AC1=2;DP4=0,0,60,53;MQ=60;FQ=-282	GT:PL:GQ	1/1:255,255,0:99
NC_003197.1	2478628	A	C	222	0	DP=95;VDB=1.294089e-01;AF1=1;AC1=2;DP4=0,0,40,53;MQ=60;FQ=-282	GT:PL:GQ	1/1:255,255,0:99
NC_003197.1	2481589	G	T	222	0	DP=91;VDB=1.193495e-01;AF1=1;AC1=2;DP4=0,0,43,44;MQ=60;FQ=-282	GT:PL:GQ	1/1:255,255,0:99
NC_003197.1	2490998	C	A	222	0	DP=96;VDB=4.881850e-01;AF1=1;AC1=2;DP4=0,0,43,48;MQ=60;FQ=-282	GT:PL:GQ	1/1:255,255,0:99
NC_003197.1	2494238	C	A	222	0	DP=95;VDB=1.312456e-01;AF1=1;AC1=2;DP4=0,0,49,41;MQ=60;FQ=-282	GT:PL:GQ	1/1:255,255,0:99
NC_003197.1	2500654	C	G	222	0	DP=67;VDB=2.063363e-01;AF1=1;AC1=2;DP4=0,0,28,36;MQ=60;FQ=-220	GT:PL:GQ	1/1:255,193,0:99
NC_003197.1	2500655	G	C	222	0	DP=66;VDB=2.284972e-01;AF1=1;AC1=2;DP4=0,0,28,36;MQ=60;FQ=-220	GT:PL:GQ	1/1:255,193,0:99
NC_003197.1	2503219	A	G	222	0	DP=96;VDB=2.527499e-01;AF1=1;AC1=2;DP4=0,0,48,40;MQ=60;FQ=-282	GT:PL:GQ	1/1:255,255,0:99
NC_003197.1	2505071	A	G	222	0	DP=102;VDB=2.280357e-01;AF1=1;AC1=2;DP4=0,0,45,47;MQ=60;FQ=-282	GT:PL:GQ	1/1:255,255,0:99
NC_003197.1	2513257	A	G	222	0	DP=93;VDB=1.412683e-03;AF1=1;AC1=2;DP4=0,0,55,34;MQ=60;FQ=-282	GT:PL:GQ	1/1:255,255,0:99
NC_003197.1	2530069	G	A	222	0	DP=100;VDB=1.063869e-01;AF1=1;AC1=2;DP4=0,0,39,55;MQ=60;FQ=-282	GT:PL:GQ	1/1:255,255,0:99
NC_003197.1	2535477	T	C	222	0	DP=91;VDB=3.759785e-01;AF1=1;AC1=2;DP4=0,0,46,40;MQ=60;FQ=-282	GT:PL:GQ	1/1:255,255,0:99
NC_003197.1	2537941	C	G	222	0	DP=64;VDB=2.175855e-02;AF1=1;AC1=2;DP4=0,0,27,29;MQ=60;FQ=-196	GT:PL:GQ	1/1:255,169,0:99
NC_003197.1	2537942	G	C	222	0	DP=65;VDB=2.870713e-02;AF1=1;AC1=2;DP4=0,0,27,29;MQ=60;FQ=-196	GT:PL:GQ	1/1:255,169,0:99
NC_003197.1	2540578	A	G	222	0	DP=82;VDB=2.705602e-01;AF1=1;AC1=2;DP4=0,0,39,38;MQ=60;FQ=-259	GT:PL:GQ	1/1:255,232,0:99
NC_003197.1	2540828	G	T	222	0	DP=85;VDB=4.174936e-01;AF1=1;AC1=2;DP4=0,0,44,36;MQ=60;FQ=-268	GT:PL:GQ	1/1:255,241,0:99
NC_003197.1	2541905	A	T	222	0	DP=88;VDB=4.726467e-01;AF1=1;AC1=2;DP4=0,0,50,36;MQ=60;FQ=-282	GT:PL:GQ	1/1:255,255,0:99
NC_003197.1	2543167	C	T	222	0	DP=89;VDB=2.012860e-02;AF1=1;AC1=2;DP4=0,0,42,37;MQ=60;FQ=-265	GT:PL:GQ	1/1:255,238,0:99
NC_003197.1	2550665	C	G	222	0	DP=92;VDB=3.194094e-01;AF1=1;AC1=2;DP4=0,0,44,46;MQ=60;FQ=-282	GT:PL:GQ	1/1:255,255,0:99
NC_003197.1	2550666	G	C	222	0	DP=91;VDB=3.368797e-01;AF1=1;AC1=2;DP4=0,0,44,46;MQ=60;FQ=-282	GT:PL:GQ	1/1:255,255,0:99
NC_003197.1	2552605	A	G	222	0	DP=94;VDB=2.548800e-01;AF1=1;AC1=2;DP4=0,0,41,49;MQ=60;FQ=-282	GT:PL:GQ	1/1:255,255,0:99
NC_003197.1	2565589	A	G	222	0	DP=75;VDB=2.708416e-01;AF1=1;AC1=2;DP4=0,0,39,36;MQ=60;FQ=-253	GT:PL:GQ	1/1:255,226,0:99
NC_003197.1	2576512	T	G	222	0	DP=89;VDB=3.547460e-03;AF1=1;AC1=2;DP4=0,0,47,40;MQ=60;FQ=-282	GT:PL:GQ	1/1:255,255,0:99
NC_003197.1	2584636	A	G	222	0	DP=87;VDB=4.048007e-01;AF1=1;AC1=2;DP4=0,0,42,38;MQ=60;FQ=-268	GT:PL:GQ	1/1:255,241,0:99
NC_003197.1	2584998	T	C	222	0	DP=72;VDB=8.902346e-02;AF1=1;AC1=2;DP4=0,0,31,35;MQ=60;FQ=-226	GT:PL:GQ	1/1:255,199,0:99
NC_003197.1	2586108	A	G	222	0	DP=86;VDB=4.557053e-01;AF1=1;AC1=2;DP4=0,0,39,43;MQ=60;FQ=-274	GT:PL:GQ	1/1:255,247,0:99
NC_003197.1	2590671	A	G	222	0	DP=101;VDB=4.570164e-01;RPB=-1.142481e+00;AF1=1;AC1=2;DP4=0,1,50,43;MQ=60;FQ=-276;PV4=0.47,0.24,1,1	GT:PL:GQ	1/1:255,249,0:99
NC_003197.1	2594507	C	A	222	0	DP=95;VDB=4.570712e-01;AF1=1;AC1=2;DP4=0,0,51,38;MQ=60;FQ=-282	GT:PL:GQ	1/1:255,255,0:99
NC_003197.1	2594861	A	G	222	0	DP=96;VDB=3.812135e-01;AF1=1;AC1=2;DP4=0,0,41,51;MQ=60;FQ=-282	GT:PL:GQ	1/1:255,255,0:99
NC_003197.1	2596653	G	A	222	0	DP=104;VDB=4.294212e-01;AF1=1;AC1=2;DP4=0,0,36,60;MQ=60;FQ=-282	GT:PL:GQ	1/1:255,255,0:99
NC_003197.1	2605893	G	T	222	0	DP=98;VDB=4.281985e-01;AF1=1;AC1=2;DP4=0,0,52,44;MQ=60;FQ=-282	GT:PL:GQ	1/1:255,255,0:99
NC_003197.1	2616526	G	A	222	0	DP=108;VDB=5.419421e-02;AF1=1;AC1=2;DP4=0,0,57,48;MQ=60;FQ=-282	GT:PL:GQ	1/1:255,255,0:99
NC_003197.1	2618816	G	A	222	0	DP=100;VDB=7.137214e-02;AF1=1;AC1=2;DP4=0,0,65,33;MQ=60;FQ=-282	GT:PL:GQ	1/1:255,255,0:99
NC_003197.1	2624168	A	G	222	0	DP=64;VDB=1.334074e-01;AF1=1;AC1=2;DP4=0,0,29,33;MQ=60;FQ=-214	GT:PL:GQ	1/1:255,187,0:99
NC_003197.1	2627901	A	G	222	0	DP=81;VDB=3.878999e-01;AF1=1;AC1=2;DP4=0,0,44,37;MQ=60;FQ=-271	GT:PL:GQ	1/1:255,244,0:99
NC_003197.1	2635013	G	A	222	0	DP=77;VDB=8.689450e-02;AF1=1;AC1=2;DP4=0,0,43,29;MQ=60;FQ=-241	GT:PL:GQ	1/1:255,214,0:99
NC_003197.1	2642351	G	A	222	0	DP=108;VDB=3.289641e-01;AF1=1;AC1=2;DP4=0,0,57,46;MQ=60;FQ=-282	GT:PL:GQ	1/1:255,255,0:99
NC_003197.1	2659303	T	A	222	0	DP=80;VDB=2.703667e-03;AF1=1;AC1=2;DP4=0,0,37,36;MQ=60;FQ=-247	GT:PL:GQ	1/1:255,220,0:99
NC_003197.1	2661659	G	C	222	0	DP=72;VDB=2.517737e-01;AF1=1;AC1=2;DP4=0,0,35,36;MQ=60;FQ=-241	GT:PL:GQ	1/1:255,214,0:99
NC_003197.1	2668958	G	A	222	0	DP=76;VDB=1.274969e-03;AF1=1;AC1=2;DP4=0,0,40,32;MQ=60;FQ=-244	GT:PL:GQ	1/1:255,217,0:99
NC_003197.1	2682758	T	A	222	0	DP=87;VDB=6.088208e-02;AF1=1;AC1=2;DP4=0,0,46,39;MQ=60;FQ=-282	GT:PL:GQ	1/1:255,255,0:99
[truncated: 366 more rows]

## Sheet: DT30(MS57)
#CHROM	POS	REF	ALT	QUAL	FILTER	INFO	FORMAT	alignment.rmdup.sorted.bam
[truncated: 885 more rows]
