# Supplementary material for: Whole genome sequencing provides possible explanations for the difference in phage susceptibility among two Salmonella Typhimurium phage types (DT8 and DT30) associated with a single foodborne outbreak
Source: BMC Res Notes. 2015 Nov 27;8:728. doi: 10.1186/s13104-015-1687-6 (PMC4661946; doi:10.1186/s13104-015-1687-6)
Supplement: Supplementary file 4 — 10.1186/s13104-015-1687-6 Total variants among pSLT plasmid and the DT8 specific plasmid. [file 13104_2015_1687_MOESM4_ESM.xls]

## Sheet: DT8_PB469
##SnpEffVersion="3.4i (build 2014-01-16), by Pablo Cingolani"
##SnpEffCmd="SnpEff Salmonella_enterica_serovar_Typhimurium_LT2_uid57799 out.snps.vcf4.renamed "
##INFO=<ID=EFF,Number=.,Type=String,Description="Predicted effects for this variant.Format: 'Effect ( Effect_Impact | Functional_Class | Codon_Change | Amino_Acid_Change| Amino_Acid_length | Gene_Name | Transcript_BioType | Gene_Coding | Transcript_ID | Exon_Rank | Genotype_Number [ | ERRORS | WARNINGS ] )' ">
#CHROM	POS	ID	REF	ALT	QUAL	FILTER	INFO	FORMAT	alignment.rmdup.sorted.bam
NC_003277	1154	.	A	G	222	.	DP=45;VDB=1.484133e-01;AF1=1;AC1=2;DP4=0,0,23,22;MQ=60;FQ=-162;EFF=DOWNSTREAM(MODIFIER||2813||252|srgC||CODING|NP_490500.1||1),DOWNSTREAM(MODIFIER||3838||185|rcK||CODING|NP_490501.1||1),DOWNSTREAM(MODIFIER||4485||299|srgB||CODING|NP_490502.1||1),DOWNSTREAM(MODIFIER||776||94|PSLT001||CODING|NP_490493.1||1),STOP_LOST(HIGH|MISSENSE|tAg/tGg|*148W|147|PSLT002||CODING|NP_490494.1|1|1|WARNING_TRANSCRIPT…	GT:PL:GQ	1/1:255,135,0:99
NC_003277	3229	.	G	A	222	.	DP=41;VDB=3.055192e-01;AF1=1;AC1=2;DP4=0,0,20,20;MQ=60;FQ=-147;EFF=DOWNSTREAM(MODIFIER||1302||25|tap||CODING|NP_490497.1||1),DOWNSTREAM(MODIFIER||1384||40|repA3||CODING|NP_490496.1||1),DOWNSTREAM(MODIFIER||1629||88|repC||CODING|NP_490495.1||1),DOWNSTREAM(MODIFIER||1763||185|rcK||CODING|NP_490501.1||1),DOWNSTREAM(MODIFIER||2074||147|PSLT002||CODING|NP_490494.1||1),DOWNSTREAM(MODIFIER||2410||299|sr…	GT:PL:GQ	1/1:255,120,0:99
NC_003277	3726	.	G	A	222	.	DP=39;VDB=2.810011e-01;AF1=1;AC1=2;DP4=0,0,18,21;MQ=58;FQ=-144;EFF=DOWNSTREAM(MODIFIER||1266||185|rcK||CODING|NP_490501.1||1),DOWNSTREAM(MODIFIER||1799||25|tap||CODING|NP_490497.1||1),DOWNSTREAM(MODIFIER||1881||40|repA3||CODING|NP_490496.1||1),DOWNSTREAM(MODIFIER||1913||299|srgB||CODING|NP_490502.1||1),DOWNSTREAM(MODIFIER||2126||88|repC||CODING|NP_490495.1||1),DOWNSTREAM(MODIFIER||241||252|srgC||…	GT:PL:GQ	1/1:255,117,0:99
NC_003277	4189	.	C	T	222	.	DP=29;VDB=2.658004e-01;AF1=1;AC1=2;DP4=0,0,17,12;MQ=60;FQ=-114;EFF=DOWNSTREAM(MODIFIER||1400||289|repA||CODING|NP_490498.2||1),DOWNSTREAM(MODIFIER||1450||299|srgB||CODING|NP_490502.1||1),DOWNSTREAM(MODIFIER||2262||25|tap||CODING|NP_490497.1||1),DOWNSTREAM(MODIFIER||2344||40|repA3||CODING|NP_490496.1||1),DOWNSTREAM(MODIFIER||2482||217|srgA||CODING|NP_490503.1||1),DOWNSTREAM(MODIFIER||2589||88|repC…	GT:PL:GQ	1/1:255,87,0:99
NC_003277	8317	.	C	T	222	.	DP=33;VDB=2.852140e-01;AF1=1;AC1=2;DP4=0,0,18,15;MQ=60;FQ=-126;EFF=DOWNSTREAM(MODIFIER||1359||185|orf5||CODING|NP_490507.1||1),DOWNSTREAM(MODIFIER||1931||230|pefD||CODING|NP_490508.1||1),DOWNSTREAM(MODIFIER||231||291|orf6||CODING|NP_490506.1||1),DOWNSTREAM(MODIFIER||2616||802|pefC||CODING|NP_490509.1||1),DOWNSTREAM(MODIFIER||4447||46|PSLT007||CODING|NP_490499.1||1),INTERGENIC(MODIFIER||||||||||1)…	GT:PL:GQ	1/1:255,99,0:99
NC_003277	8590	.	A	C	222	.	DP=51;VDB=8.728635e-02;AF1=1;AC1=2;DP4=0,0,28,23;MQ=60;FQ=-181;EFF=DOWNSTREAM(MODIFIER||1086||185|orf5||CODING|NP_490507.1||1),DOWNSTREAM(MODIFIER||1658||230|pefD||CODING|NP_490508.1||1),DOWNSTREAM(MODIFIER||2343||802|pefC||CODING|NP_490509.1||1),DOWNSTREAM(MODIFIER||4720||46|PSLT007||CODING|NP_490499.1||1),DOWNSTREAM(MODIFIER||4979||172|pefA||CODING|NP_490510.1||1),NON_SYNONYMOUS_CODING(MODERATE…	GT:PL:GQ	1/1:255,154,0:99
NC_003277	13797	.	C	T	222	.	DP=33;VDB=1.138451e-01;AF1=1;AC1=2;DP4=0,0,18,15;MQ=60;FQ=-126;EFF=DOWNSTREAM(MODIFIER||2839||329|repA2||CODING|NP_490513.1||1),DOWNSTREAM(MODIFIER||4322||98|PSLT025||CODING|NP_490515.1||1),DOWNSTREAM(MODIFIER||565||100|pefB||CODING|NP_490511.1||1),SYNONYMOUS_CODING(LOW|SILENT|ctG/ctA|L97|172|pefA||CODING|NP_490510.1|1|1),UPSTREAM(MODIFIER||2857||230|pefD||CODING|NP_490508.1||1),UPSTREAM(MODIFIER…	GT:PL:GQ	1/1:255,99,0:99
NC_003277	22661	.	C	T	222	.	DP=25;VDB=2.472519e-01;AF1=1;AC1=2;DP4=0,0,14,11;MQ=60;FQ=-99;EFF=DOWNSTREAM(MODIFIER||1230||173|PSLT030||CODING|NP_490520.1||1),DOWNSTREAM(MODIFIER||1748||96|PSLT029||CODING|NP_490519.1||1),DOWNSTREAM(MODIFIER||2040||101|ccdB||CODING|NP_490518.1||1),DOWNSTREAM(MODIFIER||2347||72|ccdA||CODING|NP_490517.1||1),DOWNSTREAM(MODIFIER||3606||216|spvD||CODING|NP_490527.1||1),DOWNSTREAM(MODIFIER||413||260…	GT:PL:GQ	1/1:255,72,0:99
NC_003277	25270	.	T	C	222	.	DP=40;VDB=2.194290e-01;AF1=1;AC1=2;DP4=0,0,23,16;MQ=60;FQ=-144;EFF=DOWNSTREAM(MODIFIER||1308||161|PSLT033||CODING|NP_490523.1||1),DOWNSTREAM(MODIFIER||1787||169|PSLT032.1N||CODING|NP_861530.1||1),DOWNSTREAM(MODIFIER||1908||241|spvC||CODING|NP_490528.1||1),DOWNSTREAM(MODIFIER||2462||183|PSLT032||CODING|NP_490522.1||1),DOWNSTREAM(MODIFIER||2921||591|spvB||CODING|NP_490529.1||1),DOWNSTREAM(MODIFIER|…	GT:PL:GQ	1/1:255,117,0:99
NC_003277	28092	.	GGGCCTAGGCCTAGG	GGGCCTAGG	214	.	INDEL;IS=22,0.956522;DP=23;VDB=1.386474e-01;AF1=1;AC1=2;DP4=0,0,11,11;MQ=60;FQ=-101;EFF=DOWNSTREAM(MODIFIER||1961||87|PSLT036||CODING|NP_490526.1||1),DOWNSTREAM(MODIFIER||2047||255|spvA||CODING|NP_490530.1||1),DOWNSTREAM(MODIFIER||3326||297|spvR||CODING|NP_490531.1||1),DOWNSTREAM(MODIFIER||4139||161|PSLT033||CODING|NP_490523.1||1),DOWNSTREAM(MODIFIER||4618||169|PSLT032.1N||CODING|NP_861530.1||1),…	GT:PL:GQ	1/1:255,66,0:99
NC_003277	37348	.	C	T	222	.	DP=59;VDB=3.697602e-01;AF1=1;AC1=2;DP4=0,0,26,33;MQ=60;FQ=-205;EFF=DOWNSTREAM(MODIFIER||1575||162|PSLT047||CODING|NP_490537.1||1),DOWNSTREAM(MODIFIER||180||246|PSLT046||CODING|NP_490536.1||1),DOWNSTREAM(MODIFIER||3382||345|PSLT042||CODING|NP_490532.1||1),INTERGENIC(MODIFIER||||||||||1),UPSTREAM(MODIFIER||2168||341|PSLT043||CODING|NP_490533.1||1),UPSTREAM(MODIFIER||2322||371|tlpA||CODING|NP_490538…	GT:PL:GQ	1/1:255,178,0:99
NC_003277	48872	.	T	C	222	.	DP=34;VDB=1.748893e-01;AF1=1;AC1=2;DP4=0,0,17,16;MQ=60;FQ=-126;EFF=DOWNSTREAM(MODIFIER||117||156|PSLT056||CODING|NP_490546.1||1),DOWNSTREAM(MODIFIER||2876||325|parB||CODING|NP_490543.1||1),DOWNSTREAM(MODIFIER||3850||401|parA||CODING|NP_490542.1||1),NON_SYNONYMOUS_CODING(MODERATE|MISSENSE|gTt/gCt|V42A|118|PSLT057||CODING|NP_490547.1|1|1|WARNING_TRANSCRIPT_NO_START_CODON),UPSTREAM(MODIFIER||1098||1…	GT:PL:GQ	1/1:255,99,0:99
NC_003277	55458	.	T	C	222	.	DP=37;VDB=1.934275e-01;AF1=1;AC1=2;DP4=0,0,17,19;MQ=60;FQ=-135;EFF=DOWNSTREAM(MODIFIER||1776||107|PSLT064||CODING|NP_490553.1||1),DOWNSTREAM(MODIFIER||2335||144|PSLT063||CODING|NP_490552.1||1),DOWNSTREAM(MODIFIER||242||80|PSLT067||CODING|NP_490555.1||1),DOWNSTREAM(MODIFIER||2836||144|PSLT062||CODING|NP_490551.1||1),DOWNSTREAM(MODIFIER||3766||254|PSLT061||CODING|NP_490550.1||1),DOWNSTREAM(MODIFIER…	GT:PL:GQ	1/1:255,108,0:99
NC_003277	59822	.	C	A	222	.	DP=35;VDB=3.058560e-01;AF1=1;AC1=2;DP4=0,0,18,17;MQ=60;FQ=-132;EFF=DOWNSTREAM(MODIFIER||1332||245|psiA||CODING|NP_490558.1||1),DOWNSTREAM(MODIFIER||2066||144|psiB||CODING|NP_490557.1||1),DOWNSTREAM(MODIFIER||2540||665|PSLT068||CODING|NP_490556.1||1),DOWNSTREAM(MODIFIER||307||156|PSLT072||CODING|NP_490559.1||1),DOWNSTREAM(MODIFIER||4606||80|PSLT067||CODING|NP_490555.1||1),DOWNSTREAM(MODIFIER||4903…	GT:PL:GQ	1/1:255,105,0:99
NC_003277	63649	.	T	C	222	.	DP=26;VDB=2.503846e-01;AF1=1;AC1=2;DP4=0,0,14,10;MQ=60;FQ=-99;EFF=DOWNSTREAM(MODIFIER||1055||106|traY||CODING|NP_490562.1||1),DOWNSTREAM(MODIFIER||1376||228|traJ||CODING|NP_490561.1||1),DOWNSTREAM(MODIFIER||2255||126|traM||CODING|NP_490560.1||1),DOWNSTREAM(MODIFIER||325||103|traL||CODING|NP_490564.1||1),DOWNSTREAM(MODIFIER||651||120|traA||CODING|NP_490563.1||1),NON_SYNONYMOUS_CODING(MODERATE|MISS…	GT:PL:GQ	1/1:255,72,0:99
NC_003277	68347	.	G	A	222	.	DP=23;VDB=1.804848e-01;AF1=1;AC1=2;DP4=0,0,10,11;MQ=60;FQ=-90;EFF=DOWNSTREAM(MODIFIER||1478||81|trbD||CODING|NP_490569.1||1),DOWNSTREAM(MODIFIER||150||155|PSLT087||CODING|NP_490572.1||1),DOWNSTREAM(MODIFIER||1701||198|traP||CODING|NP_490568.1||1),DOWNSTREAM(MODIFIER||2287||473|traB||CODING|NP_490567.1||1),DOWNSTREAM(MODIFIER||3708||246|traK||CODING|NP_490566.1||1),DOWNSTREAM(MODIFIER||4435||188|t…	GT:PL:GQ	1/1:255,63,0:99
NC_003277	77450	.	G	A	222	.	DP=35;VDB=2.750847e-01;AF1=1;AC1=2;DP4=0,0,15,16;MQ=60;FQ=-120;EFF=DOWNSTREAM(MODIFIER||1001||608|traN||CODING|NP_490579.1||1),DOWNSTREAM(MODIFIER||14||249|traF||CODING|NP_490581.1||1),DOWNSTREAM(MODIFIER||2824||139|PSLT094.1N||CODING|NP_861534.1||1),DOWNSTREAM(MODIFIER||3280||212|trbC||CODING|NP_490578.1||1),DOWNSTREAM(MODIFIER||3903||102|PSLT093||CODING|NP_490577.1||1),DOWNSTREAM(MODIFIER||4230…	GT:PL:GQ	1/1:255,93,0:99
NC_003277	84734	.	G	A	222	.	DP=27;VDB=1.916963e-01;AF1=1;AC1=2;DP4=0,0,10,15;MQ=60;FQ=-102;EFF=DOWNSTREAM(MODIFIER||1555||164|traS||CODING|NP_490586.1||1),DOWNSTREAM(MODIFIER||1841||132|PSLT106||CODING|NP_490590.1||1),DOWNSTREAM(MODIFIER||2065||940|traG||CODING|NP_490585.1||1),DOWNSTREAM(MODIFIER||2239||76|PSLT107||CODING|NP_490591.1||1),DOWNSTREAM(MODIFIER||4884||460|traH||CODING|NP_490584.1||1),DOWNSTREAM(MODIFIER||788||2…	GT:PL:GQ	1/1:255,75,0:99

## Sheet: DT8_PB225
##SnpEffVersion="3.4i (build 2014-01-16), by Pablo Cingolani"
##SnpEffCmd="SnpEff Salmonella_enterica_serovar_Typhimurium_LT2_uid57799 out.snps.vcf4.renamed "
##INFO=<ID=EFF,Number=.,Type=String,Description="Predicted effects for this variant.Format: 'Effect ( Effect_Impact | Functional_Class | Codon_Change | Amino_Acid_Change| Amino_Acid_length | Gene_Name | Transcript_BioType | Gene_Coding | Transcript_ID | Exon_Rank | Genotype_Number [ | ERRORS | WARNINGS ] )' ">
#CHROM	POS	ID	REF	ALT	QUAL	FILTER	INFO	FORMAT	alignment.rmdup.sorted.bam	alignment.rmdup.sorted.bam
NC_003277.1	1154	0	A	G	222	0	DP=55;VDB=3.532176e-02;AF1=1;AC1=2;DP4=0,0,29,25;MQ=60;FQ=-190;EFF=NONE(MODIFIER||||||||||1|ERROR_CHROMOSOME_NOT_FOUND)	GT:PL:GQ	1/1:255,163,0:99	1/1:255,163,0:100
NC_003277.1	3229	0	G	A	222	0	DP=51;VDB=3.191556e-01;RPB=1.593806e+00;AF1=1;AC1=2;DP4=0,1,29,20;MQ=60;FQ=-160;PV4=0.42,1,1,1;EFF=NONE(MODIFIER||||||||||1|ERROR_CHROMOSOME_NOT_FOUND)	GT:PL:GQ	1/1:255,133,0:99	1/1:255,133,0:100
NC_003277.1	3726	0	G	A	222	0	DP=38;VDB=1.973280e-01;AF1=1;AC1=2;DP4=0,0,17,21;MQ=58;FQ=-141;EFF=NONE(MODIFIER||||||||||1|ERROR_CHROMOSOME_NOT_FOUND)	GT:PL:GQ	1/1:255,114,0:99	1/1:255,114,0:100
NC_003277.1	8590	0	A	C	222	0	DP=81;VDB=9.168892e-02;AF1=1;AC1=2;DP4=0,0,44,35;MQ=60;FQ=-265;EFF=NONE(MODIFIER||||||||||1|ERROR_CHROMOSOME_NOT_FOUND)	GT:PL:GQ	1/1:255,238,0:99	1/1:255,238,0:100
NC_003277.1	13797	0	C	T	222	0	DP=44;VDB=1.843259e-01;AF1=1;AC1=2;DP4=0,0,20,24;MQ=60;FQ=-159;EFF=NONE(MODIFIER||||||||||1|ERROR_CHROMOSOME_NOT_FOUND)	GT:PL:GQ	1/1:255,132,0:99	1/1:255,132,0:100
NC_003277.1	22661	0	C	T	222	0	DP=34;VDB=1.356714e-01;RPB=1.627826e+00;AF1=1;AC1=2;DP4=0,1,20,12;MQ=60;FQ=-107;PV4=0.39,1,0.43,1;EFF=NONE(MODIFIER||||||||||1|ERROR_CHROMOSOME_NOT_FOUND)	GT:PL:GQ	1/1:255,80,0:99	1/1:255,80,0:100
NC_003277.1	25270	0	T	C	222	0	DP=42;VDB=2.567415e-01;AF1=1;AC1=2;DP4=0,0,21,20;MQ=60;FQ=-147;EFF=NONE(MODIFIER||||||||||1|ERROR_CHROMOSOME_NOT_FOUND)	GT:PL:GQ	1/1:255,120,0:99	1/1:255,120,0:100
NC_003277.1	28092	0	GGGCCTAGGCCTAGG	GGGCCTAGG	214	0	INDEL;IS=26,0.866667;DP=30;VDB=1.090041e-01;AF1=1;AC1=2;DP4=0,0,11,15;MQ=60;FQ=-113;EFF=NONE(MODIFIER||||||||||1|ERROR_CHROMOSOME_NOT_FOUND)	GT:PL:GQ	1/1:255,78,0:99	1/1:255,78,0:100
NC_003277.1	48872	0	T	C	222	0	DP=63;VDB=3.861460e-01;AF1=1;AC1=2;DP4=0,0,30,33;MQ=60;FQ=-217;EFF=NONE(MODIFIER||||||||||1|ERROR_CHROMOSOME_NOT_FOUND)	GT:PL:GQ	1/1:255,190,0:99	1/1:255,190,0:100
NC_003277.1	53710	0	GCCTGTTCCTGTTCCTGTTCCTGTTCCTGTTCCTGTTCCTGTTCCTGTTCCTGTTCCTGTTC	GCCTGTTCCTGTTCCTGTTCCTGTTCCTGTTCCTGTTCCTGTTCCTGTTCCTGTTCCTGTTCCTGTTCCTGTTCCTGTTCCTGTTCCTGTTC,GCCTGTTCCTGTTCCTGTTCCTGTTCCTGTTCCTGTTCCTGTTCCTGTTCCTGTTCCTGTTCCTGTTCCTGTTCCTGTTCCTGTTC	159	0	INDEL;IS=6,0.187500;DP=32;VDB=3.093739e-02;AF1=1;AC1=2;DP4=0,0,3,5;MQ=41;FQ=-52.5;EFF=NONE(MODIFIER||||||||||1|ERROR_CHROMOSOME_NOT_FOUND),NONE(MODIFIER||||||||||2|ERROR_CHROMOSOME_NOT_FOUND)	GT:PL:GQ	1/1:241,60,42,195,0,189:33	1/1:241,60,42,195,0,189:34
NC_003277.1	55458	0	T	C	222	0	DP=49;VDB=2.889563e-03;AF1=1;AC1=2;DP4=0,0,24,23;MQ=60;FQ=-168;EFF=NONE(MODIFIER||||||||||1|ERROR_CHROMOSOME_NOT_FOUND)	GT:PL:GQ	1/1:255,141,0:99	1/1:255,141,0:100
NC_003277.1	59822	0	C	A	222	0	DP=74;VDB=1.019597e-01;AF1=1;AC1=2;DP4=0,0,38,34;MQ=60;FQ=-244;EFF=NONE(MODIFIER||||||||||1|ERROR_CHROMOSOME_NOT_FOUND)	GT:PL:GQ	1/1:255,217,0:99	1/1:255,217,0:100
NC_003277.1	63649	0	T	C	222	0	DP=64;VDB=1.773198e-01;AF1=1;AC1=2;DP4=0,0,31,33;MQ=60;FQ=-220;EFF=NONE(MODIFIER||||||||||1|ERROR_CHROMOSOME_NOT_FOUND)	GT:PL:GQ	1/1:255,193,0:99	1/1:255,193,0:100
NC_003277.1	68347	0	G	A	222	0	DP=41;VDB=2.920276e-01;AF1=1;AC1=2;DP4=0,0,16,22;MQ=60;FQ=-135;EFF=NONE(MODIFIER||||||||||1|ERROR_CHROMOSOME_NOT_FOUND)	GT:PL:GQ	1/1:255,108,0:99	1/1:255,108,0:100
NC_003277.1	77450	0	G	A	222	0	DP=32;VDB=1.638336e-01;AF1=1;AC1=2;DP4=0,0,13,19;MQ=60;FQ=-123;EFF=NONE(MODIFIER||||||||||1|ERROR_CHROMOSOME_NOT_FOUND)	GT:PL:GQ	1/1:255,96,0:99	1/1:255,96,0:100

## Sheet: DT8_PB880
##SnpEffVersion="3.4i (build 2014-01-16), by Pablo Cingolani"
##SnpEffCmd="SnpEff Salmonella_enterica_serovar_Typhimurium_LT2_uid57799 out.snps.vcf4.renamed "
##INFO=<ID=EFF,Number=.,Type=String,Description="Predicted effects for this variant.Format: 'Effect ( Effect_Impact | Functional_Class | Codon_Change | Amino_Acid_Change| Amino_Acid_length | Gene_Name | Transcript_BioType | Gene_Coding | Transcript_ID | Exon_Rank | Genotype_Number [ | ERRORS | WARNINGS ] )' ">
#CHROM	POS	ID	REF	ALT	QUAL	FILTER	INFO	FORMAT	alignment.rmdup.sorted.bam
NC_003277	1154	.	A	G	222	.	DP=84;VDB=3.125965e-01;AF1=1;AC1=2;DP4=0,0,38,45;MQ=60;FQ=-277;EFF=DOWNSTREAM(MODIFIER||2813||252|srgC||CODING|NP_490500.1||1),DOWNSTREAM(MODIFIER||3838||185|rcK||CODING|NP_490501.1||1),DOWNSTREAM(MODIFIER||4485||299|srgB||CODING|NP_490502.1||1),DOWNSTREAM(MODIFIER||776||94|PSLT001||CODING|NP_490493.1||1),STOP_LOST(HIGH|MISSENSE|tAg/tGg|*148W|147|PSLT002||CODING|NP_490494.1|1|1|WARNING_TRANSCRIPT…	GT:PL:GQ	1/1:255,250,0:99
NC_003277	3229	.	G	A	222	.	DP=67;VDB=2.678100e-01;AF1=1;AC1=2;DP4=0,0,40,23;MQ=60;FQ=-217;EFF=DOWNSTREAM(MODIFIER||1302||25|tap||CODING|NP_490497.1||1),DOWNSTREAM(MODIFIER||1384||40|repA3||CODING|NP_490496.1||1),DOWNSTREAM(MODIFIER||1629||88|repC||CODING|NP_490495.1||1),DOWNSTREAM(MODIFIER||1763||185|rcK||CODING|NP_490501.1||1),DOWNSTREAM(MODIFIER||2074||147|PSLT002||CODING|NP_490494.1||1),DOWNSTREAM(MODIFIER||2410||299|sr…	GT:PL:GQ	1/1:255,190,0:99
NC_003277	3726	.	G	A	222	.	DP=52;VDB=3.735147e-01;AF1=1;AC1=2;DP4=0,0,22,30;MQ=58;FQ=-184;EFF=DOWNSTREAM(MODIFIER||1266||185|rcK||CODING|NP_490501.1||1),DOWNSTREAM(MODIFIER||1799||25|tap||CODING|NP_490497.1||1),DOWNSTREAM(MODIFIER||1881||40|repA3||CODING|NP_490496.1||1),DOWNSTREAM(MODIFIER||1913||299|srgB||CODING|NP_490502.1||1),DOWNSTREAM(MODIFIER||2126||88|repC||CODING|NP_490495.1||1),DOWNSTREAM(MODIFIER||241||252|srgC||…	GT:PL:GQ	1/1:255,157,0:99
NC_003277	8590	.	A	C	222	.	DP=84;VDB=3.429667e-01;AF1=1;AC1=2;DP4=0,0,41,40;MQ=60;FQ=-271;EFF=DOWNSTREAM(MODIFIER||1086||185|orf5||CODING|NP_490507.1||1),DOWNSTREAM(MODIFIER||1658||230|pefD||CODING|NP_490508.1||1),DOWNSTREAM(MODIFIER||2343||802|pefC||CODING|NP_490509.1||1),DOWNSTREAM(MODIFIER||4720||46|PSLT007||CODING|NP_490499.1||1),DOWNSTREAM(MODIFIER||4979||172|pefA||CODING|NP_490510.1||1),NON_SYNONYMOUS_CODING(MODERATE…	GT:PL:GQ	1/1:255,244,0:99
NC_003277	13797	.	C	T	222	.	DP=67;VDB=1.930671e-01;AF1=1;AC1=2;DP4=0,0,37,29;MQ=60;FQ=-226;EFF=DOWNSTREAM(MODIFIER||2839||329|repA2||CODING|NP_490513.1||1),DOWNSTREAM(MODIFIER||4322||98|PSLT025||CODING|NP_490515.1||1),DOWNSTREAM(MODIFIER||565||100|pefB||CODING|NP_490511.1||1),SYNONYMOUS_CODING(LOW|SILENT|ctG/ctA|L97|172|pefA||CODING|NP_490510.1|1|1),UPSTREAM(MODIFIER||2857||230|pefD||CODING|NP_490508.1||1),UPSTREAM(MODIFIER…	GT:PL:GQ	1/1:255,199,0:99
NC_003277	22661	.	C	T	222	.	DP=76;VDB=1.581527e-01;AF1=1;AC1=2;DP4=0,0,36,35;MQ=60;FQ=-238;EFF=DOWNSTREAM(MODIFIER||1230||173|PSLT030||CODING|NP_490520.1||1),DOWNSTREAM(MODIFIER||1748||96|PSLT029||CODING|NP_490519.1||1),DOWNSTREAM(MODIFIER||2040||101|ccdB||CODING|NP_490518.1||1),DOWNSTREAM(MODIFIER||2347||72|ccdA||CODING|NP_490517.1||1),DOWNSTREAM(MODIFIER||3606||216|spvD||CODING|NP_490527.1||1),DOWNSTREAM(MODIFIER||413||26…	GT:PL:GQ	1/1:255,211,0:99
NC_003277	25270	.	T	C	222	.	DP=58;VDB=2.573651e-01;AF1=1;AC1=2;DP4=0,0,32,24;MQ=60;FQ=-196;EFF=DOWNSTREAM(MODIFIER||1308||161|PSLT033||CODING|NP_490523.1||1),DOWNSTREAM(MODIFIER||1787||169|PSLT032.1N||CODING|NP_861530.1||1),DOWNSTREAM(MODIFIER||1908||241|spvC||CODING|NP_490528.1||1),DOWNSTREAM(MODIFIER||2462||183|PSLT032||CODING|NP_490522.1||1),DOWNSTREAM(MODIFIER||2921||591|spvB||CODING|NP_490529.1||1),DOWNSTREAM(MODIFIER|…	GT:PL:GQ	1/1:255,169,0:99
NC_003277	27960	.	GTTTTTTTTT	GTTTTTTTT	66.5	.	INDEL;IS=40,0.975610;DP=41;VDB=3.123798e-01;AF1=1;AC1=2;DP4=0,0,17,22;MQ=60;FQ=-152;EFF=DOWNSTREAM(MODIFIER||1829||87|PSLT036||CODING|NP_490526.1||1),DOWNSTREAM(MODIFIER||2179||255|spvA||CODING|NP_490530.1||1),DOWNSTREAM(MODIFIER||222||591|spvB||CODING|NP_490529.1||1),DOWNSTREAM(MODIFIER||3458||297|spvR||CODING|NP_490531.1||1),DOWNSTREAM(MODIFIER||4007||161|PSLT033||CODING|NP_490523.1||1),DOWNSTR…	GT:PL:GQ	1/1:107,117,0:99
NC_003277	28092	.	GGGCCTAGGCCTAGG	GGGCCTAGG	214	.	INDEL;IS=45,0.957447;DP=47;VDB=8.979287e-03;AF1=1;AC1=2;DP4=0,0,21,25;MQ=60;FQ=-173;EFF=DOWNSTREAM(MODIFIER||1961||87|PSLT036||CODING|NP_490526.1||1),DOWNSTREAM(MODIFIER||2047||255|spvA||CODING|NP_490530.1||1),DOWNSTREAM(MODIFIER||3326||297|spvR||CODING|NP_490531.1||1),DOWNSTREAM(MODIFIER||4139||161|PSLT033||CODING|NP_490523.1||1),DOWNSTREAM(MODIFIER||4618||169|PSLT032.1N||CODING|NP_861530.1||1),…	GT:PL:GQ	1/1:255,138,0:99
NC_003277	48872	.	T	C	222	.	DP=83;VDB=3.475642e-01;AF1=1;AC1=2;DP4=0,0,37,44;MQ=60;FQ=-271;EFF=DOWNSTREAM(MODIFIER||117||156|PSLT056||CODING|NP_490546.1||1),DOWNSTREAM(MODIFIER||2876||325|parB||CODING|NP_490543.1||1),DOWNSTREAM(MODIFIER||3850||401|parA||CODING|NP_490542.1||1),NON_SYNONYMOUS_CODING(MODERATE|MISSENSE|gTt/gCt|V42A|118|PSLT057||CODING|NP_490547.1|1|1|WARNING_TRANSCRIPT_NO_START_CODON),UPSTREAM(MODIFIER||1098||1…	GT:PL:GQ	1/1:255,244,0:99
NC_003277	53710	.	GCCTGTTCCTGTTCCTGTTCCTGTTCCTGTTCCTGTTCCTGTTCCTGTTCCTGTTCCTGTTC	GCCTGTTCCTGTTCCTGTTCCTGTTCCTGTTCCTGTTCCTGTTCCTGTTCCTGTTCCTGTTCCTGTTCCTGTTCCTGTTCCTGTTCCTGTTC,GCCTGTTCCTGTTCCTGTTCCTGTTCCTGTTCCTGTTCCTGTTCCTGTTCCTGTTCCTGTTCCTGTTCCTGTTCCTGTTC	145	.	INDEL;IS=6,0.153846;DP=39;VDB=1.208308e-01;AF1=1;AC1=2;DP4=0,0,2,6;MQ=38;FQ=-55.5;EFF=DOWNSTREAM(MODIFIER||1150||144|PSLT062||CODING|NP_490551.1||1),DOWNSTREAM(MODIFIER||1150||144|PSLT062||CODING|NP_490551.1||2),DOWNSTREAM(MODIFIER||2080||254|PSLT061||CODING|NP_490550.1||1),DOWNSTREAM(MODIFIER||2080||254|PSLT061||CODING|NP_490550.1||2),DOWNSTREAM(MODIFIER||2916||137|PSLT060.1N||CODING|NP_861533.1…	GT:PL:GQ	1/1:194,30,9,173,0,170:39
NC_003277	55458	.	T	C	222	.	DP=85;VDB=2.742016e-02;AF1=1;AC1=2;DP4=0,0,40,43;MQ=60;FQ=-277;EFF=DOWNSTREAM(MODIFIER||1776||107|PSLT064||CODING|NP_490553.1||1),DOWNSTREAM(MODIFIER||2335||144|PSLT063||CODING|NP_490552.1||1),DOWNSTREAM(MODIFIER||242||80|PSLT067||CODING|NP_490555.1||1),DOWNSTREAM(MODIFIER||2836||144|PSLT062||CODING|NP_490551.1||1),DOWNSTREAM(MODIFIER||3766||254|PSLT061||CODING|NP_490550.1||1),DOWNSTREAM(MODIFIER…	GT:PL:GQ	1/1:255,250,0:99
NC_003277	59822	.	C	A	222	.	DP=68;VDB=3.972124e-01;AF1=1;AC1=2;DP4=0,0,34,33;MQ=60;FQ=-229;EFF=DOWNSTREAM(MODIFIER||1332||245|psiA||CODING|NP_490558.1||1),DOWNSTREAM(MODIFIER||2066||144|psiB||CODING|NP_490557.1||1),DOWNSTREAM(MODIFIER||2540||665|PSLT068||CODING|NP_490556.1||1),DOWNSTREAM(MODIFIER||307||156|PSLT072||CODING|NP_490559.1||1),DOWNSTREAM(MODIFIER||4606||80|PSLT067||CODING|NP_490555.1||1),DOWNSTREAM(MODIFIER||4903…	GT:PL:GQ	1/1:255,202,0:99
NC_003277	63649	.	T	C	222	.	DP=76;VDB=4.220864e-01;AF1=1;AC1=2;DP4=0,0,42,33;MQ=60;FQ=-253;EFF=DOWNSTREAM(MODIFIER||1055||106|traY||CODING|NP_490562.1||1),DOWNSTREAM(MODIFIER||1376||228|traJ||CODING|NP_490561.1||1),DOWNSTREAM(MODIFIER||2255||126|traM||CODING|NP_490560.1||1),DOWNSTREAM(MODIFIER||325||103|traL||CODING|NP_490564.1||1),DOWNSTREAM(MODIFIER||651||120|traA||CODING|NP_490563.1||1),NON_SYNONYMOUS_CODING(MODERATE|MIS…	GT:PL:GQ	1/1:255,226,0:99
NC_003277	68347	.	G	A	222	.	DP=59;VDB=3.965336e-01;AF1=1;AC1=2;DP4=0,0,31,27;MQ=60;FQ=-196;EFF=DOWNSTREAM(MODIFIER||1478||81|trbD||CODING|NP_490569.1||1),DOWNSTREAM(MODIFIER||150||155|PSLT087||CODING|NP_490572.1||1),DOWNSTREAM(MODIFIER||1701||198|traP||CODING|NP_490568.1||1),DOWNSTREAM(MODIFIER||2287||473|traB||CODING|NP_490567.1||1),DOWNSTREAM(MODIFIER||3708||246|traK||CODING|NP_490566.1||1),DOWNSTREAM(MODIFIER||4435||188|…	GT:PL:GQ	1/1:255,169,0:99
NC_003277	77450	.	G	A	222	.	DP=56;VDB=5.668255e-02;AF1=1;AC1=2;DP4=0,0,29,25;MQ=60;FQ=-190;EFF=DOWNSTREAM(MODIFIER||1001||608|traN||CODING|NP_490579.1||1),DOWNSTREAM(MODIFIER||14||249|traF||CODING|NP_490581.1||1),DOWNSTREAM(MODIFIER||2824||139|PSLT094.1N||CODING|NP_861534.1||1),DOWNSTREAM(MODIFIER||3280||212|trbC||CODING|NP_490578.1||1),DOWNSTREAM(MODIFIER||3903||102|PSLT093||CODING|NP_490577.1||1),DOWNSTREAM(MODIFIER||4230…	GT:PL:GQ	1/1:255,163,0:99
NC_003277	86196	.	CGCA	C	78	.	INDEL;IS=2,0.039216;DP=51;VDB=1.106034e-02;AF1=1;AC1=2;DP4=0,0,3,1;MQ=60;FQ=-46.5;EFF=CODON_CHANGE_PLUS_CODON_DELETION(MODERATE||ccgcaa/cca|PQ625P|747|traD||CODING|NP_490588.1|1|1),DOWNSTREAM(MODIFIER||2251||243|traT||CODING|NP_490587.1||1),DOWNSTREAM(MODIFIER||3018||164|traS||CODING|NP_490586.1||1),DOWNSTREAM(MODIFIER||3528||940|traG||CODING|NP_490585.1||1),DOWNSTREAM(MODIFIER||378||132|PSLT106|…	GT:PL:GQ	1/1:118,12,0:21

## Sheet: DT8_ERS007592
#pSLT	POS	ID	REF	ALT	QUAL	FILTER	INFO	FORMAT	alignment.rmdup.sorted.bam
NC_003277.1	1154	0	A	G	222	0	DP=159;VDB=4.851279e-01;AF1=1;AC1=2;DP4=0,0,102,53;MQ=60;FQ=-282	GT:PL:GQ	1/1:255,255,0:99
NC_003277.1	3229	0	G	A	222	0	DP=126;VDB=4.319475e-01;AF1=1;AC1=2;DP4=0,0,47,68;MQ=60;FQ=-282	GT:PL:GQ	1/1:255,255,0:99
NC_003277.1	3726	0	G	A	222	0	DP=175;VDB=3.702422e-01;AF1=1;AC1=2;DP4=0,0,80,78;MQ=46;FQ=-282	GT:PL:GQ	1/1:255,255,0:99
NC_003277.1	8317	0	C	T	222	0	DP=155;VDB=3.050719e-01;AF1=1;AC1=2;DP4=0,0,77,71;MQ=60;FQ=-282	GT:PL:GQ	1/1:255,255,0:99
NC_003277.1	8590	0	A	C	222	0	DP=171;VDB=3.661531e-01;AF1=1;AC1=2;DP4=0,0,84,78;MQ=60;FQ=-282	GT:PL:GQ	1/1:255,255,0:99
NC_003277.1	13797	0	C	T	222	0	DP=158;VDB=3.363691e-01;AF1=1;AC1=2;DP4=0,0,73,77;MQ=60;FQ=-282	GT:PL:GQ	1/1:255,255,0:99
NC_003277.1	22661	0	C	T	222	0	DP=148;VDB=3.146768e-01;AF1=1;AC1=2;DP4=0,0,68,70;MQ=60;FQ=-282	GT:PL:GQ	1/1:255,255,0:99
NC_003277.1	25270	0	T	C	222	0	DP=224;VDB=1.806333e-01;AF1=1;AC1=2;DP4=0,0,133,85;MQ=60;FQ=-282	GT:PL:GQ	1/1:255,255,0:99
NC_003277.1	27960	0	GTTTTTTTTT	GTTTTTTTT	64.5	0	INDEL;IS=108,0.885246;DP=122;VDB=2.765439e-02;AF1=1;AC1=2;DP4=0,1,54,56;MQ=60;FQ=-290;PV4=1,0.08,1,0.17	GT:PL:GQ	1/1:105,255,0:99
NC_003277.1	28092	0	GGGCCTAGGCCTAGG	GGGCCTAGG	214	0	INDEL;IS=80,0.740741;DP=108;VDB=1.066963e-07;AF1=1;AC1=2;DP4=0,0,48,32;MQ=58;FQ=-276	GT:PL:GQ	1/1:255,241,0:99
NC_003277.1	37348	0	C	T	222	0	DP=152;VDB=3.496949e-01;AF1=1;AC1=2;DP4=0,0,69,77;MQ=60;FQ=-282	GT:PL:GQ	1/1:255,255,0:99
NC_003277.1	47717	0	T	C	222	0	DP=121;VDB=9.149846e-02;AF1=1;AC1=2;DP4=0,0,51,63;MQ=60;FQ=-282	GT:PL:GQ	1/1:255,255,0:99
NC_003277.1	48872	0	T	C	222	0	DP=176;VDB=5.194326e-01;AF1=1;AC1=2;DP4=0,0,97,66;MQ=60;FQ=-282	GT:PL:GQ	1/1:255,255,0:99
NC_003277.1	55458	0	T	C	222	0	DP=158;VDB=5.075748e-01;AF1=1;AC1=2;DP4=0,0,68,89;MQ=60;FQ=-282	GT:PL:GQ	1/1:255,255,0:99
NC_003277.1	59822	0	C	A	222	0	DP=108;VDB=4.577137e-01;AF1=1;AC1=2;DP4=0,0,42,60;MQ=60;FQ=-282	GT:PL:GQ	1/1:255,255,0:99
NC_003277.1	61376	0	C	T	222	0	DP=143;VDB=1.485859e-02;AF1=1;AC1=2;DP4=0,0,79,53;MQ=60;FQ=-282	GT:PL:GQ	1/1:255,255,0:99
NC_003277.1	63649	0	T	C	222	0	DP=174;VDB=5.244800e-01;RPB=8.182235e-01;AF1=1;AC1=2;DP4=1,0,83,79;MQ=60;FQ=-282;PV4=1,0.34,1,0.37	GT:PL:GQ	1/1:255,255,0:99
NC_003277.1	68347	0	G	A	222	0	DP=187;VDB=3.099100e-01;AF1=1;AC1=2;DP4=0,0,97,83;MQ=60;FQ=-282	GT:PL:GQ	1/1:255,255,0:99
NC_003277.1	77450	0	G	A	222	0	DP=146;VDB=5.881593e-03;AF1=1;AC1=2;DP4=0,0,59,76;MQ=60;FQ=-282	GT:PL:GQ	1/1:255,255,0:99
