# Supplementary material for: Whole genome sequencing provides possible explanations for the difference in phage susceptibility among two Salmonella Typhimurium phage types (DT8 and DT30) associated with a single foodborne outbreak
Source: BMC Res Notes. 2015 Nov 27;8:728. doi: 10.1186/s13104-015-1687-6 (PMC4661946; doi:10.1186/s13104-015-1687-6)
Supplement: Supplementary file 5 — 10.1186/s13104-015-1687-6 Annotation of the integrative and conjugative element of the DT30 isolate. [file 13104_2015_1687_MOESM5_ESM.xls]

## Sheet: DT30_ICE
contig_id	feature_id	type	location	start	stop	strand	function	aliases	figfam	evidence_codes	nucleotide_sequence	aa_sequence
NODE_172All_length_2156_cov_90.685066	fig|6666666.72125.peg.1	peg	NODE_172All_length_2156_cov_90.685066_523_218	523	218	-	hypothetical protein				atgaaaataatctctgtaaaggagattacaaaagattcgcctttgtggtcgcactacctggcgcgatatattgattccggatatcaggctgagtttgaatgtgaaggagcagcagataaatggggcatctatgatgaatgggacatctatgagtcgattgcggattattttgacgtggtgggagattttgactgtgatgtcagacggacgggaagaaaaatactgatgaaaggtacctgtgtttttcctctgggagaaccggttaagggaacacataatattcctttttggatcgatgttgaatag	MKIISVKEITKDSPLWSHYLARYIDSGYQAEFECEGAADKWGIYDEWDIYESIADYFDVVGDFDCDVRRTGRKILMKGTCVFPLGEPVKGTHNIPFWIDVE
NODE_172All_length_2156_cov_90.685066	fig|6666666.72125.peg.2	peg	NODE_172All_length_2156_cov_90.685066_1476_574	1476	574	-	probable DNA-binding prophage protein YPO1092				gtgtccagacgtgaaaaattactgaaacaggatttggttgctcatatccggaaagaccgggggagtttcaagaagctgagtgactattcccggatcatgcaccggtttgcggaaagactggctaaactgaatatacagatcagttctgctgcgcaggtaaaagtgcggcatattgaattatatatgaacagcaggagtgatgtttcaaagcgaaccagagaaaatgaaatgtctgcaatacgggttatgttacgtcaggccggtaaacataaaatggcagatcctgaacatccccgtctcagtaataaggcgttaggtatttcaggaggaagccgtaaagggacaaagaaattaattacggatgagcgtttccgggaaattcttcagcgcgtggaagca…	MSRREKLLKQDLVAHIRKDRGSFKKLSDYSRIMHRFAERLAKLNIQISSAAQVKVRHIELYMNSRSDVSKRTRENEMSAIRVMLRQAGKHKMADPEHPRLSNKALGISGGSRKGTKKLITDERFREILQRVEAKDKGVAAVVKLSRYLGLRNEEAVQSAKSLRTWKKALQRGDEKIRVIFGTKGGRERMTTVVDRDKVLDAVNYALKYASEHNERLIDRDNLKSAMDYYLNTLRRYGELKGGDETAHSFRYSYAASAMKYHIMNGYSYKEALALTSIDLGHGDGRGRYIEQVYCQLLGYE
NODE_172All_length_2156_cov_90.685066	fig|6666666.72125.peg.3	peg	NODE_172All_length_2156_cov_90.685066_1810_2094	1810	2094	+	hypothetical protein				atgaacgttattcacggtatcgtctgtacgtttgcagagaaggttgaaaaaacactctcacgtctggtcacttcttcaaatgttaaaaaacatcccgtgacgcgacggtttgtgcgggttcgtaaagcagacgcgcatgcgtcactttgtcatcgttacacgccgacaaaagtgacgccgcgcagcttcaaactccacgtacgcacgcaagcggccagatttaagatggccttatgccgtgcgtacagtcgtaagaagcccggggcgaatgcccgaacagattaa	MNVIHGIVCTFAEKVEKTLSRLVTSSNVKKHPVTRRFVRVRKADAHASLCHRYTPTKVTPRSFKLHVRTQAARFKMALCRAYSRKKPGANARTD
NODE_53ALL_length_20663_cov_81.219231	fig|6666666.72125.peg.4	peg	NODE_53ALL_length_20663_cov_81.219231_1344_265	1344	265	-	COG0582: Integrase		COG0582: Integrase	ff	atgatttgttatggagcttttatgggatcaaagaaggccgggaaactgacctgggatgaactgcttgatgagtattttttctcgagaaacctgcgtccggatacggaatggagttaccgcaaggttgtccggggatttgttgattttatgggcgagggggtatttccggcggatgtgacccagcgtgatattcagcgctggcgacgtcaggttctgaaaacgcagtcactttcaacatacacgtggaataacaaggtggcgcatctccgggcgatttttgggttcgggatcaaaaaagggctgttgcctcagacagaaaacccgttatgtgaggcatcagtggcaaaggaggcgaaaaagaagaagacgctgaacaaagatcagatgatccaggtttat…	MICYGAFMGSKKAGKLTWDELLDEYFFSRNLRPDTEWSYRKVVRGFVDFMGEGVFPADVTQRDIQRWRRQVLKTQSLSTYTWNNKVAHLRAIFGFGIKKGLLPQTENPLCEASVAKEAKKKKTLNKDQMIQVYLVVQKFAEYETQQRVPCDRRRNALYPARYWLTVLDVLRYTGMRFNQLQHIRLKDVRPGEGVIELQLEGSKTHREWCVPIVAPLKAPLELLLSRARRLGAGPDDFLFDVCRFTDCIEPDDYEYCPARAHQAVKGFFRRLSRECGFLVSAHRFRHTLATILMESPERNMHLVKSMLGHQSIATTMEYVDVSAASAAGTLETALGLYTDTRTVREVCKEGESREEETEN
NODE_53ALL_length_20663_cov_81.219231	fig|6666666.72125.peg.5	peg	NODE_53ALL_length_20663_cov_81.219231_3008_1365	3008	1365	-	COG1530: Ribonucleases G and E		COG1530: Ribonucleases G and E	ff	atgcttaatcgcctgaaaaaactgcttcccggtaacagcaataccagcggtactgagacaaccaccccggaaaccgcacgccagccggaacatctgccggaaggtttttatataccccggactgcagaggagctgacgtccacaccacgcaggaaacagtgtctgaagcagttatgggaaaacagcagtatgccatccgacgtgtatcagcagttctgtctggcgccggtacaaaaactcctgatggcagcgcagaacgttcccgctgccagagactcccggtgggcagatgccaacggttttggcgacctgacgctgcagttcactacctatgccgttcgtctggccagaggatatatgtttccgcccggtgccacaccggaagagcaggccgcacag…	MLNRLKKLLPGNSNTSGTETTTPETARQPEHLPEGFYIPRTAEELTSTPRRKQCLKQLWENSSMPSDVYQQFCLAPVQKLLMAAQNVPAARDSRWADANGFGDLTLQFTTYAVRLARGYMFPPGATPEEQAAQSGVWNAVVFWSALFYHLPLLAHLEGELVSGKLWQPGMSSPDEAFRFRYRQQHLQGTEAQQLAAVMAGQLLPEGATAWLATVPGALQNLAGAVWHQHPEMALIRSVLKTAAEEVESPLLASPVTEPLPSETTVQSEGNVPSESQPETSTEAIAPEMPAVITEVGEFTLQPSVSGTGEAEAVAPDTLQSATDTEEKAPEEQSLHDDTDMLLSLFSAVSDDTELPEVDVAEPVENKETVSDESGCANSEQAGAESDPAQDTGIFGSVLC…
NODE_53ALL_length_20663_cov_81.219231	fig|6666666.72125.peg.6	peg	NODE_53ALL_length_20663_cov_81.219231_4557_3001	4557	3001	-	putative DNA helicase		putative DNA helicase	ff	atgcagagtgtgtgcaccatttttttatttacaggggcctgtatgtcactgacacccaccgatgaacagtctgccattatccactggcaggggcagaaactggttgtgaacgcctttgccggtacaggaaagaccagtaccctggttcagtatgcactggcaaaccctgacagcagaatgctgtatctggcttataaccgcgctgtacgcgatgaggctgagcgtaaatttccgtttaatgtagagtgcaaaacctcccaccaactggcctggtcgcgcttcggcagacattaccggaatcgcctggttgccagtctgcgtatcacggatgtggccagaaagctgaacacccgtcactggctgctggttcgtcttgcactcagcagcctgaatcagttt…	MQSVCTIFLFTGACMSLTPTDEQSAIIHWQGQKLVVNAFAGTGKTSTLVQYALANPDSRMLYLAYNRAVRDEAERKFPFNVECKTSHQLAWSRFGRHYRNRLVASLRITDVARKLNTRHWLLVRLALSSLNQFLCSADKEPGLQHLPDEDARAGTDVSAILKAVQVLWHEMSRPDGTFPVTHDTYLKLFQLSSPDLSRRWDTILFDEAQDANPVTSALVLSQPCGVILVGDRYQQIYRFRGADNALSHPVLNDADRLWLTQSFRFGPSVARMANLLLQRAGETRQVTGSGGEDEVLMSRTGADKPEGHQTVLSRTVAGVICTALMASLSGRKVYWVGGIEGYRTEALEDLYWFSADMPEKMQSDVLRRDYRDFDEYCRIAKSTRDVEMNQAIRLLDICF…
NODE_53ALL_length_20663_cov_81.219231	fig|6666666.72125.peg.7	peg	NODE_53ALL_length_20663_cov_81.219231_7890_4642	7890	4642	-	Putative adhesin		Putative adhesin	ff	atggtaaagacaaatccatcttctgtaagacgtgtcgcagtttatgggctggctggattgcagttcttttttcaggttaccccggcatttgccggcgtctttcaggctgatgagcagtctgtggcacagacggcgatggaggccggacgtgtgctgcagggcagcaacagcggtgatgcagcccgccagttgctgaccagccaggcttccgggcaggcggcagatgcggtcacgcagtggctgaaccagttcggtacggcgaaaacgcagctgagtgtggacagtgatttctccctgaaaggctcgtcgctcgatgtgctgctgccgttttacaacaccccgaagaacgtgctgttcacccagctcgggatgcgggataacgacggacgattcaccacc…	MVKTNPSSVRRVAVYGLAGLQFFFQVTPAFAGVFQADEQSVAQTAMEAGRVLQGSNSGDAARQLLTSQASGQAADAVTQWLNQFGTAKTQLSVDSDFSLKGSSLDVLLPFYNTPKNVLFTQLGMRDNDGRFTTNAGLGHRYFTDNGWMLGYNVFYDVDWRNTNRRYGIGVEAWRDYLKLSANGYKRLSDWRQSPTVTDYDERPADGWDIRAEGWLPAYPQLGGKLVYEQYYGNEVALFGESERQKNPHAITAGVTWTPFPLLTAGVDYRRGKNGADDTRLNLGLTYRIGEPLAHQLDSSRVGAQRSLAANRLELVNRNNDVVLEYRKQTLITLQLPPDVYGAELTTVTLTPQVNAKYGLSRIELDDAELRQAGGKVISNNGQQITLQLPAWSSDRQSIT…
NODE_53ALL_length_20663_cov_81.219231	fig|6666666.72125.peg.8	peg	NODE_53ALL_length_20663_cov_81.219231_8024_7890	8024	7890	-	hypothetical protein				ttgaaagcgttgacgacaattaattctttttcccttctgagaaatttacagaatacgaaaaagagttatttgttcacagcctgttgttttctgatgatattccctgcttcatttgctgaagcaggagaatattga	MKALTTINSFSLLRNLQNTKKSYLFTACCFLMIFPASFAEAGEY
NODE_53ALL_length_20663_cov_81.219231	fig|6666666.72125.peg.9	peg	NODE_53ALL_length_20663_cov_81.219231_8070_8462	8070	8462	+	hypothetical protein				atggagttgactgcagacctgctgaaaagccttaacaacatcagacaaaatgccaccatatatgttcacgcataccactatactgatgatgaaaaatgcgttatggcaccacgctcatctctgccctctctgaagctaactgttctgcagtcagaaaaaattatcgatctgcttctgagtggttccggttatatcaggcatgacggatatgttcagggatatggagaaaagactgtggcaactttcacaatacagggggagggacgccatcgtttcaaagcaaacttatcacaaaatggggaaagtgatatagccagcaacgcactaaatcactggctacatcgtatccataaaacagatatcattgttctgtctgttgttctaatgcaatag	MELTADLLKSLNNIRQNATIYVHAYHYTDDEKCVMAPRSSLPSLKLTVLQSEKIIDLLLSGSGYIRHDGYVQGYGEKTVATFTIQGEGRHRFKANLSQNGESDIASNALNHWLHRIHKTDIIVLSVVLMQ
NODE_53ALL_length_20663_cov_81.219231	fig|6666666.72125.peg.10	peg	NODE_53ALL_length_20663_cov_81.219231_9011_8469	9011	8469	-	hypothetical protein				atgatcttttttgcaccagaagataaaaatatatctggagacagtttgtttatttatctgcgtaatgttaatgttttattgcgactaaaactatatggaagtcgaaaaaacggcgtttttaacgtgtatataacgccctggcagcagcaaatcttgtcagacgaattacagttgacacctagtggcagtcatttttcatttaataactttctgaacgaattaaatgacgcaattccgcagacgctttcctttaaaagaaaaatagaaactatcagaactgtatggccgaaagtatgtaactcattaaccggagttattgatgatgctcataaaactatattaataggtatcaagaaactccccgaagatcaacgtcccagggaaaaaacgctacgaaaa…	MIFFAPEDKNISGDSLFIYLRNVNVLLRLKLYGSRKNGVFNVYITPWQQQILSDELQLTPSGSHFSFNNFLNELNDAIPQTLSFKRKIETIRTVWPKVCNSLTGVIDDAHKTILIGIKKLPEDQRPREKTLRKLFTCTNSPANDIQHFIDILKKHNYTLMWTSDQSRIPKSFAELIKKIV
NODE_53ALL_length_20663_cov_81.219231	fig|6666666.72125.peg.11	peg	NODE_53ALL_length_20663_cov_81.219231_9818_9138	9818	9138	-	hypothetical protein				gtgatgaatggttttgataggatttttctgccattggagttttctggttttcacgggcgaaatgggtactgttatttaagagttcagattaagcatgactttattgttttctcatgtgctcaactattgaactattatcgtacgtcagtaacaaatgcaattgagcaggtcagagaggctgcagttaatgctctcttaagagagggggggctgtcatatacgcaacaaaaagaatttctagatgtattaaaaacatcacaacgagtaagcaaagaaattgattcgcagttatgggactacataaatgccaattcaatctggtttgaatactataatcatagtgaatcattatttatgaatgatcattttcatattgcttcttttgaggggaacaaaaat…	MMNGFDRIFLPLEFSGFHGRNGYCYLRVQIKHDFIVFSCAQLLNYYRTSVTNAIEQVREAAVNALLREGGLSYTQQKEFLDVLKTSQRVSKEIDSQLWDYINANSIWFEYYNHSESLFMNDHFHIASFEGNKNPEWRKTSLADLEKTYPEFDFIIHKHHLEKWMNGGLTAENVKKMIKEKGWNNKMLAARWGCSEVWVSKIINDENRKVQWNDAINGLPVISDNMV
NODE_53ALL_length_20663_cov_81.219231	fig|6666666.72125.peg.12	peg	NODE_53ALL_length_20663_cov_81.219231_11344_10370	11344	10370	-	hypothetical protein				atggcaggattagttggtgggtggggattaaacattattttttcagatgtttttcttgaaaaatatagtgatgttattgatagggtaagtttaaattatcaaaaatactcagaccatgctcaaagaataagtttgttttttcttgtggcaggttttgttttatggtgtgtttgcgtatatttttcccttcgtgacttgaataaacgagatattgcattaatccgggcgtatgggtttgaaaatacagacccccaagctgcagagaaaatgttatcttttagagaaaaatcaaaaattttacatgtggactttaaagcatttgattcaagaaataaaaataacaatttatccaatgcaggttttattcggcaagtaattcgagaaagaatacatcacagc…	MAGLVGGWGLNIIFSDVFLEKYSDVIDRVSLNYQKYSDHAQRISLFFLVAGFVLWCVCVYFSLRDLNKRDIALIRAYGFENTDPQAAEKMLSFREKSKILHVDFKAFDSRNKNNNLSNAGFIRQVIRERIHHSSATTAYVAALGSVPYLYMIGSFMTDGHLTLKLFDFDRNKKIFHPLDAPPTNANIVKLYNNQLINDSKCVPSNNEGVIGLAISFTMEILERDLPTEFVGHTLHVQLNTGFRFDNLPEEEEQEKIVKKLSYIIAELKKQADEVHLFISAQASVIVRLGSLYQEGLHGAINVWHWNSIANCYEWYLKITSKDLY
NODE_53ALL_length_20663_cov_81.219231	fig|6666666.72125.peg.13	peg	NODE_53ALL_length_20663_cov_81.219231_11915_11445	11915	11445	-	hypothetical protein				atggagaattttgatgtgttaattatcaatacagaacattttaatctccacatttcaaagaaagttaatgatatctggcaggagtatcgacagctcaaaccaatggattctgaggcatgtggagtactcattggtgacaaagattttgagattgagcgttactgtttggttgaaattacagtgccgcagaaaaaggacctatgcacaagaatgagttttactctcagggatcccgagcatcagaatacagttgatcgactatataagaattccagggggcacttggcttaccttggtacatggcatacgcatcctgaaaaagatccttatgcttcatacatcgatattagagactggaaaaattgtaagctacgaaatcctgggcagatgctttttttt…	MENFDVLIINTEHFNLHISKKVNDIWQEYRQLKPMDSEACGVLIGDKDFEIERYCLVEITVPQKKDLCTRMSFTLRDPEHQNTVDRLYKNSRGHLAYLGTWHTHPEKDPYASYIDIRDWKNCKLRNPGQMLFFIIIGIKKNALYYFYNENLLRQEF
NODE_53ALL_length_20663_cov_81.219231	fig|6666666.72125.peg.14	peg	NODE_53ALL_length_20663_cov_81.219231_13641_11902	13641	11902	-	Sulfur carrier protein adenylyltransferase ThiF		Sulfur carrier protein adenylyltransferase ThiF	ff	atgaattattcagccattttgattcatttaaacaaatgcggatacaaagtatccgcaattccatcggagacggcagaggtcggatttttaactgtcgaactggagatcaacggtatacaagttactcttttgcatgccgctgttcctgaactctcggaattgccgagtttcctcttggtcaatccatcaacattgcccagacttgcacacaccatgttctatcctgatagccaatttgcaagtatttgtgtgaatgttcctgatgcagtatccgtgaattttgagtgccctgagttggccttcgaggagtcgcttaaaagacatatatctttgttgagccgagctttaacggatagcgaatggaatactcaggaattacttcgggaatttgaagccgga…	MNYSAILIHLNKCGYKVSAIPSETAEVGFLTVELEINGIQVTLLHAAVPELSELPSFLLVNPSTLPRLAHTMFYPDSQFASICVNVPDAVSVNFECPELAFEESLKRHISLLSRALTDSEWNTQELLREFEAGWLNIVEPDTSPFLCLTESATPEELCVLKPRKDYIGLAKYYLGYVEGAIPKNIFSPINRVIKEWQAANGNGFVIPLNVIKPAPWKKDELTDWYLDLLSGLSADVKIKLIQQFAHKRSHEFWLVFNAQTPSGITWFGIHFTQKNSGKGRKTLPFKHSHLAEWKLEPVKVLTFNKERIMPRSGAKQSLNSKKVMLIGCGSVGGDVADKLAASGVGHIDLYDPDILSLNNLYRHILPPQYVSLHKSRALLHSLTSKYPWLEIRSYTGKLL…
NODE_53ALL_length_20663_cov_81.219231	fig|6666666.72125.peg.15	peg	NODE_53ALL_length_20663_cov_81.219231_14681_13638	14681	13638	-	hypothetical protein				atgagtcttcagaataaatttaagaattttcatgatgctatcaagttaggaaggaaggatcttgagtacacgacggctcgtcttaaggacgatagcattactgctgatattgttgaacgcttcaaagaggatggatatccggtcattgaggatttcattcagggatctttggctacttctactggtatcagggaaaaggggcaggattacgatattgaccgtgcgattgtaattgaagcaaaactggctccagaaaacccgataacaccgaaacttgcagttcttgaagtgttggaaaaacgaggttttaaaaatgctaagattaaaaaaccttgtgtgactgctgattacaaggttgatgatcttcatatcgatattcctatttaccgtaagtatgat…	MSLQNKFKNFHDAIKLGRKDLEYTTARLKDDSITADIVERFKEDGYPVIEDFIQGSLATSTGIREKGQDYDIDRAIVIEAKLAPENPITPKLAVLEVLEKRGFKNAKIKKPCVTADYKVDDLHIDIPIYRKYDNGQYELAVGKRYSDENTREWARAAPRELIDWVNNYDANEAYGSNKHDQYRRIVRYLKRWRNFTFGDDVRRKIYSIGIAVMVKESFFSSINDEGFPDDLSALRKTINYILNYQNYFTLVEDGKYRIKVTLPVSPYRDIFHGSSIVTGTQFRNKLSALLKILDKVADEDQESRQCELLRSVFGEDFPECAAASSTSSSTVKTVFASAGVVGTSQGA
NODE_53ALL_length_20663_cov_81.219231	fig|6666666.72125.peg.16	peg	NODE_53ALL_length_20663_cov_81.219231_15570_14884	15570	14884	-	COG0286: Type I restriction-modification system methyltransferase subunit		COG0286: Type I restriction-modification system methyltransferase subunit	ff	atgactacctttatcgaccatcagaaagccttcatttcgctgtttaaccggacagcctcttatcacaaacgccataaggtgtttgaggactttgtcagctgcagtgtgattgccctggagaaccggcttcagttcagtgaggcccgggaacagaagtatctgcgaatcgtcagtggttatgaaaagcaggatgttatcaacatggcgcatttgcttgcccatgtcattgaggggctggagcaggggttctgcgactttctgggcagtgtgttcatgcaactggagctgggggacacataccggggccagtttttcacgccctggagtgtggccagcatgatggcacagatgcaactggggaatgtgaaggcgttgtttgagaacaaaccctttatcacg…	MTTFIDHQKAFISLFNRTASYHKRHKVFEDFVSCSVIALENRLQFSEAREQKYLRIVSGYEKQDVINMAHLLAHVIEGLEQGFCDFLGSVFMQLELGDTYRGQFFTPWSVASMMAQMQLGNVKALFENKPFITLSEPACGAGSMILAMADTLNRSGYPAYRRMWVSATDIDPLAAGMAYIQLSLCGVAGEVVIGNSLCNERRRVLLTPGHYLGNWSYRLRHSQEQIVA
NODE_53ALL_length_20663_cov_81.219231	fig|6666666.72125.peg.17	peg	NODE_53ALL_length_20663_cov_81.219231_16638_15691	16638	15691	-	IS21 family transposition helper protein		IS21 family transposition helper protein	ff	atgtctgaatggtgccagaatcgttttgaaattaccggtaagtcagtctgcctggatgtgctgacgcagtggattgaaggatgtgagacaccgcgttaccgccatgccatacagcagagtatacagctgtttctggccggttgtgccggactggtgaaacccacccggacgacgcagtatccgccatatccggcgctggttcgtcacggtacgggattgtcatctccggctaaccaggcatttgaacagtggctggggctgctggtaaaagacgccgtactggatgaagagacgataaagaccattgaccgcctttatcaccagtcatgtattggcgcagtccgctgggggaatctgccggaaaatgcccgggagataatcactgcgttaatgcgttgt…	MSEWCQNRFEITGKSVCLDVLTQWIEGCETPRYRHAIQQSIQLFLAGCAGLVKPTRTTQYPPYPALVRHGTGLSSPANQAFEQWLGLLVKDAVLDEETIKTIDRLYHQSCIGAVRWGNLPENAREIITALMRCQYSDWFGLVGLSEHIDAEACWSRLSDYPEQAQPCDMLMVIPSRLATELNGSGGLLQGISTTTSLYSRIYGVEWPSGHNVRWVRDEMSSLVLLTDTPWYPPSGELVGEISKVFDCEIRHWYSEPVRGIQGYNCYDGGEHTDSDPQAEWPGRETLPQPRLYLVEERAEEQTEAAPLPVPLVSGQ
NODE_53ALL_length_20663_cov_81.219231	fig|6666666.72125.peg.18	peg	NODE_53ALL_length_20663_cov_81.219231_17255_16767	17255	16767	-	Putative antirestriction protein				atgccggaggacagtatgaaatcagcctcagtaaaagaaatgccatcagcagagcaggttaccgttataagacgccaggcgtttctggcatatctgtttggtgatgacgctcacatgggggagcagtactggtacatgctgattaacagaatgttgcctgattgcccctgtgaagcatggcattttgtggcgtttcctgatggtggcggctacatggtgcctttgcctccggaggaagatgtattccttacaattcgggggctccgtgggactgattacactgtcactgcagatgctgccggtataattcttaccaccgggattctgtctctgcggatgcatttgcattgcctgaagggtaacgatgagatgatgcggttctgcaggacgcgtcattca…	MPEDSMKSASVKEMPSAEQVTVIRRQAFLAYLFGDDAHMGEQYWYMLINRMLPDCPCEAWHFVAFPDGGGYMVPLPPEEDVFLTIRGLRGTDYTVTADAAGIILTTGILSLRMHLHCLKGNDEMMRFCRTRHSQLMAFAGTHPERGVTGVILSEYNFCSRYS
NODE_53ALL_length_20663_cov_81.219231	fig|6666666.72125.peg.19	peg	NODE_53ALL_length_20663_cov_81.219231_17638_17255	17638	17255	-	hypothetical protein				atgggactcgatatttactttctggctcgtgatagccatcagaatggtgccgttgtggaaacacaggaacatcaggaagtgggggctttccgtaaggtgatgccgcttctgacatggttccgtaaccatactggtgcttcggatgagcagcatactttccctgtaacacgccggtcactggctgcattattgcgtgacctcagtatgctgacgccgggaaactgccacagcctgtttccttatgtcagaaactcgcgtttacggggtgaagactatgctgatgactactggtatgacgtgaatgacataaaagcgtgggtcagcgatacgctgaagacgtttgattttgagcgtcgttcactggtgatgctggcgttgtggtaa	MGLDIYFLARDSHQNGAVVETQEHQEVGAFRKVMPLLTWFRNHTGASDEQHTFPVTRRSLAALLRDLSMLTPGNCHSLFPYVRNSRLRGEDYADDYWYDVNDIKAWVSDTLKTFDFERRSLVMLALW
NODE_53ALL_length_20663_cov_81.219231	fig|6666666.72125.peg.20	peg	NODE_53ALL_length_20663_cov_81.219231_18390_17761	18390	17761	-	hypothetical protein				atgtctgaattatcttcacgtccggcccgtgagccggtggtatatacccttgagcaggttgccacaataccggaaaagcagtggcatgcttttgttctggccgtaacagaaaccttctggcagttgccggaggcgttacggccgcagaatgcgtatttcggctccctgacccgggcgtctgagttgtttccggtaacggacattctggcgttttacagccggtctgcagacgggctgtggtcggtgaatgtcactattgaacgggagcatcgtcagaacattctggtgcttaaggagctgaatttcgggcgccagccgggggatttctttgcccgtacggtgtttgtgctgctgcacaatctgtgtccggattgtttccgcattcattccactgccggt…	MSELSSRPAREPVVYTLEQVATIPEKQWHAFVLAVTETFWQLPEALRPQNAYFGSLTRASELFPVTDILAFYSRSADGLWSVNVTIEREHRQNILVLKELNFGRQPGDFFARTVFVLLHNLCPDCFRIHSTAGGASWSLPLKWIKRYLGHENFSAPESVLTTPVRGDAFDRLLLQFLSGQGRQLSPDDWSALEEAEHQLYWLRALAGGH
NODE_53ALL_length_20663_cov_81.219231	fig|6666666.72125.peg.21	peg	NODE_53ALL_length_20663_cov_81.219231_18855_18478	18855	18478	-	hypothetical protein				atgtattcacccttacttgttcattattcagcactgcagacgcagtctgctctgctggcgcatatcagccagctggaaggtgagctgatgcggttacgcgcctggcaacggctgggcattaccccggagccggatgatgagacggagccttcactggtatacgtgcaactgtgggataccggtgaggcgctgggctggctgctgtatgacctggagcaggagaacattcctgctccgggagttcaggcccgtcaggcgcttgacagtctgatggcgctggggcgtgaaattaatcatgaaatctggactgacagtatcagtaccggaaagctgacggccggagcggatgcctgttttgcccggcacgacatgatgtag	MYSPLLVHYSALQTQSALLAHISQLEGELMRLRAWQRLGITPEPDDETEPSLVYVQLWDTGEALGWLLYDLEQENIPAPGVQARQALDSLMALGREINHEIWTDSISTGKLTAGADACFARHDMM
NODE_53ALL_length_20663_cov_81.219231	fig|6666666.72125.peg.22	peg	NODE_53ALL_length_20663_cov_81.219231_19440_18961	19440	18961	-	hypothetical protein				atgaatagtctgttaatactcctttacgttgttgtatggcgtgtctgcaccattcttcgggtaatcgcaccagtgtcggctgtccgtgcgtggtgtgagtatcaactggaaggtatgacgatacttcgtgatgcgtacagctcgctggcaaaggcgactggaatgcagaatgaagcatttgaatatcttaaaggtattgcacgtcatctgggctacgaaagcggtggtgaccaactgaaatcagggcttttccggccgtttctgtggcatatacgtgcgaaaggccacaggctgggagctgtcatggagatggaggcatggaggacatggaagaacggctgtaacgatgtctgcaatccatggaaggatatctacaatccatgggagcgtggatggaac…	MNSLLILLYVVVWRVCTILRVIAPVSAVRAWCEYQLEGMTILRDAYSSLAKATGMQNEAFEYLKGIARHLGYESGGDQLKSGLFRPFLWHIRAKGHRLGAVMEMEAWRTWKNGCNDVCNPWKDIYNPWERGWNDGWTECLNQRVAGILKQACVDFSDAD
NODE_53ALL_length_20663_cov_81.219231	fig|6666666.72125.peg.23	peg	NODE_53ALL_length_20663_cov_81.219231_19919_19545	19919	19545	-	hypothetical protein				atgtcaacgtttattttgtgccctgaaccgggcatctcttcttttttccggcgaatgacggctcagttgcgggtgtttttttcccgcaataacctgtcatattacagtcgctggtacaccaatccggccggcaatctgagtgtccgggtctgtatgttccgtcgtggcggtgtctggacaccctgtctgtactaccggcagggaatgcaccgcaacgagtacacaggctggtatcagccgttaccgcgtgaggtcatttgtctgaaccggtttaccgggcggatatcccgtcgcaggacctggcatgctgcctgccgtatggcagaacaactgaccaccctgcgttaccggtttggtctgcaggctgatggatga	MSTFILCPEPGISSFFRRMTAQLRVFFSRNNLSYYSRWYTNPAGNLSVRVCMFRRGGVWTPCLYYRQGMHRNEYTGWYQPLPREVICLNRFTGRISRRRTWHAACRMAEQLTTLRYRFGLQADG
NODE_53ALL_length_20663_cov_81.219231	fig|6666666.72125.peg.24	peg	NODE_53ALL_length_20663_cov_81.219231_20462_20025	20462	20025	-	hypothetical protein				atgaacattctgttaacacttctttattctgtcgtatggcttgtctgcaccattcttgggaaggttgcaccagagtcggttgcacgtgcgtggtgtgagtatcatctggaaggtatgtcgatccttcgttatacgtaccgctcactggcaaaggcggcagaaatgcgtgaaggaaaagtacctctttatcggctgtttagctatctcgaaggcctcgcacattatctggggtacagaagcggcgatgaaaagctggaatcaggatttctccggctgtttctgtggcatgtatgtgcgaaaggccatgcgctgggtgctcttatggagatggatgcacgtgtgtgcaggtacaatccatgggagtacggctggcgcgatggctggactcagtgtgtctat…	MNILLTLLYSVVWLVCTILGKVAPESVARAWCEYHLEGMSILRYTYRSLAKAAEMREGKVPLYRLFSYLEGLAHYLGYRSGDEKLESGFLRLFLWHVCAKGHALGALMEMDARVCRYNPWEYGWRDGWTQCVYIDRNEYFECDFE
NODE_53ALL_length_20663_cov_81.219231	fig|6666666.72125.peg.25	peg	NODE_53ALL_length_20663_cov_81.219231_20455_20628	20455	20628	+	hypothetical protein				atgttcatgtgttctcctctgatacaaaacatcacgggaacacatctgccctgcgggaagcatgttcccgacagggtaataaacgacaaaacagcagggctgcacgatgcttttatcgccagcacagtcgaagataaaatgccatacgccactgccatcagacagggtgcataa	MFMCSPLIQNITGTHLPCGKHVPDRVINDKTAGLHDAFIASTVEDKMPYATAIRQGA
Node_86alignedICE_endnotaligned	fig|6666666.72125.peg.26	peg	Node_86alignedICE_endnotaligned_24_1700	24	1700	+	Protein with ParB-like nuclease domain in PFGI-1-like cluster		Protein with ParB-like nuclease domain in PFGI-1-like cluster	ff	atggcacacaaaccactgaatctcggggctgccattatgcagcccggtcgtcaggccagtgctgccggtaatgtggtggcactgggggagacccccatgattctgacgctggaccagttacgtccgaatccggataacccgcgcaccacgcgcaatccgcgttatgacgacatcaaaaactccattcacgcccgcgggctggatacggtgcccaaagtcacccgtattccggacagtgagccggatgtgtatatcttcagtgacgggggaaacacccgttaccagatactgacggaactctggaaagaaacgggggacccgcgtttttaccgtattcatgtgctgttcaaaccctggccgggacggcttcagtgtgtgattggtcatctggcggaaaat…	MAHKPLNLGAAIMQPGRQASAAGNVVALGETPMILTLDQLRPNPDNPRTTRNPRYDDIKNSIHARGLDTVPKVTRIPDSEPDVYIFSDGGNTRYQILTELWKETGDPRFYRIHVLFKPWPGRLQCVIGHLAENEVRGELTFIEKAQGIHKARLIYEEQLNKSVSMRELSSLLTEQGLPVDASSISRMENALKYLYPWIPDLMESGLGRPQVTALLALRQDAERVWGQFALASGTDAEFDRVFGESCRKFNSPELWSLEMFRDELIGDLLQALPHPSLDYDRWLLELDPKERNRRHHFGEPEPVVVPPSVRDSGTGQSGAPVSRIRPEVPEISAPDTEPEQHCAARPENAVSDTDHTEKCGLPSPEERADKASSSAEKVLRPEIQPDMYGGEPVFSGDAV…
Node_86alignedICE_endnotaligned	fig|6666666.72125.peg.27	peg	Node_86alignedICE_endnotaligned_1693_2418	1693	2418	+	FIG004780: hypothetical protein in PFGI-1-like cluster		FIG004780: hypothetical protein in PFGI-1-like cluster	ff	atgagtgatatgccgcatcaggagcgtctggtcagacgggtcaggaaactgctggagctgagccgcaataacagcaatgcccatgaggccgggctggcgcttgcaagggcgcaacagctgatggcgaaacacggtatcacggagcaggatgcgggactttcttcggtgcagacgtcttcatcacagggggcaccttctgaggctgaaaaagttccggcgtggatgtttcgtctggtcatggtggtgtcacagacatttggctgcagtgcgtattacgactggcggttgatgcccggtggcagggatcgccggtgtgtgacgttttacggtttcagtgaacgtcctcaggtggcggcttatgcgtttgatgttctgtgccgtcaactgagggacgcaacg…	MSDMPHQERLVRRVRKLLELSRNNSNAHEAGLALARAQQLMAKHGITEQDAGLSSVQTSSSQGAPSEAEKVPAWMFRLVMVVSQTFGCSAYYDWRLMPGGRDRRCVTFYGFSERPQVAAYAFDVLCRQLRDATDAYLRTQSRRLKLSTRRARAAQFRDGWVLGVRQVVMPFSVTEEESRLMRLWLEQQEMETVDPREVKACRGGDLARWQGYEAGKNASLHHGVGGTARQMVPGLMIREAS
Node_86alignedICE_endnotaligned	fig|6666666.72125.peg.28	peg	Node_86alignedICE_endnotaligned_2415_2993	2415	2993	+	FIG004780: hypothetical protein in PFGI-1-like cluster		FIG004780: hypothetical protein in PFGI-1-like cluster	ff	atgaataacagcttatctcaggcaaccaacggtctgctgatgcaactggtgatggacctcaagagcggctatctgcgccgttgtgaatctctgggactggcccgggaggaaatgcagatgctgcagggactgaccattgaggaaatccattacctgtcgaactcggaagtgtcggttatccggctggacattaatcatgaaaatctgctgcgtatgctgcagcaggcccggacggagcagaaacgtctgcagcgcattgaccgtgcactggcgctgggtggctccattgagctgatggcgttttactttggactttccagtgtggatgttgcggcgcgccggcgcattgccggtattgatgttcggccgggacgtggtgtcacgctgagcgatgaggaa…	MNNSLSQATNGLLMQLVMDLKSGYLRRCESLGLAREEMQMLQGLTIEEIHYLSNSEVSVIRLDINHENLLRMLQQARTEQKRLQRIDRALALGGSIELMAFYFGLSSVDVAARRRIAGIDVRPGRGVTLSDEESAELWRLWQKAGITDVESADGLDVMMLAAEQMNIPLTAIWHAVRGWCADRQTEPVRNAS
Node_86alignedICE_endnotaligned	fig|6666666.72125.peg.29	peg	Node_86alignedICE_endnotaligned_2990_3238	2990	3238	+	hypothetical protein				atgaaaatgacagaactggcaccgggcattctggccagcccgtgcgttccgccggcctgctgtcgtaaggcggttcagatggtcagtctgttccggcagggtgtgcgcaattaccggcaactgaatgaccgggggacccgttattacaagataaacgtcggacgcgcctggcgtctgctgagccgtaaccggggagagacctgggaactgctcagccatgagcgttacaacactgccagacgtaaatga	MKMTELAPGILASPCVPPACCRKAVQMVSLFRQGVRNYRQLNDRGTRYYKINVGRAWRLLSRNRGETWELLSHERYNTARRK
Node_86alignedICE_endnotaligned	fig|6666666.72125.peg.30	peg	Node_86alignedICE_endnotaligned_3339_3725	3339	3725	+	generated by GeneMarkS				atgaacgctgttactaatgacgaactctttgacgaaatcctggggcgtattaatcaccatgatgtgcgggatgatattgagcgccgggtttatgaaattgctctggcgtcgctggaagcggagcctgtagcgtcatgcattattgaagatgggggtatgtgtgttgacgggttcggtgagtatgtgggtcactcgctgcctgatggaacgcaccagctttacactgcccctccagcgccggtagtgccggaagaagcaactccggaaaacgtagaaatgctctctggctatgtttccacgtacaaattaaccgatagcgagcgcgatattgctgccggaatatggaacgcctgccgcaccgccatgcttcagggaaaaggaaagtaa	MNAVTNDELFDEILGRINHHDVRDDIERRVYEIALASLEAEPVASCIIEDGGMCVDGFGEYVGHSLPDGTHQLYTAPPAPVVPEEATPENVEMLSGYVSTYKLTDSERDIAAGIWNACRTAMLQGKGK
Node_86alignedICE_endnotaligned	fig|6666666.72125.peg.31	peg	Node_86alignedICE_endnotaligned_3727_4092	3727	4092	+	FIG01068391: hypothetical protein		FIG01068391: hypothetical protein	ff	atggcactgacgaaaaaacaacgtgcagaactgcgcatgaaattcggtggtcgctgtgcttattgcggctgcgaacttggcgaaaagtggcatgcagaccatgtaaaaccggtcattcgttttgctggaaatatgcttcaccaggaacgtgacgatatatccaacatggttccggcatgccacccatgcaatctgcacaagcattgcagtagcctggaagattatcggcgaattatcagtgatggtcgtcgtgaattccttgcgtccgggaaaggcaaggcgctggttcgtatgggattggttgaaatgaaatctgacccggttgtgttctggtttgaaaaatatcaagaaggggctacggcatga	MALTKKQRAELRMKFGGRCAYCGCELGEKWHADHVKPVIRFAGNMLHQERDDISNMVPACHPCNLHKHCSSLEDYRRIISDGRREFLASGKGKALVRMGLVEMKSDPVVFWFEKYQEGATA
Node_86alignedICE_endnotaligned	fig|6666666.72125.peg.32	peg	Node_86alignedICE_endnotaligned_4089_4583	4089	4583	+	FIG00639676: hypothetical protein		FIG00639676: hypothetical protein	ff	atgaccactattaccaaagagcgactgcaatggctggctaacatttctggccgcgatgatattgacgatatagacggcggtgaaatccgtgaactggcgcttatcgctctggcatcgctggaagcagagccggtggtatatcagtaccgcctgtgggatacggaatatgatgaatggggagaatgggaagattgcggggaatgtgcttttgaaggatttgttgaggaagagaaatgccagggggcaggtgttcagacccgtaagctatacaccgtaccacaggtatcagctgtaccggatggactggttaaagcagtgcgcttctgtgaacaggttaagcatgaaaatccgccagtcgaaaccggagcatggaaagacgccgttgactgggtacttaaa…	MTTITKERLQWLANISGRDDIDDIDGGEIRELALIALASLEAEPVVYQYRLWDTEYDEWGEWEDCGECAFEGFVEEEKCQGAGVQTRKLYTVPQVSAVPDGLVKAVRFCEQVKHENPPVETGAWKDAVDWVLKEACQVAGIEVVSVPVASGIRIKGENDAGIKD
Node_86alignedICE_endnotaligned	fig|6666666.72125.peg.33	peg	Node_86alignedICE_endnotaligned_4687_5931	4687	5931	+	FIG141751: hypothetical protein in PFGI-1-like cluster		FIG141751: hypothetical protein in PFGI-1-like cluster	ff	atggcgttacctgcggaaagcctgattgcgtataccctggaaaaaatgaagcatcgtatggccaccggagcccggaaggaggagaggcgaatacgcagcggactgttgttcaccggcaatgtgcatgatgccattccgcgtcgtctgttgctggatacgcgtctttcaccgctggataagatggcatggatgatgatccggctgtatgcgcagaataatgaaggagctatttttcccacttacgatgaactgcaactgcagctggcatccccggggaagggaaaagcctccagagaaaccgtcagccgggtattgctgatgttgcggatcacgggctggctgagcctgtgtaaacgggtacgtgatgataaaggccgggttcggggaaacatttacgcc…	MALPAESLIAYTLEKMKHRMATGARKEERRIRSGLLFTGNVHDAIPRRLLLDTRLSPLDKMAWMMIRLYAQNNEGAIFPTYDELQLQLASPGKGKASRETVSRVLLMLRITGWLSLCKRVRDDKGRVRGNIYAQHDEPLTFCDAEAMDPRYLDMVAEACMSRNRTISQTARDILGEIKNDPGMRHYHSHISQLEARIGSAQTPEQMAARQRVTEGRMQPGSETEPVVKTLSSAPEKRSSETEPGKKMGQERQSSDSEPSGKSAGYHRVRIPNHYVRNITHSVIKNTYVLPASLTGQIREEDAIMLTSQLQALPETLAQGVLESLSGVLGSQSLQNPVGWLLAVLKRAREGNFYPPKQKQRVAASAITQAGAGARSTSQPVVTRKRTEPISAERLSGIVA…
Node_86alignedICE_endnotaligned	fig|6666666.72125.peg.34	peg	Node_86alignedICE_endnotaligned_6156_5950	6156	5950	-	hypothetical protein				atgctgattaatttttattctctgttaccactggcaatgctggttaatttttactctctgttgccactggcaacactgattaatttttgctctctgttgccactggcaacactggttgatttttgctctctgctggcactgccaacactggttaatttttgctctctgttgccactggcaacactggttgatttttgttctctgtga	MLINFYSLLPLAMLVNFYSLLPLATLINFCSLLPLATLVDFCSLLALPTLVNFCSLLPLATLVDFCSL
Node_86alignedICE_endnotaligned	fig|6666666.72125.peg.35	peg	Node_86alignedICE_endnotaligned_6162_6416	6162	6416	+	hypothetical protein				gtgtcaccaaagaacaaaaattatgctgcgttagcagcatggaaggcggcggcactgaatatcctgaaacatctgacggtaaaccgccgaagcccggcgtcagccggaaatgtcctgacaggatgctgtgttccccggccctgccagaccctgtttatttcaggggaaaaccaggattgcataaagggactggaggagaggggggaaactgaatacttgtcgccgtttttttcgtcagtatactttccgcgctga	MSPKNKNYAALAAWKAAALNILKHLTVNRRSPASAGNVLTGCCVPRPCQTLFISGENQDCIKGLEERGETEYLSPFFSSVYFPR
Node_86alignedICE_endnotaligned	fig|6666666.72125.peg.36	peg	Node_86alignedICE_endnotaligned_6442_7188	6442	7188	+	MltA-interacting protein MipA		MltA-interacting protein MipA	ff	atgaccaaaattaaaattctggcactcagtatgctgaccgctatatcggtgaacacagcttatgctgaaagcactctgacactgggagccggtgtcggcgtgattgatcagccttataaaggttacgactctgaagcgtatcttatcccggcagtgtcttatgacggcgacagcttctggttccgtggtctgggcggtggatattacctctggaacgatgctgcagataccctgtcggtgatggcctactggtcgccgatgtatttcaaaccggatgacagcaacgatcatcagttacgccgccttgataaacgtaaaagcacgatgatggccggagtgtcctggtcccatcacacgccgtatggttttctgcgaacgagtctggcggcggatgttctg…	MTKIKILALSMLTAISVNTAYAESTLTLGAGVGVIDQPYKGYDSEAYLIPAVSYDGDSFWFRGLGGGYYLWNDAADTLSVMAYWSPMYFKPDDSNDHQLRRLDKRKSTMMAGVSWSHHTPYGFLRTSLAADVLDNSNGVVGDVAWLYRYVNGGFTLTPGIGVEWSSQKQNDYYYGVSRRESARSGLKRYKADDDWAPYLEVSANYTFASNWGIYGTARYSRLSDEVKNSPMVDRSWDGLFSTGITYRF
Node_86alignedICE_endnotaligned	fig|6666666.72125.peg.37	peg	Node_86alignedICE_endnotaligned_7353_8045	7353	8045	+	FIG141694: hypothetical protein in PFGI-1-like cluster		FIG141694: hypothetical protein in PFGI-1-like cluster	ff	atgagtgaagataaactgaaccagaaagaagtgcgggtcggcgcattgcagtcctcgttgtccattctgttacatacccattatgccatccgcctgtgggaagggcgcaaagcggagaaggtttccggtgatggtaaaccccgtccgggtatcatcagcatgcctcaggtcattgcccgggccgggcaggcaacccgggatgcggagcgtgataatccctgggcggatatgctgctggtcaggctggaagaggcattatcgcaggcatcggaacagatccgtcagcaggtcgccggactggaggcggtgctgaacagtattcccggcaatatcgtgatctctgatattgcatcatcttcgcccgtgaacattggtgttttcagcagctctcctctgggg…	MSEDKLNQKEVRVGALQSSLSILLHTHYAIRLWEGRKAEKVSGDGKPRPGIISMPQVIARAGQATRDAERDNPWADMLLVRLEEALSQASEQIRQQVAGLEAVLNSIPGNIVISDIASSSPVNIGVFSSSPLGYRCVWLLVGYDELVMKAFHAFHYGLISRAQRDNILDTGGHAVRKVYGVAQSYKTVHATRQDILSGTEKGRVAVSRFGKPDPDIMSGKKRSVFSPPLK
Node_86alignedICE_endnotaligned	fig|6666666.72125.peg.38	peg	Node_86alignedICE_endnotaligned_8061_10070	8061	10070	+	DNA topoisomerase III (EC 5.99.1.2) in PFGI-1-like cluster		DNA topoisomerase III (EC 5.99.1.2) in PFGI-1-like cluster	ff	atgcaactctatttgtgtgaaaaaccgtcacaggcgcgggatattgcccgggtgctggggctcagcgggcggggagagggctgtattgaaggcgatactgttacggtcacctgggccgtggggcatctgctggagctggctgccccggaagcttacggggagcagttcggggttccctggcgtatggagtcgcttcccgttctgcctgaaaagtggcagatgacggttaaaccgcagacgaaatcccagtttacggtgatcagccgcctgctgaagcgtgcgtctgaagtggtgatcgccacggatgcggacagggaaggagaagtcatcgcccgggaactgctgacgtactgccggtaccgggggccagtccgccgactgtggctgtctgccctggat…	MQLYLCEKPSQARDIARVLGLSGRGEGCIEGDTVTVTWAVGHLLELAAPEAYGEQFGVPWRMESLPVLPEKWQMTVKPQTKSQFTVISRLLKRASEVVIATDADREGEVIARELLTYCRYRGPVRRLWLSALDEASVREALANILPGEQTARLYDAGLARGQADWLIGMNLTRLYTLKARASGIPDVLSVGRVQTPTLAMVVRRDQEIAGFVPRPWWQVFAGLEKDGIRFRAVWVAAEQYCDEEKRCVNVQAARAVLQLCQQTPSAVVHEVTRKREKTPAPLCFSLGTLQESCSRKFGMGAQTVLNIAQSLYETHKATTYPRTDCGYLPESMQQESREVLAAMARSDPALTPVLAQLDPGFVSRIWNDKKITAHHAIIPTRQVFDIRALSEDELKVYQL…
Node_86alignedICE_endnotaligned	fig|6666666.72125.peg.39	peg	Node_86alignedICE_endnotaligned_10244_10399	10244	10399	+	hypothetical protein				atgagagttaaccccgggggctggtatccccctcaggcaccggaaatcccggtgccttttttatttgttttagcgttgacatttgtctgtggtgatttaaagatgaccgggcttgactgtcgtttttacgaccaccaatgttccggcagcctgtga	MRVNPGGWYPPQAPEIPVPFLFVLALTFVCGDLKMTGLDCRFYDHQCSGSL
Node_86alignedICE_endnotaligned	fig|6666666.72125.peg.40	peg	Node_86alignedICE_endnotaligned_10461_10670	10461	10670	+	hypothetical protein				gtgaatggggtaaatctgcgcgctcttgagagcagaatgtcgtcacaaaaagcgcattatgacgcgacgatgagggcttttttatctgttcagacagccggaattcagctgatccggcatccccgacgggaacattcactcccgtcaggggcggtgatgttctccgtcatcacattttttaactccatggagaaatcatcatgtctgtaa	MNGVNLRALESRMSSQKAHYDATMRAFLSVQTAGIQLIRHPRREHSLPSGAVMFSVITFFNSMEKSSCL
Node_86alignedICE_endnotaligned	fig|6666666.72125.peg.41	peg	Node_86alignedICE_endnotaligned_10661_11116	10661	11116	+	Putative uncharacterized protein STY4534 (Putative uncharacterized protein)		Putative uncharacterized protein STY4534 (Putative uncharacterized protein)	ff	atgtctgtaaatactgccaaaactgaatactttaatctgaccctcaaaggtctggggtatctcagtaatgtacgtcaggtgaatcaccagaacggctcgtttctcagctgtgtggtgaatgcgctgagcggatccacggacagcccgtcctacgtccgttttgatgtcacggttgccggtaaggaggcaacctccctgattgcccgctgccagaaggcggtggatgaagatcgcaaggtgctgcttggcttcacgctgagcaacctgtccactgacatcttcaccctgaacaagggagagcatgccggtgaacaacgcgtcagcctgaaggcccgcctgatcaaggtggactggatcaagataggccaggagatggtttacaaggctgaaaaatcagac…	MSVNTAKTEYFNLTLKGLGYLSNVRQVNHQNGSFLSCVVNALSGSTDSPSYVRFDVTVAGKEATSLIARCQKAVDEDRKVLLGFTLSNLSTDIFTLNKGEHAGEQRVSLKARLIKVDWIKIGQEMVYKAEKSDSLPPQNGTMQQQYAENSF
Node_86alignedICE_endnotaligned	fig|6666666.72125.peg.42	peg	Node_86alignedICE_endnotaligned_11196_11399	11196	11399	+	hypothetical protein				atgcaacagccaaatggcattctggccgcacaggccggttatacgttaccccttcaggttctcagcagcgtacgtggttattatattggtactcagtgtgatgagggaccggtgtcccgtgaatccgtggagtattacagagaccatgagcaggcggcacaggcgctggaaagcggcacctggacgcagcggacgtgtgcgtga	MQQPNGILAAQAGYTLPLQVLSSVRGYYIGTQCDEGPVSRESVEYYRDHEQAAQALESGTWTQRTCA
Node_86alignedICE_endnotaligned	fig|6666666.72125.peg.43	peg	Node_86alignedICE_endnotaligned_11415_11951	11415	11951	+	Single-stranded DNA-binding protein		Single-stranded DNA-binding protein	ff	atggcgtcacgcggtattaataaggtgatactgatagggcatcttggacaggacccggaactccgttacttccccaatggcggcggagctgtggcgaacctgaccctggccaccagtgaatcctggcgtgataaacagagcggtgaaatgaaggagcagaccgagtggcaccgcgtggtgattttcggaaaactggcggagattgccggtgaatacctgcgtaagggttcacaggtgtacatcgagggccagttaaggacccggaaatggttcgatcagcagaatggtgttgatcgctattcgacggaggtggtggtgagtgtcaatggcaccctgcagatgctgggctctccgcgccagcagggcagcggtgccgcacctgcacacagcggtcaggga…	MASRGINKVILIGHLGQDPELRYFPNGGGAVANLTLATSESWRDKQSGEMKEQTEWHRVVIFGKLAEIAGEYLRKGSQVYIEGQLRTRKWFDQQNGVDRYSTEVVVSVNGTLQMLGSPRQQGSGAAPAHSGQGTAGAPAGNSPSPASGNGGGMPMDFDDDIPFSGPGYGAERRIIHAM
Node_86alignedICE_endnotaligned	fig|6666666.72125.peg.44	peg	Node_86alignedICE_endnotaligned_12000_12896	12000	12896	+	Uncharacterized protein YfaD		Uncharacterized protein YfaD	ff	gtgagtgaaaaaaatcataccacccccacgccacacgatgcggcgttcagggcgatgatggaaaccccttcggttgcaagggattttctggaagctgcgttgccgccgtcacagttacagcggtgtgacatgaacaccctgaagctggagccggccacgtttgtggatccggatctgcgtcagtttgccagtgatgttctgtggagtatgaaaaccaccgatggccgtgatggctacatctatacgctgacggaacatcagagctctgcggatcgttttatggccctgcgcatgatgcattatgtgctggcgataatgtatcgccacctgaaaacgcataatcgggctcccattgtgatcccggtgcttttttatcacggtgaacccagtccgtatccg…	MSEKNHTTPTPHDAAFRAMMETPSVARDFLEAALPPSQLQRCDMNTLKLEPATFVDPDLRQFASDVLWSMKTTDGRDGYIYTLTEHQSSADRFMALRMMHYVLAIMYRHLKTHNRAPIVIPVLFYHGEPSPYPYSLNWLDCLDDPALGRELYGEGKPPRVIDVGLLDDEGIRCYQQMAALMLLMKVRQRKGDLMTQLDFLSQLLQIQGSHEQVVVLLNYMVKACDSASPEFIRAMAEHLPRYEDDIMTIAERLRQEEREKALEKMLEAARRMQKMGMSPESIQEILQLSDEELQKALG
Node_86alignedICE_endnotaligned	fig|6666666.72125.peg.45	peg	Node_86alignedICE_endnotaligned_13093_12893	13093	12893	-	hypothetical protein				ttgcatcttcatccggataactcctctgcagtgataaaacagcggtcactgtgcaaagaagcgccggcaggctcaacgaacaactcattatcagtaaacaaaaaaaacgccagcgtaaaagctggcgtgatgttgataatgcggaaaatggcctctcatatcagccacaccccgccccgtgataacacggaaacggattaa	MHLHPDNSSAVIKQRSLCKEAPAGSTNNSLSVNKKNASVKAGVMLIMRKMASHISHTPPRDNTETD
Node_86alignedICE_endnotaligned	fig|6666666.72125.peg.46	peg	Node_86alignedICE_endnotaligned_13082_13684	13082	13684	+	PilL		PilL	ff	atgaagatgcaacccgggagcttatttcccctggttaccctggccctgctggccgggtgtaacagtccacaaaaacttcagcaacgtgcgccggccatgccggtaccttccgtcagcgtttcccgcaatgtacagccggtgtcaccggatatttatgcgcagccggcaccggaagtggtgcgttacgaccgttacctgctggtcagcactgcaccgcaggcagcgcagcgtgacccgctttcccagatgattgatatccgtattccggcgtcgttaaagcccactgtggccgatgccatgcgttatgccctgaaacagtccggttacacgctgtgtgccaccgggccggctaatggtgtgctgtaccgccagcccttgcccgccgtgcagtatcagcag…	MKMQPGSLFPLVTLALLAGCNSPQKLQQRAPAMPVPSVSVSRNVQPVSPDIYAQPAPEVVRYDRYLLVSTAPQAAQRDPLSQMIDIRIPASLKPTVADAMRYALKQSGYTLCATGPANGVLYRQPLPAVQYQQGPVRLRTALQVMAGPAWQLEVDDVQRVVCHSLREGYQLPAGQLAPVPASPAITVPVAQPAKGGFLKK
Node_86alignedICE_endnotaligned	fig|6666666.72125.peg.47	peg	Node_86alignedICE_endnotaligned_13681_14454	13681	14454	+	putative membrane protein		putative membrane protein	ff	atgagcgaacaacaggagatgataacgcccgttccggcagataaacccacaacacgcaggtattcatttctgcggggcgtggcagtgagttccctgattctgctggttgtggtgacgggcgtggcgttgtatctgacgggacgcggcatgctggcgatggatacccgtctggcaatactggaacaacagcagggggagcgtctgacagcggcggcactggcaccgctgcagtcacgactgagtgaactggagacgaagctgcaggtggagagtgcgcgtctggcgcagctggcccggcagcccgttctgacggaggttcagcagacgcagcttaaggaactgccggcgtcccttgagcagattcaggctgcacagaaagccttttccctgcggctggac…	MSEQQEMITPVPADKPTTRRYSFLRGVAVSSLILLVVVTGVALYLTGRGMLAMDTRLAILEQQQGERLTAAALAPLQSRLSELETKLQVESARLAQLARQPVLTEVQQTQLKELPASLEQIQAAQKAFSLRLDILAAQAEKLQPQAVQSESPSASGTGKKDVSGTKEPSPVVQKIARPLTARSGMSRTSRRAPFVLTGTERRGAQSYAAVAPRGYTSLSQVALLGEGESVAGWTLIHAGHEQATFRVNGRQVQVRVE
Node_86alignedICE_endnotaligned	fig|6666666.72125.peg.48	peg	Node_86alignedICE_endnotaligned_14461_15180	14461	15180	+	probable exported protein STY4558		probable exported protein STY4558	ff	atgagactgaaatccctgttactggtgatgctgatacctgcactggcgcaggctgcagaccagaatacgaccgtgacggacgcgtcccgtacggatacgtcacagcatacgcaaagcgccacgcagtcgctgcaacagcaggctgggcggtggggactgagtgaggaggactgggggcgttatcaggaactgatggcgggaccccgcgggatacagtcgccgggtctggacccgctgacagcactgggtattgaggcccggacaccggctgagcgcagggcgtatgccgaaaagtgggtgaaggaagagcatgcccgtacagagaaggagctggcttttcagcgggaggttgatgcggcatggcagcgtctttatcccgggaagctgccggtcagtatg…	MRLKSLLLVMLIPALAQAADQNTTVTDASRTDTSQHTQSATQSLQQQAGRWGLSEEDWGRYQELMAGPRGIQSPGLDPLTALGIEARTPAERRAYAEKWVKEEHARTEKELAFQREVDAAWQRLYPGKLPVSMGNAGVLAGDTGGRLALFVKAKDCASCDIRLSKVLASGKPVDIYLVDSQGKDGLLRQWAREHNIPPEKVRSRHITLNHDAGRWLRFGEGQIPVVLQQGADGWRVAAF
Node_86alignedICE_endnotaligned	fig|6666666.72125.peg.49	peg	Node_86alignedICE_endnotaligned_15159_15818	15159	15818	+	FIG016425: Soluble lytic murein transglycosylase and related regulatory proteins (some contain LysM/invasin domains)		FIG016425: Soluble lytic murein transglycosylase and related regulatory proteins (some contain LysM/invasin domains)	ff	atggcgcgtggctgcattctgaccgttctgctgatgctggcaggcagcggtatgtgtcaggctgttgcgcagaccattcctgacgggtatgcgcaggtggcccgtgcacacggtattccggcagaagtgctgtatgccgtctccctgacagagaccgccatggctcccggtgatatggccggcgtcatgcagtattcccgccgcgacgggcgtcttccggatgtctcccgcccctggccctggacaattaatgtggccgggaaggggtaccgttatgccagccgtctggaggcctggcaggcactgcaggtttttctgaaacgttatccggccagacgcattgatgtcgggatagcgcaggtcaatctggggtggaatggtcatcgtttcccgtcaaca…	MARGCILTVLLMLAGSGMCQAVAQTIPDGYAQVARAHGIPAEVLYAVSLTETAMAPGDMAGVMQYSRRDGRLPDVSRPWPWTINVAGKGYRYASRLEAWQALQVFLKRYPARRIDVGIAQVNLGWNGHRFPSTWAAFDPYTSLETAAVILQECHQRHPDSWLKTAGCYHHPAGGKPAARYTALVRRHLDRLNAKSMTPQQTAMLAPAADYIWTEPRRRE
Node_86alignedICE_endnotaligned	fig|6666666.72125.peg.50	peg	Node_86alignedICE_endnotaligned_15815_16339	15815	16339	+	hypothetical protein				atgaacagactgagacggattactttttattttcctgtatggcttctgttttcagcgagcgtcagtgctgaactgatggtgattgctgacctggggggcagggatgcggctcctttttttgagggtatcaaccggcaggcaccggcttctgcaccggttgtttcaccacagcctcttctgcagggagaagccgcgatgctgccggtcagcacacctgaaatgtcccccggagaggtgacaccacgcccgcttcagctaccgggcatcggtgcacttttccttgtgggggatgatgcgtattcccgcgagtggctgcagaaaaatgttgctgcgctccgggcgcgccatgctgccggaatggtggtgaatgtggctgatgaaaacggcctgcgcacgctg…	MNRLRRITFYFPVWLLFSASVSAELMVIADLGGRDAAPFFEGINRQAPASAPVVSPQPLLQGEAAMLPVSTPEMSPGEVTPRPLQLPGIGALFLVGDDAYSREWLQKNVAALRARHAAGMVVNVADENGLRTLRELAPGVAMAPASGSALARRLQLKSYPVLITDNGLSQEVVP
Node_86alignedICE_endnotaligned	fig|6666666.72125.peg.51	peg	Node_86alignedICE_endnotaligned_16394_18490	16394	18490	+	Type IV secretory pathway, VirD4 components		Type IV secretory pathway, VirD4 components	ff	atgagtaatcgttatgtcattgaggctttgctgcgaccggcggtggagctgaacactgccgtggtggcggcaacggcggccggtgtctgtgtgacagcgccctgggcggtggcgctcgcgccgtcggtcagttatgccactgctgccggttttggtgttctggcagcggtccgttttcgtcagggaatgaaggtcatccgctaccgtcgcaatctgcggcgtctgccccgttatgtgatgagtacccggcagatacccgtgagccgtcagcgcctttttctggggcggggatttcgctggacacagaaacacacccagcgccttcaggatacgttgcgcccggaggtggccaggtaccttcagccgggctggctgtaccggatggcccgtcagcttgag…	MSNRYVIEALLRPAVELNTAVVAATAAGVCVTAPWAVALAPSVSYATAAGFGVLAAVRFRQGMKVIRYRRNLRRLPRYVMSTRQIPVSRQRLFLGRGFRWTQKHTQRLQDTLRPEVARYLQPGWLYRMARQLELKTEHTVPRLGQLLRKDSPLNPVRPLPPVGGNPALHGIEPDEQDVTLALGERVGHTIVYGTTRVGKTRLAELLVTQDIRRGEVTIVFDPKGDADLLLRVWAEAHRAGRGDELYIFHLGWPEISARYNAVGRFGRVSEVATRVAGQLSGEGNSAAFREFAWRFVNIIARALVALGERPDYTLIMRYVNNIADLYIRYAGKVVSEQMPELESAILNNMNVLGENDVPRTMQNQPDAVRIWAIEVALSSEAGKKLYDPILDGLRSAVRY…
Node_86alignedICE_endnotaligned	fig|6666666.72125.peg.52	peg	Node_86alignedICE_endnotaligned_18483_19235	18483	19235	+	putative membrane protein		putative membrane protein	ff	atggctgattcccgtcgtgatgtgaaccgtcctgacgttgcacaacccccacgccggcacgggctgctgtataacctgctgtgggggtggccgtgggcactggccgggatggtgctctcctccctgttgctgagcctgctgattgagtacgtgggtattgcatttttctggcctgaacagggagcgaagcacagtgaagcggtcatgaacaccgagctgggctggttatcctcggagtttacccgcagtctgctgctgtccacgccgtcagtgacggtgatgaagtgggtgtccacggcgtaccagtggctgtttgtggacagcggatttatggcctggatgaagcagggagcttcggctgataacagtgtgatacaggaagtggatactctgggccgc…	MADSRRDVNRPDVAQPPRRHGLLYNLLWGWPWALAGMVLSSLLLSLLIEYVGIAFFWPEQGAKHSEAVMNTELGWLSSEFTRSLLLSTPSVTVMKWVSTAYQWLFVDSGFMAWMKQGASADNSVIQEVDTLGRWLAHYLHDYLMATVYVTVVTLVRVTILVLSVPLFVMVSLVAVVEGLGRRDLRRYGAAYESSFVYHHARKSIKPAIYIPCILYMSWPTAVYPNLLIWPAAMLLGVAITVTMASFKKYL
Node_86alignedICE_endnotaligned	fig|6666666.72125.peg.53	peg	Node_86alignedICE_endnotaligned_19488_20456	19488	20456	+	hypothetical protein				gtgtcgcagggaggaaaaatgctgatttctcgttgcttttttctgacagccttttttgtcagttttggtgtaaaagcaagcacaatttgtgttggtcattatgtcgggaataatgttgggtttacaagctcttttgtgggggaccagtttaacaaggtaaatattaaaacccatgggcgatggaatggtggtggtcaggattctctttataagtctttgcgagattttgccggtttctcttcctattccgttgctgtccctaaacaaatatcactgccaggttcttcagcacagttgacgctgacattatctggtaatgtcattacagtccccacagataacaggtggcaggctgtttttgttcagcaaacaaatgaagggtgtggcgttaatacacag…	MSQGGKMLISRCFFLTAFFVSFGVKASTICVGHYVGNNVGFTSSFVGDQFNKVNIKTHGRWNGGGQDSLYKSLRDFAGFSSYSVAVPKQISLPGSSAQLTLTLSGNVITVPTDNRWQAVFVQQTNEGCGVNTQGVWQRIHAAIRAGQVNIALSGNGLPSGRYQLDVPYILAWGSSTDGNANRDFQDTWKAGNVGTSNVTGYFSLEFTIKNKCEITSVNNELVLKHGAMTPDVVSGSKVISKELSLSCEIPTGVRFQFQPQKVELGNGVSSRLTLKISDKEYSDNPVSAVIDNSKLRVISTLQGKSDAAGELYGVSVLTALYD
Node_86alignedICE_endnotaligned	fig|6666666.72125.peg.54	peg	Node_86alignedICE_endnotaligned_21548_20523	21548	20523	-	Flagellar basal-body rod modification protein FlgD		Flagellar basal-body rod modification protein FlgD	ff	atggcagaaattgtaatgaaaaaaataatttttctgttagcgctgactggcatctcagtttcttcatctgttcatgctaactaccgatggtttctttttgagcctaagaatgatgtgttcagggatattgatgtcacttatgacgattataccgtttcggccaccacttccatgccatcttcactgagtgggatttcttcagggaaagtgattcgtactatctgttccggaggccccggaacattacccgcagaacaacaaaaaacaggatggatagccattcccacacgagaaattcaaagcggcggtttgaaattcagggctgaaccggttctgggtggaggatgggaaaggcctgtcttcccttatcccgcaacatactcaatggcagtgaatcag…	MAEIVMKKIIFLLALTGISVSSSVHANYRWFLFEPKNDVFRDIDVTYDDYTVSATTSMPSSLSGISSGKVIRTICSGGPGTLPAEQQKTGWIAIPTREIQSGGLKFRAEPVLGGGWERPVFPYPATYSMAVNQITKNTPLGECWTLGSSTLVDWWAPAASIKMTIPRQSVPAGVYNVSIPYKYAYEEHKHAGSTYPGSSIISDVLSVPDKYINARVTVVSKCDISTKSINLSHGEMAGRLADKNKTRPYNVNLTCREGTSVSVKLTGSHTISGKTENFTRCGDGGVCELLFNDGNGDKYKDTFRISGTKTLAVTSTYHLNDISHPVAGSFTGSGIMQILVN
Node_86alignedICE_endnotaligned	fig|6666666.72125.peg.55	peg	Node_86alignedICE_endnotaligned_21595_21729	21595	21729	+	hypothetical protein				atgaatttaaagaacccagattacaacaaaattataagaagtcatttatttttatcagggctatatgttaacggtgaaacatctgggggcgcaggagaacgcaaccagttccggggattaactgtgtctgcttaa	MNLKNPDYNKIIRSHLFLSGLYVNGETSGGAGERNQFRGLTVSA
Node_86alignedICE_endnotaligned	fig|6666666.72125.peg.56	peg	Node_86alignedICE_endnotaligned_22728_21775	22728	21775	-	Protease VII (Omptin) precursor (EC 3.4.23.49)		Protease VII (Omptin) precursor (EC 3.4.23.49)	ff	atgcgattaaagcttctggtaatggcattatctgctcccgttgcactcaatgctctggccaccactgaaccttttgcttttacccctgaaaaggtcagtacagaactgagcctgggaacactgagcggtaaaaccaaagagcgtgtttatgatcctgaaaatggtgggcgaaaagtcagtcagctggactggaaatacagtaatgccgctattattaaaggcaccattaactgggatctgctcccccgtttgtctgttggtgcatcaggctggacgaccctcgatcacaaaggggggaatatggttgacagtgactggctggataaaaacaaaccggacatctggacacatgaaagcaggcatcctgatacccgccttaattttgccaacgaatttgac…	MRLKLLVMALSAPVALNALATTEPFAFTPEKVSTELSLGTLSGKTKERVYDPENGGRKVSQLDWKYSNAAIIKGTINWDLLPRLSVGASGWTTLDHKGGNMVDSDWLDKNKPDIWTHESRHPDTRLNFANEFDLNVKGWLLNEPNYRLGLMAGYQESRYSFTARGGSYIYSSDEGFRDDVGTFPDGERAIGYKQRFKMPYIGLTGSYRYEDFELGGTFKYSGWVESSDNDEHYDPSKRITYREKVKDQNYYSVAINAGYYVTPNAKVYVEGTWNRVTNKKGDTALYDHNDNTYDYSKNGAGIENYSFITTAGLKYYF
Node_86alignedICE_endnotaligned	fig|6666666.72125.peg.57	peg	Node_86alignedICE_endnotaligned_23076_23420	23076	23420	+	FIG00644270: hypothetical protein		FIG00644270: hypothetical protein	ff	atgcgttcttttccggcatcatcccgccgtgccggccgtctggtcggtgctgcggggatgctgtttctttccacctttgccatatccgttcaggcggctgaacaggatgaactggccactgccatgcgccagcttgaccaggtgcaggcggcgctggaacgggcccgggtggccgctgtgcagtccggctcgtctgagtcatcccgttacttctttgattatccccgggcgcgtgccgatctggagaccattcgtgatggcattgaccgctatctcacgccttcccgggcccagccccgcacaacgtcagccgtgaacgggcactaccggcgggagcgtccctga	MRSFPASSRRAGRLVGAAGMLFLSTFAISVQAAEQDELATAMRQLDQVQAALERARVAAVQSGSSESSRYFFDYPRARADLETIRDGIDRYLTPSRAQPRTTSAVNGHYRRERP
Node_86alignedICE_endnotaligned	fig|6666666.72125.peg.58	peg	Node_86alignedICE_endnotaligned_23420_23662	23420	23662	+	hypothetical protein				atgggcatgtctgccgtgcagtcctccgcctttaaagcagcatccggggaaatggatatcagtaccctgcatctgctgtcactcgggctgctttttgctgtgctgtttctctgggcggcctgggcgctgctggatgtctgggcgggctggagtaatgagaaggtccgcagcgcaatgctggggcgcttttttatccggctgactctcctgctggttctcagtatctggatgtttgccagctga	MGMSAVQSSAFKAASGEMDISTLHLLSLGLLFAVLFLWAAWALLDVWAGWSNEKVRSAMLGRFFIRLTLLLVLSIWMFAS
Node_86alignedICE_endnotaligned	fig|6666666.72125.peg.59	peg	Node_86alignedICE_endnotaligned_23706_24104	23706	24104	+	hypothetical protein				atgaagtggtgttttcgttttctgaaacgtgttgtttctctgtcgcgcacaatgctgttacgcctgtggaaggctgtgttctcactgtgtctgctgctccggatgagtatgcagccggcgctggctgatctgcccaccatggagcccccgtcctccggcggtggcagcgggctgttcgggcagattaaaggctattctcaggacggtgtggtgctgggtggcctgattattgcggccattgctttcattgttgtggcgaatgcggcgatttccacctttcatgaagtgcaggacggtaaaaagggctggagccagtttggcgccattgtggtggtgggggtgatcctgctggttgcggtgatctggctgctgaccaaatcggcctccatcattctgtaa	MKWCFRFLKRVVSLSRTMLLRLWKAVFSLCLLLRMSMQPALADLPTMEPPSSGGGSGLFGQIKGYSQDGVVLGGLIIAAIAFIVVANAAISTFHEVQDGKKGWSQFGAIVVVGVILLVAVIWLLTKSASIIL
Node_86alignedICE_endnotaligned	fig|6666666.72125.peg.60	peg	Node_86alignedICE_endnotaligned_24116_24481	24116	24481	+	FIG00635573: hypothetical protein		FIG00635573: hypothetical protein	ff	atgcagaccattcattttttacccgatcgccttaacgtggagccggccgtgttccgcggttttaccacgccggagctgggactggccgcactgaccggtgccggtctcggcctgctctggccgttaccgctgcttccgctgaccggctgggtgattatcccgacaggaatgatggttacgccgctgctgctggtctggtttggcggaagctggatcacccggatgaagcgcggcaagccggataactggctctggcagcggctggaggagaaaaagtgtcgtgccggtatgggccgttcatcgctgattatggaggcgcagggctggtccctgcgccgttcccggccggtaaggagagtcttatga	MQTIHFLPDRLNVEPAVFRGFTTPELGLAALTGAGLGLLWPLPLLPLTGWVIIPTGMMVTPLLLVWFGGSWITRMKRGKPDNWLWQRLEEKKCRAGMGRSSLIMEAQGWSLRRSRPVRRVL
Node_86alignedICE_endnotaligned	fig|6666666.72125.peg.61	peg	Node_86alignedICE_endnotaligned_24478_25140	24478	25140	+	Possible exported protein		Possible exported protein	ff	atgagtcgttttcgtcacgcccttcaggacagggaccagcatatccgcagcctgcgcattatcagtgccgtactggcaggatttctgttgctggcctgtattggctggatgactgctcccagccgtctgaccattcataacccgccggatttgcgttccggcagtacccgaccgtggtgggaagttcccccgtcgacggtttactccttcgccttttatatcttccagcagttaaatgcctggccgaagaacggtgaagtggattacccggcgaaaattcatgccctgtcggcctatctgacgccgtcatgccgtgaattgatggagaacgatgcccgccgccgtaaggatgcgggggaactgcttgaccgtgtgcgcgtggtgtatgaaattcctgag…	MSRFRHALQDRDQHIRSLRIISAVLAGFLLLACIGWMTAPSRLTIHNPPDLRSGSTRPWWEVPPSTVYSFAFYIFQQLNAWPKNGEVDYPAKIHALSAYLTPSCRELMENDARRRKDAGELLDRVRVVYEIPEHGYGGRYNKNPVTVQGRDNWLVRLDLVADEYFHAEPVKRALVRYPLKVVRWEGDPEHNPFGLALDCYSGTPQRLEAAPVSSGSGGAQ
Node_86alignedICE_endnotaligned	fig|6666666.72125.peg.62	peg	Node_86alignedICE_endnotaligned_25140_26087	25140	26087	+	FIG00634342: hypothetical protein		FIG00634342: hypothetical protein	ff	atggtagctaccgttcgtcatttcctccggaatagcctgacggcgcttccgttacggatatccccgtttgtgctgcatgctgacgaactgatgaagtgggagcgtattccgttatccgtacccctgaaggtggggcaggagcgggtgatttttgcggacaaaaatgtgcgggtgggattcccgccggcactgaacggtaagctgcgggtacagagtaccggtggtgccgtgtacctgaaggcggacagtgccttttcacagacacggctgcagttgcaggatgtggagaccggggaaattattctgctcgatgtcaccgccggtgaacaggggccttctgagccggtacgtattgtgtatgacggtgaggtcagcacggtcagtcaggcgactgacctg…	MVATVRHFLRNSLTALPLRISPFVLHADELMKWERIPLSVPLKVGQERVIFADKNVRVGFPPALNGKLRVQSTGGAVYLKADSAFSQTRLQLQDVETGEIILLDVTAGEQGPSEPVRIVYDGEVSTVSQATDLMKPASSSGKTSAGQSRAPGQDDGTQARRQPVRYSAPLPVLLTRYAAQSLYAPLRTLEAVPGVHPVSHHLPGRITTLYPSEPLTVTPLAAWGAGGRTVVALKLINTVSRKVVLDPRALQGNFVTATFQHRWLGPAGTPEDTTTLYLVTEGRPDRAFIAEPVRRKVTTARKTGGSARGEVNRAD
Node_86alignedICE_endnotaligned	fig|6666666.72125.peg.63	peg	Node_86alignedICE_endnotaligned_26077_27567	26077	27567	+	putative exported protein		putative exported protein	ff	gtgcagattaaatccaacacgctggtcaaatttgtggtgcccgctgtggttgtgggtggggtattcatcgggcttaaaagctgtggtgattcagcgccgtcatcagacccgtcagcacagcagacgcaggtcctggggaccctgtctcaggaggaactgaaggcgctgggtgttgagggtgacacgccggaagataccctgcgcacgcttatcgggcgtctcaatcaggttcgtgaacgtcagcagacgctggacgaacagaacagcagactgctgaaggagaatgaacaactgcgcaaacgcggaacggatgtgtccggtcagctgaacgatgccgtggcaggactgcagaaaagttatgaggagaagcagcgccagttacagaacgagcagaacgcc…	MQIKSNTLVKFVVPAVVVGGVFIGLKSCGDSAPSSDPSAQQTQVLGTLSQEELKALGVEGDTPEDTLRTLIGRLNQVRERQQTLDEQNSRLLKENEQLRKRGTDVSGQLNDAVAGLQKSYEEKQRQLQNEQNALMAKVQSLTEQLAQQGGTSKADTDSDIPLGLGLDGLSGSPGSTVSQGADGLMWVTPADQSQPDPRDVAGGKSGPRFPTSFLDDNPLTRQKAAYEQQVKGYSNEKQQATTQAVYTLPENATLVGSRAMTALLGRVPVNGTVTDPYPFKVLIGKDNLTANGIELPDVEGAVVSGTASGDWTLSCVRGQVNSITFVFADGRVRTLPAPDVNGTTNSNRNAKNGNNTGGIGWISDEDGIPCISGTRKSNAATYLPTIFSLSAAGAAGEAL…
Node_86alignedICE_endnotaligned	fig|6666666.72125.peg.64	peg	Node_86alignedICE_endnotaligned_27579_27989	27579	27989	+	putative lipoprotein		putative lipoprotein	ff	atgaaattacttttgccgttactggtgctgacgggcgcggttctggccggcggctgttccacgtcgaaagaggaactgctgcccgccggggaccagacgatgctggaaatctggcaggggcagtctgacggcggaagcgcccgttctgctgcggcagcccgtgacacactgcggcgtccgctgacagaaacggaacagcaggacgcggcgcagacggaccgcagttacagccggacacaggagagtgaaatcagccagcagtttccgcgtctgcccaatccggacatggtgatgtatgtctttccgcaccttgcagaggggaattcaccggtaccgggctacagcacggtgttttcattttacagccagacgcagtatgcgatgcccggtgaacgcacg…	MKLLLPLLVLTGAVLAGGCSTSKEELLPAGDQTMLEIWQGQSDGGSARSAAAARDTLRRPLTETEQQDAAQTDRSYSRTQESEISQQFPRLPNPDMVMYVFPHLAEGNSPVPGYSTVFSFYSQTQYAMPGERTAAF
Node_86alignedICE_endnotaligned	fig|6666666.72125.peg.65	peg	Node_86alignedICE_endnotaligned_28108_30936	28108	30936	+	Type IV secretory pathway, VirB4 components		Type IV secretory pathway, VirB4 components	ff	atggtttttcctttgttcaaaaagaaagtaaagacggaagcgcctgtacaggcagtggcatcagccgcgtgtgcgcatgaaaccggcgccggtgacgccggtattcactgtaacctgacccgccccgggcgaatgacgcgccgggaagaggcgaagatttaccatgcggccccgtccattattgattttctgccctgggtggaatatctggatgaagagcagtgcctgctgctggatgacggggtgtctgtcggcgctgtgtatgaggtgacaccggcggccacggaagggcgcacggcagagcgccttgagcaaatccgtgacacggtggaggatgccctgcaggacagctttgatgaatacgacacccacccctgggtggtgcagttcttctgtcag…	MVFPLFKKKVKTEAPVQAVASAACAHETGAGDAGIHCNLTRPGRMTRREEAKIYHAAPSIIDFLPWVEYLDEEQCLLLDDGVSVGAVYEVTPAATEGRTAERLEQIRDTVEDALQDSFDEYDTHPWVVQFFCQDENDVDAYLDHLRGYVKPHAQRTAFTEAWLGEMERHLRGIARPEGLFTDTLVTGQPWRGQQRRTRMVVYRRIGKNSHDPMPPVAMLNQVCERVVGALGGAGVRCTRMNGLQVHGWLLRLFNPRPAWVDRDTLYRLATRAAPQETPEGMMPVMTDFAESLWFTPPVSDPENGVWWLDGLPHAAVVVEKLRTPPAPGTLTGEKTRGEKTVNALMDTFPEGTLLCMTIVVQPQDTLEERFTRLSKNAVGENTESIRARQDVATVKEYLG…
Node_86alignedICE_endnotaligned	fig|6666666.72125.peg.66	peg	Node_86alignedICE_endnotaligned_30941_31321	30941	31321	+	hypothetical protein				atgctgtgcctgaaatatccggagccggaagagttgtcacaggggcaccctgccggaagtgtgtttgtgctgccgccacaggggcagcccggagccagtcgtgccaccctggataatcttgagcgtctgcgcgggcatctgcagaagcagttggggcaggtgacgcgtatctgttgccagccacagcgtgtgggagtgaacagcagtgtggcggtgacactggaagggcgggcgggccggcaggtaaatctcctgctgaccgtgagcggtcatgagagctggccgtcggaggaggagtatgcacatccccgctggtatattccggtgaccgatgccgctgatttgtgttatctgctgctgtggctggccgggttaaagtga	MLCLKYPEPEELSQGHPAGSVFVLPPQGQPGASRATLDNLERLRGHLQKQLGQVTRICCQPQRVGVNSSVAVTLEGRAGRQVNLLLTVSGHESWPSEEEYAHPRWYIPVTDAADLCYLLLWLAGLK
Node_86alignedICE_endnotaligned	fig|6666666.72125.peg.67	peg	Node_86alignedICE_endnotaligned_31369_31509	31369	31509	+	hypothetical protein				atgaccttcgttattatttatcagcagacacttattgttgtgcaatctactcttatcaataatatttccagcattttccgtttgccgcactccggtgcggtttttttatatctggtactgacagtgaaggaaaaaatctga	MTFVIIYQQTLIVVQSTLINNISSIFRLPHSGAVFLYLVLTVKEKI
Node_86alignedICE_endnotaligned	fig|6666666.72125.peg.68	peg	Node_86alignedICE_endnotaligned_31672_31517	31672	31517	-	hypothetical protein				atggcaatggctcatgcggagatacactataaaaagaagcccgccgttcctgcgggcaaatcatccagtctcctgcgttatcattatcagaaagtaatgaaacaacacaaccctgtaaattctgcacggagtattctgctgatttcaacattttaa	MAMAHAEIHYKKKPAVPAGKSSSLLRYHYQKVMKQHNPVNSARSILLISTF
Node_86alignedICE_endnotaligned	fig|6666666.72125.peg.69	peg	Node_86alignedICE_endnotaligned_31748_31951	31748	31951	+	hypothetical protein				atggctgttcgttataaaattacggcaacgataattaaacccggcaatccgccggtaacctggacccgttactccggaaataaaatgaccaggacagagtgtgagaagatgtttttcattccgaaagagcccgatcgctcttttggcgataaggtaagagtgcaggattttcggtgtgtggcggttgaggacgaaaaagtctga	MAVRYKITATIIKPGNPPVTWTRYSGNKMTRTECEKMFFIPKEPDRSFGDKVRVQDFRCVAVEDEKV
Node_86alignedICE_endnotaligned	fig|6666666.72125.peg.70	peg	Node_86alignedICE_endnotaligned_32067_32291	32067	32291	+	hypothetical protein				ttgttccgggcgaaactgcccgttttttttgagccggtggtcagcattttcaccataaagttgtttctggcggcattaaattcaccgacatccccccgaacgaataactttatttttcacattcagagccctggtgatgaaccaggcttcagtatgctgccccttatcagtcacctgatgatacagatgactgcgggtcataatacatcaaagtttataatttaa	MFRAKLPVFFEPVVSIFTIKLFLAALNSPTSPRTNNFIFHIQSPGDEPGFSMLPLISHLMIQMTAGHNTSKFII
Node_86alignedICE_endnotaligned	fig|6666666.72125.peg.71	peg	Node_86alignedICE_endnotaligned_32661_33056	32661	33056	+	corresponds to STY4575 from Accession AL513382: Salmonella typhi CT18		corresponds to STY4575 from Accession AL513382: Salmonella typhi CT18	ff	atgtaccggaatctgttgtattcctttcttgctctgccggtgatatcagttgctggcaccactgtttataccgattcggcgcatccgccagttaacctgcctcctgaagtgcaggtcgtgttactcgacgggccacagcaactgcaggacgcttttttcggtccgttgccggctgaccctgaagccgctgaggctgttgttcgtgagcacatgcagtcccctgaatgggcgtctgcacaggctgaccttgcagaacgttaccgcctggtgacccacgcctggtcgctgggacttaaaaaataccctgcggtggtgttcgacgaccgggaagtggtatacggcaccaccgatgtggcacaggctgagcggctcaggagtcagggaggtcagccatga	MYRNLLYSFLALPVISVAGTTVYTDSAHPPVNLPPEVQVVLLDGPQQLQDAFFGPLPADPEAAEAVVREHMQSPEWASAQADLAERYRLVTHAWSLGLKKYPAVVFDDREVVYGTTDVAQAERLRSQGGQP
Node_86alignedICE_endnotaligned	fig|6666666.72125.peg.72	peg	Node_86alignedICE_endnotaligned_33053_34027	33053	34027	+	FIG01047964: hypothetical protein		FIG01047964: hypothetical protein	ff	atgacggagctgcaaacacgacgttatgccggcgcatttttgttgtggacagcgactgtttccgtggccggcgcttccctgaatacggcacagatagtggccagtgctgtctctcagagctgcatcagctggcgggtcagtggtatctgttactggctgtactgtacgccctttggctgtaaggtccggacgtccgtgaaggtttcacattttattcctgaagcggtggtgtccacttataccgcaccgggcggtaatccctggcaggagatggctctggtcagtcaggcatccggcggtgtggagaacgccatcagcagcgggattgccgggttgtctgccggcggggggaacccggcagatatgaaattaccgggacagcgtaaatccgccatccgt…	MTELQTRRYAGAFLLWTATVSVAGASLNTAQIVASAVSQSCISWRVSGICYWLYCTPFGCKVRTSVKVSHFIPEAVVSTYTAPGGNPWQEMALVSQASGGVENAISSGIAGLSAGGGNPADMKLPGQRKSAIRFKYADALGHPATLLIGGSIPGYSCESAATPLKPYFLSTLDSLAWRTGMPESLYPEAMIPGRRELGSQRNADMWGNIYPRSGFVSQTDDDKAAALVAQRVADIITRTGEPHVYQSLKGRKKDGYWPPDAVEENTGTRNHKWQRLTPSVSSSCAVFPDGSHAAPEDGNAAFALWRPYSCCKKRGQKFLGSTNF
Node_86alignedICE_endnotaligned	fig|6666666.72125.peg.73	peg	Node_86alignedICE_endnotaligned_34041_35489	34041	35489	+	FIG01056265: hypothetical protein		FIG01056265: hypothetical protein	ff	atgaagcataaaccacagctgataaatgtcgtggcactggccgtcatgctggcctgcagcacaatggccggcgcggcggagaatgaacgcggtacgttcggtctctccctgccacaggtgaatgacagtgccatcgggtacgggaaatccattgatggtgccatctcggacaaactgttttacaccctgggaggcgggtcagtgatatcgcagccggcaacccggagcaacatgaagaagctcggggtggatattggctggagcagcaacctgatgtgcggcaactttgacctgaaaaccacggtgagcaaccagttgaacggggtgacggacggttttaaaaacctgatgggggatgtgatacagggggcgacgggcgcggtggccagcctgccggcg…	MKHKPQLINVVALAVMLACSTMAGAAENERGTFGLSLPQVNDSAIGYGKSIDGAISDKLFYTLGGGSVISQPATRSNMKKLGVDIGWSSNLMCGNFDLKTTVSNQLNGVTDGFKNLMGDVIQGATGAVASLPAMVIQRANPGLYDALTNGVLQANVAFDKAQLNCQNMAKRMMEFSDSSKWTQAAMLDEYKKIVNSGDGDAVRGDDAGRKVTGKEGRKWIGGQARGGAGQPAIRPTHDLAAAGFNMMNNLPVTSTSTVGTASCTGSVCSKFSNAEEAAKAVVKVLGDRSMRTCGNAAECTSGDEDQQPGVAVAGTGFTPMLEEAVKVNTEQLVKLVNGTEKPTAANLAKLRSGSLTVTAGVIKALQRDPDNAALTGRLAGELAMADTVETALLMRRMIM…
Node_86alignedICE_endnotaligned	fig|6666666.72125.peg.74	peg	Node_86alignedICE_endnotaligned_35494_35850	35494	35850	+	hypothetical protein				atgaaggtgaatacgggagcaggaatgcgcggccggctaaaaaggaagggaaagatgcttattctgtatctgctgctactggcaggtatcaccgtgttttctttgtggctggcaaataccggtattcgccatgcagagggttttgctgccctgcgtgaatggatgtatgagacgcgttatggctggctgacctggcgtctgtgtgtctactgtgcactcggatggtggggatggaaaatctggagtgccccgggcttcagaccggaataccgggcaccttttcttcgtatggccactgtcagtgttttgtttgttctgctgtgtgaatactccatttttgccggttcggggcgttga	MKVNTGAGMRGRLKRKGKMLILYLLLLAGITVFSLWLANTGIRHAEGFAALREWMYETRYGWLTWRLCVYCALGWWGWKIWSAPGFRPEYRAPFLRMATVSVLFVLLCEYSIFAGSGR
Node_86alignedICE_endnotaligned	fig|6666666.72125.peg.75	peg	Node_86alignedICE_endnotaligned_35857_37398	35857	37398	+	putative membrane protein		putative membrane protein	ff	atgaccacaaataattatctggaatattttctgaccttgctgggctgggtggtgaataatggcctgtgggatgtgctaatcggtaccgggttgtttgcgctgccgctggtatttaaggttattgggatctggctgaaagtccgggaagagggggaagacgaaggtaacaagggattactttcgctgccccgtattgagaatgtactctacggtgctttctttgtgatgattgtctgttgtgtgcctctggttcaggtcagtcttgacagcattaagtttgataaaacgcgggcaagaacatgcgggacctggacgccgaaagatcccggagataccggttacagtggagttatttccagtcttggtgatcggactgctgctgcgccactctggtgggtg…	MTTNNYLEYFLTLLGWVVNNGLWDVLIGTGLFALPLVFKVIGIWLKVREEGEDEGNKGLLSLPRIENVLYGAFFVMIVCCVPLVQVSLDSIKFDKTRARTCGTWTPKDPGDTGYSGVISSLGDRTAAAPLWWVMVHKLSKGVTQAAVASIPCRPDLRQLRFEVQRTFIENRALADELQDFTNDCYSLALYMWKQRDQGQTKDKKLLSDIAWIGSATFMKGDYMTLQSKLPRAAFPWNEARDSGRPNTGRGGYPTCNEWWLAADKGLRARVIAEVSDSYWLRLSAAMKMIGSSQVDYKEEVVRRLVSPKSLTVSQDGEVYRGYGGNADMTTMNAVARIAGTAGSAVAALGAFPALDAMRQALPMVQAILLMAIYIMLPLILAFAAYELSTLITLTFVVFA…
Node_86alignedICE_endnotaligned	fig|6666666.72125.peg.76	peg	Node_86alignedICE_endnotaligned_37838_38413	37838	38413	+	hypothetical protein				atgttgagtaaaagtttgttgcttgtttgtgtgttatgtccgacgttaaccgcctgttctgttgatgagattgctgcagttaacaagcaaatcagtgatggtgcctttgctttgactggtgcattacgcggtaataattcatcaactgctgataatggtatgccgtggctgtcacagaaagcgccgaccaaaagagaaaaacgggaaaatgtaacggagatccccgttgatgttgatacagctgctggaagattaaagcggtactataaattttattcgaatgaggaagttgacgctattcgtaataatggaactacggatgggaaatggcaggcttcggcaataaaagataatggacatatatgggacgcgatgcctggtagctattacaaaatgggg…	MLSKSLLLVCVLCPTLTACSVDEIAAVNKQISDGAFALTGALRGNNSSTADNGMPWLSQKAPTKREKRENVTEIPVDVDTAAGRLKRYYKFYSNEEVDAIRNNGTTDGKWQASAIKDNGHIWDAMPGSYYKMGSDWDGGQFDDHLTIEVEKNGKGSRLYITYASSAPGHLKEATLAPLFKRVKDVAKGRVR
Node_86alignedICE_endnotaligned	fig|6666666.72125.peg.77	peg	Node_86alignedICE_endnotaligned_38674_38979	38674	38979	+	hypothetical membrane protein				atgaataatactttgcggcagtggcttgaatttgatgagatgattacgccaaagataataaaagttatctactggatttttcttgttatcacaattgttggcggtgtcataggaatgttcgccaatttctttgcaggacttattggtcttgtgtttggtgttataggtttgagagtcgggtgtgaaatggttattctgatgtttaatatctataagcaacttaaaaaaattgcagatgcagttcctgaaaaaacaagtgatgtgtctgaggctgaaatgccttcttcttcagataatcatatctga	MNNTLRQWLEFDEMITPKIIKVIYWIFLVITIVGGVIGMFANFFAGLIGLVFGVIGLRVGCEMVILMFNIYKQLKKIADAVPEKTSDVSEAEMPSSSDNHI
